# Supplementary material for: Dithiine-linked metalphthalocyanine framework with undulated layers for highly efficient and stable H2O2 electroproduction
Source: Nat Commun. 2024 Jan 23;15:678. doi: 10.1038/s41467-024-44899-8 (PMC10805717; doi:10.1038/s41467-024-44899-8)
Supplement: Supplementary file 3 — Source data [file 41467_2024_44899_MOESM3_ESM.zip]

Archive with 5 entries (5 files):
- source data/Figure 1.xlsx
- source data/Figure 2.xlsx
- source data/Figure 3.xlsx
- source data/Figure 4.xlsx
- source data/Supplementary Figures and Tables.xlsx
