# Supplementary material for: Dithiine-linked metalphthalocyanine framework with undulated layers for highly efficient and stable H2O2 electroproduction
Source: Nat Commun. 2024 Jan 23;15:678. doi: 10.1038/s41467-024-44899-8 (PMC10805717; doi:10.1038/s41467-024-44899-8)
Supplement: Supplementary file 3 — Source data [file 41467_2024_44899_MOESM3_ESM.zip › source data/Figure 1.xlsx]

## Sheet: Figure 1f 
Figure 1f
		Intensity (a.u.)				Intensity (a.u.)
	2θ (degree)	Ref.	Exp.	Dif.	2θ (degree)	Sim.
	2.98441	3432.76	3379	-6224.21	1.93	-2500
	2.99754	3432.76	3209	-6066.87	1.98	-2500
	3.01067	3432.76	3149	-6166.04	2.03	-2500
	3.0238	3105.42	3201	-6199.91	2.08	-2500
	3.03693	3144.6	3210	-6213.17	2.13	-2500
	3.05006	3230.46	3181	-6191.54	2.18	-2500
	3.06319	3252.72	3089	-6189.5	2.23	-2500
	3.07632	3202.1	2932	-6244.58	2.28	-2500
	3.08945	3108.06	3014	-6079.69	2.33	-2500
	3.10258	3006.13	2881	-6162.95	2.38	-2500
	3.11571	2923.25	2965	-6064.76	2.43	-2500
	3.12884	2873.51	2901	-6144.24	2.48	-2500
	3.14197	2859.32	2920	-6160.07	2.53	-2500
	3.1551	2874.8	2985	-6137.84	2.58	-2500
	3.16823	2909.63	2981	-6182.47	2.63	-2500
	3.18136	2952.4	2940	-6254.68	2.68	-2500
	3.19449	2993.03	2947	-6265.55	2.73	-2500
	3.20762	3024.23	3033	-6183.45	2.78	-2500
	3.22075	3042.1	2941	-6267.51	2.83	-2500
	3.23388	3046.01	3055	-6137.76	2.88	-2500
	3.24701	3038.06	2930	-6244.32	2.93	-2500
	3.26014	3022.31	2986	-6172.57	2.98	-2500
	3.27327	3003.88	2957	-6193.38	3.03	-2500
	3.2864	2988.12	3088	-6065.68	3.08	-2500
	3.29953	2979.94	3069	-6102.04	3.13	-2500
	3.31266	2983.24	3191	-6012.62	3.18	-2500
	3.32579	3000.6	3203	-6048.1	3.23	-2500
	3.33892	3033.17	3347	-5964.93	3.28	-2500
	3.35205	3080.66	3139	-6244.53	3.33	-2500
	3.36518	3141.49	3215	-6247.61	3.38	-2500
	3.37831	3213.09	3336	-6209.52	3.43	-2500
	3.39144	3292.17	3428	-6200.58	3.48	-2500
	3.40458	3375.08	3497	-6211.37	3.53	-2500
	3.41771	3458.14	3610	-6171.98	3.58	-2500
	3.43084	3537.92	3545	-6302.22	3.63	-2500
	3.44397	3611.53	3577	-6325.74	3.68	-2497.65
	3.4571	3676.78	3687	-6261.07	3.73	-2475.37
	3.47023	3732.3	3664	-6319.66	3.78	-2467.51
	3.48336	3777.63	3813	-6197.76	3.83	-2455.2
	3.49649	3813.21	3720	-6311.39	3.88	-2434.34
	3.50962	3840.32	3858	-6190.13	3.93	-2394.72
	3.52275	3860.94	3884	-6180.01	3.98	-2305.05
	3.53588	3877.69	3958	-6124.3	4.03	-2028.37
	3.54901	3893.57	4041	-6065.35	4.08	1485.51
	3.56214	3911.86	4217	-5922.38	4.13	10833.3
	3.57527	3935.91	4220	-5964.37	4.18	-1681.23
	3.5884	3968.94	4238	-6005.85	4.23	-2230.47
	3.60153	4013.92	4331	-5988.88	4.28	-2366.87
	3.61466	4073.41	4474	-5939.84	4.33	-2421.1
	3.62779	4149.43	4499	-6027.49	4.38	-2447.92
	3.64092	4243.4	4647	-6010.87	4.43	-2463.08
	3.65405	4356.05	4656	-6151.3	4.48	-2472.48
	3.66718	4487.42	4826	-6147.44	4.53	-2483.55
	3.68031	4636.85	4950	-6204.32	4.58	-2500
	3.69344	4802.99	5044	-6303.42	4.63	-2500
	3.70657	4983.88	5176	-6373.74	4.68	-2500
	3.7197	5176.98	5474	-6283.91	4.73	-2500
	3.73283	5379.3	5478	-6490.29	4.78	-2500
	3.74596	5587.47	5561	-6616.08	4.83	-2500
	3.75909	5797.84	5814	-6566.44	4.88	-2500
	3.77222	6006.64	6100	-6474.59	4.93	-2500
	3.78535	6210	6332	-6423.93	4.98	-2500
	3.79848	6404.15	6534	-6387.15	5.03	-2500
	3.81161	6585.48	6628	-6439.46	5.08	-2500
	3.82474	6750.7	6929	-6263.94	5.13	-2500
	3.83787	6897.02	7002	-6295.15	5.18	-2500
	3.851	7022.49	7379	-6003.45	5.23	-2500
	3.86413	7126.7	7638	-5818.07	5.28	-2500
	3.87727	7212	7795	-5738.18	5.33	-2500
	3.8904	7285.63	7951	-5689.42	5.38	-2500
	3.90353	7362.74	8427	-5391.4	5.43	-2499.93
	3.91666	7469.97	8810	-5310.52	5.48	-2499.85
	3.92979	7647.96	9311	-5293.73	5.53	-2499.81
	3.94292	7950.07	9770	-5546.47	5.58	-2499.73
	3.95605	8434.29	10323	-5941.45	5.63	-2499.59
	3.96918	9146.02	10976	-6420.93	5.68	-2499.32
	3.98231	10094	11973	-6617.14	5.73	-2498.66
	3.99544	11226.5	12481	-7179.06	5.78	-2496.26
	4.00857	12419.7	13364	-7036.76	5.83	-2444.53
	4.0217	13489.6	14257	-6383.07	5.88	-2467.83
	4.03483	14230.3	14490	-5802.41	5.93	-2497.05
	4.04796	14469.6	14016	-5370.83	5.98	-2498.84
	4.06109	14122	13063	-4995.12	6.03	-2499.39
	4.07422	13216.4	11112	-5392.85	6.08	-2499.62
	4.08735	11887.7	9059	-5873.8	6.13	-2499.75
	4.10048	10334.4	6899	-6606.78	6.18	-2499.82
	4.11361	8762.36	5590	-6729.34	6.23	-2499.86
	4.12674	7335.34	4681	-6719.52	6.28	-2499.97
	4.13987	6148.9	4071	-6654.88	6.33	-2500
	4.153	5230.08	3822	-6423.96	6.38	-2500
	4.16613	4555.43	3473	-6433.35	6.43	-2500
	4.17926	4075.52	3280	-6380.5	6.48	-2500
	4.19239	3735.9	3270	-6204.58	6.53	-2500
	4.20552	3490.05	3135	-6191.88	6.58	-2500
	4.21865	3304.14	2936	-6268.77	6.63	-2500
	4.23178	3156.43	3046	-6055.46	6.68	-2500
	4.24491	3034.32	2848	-6165.41	6.73	-2500
	4.25804	2931.01	2892	-6046.69	6.78	-2500
	4.27117	2842.97	2895	-5981.03	6.83	-2500
	4.2843	2768.24	2788	-6036.44	6.88	-2500
	4.29743	2705.59	2665	-6117.95	6.93	-2500
	4.31056	2654	2675	-6075.59	6.98	-2500
	4.32369	2612.51	2592	-6134.35	7.03	-2500
	4.33683	2580.14	2710	-5999.23	7.08	-2500
	4.34996	2555.91	2769	-5929.23	7.13	-2500
	4.36309	2538.79	2678	-6014.36	7.18	-2500
	4.37622	2527.79	2659	-6031.67	7.23	-2500
	4.38935	2521.92	2563	-6129.26	7.28	-2500
	4.40248	2520.23	2648	-6048.28	7.33	-2500
	4.41561	2521.81	2581	-6120.97	7.38	-2500
	4.42874	2525.84	2501	-6207.62	7.43	-2500
	4.44187	2531.52	2487	-6228.64	7.48	-2500
	4.455	2538.18	2476	-6246.47	7.53	-2500
	4.46813	2545.19	2509	-6219.69	7.58	-2500
	4.48126	2552.03	2596	-6137.93	7.63	-2500
	4.49439	2558.24	2579	-6158.91	7.68	-2500
	4.50752	2563.48	2556	-6184.43	7.73	-2500
	4.52065	2567.46	2490	-6251.38	7.78	-2500
	4.53378	2569.99	2560	-6180.69	7.83	-2500
	4.54691	2570.94	2431	-6307.37	7.88	-2499.59
	4.56004	2570.25	2500	-6234.48	7.93	-2498.68
	4.57317	2567.93	2396	-6333.13	7.98	-2498.25
	4.5863	2564.04	2434	-6288.46	8.03	-2497.56
	4.59943	2558.69	2444	-6270.65	8.08	-2496.37
	4.61256	2552.02	2513	-6192.9	8.13	-2494.06
	4.62569	2544.21	2422	-6274.43	8.18	-2488.61
	4.63882	2535.46	2480	-6206.47	8.23	-2470.22
	4.65195	2525.99	2463	-6213.24	8.28	-2132.51
	4.66508	2516.02	2428	-6237.96	8.33	-2063.82
	4.67821	2505.79	2423	-6232.87	8.38	-2467.92
	4.69134	2495.52	2474	-6172.14	8.43	-2488.09
	4.70447	2485.42	2464	-6172.99	8.48	-2493.87
	4.7176	2475.7	2452	-6176.55	8.53	-2496.28
	4.73073	2466.54	2516	-6104.98	8.58	-2497.51
	4.74386	2458.11	2515	-6099.38	8.63	-2498.21
	4.75699	2450.53	2465	-6143.85	8.68	-2498.66
	4.77012	2443.94	2485	-6119.43	8.73	-2499.48
	4.78325	2438.4	2471	-6130.17	8.78	-2500
	4.79639	2433.99	2562	-6037.07	8.83	-2500
	4.80952	2430.73	2552	-6046.09	8.88	-2499.72
	4.82265	2428.62	2545	-6053.21	8.93	-2499.51
	4.83578	2427.65	2477	-6122.35	8.98	-2499.34
	4.84891	2427.77	2433	-6168.42	9.03	-2499.07
	4.86204	2428.9	2428	-6176.31	9.08	-2498.6
	4.87517	2430.97	2417	-6190.91	9.13	-2497.65
	4.8883	2433.87	2402	-6210.08	9.18	-2495.3
	4.90143	2437.47	2420	-6196.69	9.23	-2486.29
	4.91456	2441.64	2528	-6093.58	9.28	-2284.12
	4.92769	2446.24	2550	-6076.6	9.33	-2412.86
	4.94082	2451.13	2538	-6093.6	9.38	-2490.87
	4.95395	2456.15	2582	-6054.43	9.43	-2496.3
	4.96708	2461.16	2446	-6194.95	9.48	-2498.02
	4.98021	2465.99	2413	-6232.02	9.53	-2498.78
	4.99334	2470.51	2531	-6117.5	9.58	-2499.17
	5.00647	2474.57	2601	-6050.27	9.63	-2499.4
	5.0196	2478.05	2513	-6140.23	9.68	-2499.54
	5.03273	2480.83	2424	-6230.28	9.73	-2499.92
	5.04586	2482.79	2526	-6128.34	9.78	-2500
	5.05899	2483.84	2488	-6165.34	9.83	-2500
	5.07212	2483.89	2403	-6248.22	9.88	-2500
	5.08525	2482.89	2467	-6180.95	9.93	-2500
	5.09838	2480.77	2364	-6279.5	9.98	-2500
	5.11151	2477.5	2486	-6151.86	10.03	-2500
	5.12464	2473.05	2458	-6173.05	10.08	-2500
	5.13777	2467.42	2456	-6167.07	10.13	-2500
	5.1509	2460.6	2383	-6230.95	10.18	-2500
	5.16403	2452.62	2310	-6293.75	10.23	-2500
	5.17716	2443.51	2413	-6179.5	10.28	-2500
	5.19029	2433.3	2319	-6261.27	10.33	-2500
	5.20342	2422.05	2242	-6325.12	10.38	-2500
	5.21655	2409.82	2335	-6218.14	10.43	-2500
	5.22968	2396.68	2302	-6236.41	10.48	-2500
	5.24281	2382.7	2320	-6202.99	10.53	-2500
	5.25594	2367.96	2250	-6256.99	10.58	-2500
	5.26908	2352.55	2342	-6148.49	10.63	-2500
	5.28221	2336.55	2256	-6217.58	10.68	-2500
	5.29534	2320.05	2344	-6112.35	10.73	-2500
	5.30847	2303.14	2174	-6264.88	10.78	-2500
	5.3216	2285.9	2247	-6174.25	10.83	-2500
	5.33473	2268.43	2221	-6182.54	10.88	-2500
	5.34786	2250.8	2169	-6216.84	10.93	-2500
	5.36099	2233.1	2277	-6091.2	10.98	-2500
	5.37412	2215.4	2270	-6080.7	11.03	-2500
	5.38725	2197.76	2177	-6156.4	11.08	-2500
	5.40038	2180.26	2126	-6190.34	11.13	-2500
	5.41351	2162.95	2214	-6085.57	11.18	-2500
	5.42664	2145.89	2171	-6112.14	11.23	-2500
	5.43977	2129.13	2155	-6112.07	11.28	-2500
	5.4529	2112.69	2148	-6103.41	11.33	-2500
	5.46603	2096.63	2087	-6149.16	11.38	-2499.99
	5.47916	2080.96	2112	-6109.34	11.43	-2499.99
	5.49229	2065.71	2058	-6148.97	11.48	-2499.99
	5.50542	2050.9	2076	-6117.06	11.53	-2499.98
	5.51855	2036.53	2083	-6096.59	11.58	-2499.98
	5.53168	2022.61	2106	-6060.57	11.63	-2499.96
	5.54481	2009.15	2052	-6102	11.68	-2499.91
	5.55794	1996.13	1978	-6163.85	11.73	-2499.69
	5.57107	1983.55	1989	-6141.13	11.78	-2495.26
	5.5842	1971.41	1978	-6140.8	11.83	-2499.34
	5.59733	1959.68	1985	-6122.86	11.88	-2499.89
	5.61046	1948.36	1991	-6106.27	11.93	-2499.95
	5.62359	1937.41	1854	-6233.03	11.98	-2499.97
	5.63672	1926.83	1943	-6134.11	12.03	-2499.98
	5.64985	1916.59	1929	-6138.49	12.08	-2499.89
	5.66298	1906.67	1904	-6154.14	12.13	-2499.7
	5.67611	1897.05	1822	-6227.05	12.18	-2499.61
	5.68924	1887.7	1757	-6283.19	12.23	-2499.46
	5.70237	1878.61	1917	-6114.54	12.28	-2499.2
	5.7155	1869.75	1794	-6229.08	12.33	-2498.71
	5.72864	1861.1	1795	-6219.8	12.38	-2497.54
	5.74177	1852.64	1849	-6157.68	12.43	-2493.71
	5.7549	1844.36	1816	-6182.69	12.48	-2428.83
	5.76803	1836.23	1824	-6166.84	12.53	-2389.97
	5.78116	1828.25	1679	-6304.1	12.58	-2492.36
	5.79429	1820.4	1694	-6281.47	12.63	-2497.24
	5.80742	1812.66	1782	-6185.93	12.68	-2498.59
	5.82055	1805.02	1738	-6222.48	12.73	-2499.15
	5.83368	1797.48	1697	-6256.11	12.78	-2499.43
	5.84681	1790.04	1734	-6211.82	12.83	-2499.59
	5.85994	1782.67	1762	-6176.61	12.88	-2499.69
	5.87307	1775.38	1706	-6225.47	12.93	-2499.83
	5.8862	1768.17	1759	-6165.4	12.98	-2499.99
	5.89933	1761.03	1771	-6146.41	13.03	-2499.99
	5.91246	1753.96	1659	-6251.49	13.08	-2499.97
	5.92559	1746.97	1749	-6154.65	13.13	-2499.92
	5.93872	1740.05	1753	-6143.89	13.18	-2498.72
	5.95185	1733.21	1685	-6205.22	13.23	-2499.7
	5.96498	1726.45	1712	-6171.64	13.28	-2499.96
	5.97811	1719.78	1725	-6152.15	13.33	-2499.98
	5.99124	1713.19	1706	-6164.77	13.38	-2499.99
	6.00437	1706.71	1759	-6105.5	13.43	-2499.99
	6.0175	1700.32	1763	-6095.34	13.48	-2500
	6.03063	1694.05	1705	-6147.31	13.53	-2500
	6.04376	1687.9	1669	-6177.41	13.58	-2500
	6.05689	1681.86	1686	-6154.65	13.63	-2500
	6.07002	1675.97	1705	-6130.05	13.68	-2500
	6.08315	1670.21	1731	-6098.6	13.73	-2500
	6.09628	1664.6	1664	-6160.33	13.78	-2500
	6.10941	1659.16	1640	-6179.23	13.83	-2500
	6.12254	1653.88	1666	-6148.33	13.88	-2500
	6.13567	1648.79	1638	-6171.62	13.93	-2500
	6.1488	1643.88	1673	-6132.13	13.98	-2500
	6.16193	1639.18	1599	-6201.86	14.03	-2500
	6.17506	1634.69	1606	-6190.83	14.08	-2500
	6.1882	1630.42	1616	-6177.05	14.13	-2500
	6.20133	1626.39	1655	-6134.52	14.18	-2500
	6.21446	1622.6	1622	-6164.27	14.23	-2500
	6.22759	1619.08	1675	-6108.3	14.28	-2500
	6.24072	1615.83	1653	-6127.64	14.33	-2500
	6.25385	1612.86	1619	-6159.28	14.38	-2500
	6.26698	1610.19	1600	-6176.25	14.43	-2500
	6.28011	1607.84	1613	-6161.56	14.48	-2500
	6.29324	1605.81	1539	-6234.22	14.53	-2500
	6.30637	1604.12	1677	-6095.24	14.58	-2500
	6.3195	1602.78	1596	-6175.64	14.63	-2499.98
	6.33263	1601.8	1607	-6164.43	14.68	-2499.93
	6.34576	1601.2	1576	-6195.61	14.73	-2499.91
	6.35889	1600.98	1632	-6140.21	14.78	-2499.88
	6.37202	1601.17	1639	-6134.22	14.83	-2499.82
	6.38515	1601.76	1662	-6112.66	14.88	-2499.71
	6.39828	1602.78	1630	-6146.53	14.93	-2499.45
	6.41141	1604.21	1593	-6185.85	14.98	-2498.62
	6.42454	1606.09	1623	-6158.6	15.03	-2485.9
	6.43767	1608.4	1664	-6120.81	15.08	-2470.82
	6.4508	1611.16	1634	-6154.46	15.13	-2498.07
	6.46393	1614.36	1665	-6127.55	15.18	-2499.33
	6.47706	1618.01	1636	-6161.09	15.23	-2499.66
	6.49019	1622.11	1616	-6186.06	15.28	-2499.8
	6.50332	1626.64	1564	-6243.47	15.33	-2499.86
	6.51645	1631.62	1654	-6159.29	15.38	-2499.9
	6.52958	1637.02	1537	-6282.51	15.43	-2499.93
	6.54271	1642.84	1679	-6147.13	15.48	-2499.95
	6.55584	1649.07	1598	-6235.12	15.53	-2500
	6.56897	1655.69	1607	-6233.46	15.58	-2500
	6.5821	1662.68	1713	-6135.13	15.63	-2500
	6.59523	1670.01	1689	-6167.1	15.68	-2500
	6.60836	1677.68	1691	-6173.34	15.73	-2500
	6.62149	1685.65	1708	-6164.82	15.78	-2500
	6.63462	1693.89	1618	-6263.52	15.83	-2500
	6.64775	1702.38	1594	-6296.38	15.88	-2500
	6.66089	1711.07	1668	-6231.39	15.93	-2500
	6.67402	1719.94	1665	-6243.49	15.98	-2500
	6.68715	1728.94	1741	-6176.64	16.03	-2500
	6.70028	1738.04	1675	-6251.8	16.08	-2500
	6.71341	1747.19	1794	-6141.94	16.13	-2500
	6.72654	1756.36	1740	-6204.99	16.18	-2500
	6.73967	1765.49	1753	-6200.92	16.23	-2500
	6.7528	1774.54	1743	-6219.67	16.28	-2500
	6.76593	1783.47	1821	-6150.21	16.33	-2500
	6.77906	1792.23	1848	-6131.48	16.38	-2499.99
	6.79219	1800.77	1769	-6218.44	16.43	-2499.99
	6.80532	1809.04	1812	-6183.03	16.48	-2499.99
	6.81845	1816.99	1742	-6260.22	16.53	-2499.98
	6.83158	1824.59	1836	-6172.97	16.58	-2499.97
	6.84471	1831.78	1798	-6217.21	16.63	-2499.94
	6.85784	1838.52	1755	-6265.93	16.68	-2499.7
	6.87097	1844.77	1841	-6185.08	16.73	-2497.07
	6.8841	1850.49	1780	-6250.61	16.78	-2499.76
	6.89723	1855.63	1838	-6196.51	16.83	-2499.93
	6.91036	1860.17	1921	-6116.74	16.88	-2499.96
	6.92349	1864.07	2012	-6028.27	16.93	-2499.97
	6.93662	1867.29	1977	-6065.07	16.98	-2499.97
	6.94975	1869.82	2025	-6018.14	17.03	-2499.96
	6.96288	1871.63	2071	-5972.45	17.08	-2499.94
	6.97601	1872.69	2116	-5926.99	17.13	-2499.88
	6.98914	1873	2106	-5935.75	17.18	-2499.67
	7.00227	1872.54	2124	-5915.74	17.23	-2495.04
	7.0154	1871.31	2181	-5855.94	17.28	-2497.5
	7.02853	1869.29	2152	-5881.37	17.33	-2499.76
	7.04166	1866.5	2102	-5927.05	17.38	-2499.9
	7.05479	1862.93	2051	-5972.97	17.43	-2499.95
	7.06792	1858.6	2046	-5972.16	17.48	-2499.97
	7.08105	1853.52	1835	-6176.65	17.53	-2499.98
	7.09418	1847.72	1828	-6176.46	17.58	-2499.98
	7.10731	1841.21	1795	-6201.62	17.63	-2499.99
	7.12045	1834.01	1744	-6244.17	17.68	-2499.99
	7.13358	1826.18	1730	-6249.15	17.73	-2500
	7.14671	1817.73	1707	-6262.6	17.78	-2500
	7.15984	1808.71	1694	-6265.56	17.83	-2500
	7.17297	1799.16	1536	-6413.1	17.88	-2500
	7.1861	1789.12	1558	-6380.25	17.93	-2500
	7.19923	1778.65	1602	-6325.07	17.98	-2500
	7.21236	1767.8	1551	-6364.61	18.03	-2500
	7.22549	1756.62	1606	-6297.95	18.08	-2500
	7.23862	1745.17	1565	-6327.13	18.13	-2500
	7.25175	1733.5	1566	-6314.21	18.18	-2500
	7.26488	1721.68	1627	-6241.27	18.23	-2500
	7.27801	1709.77	1495	-6361.34	18.28	-2500
	7.29114	1697.82	1611	-6233.51	18.33	-2499.97
	7.30427	1685.9	1610	-6222.83	18.38	-2499.96
	7.3174	1674.07	1632	-6189.36	18.43	-2499.95
	7.33053	1662.39	1659	-6151.16	18.48	-2499.92
	7.34366	1650.92	1638	-6161.28	18.53	-2499.88
	7.35679	1639.71	1668	-6120.78	18.58	-2499.78
	7.36992	1628.84	1648	-6130.72	18.63	-2499.52
	7.38305	1618.34	1689	-6080.14	18.68	-2497.62
	7.39618	1608.28	1746	-6014.09	18.73	-2477.54
	7.40931	1598.7	1618	-6133.62	18.78	-2498.14
	7.42244	1589.65	1648	-6095.76	18.83	-2499.56
	7.43557	1581.17	1594	-6142.55	18.88	-2499.8
	7.4487	1573.32	1648	-6082.03	18.93	-2499.88
	7.46183	1566.11	1600	-6124.23	18.98	-2499.92
	7.47496	1559.59	1574	-6145.16	19.03	-2499.95
	7.48809	1553.78	1492	-6222.85	19.08	-2499.96
	7.50122	1548.72	1586	-6125.32	19.13	-2499.97
	7.51435	1544.41	1544	-6164.58	19.18	-2500
	7.52748	1540.88	1564	-6142.62	19.23	-2500
	7.54061	1538.13	1508	-6197.47	19.28	-2500
	7.55374	1536.18	1613	-6092.1	19.33	-2500
	7.56687	1535.02	1604	-6101.52	19.38	-2500
	7.58	1534.66	1500	-6206.72	19.43	-2500
	7.59314	1535.08	1500	-6208.67	19.48	-2500
	7.60627	1536.27	1554	-6157.36	19.53	-2500
	7.6194	1538.22	1579	-6135.76	19.58	-2500
	7.63253	1540.91	1525	-6193.85	19.63	-2500
	7.64566	1544.32	1553	-6170.59	19.68	-2500
	7.65879	1548.4	1544	-6184.95	19.73	-2500
	7.67192	1553.15	1635	-6099.89	19.78	-2500
	7.68505	1558.5	1688	-6053.36	19.83	-2500
	7.69818	1564.44	1668	-6080.33	19.88	-2500
	7.71131	1570.92	1605	-6150.75	19.93	-2500
	7.72444	1577.89	1626	-6137.57	19.98	-2500
	7.73757	1585.31	1634	-6137.73	20.03	-2500
	7.7507	1593.12	1592	-6188.19	20.08	-2500
	7.76383	1601.29	1541	-6247.9	20.13	-2500
	7.77696	1609.75	1611	-6186.79	20.18	-2500
	7.79009	1618.45	1608	-6198.82	20.23	-2500
	7.80322	1627.35	1637	-6178.93	20.28	-2500
	7.81635	1636.38	1634	-6191.08	20.33	-2500
	7.82948	1645.49	1604	-6230.19	20.38	-2500
	7.84261	1654.63	1683	-6160.23	20.43	-2500
	7.85574	1663.75	1754	-6098.14	20.48	-2500
	7.86887	1672.79	1669	-6191.88	20.53	-2499.98
	7.882	1681.7	1668	-6201.39	20.58	-2499.96
	7.89513	1690.43	1696	-6181.62	20.63	-2499.94
	7.90826	1698.94	1642	-6243.55	20.68	-2499.92
	7.92139	1707.18	1606	-6287.11	20.73	-2499.89
	7.93452	1715.1	1673	-6227.28	20.78	-2499.82
	7.94765	1722.67	1692	-6215.02	20.83	-2499.68
	7.96078	1729.84	1732	-6181.3	20.88	-2499.26
	7.97391	1736.58	1781	-6138.09	20.93	-2494.88
	7.98704	1742.86	1817	-6107.36	20.98	-2473.96
	8.00017	1748.64	1812	-6117.08	21.03	-2498.2
	8.0133	1753.91	1819	-6114.25	21.08	-2499.45
	8.02643	1758.64	1824	-6112.85	21.13	-2499.71
	8.03956	1762.81	1772	-6167.86	21.18	-2499.78
	8.0527	1766.41	1789	-6153.27	21.23	-2499.79
	8.06583	1769.42	1866	-6078.09	21.28	-2499.69
	8.07896	1771.83	1796	-6149.31	21.33	-2499.16
	8.09209	1773.65	1875	-6070.92	21.38	-2488.17
	8.10522	1774.86	1825	-6120.95	21.43	-2497.02
	8.11835	1775.48	1809	-6136.39	21.48	-2499.62
	8.13148	1775.5	1740	-6204.26	21.53	-2499.84
	8.14461	1774.94	1749	-6193.57	21.58	-2499.91
	8.15774	1773.81	1850	-6090.34	21.63	-2499.94
	8.17087	1772.12	1765	-6172.59	21.68	-2499.96
	8.184	1769.89	1708	-6226.35	21.73	-2499.97
	8.19713	1767.15	1671	-6259.63	21.78	-2499.98
	8.21026	1763.9	1729	-6197.48	21.83	-2499.99
	8.22339	1760.19	1667	-6254.9	21.88	-2500
	8.23652	1756.03	1703	-6213.95	21.93	-2500
	8.24965	1751.46	1640	-6271.64	21.98	-2500
	8.26278	1746.5	1697	-6209.01	22.03	-2500
	8.27591	1741.19	1714	-6186.09	22.08	-2500
	8.28904	1735.56	1785	-6108.92	22.13	-2500
	8.30217	1729.65	1652	-6235.54	22.18	-2499.96
	8.3153	1723.48	1762	-6118.97	22.23	-2499.94
	8.32843	1717.09	1698	-6176.26	22.28	-2499.92
	8.34156	1710.53	1642	-6225.44	22.33	-2499.89
	8.35469	1703.82	1597	-6263.54	22.38	-2499.83
	8.36782	1696.99	1669	-6184.59	22.43	-2499.73
	8.38095	1690.09	1623	-6223.63	22.48	-2499.49
	8.39408	1683.15	1637	-6202.69	22.53	-2498.75
	8.40721	1676.19	1626	-6206.81	22.58	-2487.52
	8.42034	1669.25	1664	-6162	22.63	-2473.4
	8.43347	1662.36	1631	-6188.29	22.68	-2498.17
	8.4466	1655.55	1692	-6120.72	22.73	-2499.37
	8.45973	1648.85	1655	-6151.3	22.78	-2499.68
	8.47286	1642.27	1653	-6147.05	22.83	-2499.81
	8.48599	1635.85	1672	-6122	22.88	-2499.87
	8.49912	1629.61	1638	-6150.16	22.93	-2499.91
	8.51226	1623.56	1662	-6120.55	22.98	-2499.93
	8.52539	1617.72	1575	-6202.18	23.03	-2499.95
	8.53852	1612.11	1615	-6157.06	23.08	-2500
	8.55165	1606.74	1597	-6170.2	23.13	-2500
	8.56478	1601.62	1559	-6203.6	23.18	-2500
	8.57791	1596.75	1656	-6102.27	23.23	-2500
	8.59104	1592.15	1610	-6144.21	23.28	-2500
	8.60417	1587.83	1571	-6179.42	23.33	-2499.99
	8.6173	1583.77	1581	-6165.9	23.38	-2499.98
	8.63043	1579.98	1717	-6026.64	23.43	-2499.97
	8.64356	1576.46	1653	-6087.64	23.48	-2499.97
	8.65669	1573.2	1635	-6102.89	23.53	-2499.95
	8.66982	1570.2	1578	-6157.37	23.58	-2499.92
	8.68295	1567.44	1582	-6151.09	23.63	-2499.86
	8.69608	1564.93	1565	-6166.02	23.68	-2499.67
	8.70921	1562.64	1557	-6172.15	23.73	-2497.93
	8.72234	1560.57	1590	-6137.47	23.78	-2487.73
	8.73547	1558.71	1612	-6113.96	23.83	-2499.09
	8.7486	1557.02	1522	-6202.6	23.88	-2499.75
	8.76173	1555.51	1499	-6224.38	23.93	-2499.88
	8.77486	1554.16	1482	-6240.29	23.98	-2499.93
	8.78799	1552.94	1524	-6197.29	24.03	-2499.96
	8.80112	1551.84	1509	-6211.38	24.08	-2499.95
	8.81425	1550.85	1591	-6128.53	24.13	-2499.95
	8.82738	1549.93	1587	-6131.73	24.18	-2499.95
	8.84051	1549.08	1536	-6181.96	24.23	-2499.95
	8.85364	1548.28	1560	-6157.2	24.28	-2499.94
	8.86677	1547.51	1605	-6111.44	24.33	-2499.9
	8.8799	1546.76	1563	-6152.66	24.38	-2499.81
	8.89303	1546	1623	-6091.85	24.43	-2499.56
	8.90616	1545.22	1598	-6115.98	24.48	-2496.54
	8.91929	1544.4	1461	-6252.06	24.53	-2486.99
	8.93242	1543.54	1581	-6131.06	24.58	-2499.1
	8.94555	1542.61	1524	-6186.97	24.63	-2499.72
	8.95868	1541.61	1496	-6213.8	24.68	-2499.86
	8.97181	1540.53	1546	-6162.52	24.73	-2499.92
	8.98495	1539.35	1513	-6194.13	24.78	-2499.94
	8.99808	1538.07	1592	-6113.63	24.83	-2499.94
	9.01121	1536.68	1487	-6217.01	24.88	-2499.94
	9.02434	1535.18	1590	-6112.27	24.93	-2499.93
	9.03747	1533.56	1450	-6250.41	24.98	-2499.93
	9.0506	1531.82	1460	-6238.42	25.03	-2499.9
	9.06373	1529.96	1575	-6121.33	25.08	-2499.83
	9.07686	1527.98	1434	-6260.11	25.13	-2499.65
	9.08999	1525.88	1457	-6234.79	25.18	-2498.84
	9.10312	1523.67	1517	-6172.36	25.23	-2483.64
	9.11625	1521.34	1448	-6238.83	25.28	-2495.54
	9.12938	1518.92	1497	-6187.22	25.33	-2499.41
	9.14251	1516.39	1473	-6208.53	25.38	-2499.71
	9.15564	1513.78	1501	-6177.77	25.43	-2499.79
	9.16877	1511.09	1419	-6256.96	25.48	-2499.76
	9.1819	1508.33	1547	-6126.1	25.53	-2499.46
	9.19503	1505.52	1557	-6113.22	25.58	-2493.13
	9.20816	1502.66	1497	-6170.31	25.63	-2496.89
	9.22129	1499.77	1511	-6153.41	25.68	-2499.66
	9.23442	1496.87	1481	-6180.51	25.73	-2499.87
	9.24755	1493.96	1455	-6203.65	25.78	-2499.93
	9.26068	1491.07	1470	-6185.82	25.83	-2499.96
	9.27381	1488.2	1477	-6176.06	25.88	-2499.97
	9.28694	1485.38	1419	-6231.37	25.93	-2499.98
	9.30007	1482.61	1486	-6161.76	25.98	-2499.98
	9.3132	1479.92	1414	-6231.26	26.03	-2499.99
	9.32633	1477.32	1518	-6124.88	26.08	-2500
	9.33946	1474.82	1553	-6087.62	26.13	-2500
	9.35259	1472.43	1491	-6147.51	26.18	-2499.99
	9.36572	1470.18	1517	-6119.56	26.23	-2499.99
	9.37885	1468.07	1530	-6104.78	26.28	-2499.99
	9.39198	1466.12	1445	-6188.17	26.33	-2499.98
	9.40511	1464.33	1491	-6140.75	26.38	-2499.97
	9.41824	1462.73	1497	-6133.53	26.43	-2499.96
	9.43137	1461.31	1436	-6193.51	26.48	-2499.92
	9.44451	1460.09	1451	-6177.71	26.53	-2499.82
	9.45764	1459.07	1422	-6206.12	26.58	-2499.35
	9.47077	1458.26	1485	-6142.75	26.63	-2492.26
	9.4839	1457.67	1465	-6162.6	26.68	-2498.71
	9.49703	1457.3	1460	-6167.68	26.73	-2499.74
	9.51016	1457.15	1549	-6078.98	26.78	-2499.82
	9.52329	1457.23	1442	-6186.5	26.83	-2499.78
	9.53642	1457.53	1417	-6212.25	26.88	-2499.58
	9.54955	1458.06	1436	-6194.21	26.93	-2497.65
	9.56268	1458.8	1530	-6101.38	26.98	-2485.34
	9.57581	1459.76	1488	-6144.76	27.03	-2498.78
	9.58894	1460.94	1440	-6194.34	27.08	-2499.68
	9.60207	1462.31	1368	-6268.1	27.13	-2498.48
	9.6152	1463.89	1450	-6188.05	27.18	-2497.59
	9.62833	1465.66	1482	-6158.16	27.23	-2496.91
	9.64146	1467.6	1511	-6131.44	27.28	-2495.86
	9.65459	1469.72	1417	-6227.86	27.33	-2494.11
	9.66772	1471.99	1510	-6137.41	27.38	-2490.93
	9.68085	1474.41	1537	-6113.08	27.43	-2484.24
	9.69398	1476.96	1487	-6165.85	27.48	-2465.18
	9.70711	1479.63	1493	-6162.72	27.53	-2358.34
	9.72024	1482.41	1523	-6135.65	27.58	-930.614
	9.73337	1485.27	1446	-6215.65	27.63	-2276.32
	9.7465	1488.21	1567	-6097.69	27.68	-2456.39
	9.75963	1491.21	1526	-6141.75	27.73	-2475.03
	9.77276	1494.24	1477	-6193.83	27.78	-2476.06
	9.78589	1497.31	1517	-6156.9	27.83	-2458.48
	9.79902	1500.39	1542	-6134.96	27.88	-2137.76
	9.81215	1503.46	1538	-6141.97	27.93	-1806.7
	9.82528	1506.51	1536	-6146.94	27.98	-2447.16
	9.83841	1509.53	1464	-6221.85	28.03	-2480.85
	9.85154	1512.5	1537	-6151.68	28.08	-2491.07
	9.86467	1515.4	1584	-6107.41	28.13	-2494.38
	9.8778	1518.23	1548	-6146.05	28.18	-2495.4
	9.89093	1520.97	1502	-6194.57	28.23	-2488.3
	9.90407	1523.61	1545	-6153.97	28.28	-2474.23
	9.9172	1526.13	1567	-6134.24	28.33	-2493.54
	9.93033	1528.53	1534	-6169.37	28.38	-2498.83
	9.94346	1530.8	1569	-6136.35	28.43	-2499.44
	9.95659	1532.93	1607	-6100.18	28.48	-2499.53
	9.96972	1534.91	1575	-6133.84	28.53	-2499.52
	9.98285	1536.73	1522	-6188.35	28.58	-2499.43
	9.99598	1538.4	1548	-6163.69	28.63	-2499.23
	10.0091	1539.91	1452	-6260.87	28.68	-2498.85
	10.0222	1541.25	1485	-6228.88	28.73	-2497.92
	10.0354	1542.42	1526	-6188.72	28.78	-2495.39
	10.0485	1543.43	1498	-6217.41	28.83	-2471.07
	10.0616	1544.28	1531	-6184.93	28.88	-2337.11
	10.0748	1544.96	1517	-6199.3	28.93	-2486.2
	10.0879	1545.49	1527	-6189.52	28.98	-2496.12
	10.101	1545.86	1469	-6247.6	29.03	-2497.68
	10.1142	1546.08	1512	-6204.55	29.08	-2497.67
	10.1273	1546.16	1543	-6173.37	29.13	-2494.21
	10.1404	1546.11	1479	-6237.08	29.18	-2436.55
	10.1535	1545.93	1522	-6193.68	29.23	-2487.67
	10.1667	1545.63	1474	-6241.19	29.28	-2497.93
	10.1798	1545.23	1541	-6173.61	29.33	-2499.04
	10.1929	1544.74	1543	-6170.97	29.38	-2499.53
	10.2061	1544.17	1520	-6193.26	29.43	-2499.61
	10.2192	1543.52	1523	-6189.52	29.48	-2499.63
	10.2323	1542.82	1561	-6150.74	29.53	-2498.82
	10.2454	1542.07	1572	-6138.95	29.58	-2499.14
	10.2586	1541.3	1485	-6225.15	29.63	-2499.56
	10.2717	1540.5	1510	-6199.37	29.68	-2499.48
	10.2848	1539.71	1539	-6169.61	29.73	-2499.04
	10.298	1538.92	1527	-6180.88	29.78	-2497.54
	10.3111	1538.16	1502	-6205.21	29.83	-2472.28
	10.3242	1537.44	1559	-6147.6	29.88	-2462.94
	10.3374	1536.77	1530	-6176.07	29.93	-2497.11
	10.3505	1536.16	1539	-6166.63
	10.3636	1535.63	1530	-6175.29
	10.3768	1535.19	1558	-6147.06
	10.3899	1534.84	1556	-6148.94
	10.403	1534.61	1599	-6105.96
	10.4162	1534.5	1605	-6100.12
	10.4293	1534.52	1498	-6207.42
	10.4424	1534.67	1529	-6176.87
	10.4555	1534.97	1591	-6115.47
	10.4687	1535.42	1516	-6191.24
	10.4818	1536.03	1556	-6152.17
	10.4949	1536.8	1577	-6132.27
	10.5081	1537.73	1612	-6098.53
	10.5212	1538.82	1554	-6157.96
	10.5343	1540.09	1550	-6163.55
	10.5474	1541.51	1573	-6142.3
	10.5606	1543.1	1562	-6155.21
	10.5737	1544.86	1642	-6077.27
	10.5868	1546.76	1549	-6172.48
	10.6	1548.83	1612	-6111.83
	10.6131	1551.03	1598	-6128.3
	10.6262	1553.38	1518	-6210.91
	10.6394	1555.86	1543	-6188.62
	10.6525	1558.46	1506	-6228.43
	10.6656	1561.17	1570	-6167.34
	10.6788	1563.99	1565	-6175.32
	10.6919	1566.9	1685	-6058.37
	10.705	1569.88	1594	-6152.47
	10.7181	1572.93	1684	-6065.61
	10.7313	1576.03	1562	-6190.77
	10.7444	1579.17	1553	-6202.95
	10.7575	1582.33	1575	-6184.12
	10.7707	1585.5	1625	-6137.26
	10.7838	1588.67	1612	-6153.38
	10.7969	1591.82	1597	-6171.44
	10.8101	1594.93	1586	-6185.45
	10.8232	1598	1520	-6254.38
	10.8363	1601	1575	-6202.21
	10.8494	1603.93	1671	-6108.95
	10.8626	1606.77	1577	-6205.56
	10.8757	1609.5	1652	-6133.05
	10.8888	1612.12	1561	-6226.41
	10.902	1614.61	1528	-6261.61
	10.9151	1616.96	1628	-6163.65
	10.9282	1619.16	1665	-6128.53
	10.9414	1621.21	1519	-6276.24
	10.9545	1623.09	1645	-6151.76
	10.9676	1624.79	1541	-6257.1
	10.9808	1626.32	1615	-6184.26
	10.9939	1627.66	1643	-6157.22
	11.007	1628.81	1644	-6156.99
	11.0201	1629.77	1592	-6209.56
	11.0333	1630.54	1629	-6172.95
	11.0464	1631.12	1624	-6178.14
	11.0595	1631.5	1633	-6169.15
	11.0727	1631.7	1663	-6138.99
	11.0858	1631.71	1582	-6219.64
	11.0989	1631.54	1589	-6212.13
	11.112	1631.2	1613	-6187.47
	11.1252	1630.69	1687	-6112.65
	11.1383	1630.02	1652	-6146.7
	11.1514	1629.21	1635	-6162.62
	11.1646	1628.25	1584	-6212.42
	11.1777	1627.17	1616	-6179.12
	11.1908	1625.98	1642	-6151.74
	11.204	1624.68	1601	-6191.28
	11.2171	1623.3	1656	-6134.76
	11.2302	1621.84	1541	-6248.2
	11.2433	1620.32	1618	-6169.61
	11.2565	1618.76	1637	-6149.01
	11.2696	1617.17	1661	-6123.4
	11.2827	1615.56	1615	-6167.81
	11.2959	1613.96	1602	-6179.26
	11.309	1612.37	1637	-6142.74
	11.3221	1610.81	1618	-6160.28
	11.3353	1609.3	1557	-6219.9
	11.3484	1607.84	1662	-6113.59
	11.3615	1606.45	1597	-6177.38
	11.3747	1605.15	1565	-6208.27
	11.3878	1603.93	1601	-6171.27
	11.4009	1602.82	1646	-6125.38
	11.414	1601.82	1551	-6219.63
	11.4272	1600.94	1603	-6167
	11.4403	1600.18	1626	-6143.5
	11.4534	1599.55	1671	-6098.14
	11.4666	1599.06	1715	-6053.91
	11.4797	1598.7	1606	-6162.82
	11.4928	1598.47	1608	-6160.86
	11.506	1598.37	1616	-6153.02
	11.5191	1598.41	1607	-6162.31
	11.5322	1598.58	1628	-6141.71
	11.5453	1598.86	1646	-6124.22
	11.5585	1599.27	1525	-6245.83
	11.5716	1599.78	1567	-6204.53
	11.5847	1600.39	1558	-6214.3
	11.5979	1601.08	1648	-6125.14
	11.611	1601.86	1640	-6134.04
	11.6241	1602.7	1612	-6162.98
	11.6373	1603.6	1614	-6161.95
	11.6504	1604.53	1584	-6192.93
	11.6635	1605.5	1655	-6122.91
	11.6767	1606.48	1566	-6212.89
	11.6898	1607.47	1575	-6204.85
	11.7029	1608.45	1568	-6212.77
	11.716	1609.4	1688	-6093.65
	11.7292	1610.33	1591	-6191.48
	11.7423	1611.21	1714	-6069.24
	11.7554	1612.03	1676	-6107.94
	11.7686	1612.8	1640	-6144.57
	11.7817	1613.5	1576	-6209.12
	11.7948	1614.13	1629	-6156.59
	11.808	1614.68	1588	-6197.98
	11.8211	1615.15	1602	-6184.3
	11.8342	1615.54	1575	-6211.54
	11.8474	1615.85	1574	-6212.71
	11.8605	1616.09	1603	-6183.82
	11.8736	1616.27	1596	-6190.89
	11.8867	1616.38	1585	-6201.91
	11.8999	1616.44	1564	-6222.91
	11.913	1616.47	1627	-6159.9
	11.9261	1616.47	1545	-6241.89
	11.9393	1616.45	1553	-6233.91
	11.9524	1616.45	1592	-6194.97
	11.9655	1616.46	1613	-6174.09
	11.9787	1616.53	1647	-6140.3
	11.9918	1616.65	1568	-6219.62
	12.0049	1616.86	1614	-6174.06
	12.018	1617.18	1577	-6211.66
	12.0312	1617.62	1622	-6167.43
	12.0443	1618.22	1607	-6183.39
	12.0574	1618.98	1657	-6134.56
	12.0706	1619.94	1566	-6226.97
	12.0837	1621.12	1641	-6153.63
	12.0968	1622.53	1656	-6140.55
	12.1099	1624.18	1641	-6157.76
	12.1231	1626.11	1636	-6165.27
	12.1362	1628.32	1619	-6185.07
	12.1493	1630.82	1618	-6189.19
	12.1625	1633.63	1750	-6060.62
	12.1756	1636.74	1702	-6112.37
	12.1887	1640.18	1723	-6095.43
	12.2019	1643.92	1737	-6085.8
	12.215	1647.99	1673	-6154.47
	12.2281	1652.36	1689	-6143.43
	12.2413	1657.03	1681	-6156.66
	12.2544	1661.99	1699	-6144.15
	12.2675	1667.22	1693	-6155.87
	12.2806	1672.7	1729	-6125.79
	12.2938	1678.42	1747	-6113.9
	12.3069	1684.35	1705	-6162.15
	12.32	1690.45	1685	-6188.52
	12.3332	1696.71	1742	-6137.97
	12.3463	1703.08	1702	-6184.46
	12.3594	1709.52	1764	-6128.95
	12.3726	1716.01	1818	-6081.4
	12.3857	1722.51	1746	-6159.78
	12.3988	1728.96	1767	-6145.03
	12.4119	1735.33	1664	-6254.11
	12.4251	1741.58	1675	-6248.98
	12.4382	1747.67	1810	-6119.6
	12.4513	1753.54	1782	-6152.93
	12.4645	1759.16	1745	-6194.93
	12.4776	1764.49	1764	-6180.55
	12.4907	1769.48	1746	-6202.76
	12.5039	1774.1	1692	-6260.53
	12.517	1778.32	1743	-6212.82
	12.5301	1782.08	1793	-6165.61
	12.5433	1785.38	1641	-6319.87
	12.5564	1788.17	1750	-6212.57
	12.5695	1790.42	1741	-6222.71
	12.5826	1792.13	1707	-6257.26
	12.5958	1793.26	1778	-6186.21
	12.6089	1793.81	1853	-6110.56
	12.622	1793.77	1755	-6207.31
	12.6352	1793.12	1755	-6205.45
	12.6483	1791.87	1690	-6268
	12.6614	1790.01	1661	-6293.96
	12.6745	1787.56	1711	-6240.34
	12.6877	1784.51	1704	-6243.17
	12.7008	1780.9	1784	-6158.47
	12.714	1776.73	1846	-6091.25
	12.7271	1772.02	1795	-6136.55
	12.7402	1766.81	1791	-6134.4
	12.7533	1761.11	1666	-6252.83
	12.7665	1754.95	1730	-6181.87
	12.7796	1748.38	1787	-6117.56
	12.7927	1741.42	1721	-6175.95
	12.8059	1734.12	1783	-6106.07
	12.819	1726.51	1775	-6105.95
	12.8321	1718.62	1794	-6078.65
	12.8453	1710.51	1863	-6001.2
	12.8584	1702.21	1837	-6018.65
	12.8715	1693.76	1874	-5973.02
	12.8846	1685.2	1697	-6141.37
	12.8978	1676.58	1710	-6119.73
	12.9109	1667.93	1711	-6110.13
	12.924	1659.29	1656	-6156.62
	12.9372	1650.69	1626	-6178.21
	12.9503	1642.17	1682	-6113.94
	12.9634	1633.77	1611	-6176.85
	12.9765	1625.5	1603	-6176.94
	12.9897	1617.4	1577	-6195.25
	13.0028	1609.5	1599	-6165.79
	13.0159	1601.8	1569	-6188.58
	13.0291	1594.35	1539	-6211.63
	13.0422	1587.13	1465	-6278.95
	13.0553	1580.18	1582	-6155.55
	13.0685	1573.5	1591	-6140.42
	13.0816	1567.1	1555	-6170.58
	13.0947	1560.98	1487	-6233.03
	13.1078	1555.14	1563	-6151.74
	13.121	1549.58	1528	-6181.73
	13.1341	1544.3	1564	-6140.98
	13.1472	1539.29	1527	-6173.48
	13.1604	1534.53	1518	-6178.21
	13.1735	1530.03	1466	-6226.17
	13.1866	1525.77	1578	-6110.33
	13.1998	1521.72	1486	-6198.69
	13.2129	1517.89	1475	-6206.22
	13.226	1514.25	1468	-6209.91
	13.2392	1510.78	1525	-6149.73
	13.2523	1507.46	1494	-6177.67
	13.2654	1504.28	1469	-6199.71
	13.2785	1501.22	1523	-6142.83
	13.2917	1498.26	1469	-6194.01
	13.3048	1495.38	1539	-6121.24
	13.3179	1492.57	1501	-6156.5
	13.3311	1489.8	1495	-6159.78
	13.3442	1487.06	1498	-6154.06
	13.3573	1484.34	1558	-6091.33
	13.3705	1481.62	1478	-6168.57
	13.3836	1478.88	1425	-6218.79
	13.3967	1476.13	1456	-6184.97
	13.4099	1473.35	1527	-6111.1
	13.423	1470.53	1437	-6198.19
	13.4361	1467.66	1403	-6229.23
	13.4492	1464.75	1447	-6182.22
	13.4624	1461.79	1355	-6271.16
	13.4755	1458.78	1444	-6179.06
	13.4886	1455.72	1396	-6223.92
	13.5018	1452.61	1453	-6163.75
	13.5149	1449.47	1320	-6293.55
	13.528	1446.3	1450	-6160.34
	13.5412	1443.11	1386	-6221.14
	13.5543	1439.9	1439	-6164.94
	13.5674	1436.69	1418	-6182.78
	13.5805	1433.5	1349	-6248.65
	13.5937	1430.33	1386	-6208.59
	13.6068	1427.21	1366	-6225.6
	13.6199	1424.14	1378	-6210.71
	13.6331	1421.16	1471	-6114.94
	13.6462	1418.27	1428	-6155.3
	13.6593	1415.49	1408	-6172.81
	13.6725	1412.85	1447	-6131.49
	13.6856	1410.36	1454	-6122.37
	13.6987	1408.05	1399	-6175.46
	13.7119	1405.92	1496	-6076.77
	13.725	1404.01	1451	-6120.34
	13.7381	1402.33	1436	-6134.17
	13.7512	1400.9	1465	-6104.29
	13.7644	1399.73	1448	-6120.7
	13.7775	1398.84	1504	-6064.43
	13.7906	1398.26	1468	-6100.48
	13.8038	1397.98	1401	-6167.88
	13.8169	1398.04	1391	-6178.62
	13.83	1398.43	1384	-6186.72
	13.8431	1399.17	1447	-6125.19
	13.8563	1400.28	1362	-6212.03
	13.8694	1401.75	1428	-6148.25
	13.8825	1403.59	1432	-6146.85
	13.8957	1405.81	1475	-6106.84
	13.9088	1408.41	1415	-6170.2
	13.9219	1411.39	1421	-6167.94
	13.9351	1414.75	1443	-6150.05
	13.9482	1418.49	1510	-6087.53
	13.9613	1422.61	1353	-6249.37
	13.9744	1427.09	1380	-6227.56
	13.9876	1431.93	1425	-6188.09
	14.0007	1437.12	1412	-6206.94
	14.0138	1442.65	1451	-6174.11
	14.027	1448.5	1465	-6166.57
	14.0401	1454.66	1477	-6161.3
	14.0532	1461.12	1475	-6170.3
	14.0664	1467.86	1517	-6135.53
	14.0795	1474.85	1519	-6140.99
	14.0926	1482.09	1500	-6167.64
	14.1058	1489.54	1534	-6141.46
	14.1189	1497.19	1495	-6188.44
	14.132	1505.02	1572	-6119.55
	14.1451	1513	1523	-6176.76
	14.1583	1521.1	1532	-6176.05
	14.1714	1529.32	1464	-6252.4
	14.1845	1537.61	1538	-6186.78
	14.1977	1545.95	1570	-6163.17
	14.2108	1554.34	1579	-6162.54
	14.2239	1562.72	1554	-6195.88
	14.2371	1571.1	1559	-6199.16
	14.2502	1579.43	1548	-6218.35
	14.2633	1587.71	1638	-6136.44
	14.2765	1595.91	1659	-6123.42
	14.2896	1604	1620	-6170.25
	14.3027	1611.97	1513	-6284.93
	14.3158	1619.81	1637	-6168.43
	14.329	1627.48	1629	-6183.75
	14.3421	1634.99	1606	-6213.88
	14.3552	1642.31	1603	-6223.79
	14.3684	1649.43	1608	-6225.48
	14.3815	1656.34	1592	-6247.95
	14.3946	1663.04	1738	-6108.19
	14.4078	1669.51	1676	-6176.19
	14.4209	1675.74	1726	-6131.95
	14.434	1681.74	1678	-6185.47
	14.4471	1687.5	1646	-6222.76
	14.4603	1693.03	1666	-6207.8
	14.4734	1698.31	1726	-6152.62
	14.4865	1703.36	1717	-6166.21
	14.4997	1708.18	1701	-6186.58
	14.5128	1712.77	1770	-6121.74
	14.5259	1717.14	1814	-6081.71
	14.539	1721.3	1625	-6274.48
	14.5522	1725.26	1659	-6244.07
	14.5653	1729.03	1754	-6152.49
	14.5785	1732.62	1770	-6139.76
	14.5916	1736.05	1811	-6101.89
	14.6047	1739.32	1767	-6148.9
	14.6178	1742.45	1729	-6189.79
	14.631	1745.45	1788	-6133.58
	14.6441	1748.35	1798	-6126.29
	14.6572	1751.14	1822	-6104.93
	14.6704	1753.85	1805	-6124.51
	14.6835	1756.48	1725	-6207.04
	14.6966	1759.06	1790	-6144.53
	14.7097	1761.59	1797	-6140.01
	14.7229	1764.09	1772	-6167.47
	14.736	1766.56	1723	-6218.92
	14.7491	1769.02	1864	-6080.37
	14.7623	1771.47	1756	-6190.83
	14.7754	1773.93	1760	-6189.3
	14.7885	1776.38	1761	-6190.78
	14.8017	1778.85	1803	-6151.27
	14.8148	1781.33	1775	-6181.78
	14.8279	1783.83	1779	-6180.3
	14.841	1786.34	1788	-6173.82
	14.8542	1788.86	1832	-6132.35
	14.8673	1791.38	1892	-6074.87
	14.8804	1793.91	1783	-6186.38
	14.8936	1796.43	1822	-6149.86
	14.9067	1798.93	1874	-6100.3
	14.9198	1801.41	1767	-6209.7
	14.933	1803.86	1796	-6183.03
	14.9461	1806.25	1799	-6182.29
	14.9592	1808.59	1889	-6094.45
	14.9724	1810.84	1895	-6090.51
	14.9855	1813.01	1859	-6128.44
	14.9986	1815.06	1843	-6146.22
	15.0117	1816.99	1848	-6142.85
	15.0249	1818.78	1829	-6163.3
	15.038	1820.41	1812	-6181.56
	15.0511	1821.86	1734	-6260.61
	15.0643	1823.11	1834	-6161.43
	15.0774	1824.16	1783	-6213.02
	15.0905	1824.99	1730	-6266.35
	15.1037	1825.57	1780	-6216.42
	15.1168	1825.91	1824	-6172.21
	15.1299	1825.97	1905	-6090.72
	15.1431	1825.77	1755	-6239.93
	15.1562	1825.27	1795	-6198.85
	15.1693	1824.49	1774	-6218.46
	15.1824	1823.4	1793	-6197.76
	15.1956	1822.01	1840	-6148.77
	15.2087	1820.32	1790	-6196.46
	15.2218	1818.32	1841	-6142.86
	15.235	1816.02	1740	-6240.97
	15.2481	1813.42	1798	-6179.79
	15.2612	1810.53	1764	-6210.34
	15.2744	1807.35	1832	-6138.63
	15.2875	1803.9	1782	-6184.67
	15.3006	1800.19	1741	-6221.48
	15.3137	1796.23	1822	-6136.08
	15.3269	1792.04	1760	-6193.48
	15.34	1787.64	1796	-6152.72
	15.3531	1783.04	1807	-6136.8
	15.3663	1778.27	1740	-6198.76
	15.3794	1773.36	1725	-6208.62
	15.3925	1768.32	1734	-6194.39
	15.4056	1763.17	1766	-6157.12
	15.4188	1757.95	1740	-6177.83
	15.4319	1752.68	1711	-6201.53
	15.445	1747.38	1721	-6186.26
	15.4582	1742.09	1636	-6266.05
	15.4713	1736.82	1838	-6058.91
	15.4844	1731.61	1753	-6138.88
	15.4976	1726.47	1721	-6165.97
	15.5107	1721.44	1668	-6214.22
	15.5238	1716.53	1765	-6112.63
	15.537	1711.77	1721	-6152.23
	15.5501	1707.19	1718	-6151.05
	15.5632	1702.79	1765	-6100.09
	15.5763	1698.6	1777	-6084.37
	15.5895	1694.64	1662	-6195.9
	15.6026	1690.92	1806	-6048.71
	15.6157	1687.46	1728	-6123.78
	15.6289	1684.26	1761	-6088.14
	15.642	1681.34	1715	-6131.79
	15.6551	1678.7	1712	-6132.73
	15.6683	1676.35	1657	-6185.96
	15.6814	1674.29	1691	-6150.49
	15.6945	1672.52	1678	-6162.3
	15.7076	1671.04	1691	-6148.4
	15.7208	1669.86	1595	-6243.78
	15.7339	1668.96	1598	-6240.43
	15.747	1668.34	1594	-6244.35
	15.7602	1667.99	1645	-6193.51
	15.7733	1667.9	1652	-6186.92
	15.7864	1668.07	1673	-6166.55
	15.7996	1668.47	1610	-6230.4
	15.8127	1669.11	1680	-6161.45
	15.8258	1669.96	1568	-6274.68
	15.839	1671	1696	-6148.08
	15.8521	1672.23	1708	-6137.63
	15.8652	1673.63	1690	-6157.31
	15.8783	1675.18	1696	-6153.12
	15.8915	1676.87	1743	-6108.04
	15.9046	1678.68	1700	-6153.04
	15.9177	1680.59	1641	-6214.11
	15.9309	1682.59	1677	-6180.25
	15.944	1684.67	1745	-6114.44
	15.9571	1686.81	1733	-6128.65
	15.9703	1688.99	1625	-6238.9
	15.9834	1691.21	1666	-6200.15
	15.9965	1693.45	1701	-6167.41
	16.0097	1695.71	1643	-6227.67
	16.0228	1697.97	1686	-6186.92
	16.0359	1700.23	1725	-6150.15
	16.049	1702.47	1716	-6161.36
	16.0622	1704.7	1705	-6174.55
	16.0753	1706.92	1679	-6202.72
	16.0884	1709.11	1737	-6146.87
	16.1016	1711.28	1656	-6229.99
	16.1147	1713.42	1624	-6264.1
	16.1278	1715.55	1739	-6151.2
	16.141	1717.66	1690	-6202.29
	16.1541	1719.76	1713	-6181.38
	16.1672	1721.85	1822	-6074.47
	16.1803	1723.94	1792	-6106.58
	16.1935	1726.03	1767	-6133.72
	16.2066	1728.14	1705	-6197.89
	16.2197	1730.27	1754	-6151.1
	16.2329	1732.44	1744	-6163.36
	16.246	1734.65	1764	-6145.69
	16.2591	1736.91	1771	-6141.09
	16.2722	1739.24	1734	-6180.58
	16.2854	1741.65	1797	-6120.17
	16.2985	1744.14	1807	-6112.86
	16.3116	1746.72	1764	-6158.67
	16.3248	1749.41	1781	-6144.6
	16.3379	1752.22	1748	-6180.67
	16.351	1755.16	1765	-6166.89
	16.3642	1758.23	1801	-6134.25
	16.3773	1761.44	1758	-6180.77
	16.3904	1764.8	1727	-6215.44
	16.4035	1768.32	1786	-6160.28
	16.4167	1772	1804	-6146.29
	16.4298	1775.84	1726	-6228.47
	16.4429	1779.85	1779	-6179.81
	16.4561	1784.02	1838	-6125.32
	16.4692	1788.37	1759	-6209
	16.4823	1792.88	1700	-6272.83
	16.4955	1797.55	1860	-6117.82
	16.5086	1802.39	1826	-6156.96
	16.5217	1807.38	1780	-6208.24
	16.5349	1812.52	1865	-6128.65
	16.548	1817.8	1916	-6083.18
	16.5611	1823.21	1871	-6133.83
	16.5742	1828.74	1831	-6179.57
	16.5874	1834.38	1802	-6214.39
	16.6005	1840.12	1806	-6216.29
	16.6136	1845.95	1817	-6211.24
	16.6268	1851.84	1810	-6224.23
	16.6399	1857.8	1903	-6137.25
	16.653	1863.79	1853	-6193.28
	16.6662	1869.81	1902	-6150.3
	16.6793	1875.83	1867	-6191.3
	16.6924	1881.86	1831	-6233.25
	16.7055	1887.85	1911	-6159.15
	16.7187	1893.81	1880	-6195.98
	16.7318	1899.71	1887	-6194.71
	16.7449	1905.53	1893	-6194.34
	16.7581	1911.27	1876	-6216.86
	16.7712	1916.9	1914	-6184.23
	16.7843	1922.41	1998	-6105.46
	16.7975	1927.79	1963	-6145.53
	16.8106	1933.02	1898	-6215.42
	16.8237	1938.08	2018	-6100.13
	16.8368	1942.98	1983	-6139.64
	16.85	1947.69	1984	-6142.95
	16.8631	1952.2	2026	-6105.04
	16.8762	1956.51	1971	-6163.91
	16.8894	1960.6	2045	-6093.56
	16.9025	1964.47	1919	-6222.97
	16.9156	1968.11	1979	-6166.14
	16.9288	1971.52	1985	-6163.06
	16.9419	1974.69	1971	-6179.75
	16.955	1977.62	2006	-6147.18
	16.9682	1980.3	2005	-6150.37
	16.9813	1982.74	2041	-6116.3
	16.9944	1984.92	1972	-6186.99
	17.0075	1986.86	2018	-6142.43
	17.0207	1988.55	2013	-6148.63
	17.0338	1989.99	1987	-6175.58
	17.0469	1991.19	2048	-6115.29
	17.0601	1992.14	1994	-6169.77
	17.0732	1992.85	1969	-6195.01
	17.0863	1993.32	1878	-6286.02
	17.0995	1993.56	1955	-6208.81
	17.1126	1993.58	2027	-6136.37
	17.1257	1993.36	1978	-6184.72
	17.1389	1992.93	1996	-6165.86
	17.152	1992.28	1905	-6255.8
	17.1651	1991.42	2066	-6093.53
	17.1782	1990.35	1920	-6238.08
	17.1914	1989.09	2005	-6151.43
	17.2045	1987.63	1946	-6208.6
	17.2176	1985.98	2046	-6106.59
	17.2308	1984.16	1966	-6184.42
	17.2439	1982.15	1944	-6204.08
	17.257	1979.97	1948	-6197.58
	17.2702	1977.63	2019	-6123.93
	17.2833	1975.13	1987	-6153.13
	17.2964	1972.48	1893	-6244.2
	17.3095	1969.69	1985	-6149.14
	17.3227	1966.76	2037	-6093.95
	17.3358	1963.69	1980	-6147.65
	17.3489	1960.51	1844	-6280.24
	17.3621	1957.21	1932	-6188.74
	17.3752	1953.8	1954	-6163.14
	17.3883	1950.29	1995	-6118.46
	17.4015	1946.7	1941	-6168.72
	17.4146	1943.02	1934	-6171.91
	17.4277	1939.27	1990	-6112.06
	17.4409	1935.47	1902	-6196.16
	17.454	1931.61	1931	-6163.24
	17.4671	1927.72	1964	-6126.3
	17.4802	1923.79	1847	-6239.36
	17.4934	1919.86	1930	-6152.43
	17.5065	1915.91	1900	-6178.52
	17.5196	1911.98	1932	-6142.64
	17.5328	1908.07	1891	-6179.81
	17.5459	1904.19	1909	-6158.04
	17.559	1900.36	1905	-6158.34
	17.5722	1896.6	1966	-6093.73
	17.5853	1892.9	1943	-6113.23
	17.5984	1889.29	1788	-6264.83
	17.6115	1885.78	1798	-6251.55
	17.6247	1882.38	1920	-6126.42
	17.6378	1879.11	1942	-6101.43
	17.6509	1875.97	1865	-6175.59
	17.6641	1872.98	1880	-6157.93
	17.6772	1870.15	1879	-6156.44
	17.6903	1867.48	1817	-6216.14
	17.7035	1865	1851	-6180.03
	17.7166	1862.69	1837	-6192.12
	17.7297	1860.58	1865	-6162.41
	17.7428	1858.67	1903	-6122.91
	17.756	1856.97	1841	-6183.62
	17.7691	1855.47	1820	-6203.55
	17.7822	1854.18	1807	-6215.69
	17.7954	1853.11	1850	-6172.04
	17.8085	1852.24	1838	-6183.6
	17.8216	1851.59	1870	-6151.36
	17.8348	1851.15	1897	-6124.33
	17.8479	1850.92	1797	-6224.49
	17.861	1850.88	1921	-6100.84
	17.8742	1851.05	1842	-6180.37
	17.8873	1851.4	1777	-6246.07
	17.9004	1851.93	1875	-6148.94
	17.9135	1852.63	1832	-6192.95
	17.9267	1853.49	1930	-6096.1
	17.9398	1854.51	1843	-6184.38
	17.9529	1855.66	1846	-6182.77
	17.9661	1856.93	1858	-6172.26
	17.9792	1858.32	1902	-6129.83
	17.9923	1859.81	1858	-6175.48
	18.0054	1861.39	1871	-6164.18
	18.0186	1863.03	1837	-6199.93
	18.0317	1864.74	1851	-6187.71
	18.0448	1866.49	1919	-6121.51
	18.058	1868.27	1847	-6195.31
	18.0711	1870.06	1905	-6139.11
	18.0842	1871.87	1889	-6156.89
	18.0974	1873.66	1922	-6125.64
	18.1105	1875.44	1850	-6199.35
	18.1236	1877.19	1930	-6121.01
	18.1367	1878.9	1800	-6252.63
	18.1499	1880.57	1865	-6189.18
	18.163	1882.18	1817	-6238.66
	18.1761	1883.73	1937	-6120.08
	18.1893	1885.22	1895	-6163.43
	18.2024	1886.64	1863	-6196.7
	18.2155	1887.98	1953	-6107.89
	18.2287	1889.25	1838	-6224.02
	18.2418	1890.45	1934	-6129.07
	18.2549	1891.57	1854	-6210.06
	18.2681	1892.63	1885	-6179.98
	18.2812	1893.61	1931	-6134.85
	18.2943	1894.54	1867	-6199.66
	18.3074	1895.4	1963	-6104.43
	18.3206	1896.22	1870	-6198.16
	18.3337	1896.98	1895	-6173.86
	18.3468	1897.72	1910	-6159.54
	18.36	1898.42	1907	-6163.21
	18.3731	1899.1	1909	-6161.88
	18.3862	1899.77	1888	-6183.56
	18.3994	1900.44	1873	-6199.26
	18.4125	1901.12	1899	-6173.98
	18.4256	1901.81	1943	-6130.73
	18.4387	1902.53	1813	-6261.53
	18.4519	1903.29	1884	-6191.38
	18.465	1904.09	1924	-6152.29
	18.4781	1904.94	1912	-6165.27
	18.4913	1905.85	1902	-6176.32
	18.5044	1906.82	1955	-6124.44
	18.5175	1907.87	2008	-6072.64
	18.5307	1908.99	1892	-6189.92
	18.5438	1910.19	1850	-6233.29
	18.5569	1911.48	1886	-6198.73
	18.57	1912.84	1841	-6245.26
	18.5832	1914.29	1930	-6157.87
	18.5963	1915.82	1909	-6180.56
	18.6094	1917.43	1884	-6207.32
	18.6226	1919.12	1932	-6161.14
	18.6357	1920.87	1988	-6107.02
	18.6488	1922.69	2047	-6049.95
	18.662	1924.57	1938	-6160.92
	18.6751	1926.5	2010	-6090.92
	18.6882	1928.47	1992	-6110.94
	18.7014	1930.47	1959	-6145.97
	18.7145	1932.49	1931	-6175.99
	18.7276	1934.52	1876	-6232.99
	18.7407	1936.54	1927	-6183.96
	18.7539	1938.55	2004	-6108.89
	18.767	1940.52	2014	-6100.76
	18.7801	1942.45	1901	-6215.56
	18.7933	1944.32	1914	-6204.27
	18.8064	1946.11	2027	-6092.88
	18.8195	1947.82	1931	-6190.38
	18.8327	1949.43	1995	-6127.75
	18.8458	1950.93	1991	-6132.99
	18.8589	1952.31	1886	-6239.09
	18.8721	1953.55	1960	-6166.02
	18.8852	1954.64	1932	-6194.8
	18.8983	1955.58	1939	-6188.4
	18.9114	1956.35	1990	-6137.82
	18.9246	1956.95	1869	-6259.06
	18.9377	1957.37	1887	-6241.11
	18.9508	1957.61	1942	-6185.97
	18.964	1957.66	1914	-6213.64
	18.9771	1957.53	1878	-6249.13
	18.9902	1957.2	1951	-6175.42
	19.0034	1956.68	1970	-6155.54
	19.0165	1955.98	2000	-6124.47
	19.0296	1955.09	1976	-6147.24
	19.0427	1954.03	1944	-6177.84
	19.0559	1952.8	1935	-6185.29
	19.069	1951.4	1944	-6174.6
	19.0821	1949.85	1859	-6257.77
	19.0953	1948.15	1921	-6193.83
	19.1084	1946.33	1903	-6209.78
	19.1215	1944.39	1885	-6225.65
	19.1347	1942.34	2010	-6098.44
	19.1478	1940.2	1932	-6174.17
	19.1609	1937.99	1917	-6186.86
	19.174	1935.73	1994	-6107.53
	19.1872	1933.42	1988	-6111.19
	19.2003	1931.08	1921	-6175.86
	19.2134	1928.74	1892	-6202.55
	19.2266	1926.41	1964	-6128.29
	19.2397	1924.11	1884	-6206.09
	19.2528	1921.85	1912	-6175.96
	19.266	1919.65	1950	-6135.93
	19.2791	1917.52	1908	-6176
	19.2922	1915.49	1852	-6230.2
	19.3054	1913.56	1931	-6149.52
	19.3185	1911.75	1941	-6137.99
	19.3316	1910.08	1976	-6101.61
	19.3447	1908.55	1944	-6132.4
	19.3579	1907.17	1975	-6100.36
	19.371	1905.96	1883	-6191.51
	19.3841	1904.92	1982	-6091.83
	19.3973	1904.06	1920	-6153.35
	19.4104	1903.39	1905	-6168.06
	19.4235	1902.9	1852	-6220.96
	19.4367	1902.61	1866	-6207.05
	19.4498	1902.51	1977	-6096.34
	19.4629	1902.61	1866	-6207.82
	19.476	1902.89	1882	-6192.48
	19.4892	1903.37	1926	-6149.32
	19.5023	1904.03	1863	-6213.34
	19.5154	1904.88	1920	-6157.52
	19.5286	1905.89	1885	-6193.86
	19.5417	1907.07	1873	-6207.34
	19.5548	1908.41	1957	-6124.97
	19.5679	1909.9	1831	-6252.72
	19.5811	1911.53	1884	-6201.59
	19.5942	1913.28	1961	-6126.56
	19.6073	1915.14	1949	-6140.62
	19.6205	1917.11	1979	-6112.75
	19.6336	1919.17	2013	-6080.95
	19.6467	1921.31	1967	-6129.2
	19.6599	1923.5	1980	-6118.48
	19.673	1925.75	1898	-6202.78
	19.6861	1928.03	1891	-6212.1
	19.6993	1930.34	1936	-6169.41
	19.7124	1932.65	1951	-6156.7
	19.7255	1934.96	1903	-6206.96
	19.7386	1937.26	1959	-6153.19
	19.7518	1939.52	1980	-6134.36
	19.7649	1941.74	1944	-6172.47
	19.778	1943.91	2035	-6083.5
	19.7912	1946.02	1997	-6123.46
	19.8043	1948.06	1917	-6205.32
	19.8174	1950.01	1896	-6228.09
	19.8306	1951.88	1941	-6184.75
	19.8437	1953.65	1954	-6173.31
	19.8568	1955.31	1963	-6165.75
	19.8699	1956.87	1944	-6186.08
	19.8831	1958.31	1975	-6156.29
	19.8962	1959.64	1967	-6165.38
	19.9093	1960.84	1955	-6178.34
	19.9225	1961.93	1961	-6173.19
	19.9356	1962.9	1933	-6201.91
	19.9487	1963.74	1990	-6145.52
	19.9619	1964.47	1816	-6320.02
	19.975	1965.08	1952	-6184.4
	19.9881	1965.57	1884	-6252.68
	20.0012	1965.96	1955	-6181.86
	20.0144	1966.24	1917	-6219.95
	20.0275	1966.42	1912	-6224.95
	20.0406	1966.5	1941	-6195.88
	20.0538	1966.51	2001	-6135.73
	20.0669	1966.43	1967	-6169.53
	20.08	1966.29	1939	-6197.28
	20.0932	1966.08	1993	-6142.98
	20.1063	1965.83	1910	-6225.66
	20.1194	1965.54	1943	-6192.33
	20.1326	1965.22	1880	-6254.98
	20.1457	1964.88	2013	-6121.65
	20.1588	1964.54	1903	-6231.33
	20.1719	1964.2	2021	-6113.05
	20.1851	1963.89	2020	-6113.81
	20.1982	1963.6	1945	-6188.62
	20.2113	1963.36	1988	-6145.51
	20.2245	1963.18	2025	-6108.49
	20.2376	1963.07	1883	-6250.56
	20.2507	1963.04	2006	-6127.74
	20.2639	1963.11	2037	-6097.05
	20.277	1963.3	2000	-6134.49
	20.2901	1963.6	2085	-6050.09
	20.3032	1964.05	1885	-6250.86
	20.3164	1964.65	1932	-6204.8
	20.3295	1965.41	2055	-6082.93
	20.3426	1966.35	2129	-6010.27
	20.3558	1967.49	2017	-6123.82
	20.3689	1968.82	1966	-6176.6
	20.382	1970.37	1938	-6206.62
	20.3952	1972.15	1991	-6155.88
	20.4083	1974.17	1987	-6162.41
	20.4214	1976.44	1937	-6215.21
	20.4346	1978.97	1941	-6214.29
	20.4477	1981.77	1968	-6190.66
	20.4608	1984.85	1999	-6163.33
	20.4739	1988.22	1974	-6192.3
	20.4871	1991.88	2037	-6133.58
	20.5002	1995.85	1958	-6217.17
	20.5133	2000.13	2067	-6113.08
	20.5265	2004.73	2084	-6101.32
	20.5396	2009.64	1988	-6202.88
	20.5527	2014.88	2117	-6079.77
	20.5659	2020.44	2046	-6156.99
	20.579	2026.33	2100	-6109.53
	20.5921	2032.54	2081	-6135.39
	20.6053	2039.08	2037	-6186.57
	20.6184	2045.94	2077	-6154.06
	20.6315	2053.12	2051	-6187.86
	20.6446	2060.61	2071	-6175.95
	20.6578	2068.41	2138	-6117.34
	20.6709	2076.51	2149	-6114.99
	20.684	2084.89	2108	-6164.92
	20.6972	2093.55	2125	-6157.09
	20.7103	2102.47	2065	-6226.49
	20.7234	2111.65	2043	-6258.11
	20.7366	2121.05	2131	-6179.93
	20.7497	2130.67	2176	-6144.93
	20.7628	2140.49	2143	-6188.07
	20.7759	2150.48	2150	-6191.36
	20.7891	2160.63	2197	-6154.74
	20.8022	2170.91	2210	-6152.21
	20.8153	2181.3	2200	-6172.74
	20.8285	2191.77	2188	-6195.29
	20.8416	2202.3	2148	-6245.85
	20.8547	2212.85	2178	-6226.37
	20.8679	2223.4	2170	-6244.83
	20.881	2233.92	2223	-6202.2
	20.8941	2244.39	2140	-6295.45
	20.9072	2254.76	2290	-6155.55
	20.9204	2265.01	2243	-6212.47
	20.9335	2275.11	2284	-6181.17
	20.9466	2285.02	2295	-6179.62
	20.9598	2294.72	2358	-6125.8
	20.9729	2304.18	2342	-6150.67
	20.986	2313.36	2318	-6183.21
	20.9992	2322.23	2387	-6122.38
	21.0123	2330.76	2301	-6216.16
	21.0254	2338.94	2251	-6273.53
	21.0385	2346.72	2367	-6164.45
	21.0517	2354.09	2453	-6084.91
	21.0648	2361.01	2473	-6070.89
	21.0779	2367.47	2299	-6250.36
	21.0911	2373.45	2310	-6244.31
	21.1042	2378.91	2444	-6114.71
	21.1173	2383.86	2388	-6174.57
	21.1305	2388.27	2401	-6164.86
	21.1436	2392.13	2406	-6162.59
	21.1567	2395.42	2329	-6241.73
	21.1699	2398.14	2408	-6164.3
	21.183	2400.29	2400	-6173.28
	21.1961	2401.85	2372	-6201.68
	21.2092	2402.83	2392	-6181.5
	21.2224	2403.23	2443	-6129.75
	21.2355	2403.05	2539	-6032.43
	21.2486	2402.3	2388	-6181.57
	21.2618	2400.99	2429	-6138.16
	21.2749	2399.12	2413	-6151.23
	21.288	2396.71	2398	-6162.79
	21.3011	2393.78	2380	-6176.87
	21.3143	2390.35	2334	-6218.48
	21.3274	2386.42	2351	-6196.64
	21.3405	2382.03	2460	-6082.39
	21.3537	2377.2	2368	-6168.75
	21.3668	2371.95	2341	-6189.74
	21.3799	2366.31	2427	-6097.4
	21.3931	2360.3	2381	-6136.75
	21.4062	2353.96	2394	-6116.82
	21.4193	2347.31	2429	-6074.65
	21.4324	2340.38	2389	-6107.27
	21.4456	2333.21	2225	-6263.69
	21.4587	2325.82	2321	-6159.97
	21.4718	2318.25	2358	-6115.12
	21.485	2310.52	2365	-6100.17
	21.4981	2302.67	2243	-6214.17
	21.5112	2294.73	2217	-6232.12
	21.5244	2286.72	2272	-6169.07
	21.5375	2278.68	2285	-6148.03
	21.5506	2270.62	2290	-6135.03
	21.5638	2262.59	2190	-6227.1
	21.5769	2254.59	2211	-6198.26
	21.59	2246.66	2260	-6141.52
	21.6031	2238.81	2203	-6190.9
	21.6163	2231.07	2164	-6222.42
	21.6294	2223.45	2160	-6219.1
	21.6425	2215.98	2187	-6184.95
	21.6557	2208.66	2138	-6226.97
	21.6688	2201.5	2164	-6194.17
	21.6819	2194.52	2247	-6104.57
	21.6951	2187.73	2229	-6116.16
	21.7082	2181.13	2314	-6024.95
	21.7213	2174.72	2263	-6069.94
	21.7344	2168.51	2126	-6201.12
	21.7476	2162.5	2148	-6173.5
	21.7607	2156.68	2116	-6200.07
	21.7738	2151.06	2147	-6163.82
	21.787	2145.63	2260	-6045.75
	21.8001	2140.38	2119	-6181.84
	21.8132	2135.3	2047	-6249.09
	21.8264	2130.4	2091	-6200.49
	21.8395	2125.65	2075	-6212.02
	21.8526	2121.04	2046	-6236.67
	21.8657	2116.57	2124	-6154.43
	21.8789	2112.23	2124	-6150.29
	21.892	2107.99	2089	-6181.24
	21.9051	2103.85	2160	-6106.25
	21.9183	2099.79	2064	-6198.33
	21.9314	2095.81	2025	-6233.45
	21.9445	2091.88	2140	-6114.6
	21.9577	2088	2003	-6247.78
	21.9708	2084.16	1918	-6328.97
	21.9839	2080.33	2086	-6157.16
	21.9971	2076.52	2018	-6221.35
	22.0102	2072.72	2069	-6166.52
	22.0233	2068.9	1954	-6277.68
	22.0364	2065.08	2076	-6151.82
	22.0496	2061.24	2017	-6206.93
	22.0627	2057.37	2084	-6136.01
	22.0758	2053.48	2043	-6173.06
	22.089	2049.56	2147	-6065.08
	22.1021	2045.61	2005	-6203.09
	22.1152	2041.64	2023	-6181.07
	22.1284	2037.64	2085	-6115.03
	22.1415	2033.62	2027	-6168.99
	22.1546	2029.59	2049	-6142.95
	22.1678	2025.55	2000	-6187.92
	22.1809	2021.51	2076	-6107.92
	22.194	2017.48	2115	-6064.94
	22.2071	2013.47	2140	-6036.02
	22.2203	2009.5	2029	-6143.15
	22.2334	2005.57	2037	-6131.37
	22.2465	2001.71	1984	-6180.67
	22.2597	1997.92	1976	-6185.09
	22.2728	1994.23	1912	-6245.62
	22.2859	1990.64	1832	-6322.31
	22.2991	1987.18	1975	-6176.14
	22.3122	1983.86	1967	-6181.16
	22.3253	1980.7	1960	-6185.37
	22.3384	1977.72	1904	-6238.78
	22.3516	1974.92	1948	-6192.42
	22.3647	1972.34	1857	-6281.3
	22.3778	1969.98	1955	-6181.43
	22.391	1967.85	1935	-6199.82
	22.4041	1965.98	1923	-6210.5
	22.4172	1964.38	1935	-6197.46
	22.4304	1963.05	1948	-6183.72
	22.4435	1962.02	2036	-6095.29
	22.4566	1961.28	1994	-6137.16
	22.4698	1960.84	1944	-6187.35
	22.4829	1960.72	1990	-6141.87
	22.496	1960.91	2123	-6009.7
	22.5091	1961.42	1996	-6137.85
	22.5223	1962.25	1968	-6167.31
	22.5354	1963.4	1991	-6146.09
	22.5485	1964.87	2053	-6086.17
	22.5617	1966.64	2062	-6079.54
	22.5748	1968.72	2036	-6108.2
	22.5879	1971.1	2041	-6106.14
	22.6011	1973.76	2048	-6102.33
	22.6142	1976.69	2014	-6139.77
	22.6273	1979.89	2037	-6120.43
	22.6404	1983.32	1988	-6173.3
	22.6536	1986.99	2011	-6154.36
	22.6667	1990.86	1954	-6215.58
	22.6798	1994.92	1992	-6181.95
	22.693	1999.14	2029	-6149.43
	22.7061	2003.5	1983	-6200.01
	22.7192	2007.99	1993	-6194.66
	22.7324	2012.57	1974	-6218.36
	22.7455	2017.22	2019	-6178.07
	22.7586	2021.91	1999	-6202.77
	22.7717	2026.62	2022	-6184.44
	22.7849	2031.33	2055	-6156.05
	22.798	2036	2082	-6133.57
	22.8111	2040.6	2015	-6204.98
	22.8243	2045.12	2097	-6127.25
	22.8374	2049.53	2065	-6163.36
	22.8505	2053.81	2064	-6168.29
	22.8636	2057.92	2054	-6182.02
	22.8768	2061.85	1988	-6251.52
	22.8899	2065.57	2040	-6202.77
	22.903	2069.07	2004	-6241.77
	22.9162	2072.33	2157	-6091.49
	22.9293	2075.32	2115	-6135.91
	22.9424	2078.04	2097	-6156.04
	22.9556	2080.47	2107	-6147.85
	22.9687	2082.59	2000	-6256.34
	22.9818	2084.41	2157	-6100.51
	22.995	2085.9	2003	-6255.34
	23.0081	2087.06	2060	-6198.84
	23.0212	2087.9	2062	-6197.01
	23.0343	2088.4	2028	-6230.85
	23.0475	2088.57	2007	-6251.37
	23.0606	2088.41	2137	-6120.57
	23.0737	2087.93	2108	-6148.46
	23.0869	2087.12	2034	-6221.05
	23.1	2086.01	2015	-6238.35
	23.1131	2084.6	2022	-6229.38
	23.1263	2082.91	2077	-6172.16
	23.1394	2080.94	2040	-6206.7
	23.1525	2078.72	2050	-6194.02
	23.1656	2076.25	2141	-6100.14
	23.1788	2073.57	2053	-6185.08
	23.1919	2070.69	2027	-6207.86
	23.205	2067.63	1926	-6305.52
	23.2182	2064.42	2072	-6156.06
	23.2313	2061.07	2089	-6135.53
	23.2444	2057.62	2178	-6042.93
	23.2576	2054.08	2042	-6175.3
	23.2707	2050.48	2059	-6154.66
	23.2838	2046.85	2075	-6135.04
	23.2969	2043.21	2026	-6180.45
	23.3101	2039.59	2052	-6150.93
	23.3232	2036.01	1918	-6281.5
	23.3363	2032.49	2149	-6047.18
	23.3495	2029.06	2054	-6139
	23.3626	2025.74	2021	-6168.96
	23.3757	2022.55	2037	-6150.09
	23.3889	2019.52	2092	-6092.42
	23.402	2016.65	2064	-6117.95
	23.4151	2013.98	1976	-6203.7
	23.4283	2011.51	2020	-6157.68
	23.4414	2009.26	2006	-6169.91
	23.4545	2007.24	1982	-6192.39
	23.4676	2005.47	2018	-6155.14
	23.4808	2003.95	2111	-6061.14
	23.4939	2002.69	2033	-6138.42
	23.507	2001.7	1981	-6189.97
	23.5202	2000.98	2021	-6149.79
	23.5333	2000.53	2002	-6168.88
	23.5464	2000.35	2070	-6101.23
	23.5596	2000.43	2036	-6135.83
	23.5727	2000.78	1921	-6251.68
	23.5858	2001.39	2044	-6129.77
	23.5989	2002.24	1956	-6219.09
	23.6121	2003.33	1949	-6227.62
	23.6252	2004.65	1984	-6194.34
	23.6383	2006.17	2009	-6171.24
	23.6515	2007.89	1955	-6227.3
	23.6646	2009.79	2036	-6148.5
	23.6777	2011.85	1999	-6187.82
	23.6909	2014.06	2120	-6069.25
	23.704	2016.38	2068	-6123.75
	23.7171	2018.8	2064	-6130.3
	23.7303	2021.3	2057	-6139.89
	23.7434	2023.86	2052	-6147.48
	23.7565	2026.44	2124	-6078.06
	23.7696	2029.04	2031	-6173.6
	23.7828	2031.62	2126	-6081.08
	23.7959	2034.16	1959	-6250.48
	23.809	2036.64	2097	-6114.77
	23.8222	2039.03	2103	-6110.93
	23.8353	2041.32	2008	-6207.95
	23.8484	2043.49	2087	-6130.8
	23.8616	2045.51	2058	-6161.47
	23.8747	2047.36	2089	-6131.94
	23.8878	2049.03	2061	-6161.19
	23.901	2050.49	2008	-6215.22
	23.9141	2051.75	2054	-6170.01
	23.9272	2052.77	1960	-6264.54
	23.9403	2053.56	1965	-6259.83
	23.9535	2054.1	1977	-6247.85
	23.9666	2054.38	2014	-6210.6
	23.9797	2054.4	2100	-6124.09
	23.9929	2054.16	2006	-6217.31
	24.006	2053.65	2102	-6120.27
	24.0191	2052.87	1997	-6223.97
	24.0323	2051.83	2033	-6186.42
	24.0454	2050.53	2011	-6206.63
	24.0585	2048.98	1948	-6267.61
	24.0716	2047.19	1981	-6232.37
	24.0848	2045.16	1951	-6259.93
	24.0979	2042.92	2082	-6126.3
	24.111	2040.48	1984	-6221.5
	24.1242	2037.85	1968	-6234.55
	24.1373	2035.05	1961	-6238.48
	24.1504	2032.11	1988	-6208.3
	24.1636	2029.04	1970	-6223.04
	24.1767	2025.86	2034	-6155.72
	24.1898	2022.6	1988	-6198.38
	24.2029	2019.28	1941	-6242.02
	24.2161	2015.93	1974	-6205.68
	24.2292	2012.58	1986	-6190.39
	24.2423	2009.24	1919	-6254.17
	24.2555	2005.95	1959	-6211.04
	24.2686	2002.72	2088	-6079.04
	24.2817	1999.6	2048	-6116.18
	24.2949	1996.6	2003	-6158.5
	24.308	1993.74	2062	-6097
	24.3211	1991.05	2027	-6129.72
	24.3343	1988.56	2067	-6087.68
	24.3474	1986.28	2142	-6010.89
	24.3605	1984.23	2065	-6086.37
	24.3736	1982.44	2027	-6123.14
	24.3868	1980.93	1927	-6222.21
	24.3999	1979.7	2006	-6142.59
	24.413	1978.77	1981	-6167.3
	24.4262	1978.15	1955	-6193.34
	24.4393	1977.86	2032	-6116.71
	24.4524	1977.89	2006	-6143.43
	24.4656	1978.27	2108	-6042.49
	24.4787	1978.99	2164	-5987.89
	24.4918	1980.04	2074	-6079.62
	24.5049	1981.44	2095	-6060.7
	24.5181	1983.18	2053	-6105.09
	24.5312	1985.25	2036	-6124.81
	24.5443	1987.65	2024	-6139.83
	24.5575	1990.37	2045	-6122.15
	24.5706	1993.39	2002	-6168.75
	24.5837	1996.71	2045	-6129.61
	24.5968	2000.3	1968	-6210.72
	24.61	2004.17	2041	-6142.06
	24.6231	2008.28	1973	-6214.6
	24.6362	2012.61	2096	-6096.34
	24.6494	2017.16	2045	-6152.24
	24.6625	2021.9	1986	-6216.29
	24.6756	2026.8	1990	-6217.46
	24.6888	2031.85	2021	-6191.74
	24.7019	2037.02	1937	-6281.09
	24.715	2042.29	1994	-6229.49
	24.7281	2047.64	1948	-6280.94
	24.7413	2053.05	1988	-6246.39
	24.7544	2058.49	1943	-6296.84
	24.7675	2063.95	2044	-6201.26
	24.7807	2069.39	2028	-6222.63
	24.7938	2074.81	2120	-6135.94
	24.8069	2080.19	2051	-6210.17
	24.8201	2085.5	2103	-6163.31
	24.8332	2090.73	2117	-6154.34
	24.8463	2095.86	2015	-6261.24
	24.8595	2100.89	2116	-6165.02
	24.8726	2105.8	2058	-6227.66
	24.8857	2110.58	2076	-6214.15
	24.8988	2115.21	2117	-6177.49
	24.912	2119.71	2175	-6123.68
	24.9251	2124.05	2085	-6217.72
	24.9382	2128.24	2121	-6185.59
	24.9514	2132.27	2221	-6089.32
	24.9645	2136.15	2077	-6236.9
	24.9776	2139.88	2072	-6245.33
	24.9908	2143.46	2152	-6168.63
	25.0039	2146.89	2053	-6270.8
	25.017	2150.19	2111	-6215.85
	25.0301	2153.36	2256	-6073.79
	25.0433	2156.4	2213	-6119.63
	25.0564	2159.34	2135	-6200.38
	25.0695	2162.18	2165	-6173.06
	25.0827	2164.94	2147	-6193.68
	25.0958	2167.62	2141	-6202.25
	25.1089	2170.23	2194	-6151.78
	25.1221	2172.8	2175	-6173.29
	25.1352	2175.34	2199	-6151.79
	25.1483	2177.85	2179	-6174.3
	25.1614	2180.35	2256	-6099.82
	25.1746	2182.85	2160	-6198.36
	25.1877	2185.37	2177	-6183.94
	25.2008	2187.92	2226	-6137.56
	25.214	2190.49	2289	-6077.23
	25.2271	2193.12	2274	-6094.96
	25.2402	2195.79	2244	-6127.75
	25.2534	2198.52	2161	-6213.6
	25.2665	2201.3	2250	-6127.52
	25.2796	2204.16	2251	-6129.5
	25.2928	2207.07	2216	-6167.53
	25.3059	2210.05	2279	-6107.63
	25.319	2213.09	2193	-6196.77
	25.3321	2216.18	2191	-6201.95
	25.3453	2219.33	2246	-6150.16
	25.3584	2222.51	2277	-6122.39
	25.3715	2225.72	2259	-6143.62
	25.3847	2228.94	2222	-6183.83
	25.3978	2232.17	2271	-6138.02
	25.4109	2235.39	2307	-6105.15
	25.4241	2238.57	2325	-6090.21
	25.4372	2241.7	2362	-6056.17
	25.4503	2244.76	2335	-6086.02
	25.4635	2247.73	2264	-6159.73
	25.4766	2250.58	2302	-6124.27
	25.4897	2253.28	2314	-6114.62
	25.5028	2255.82	2308	-6122.75
	25.516	2258.17	2282	-6150.64
	25.5291	2260.3	2415	-6019.26
	25.5422	2262.19	2204	-6231.59
	25.5554	2263.82	2217	-6219.6
	25.5685	2265.14	2244	-6193.27
	25.5816	2266.15	2298	-6139.57
	25.5948	2266.82	2244	-6193.49
	25.6079	2267.13	2200	-6237.01
	25.621	2267.05	2327	-6109.1
	25.6341	2266.56	2227	-6207.76
	25.6473	2265.66	2207	-6225.96
	25.6604	2264.31	2201	-6229.7
	25.6735	2262.52	2212	-6215.97
	25.6867	2260.26	2234	-6190.76
	25.6998	2257.52	2191	-6230.07
	25.7129	2254.32	2195	-6221.9
	25.7261	2250.63	2209	-6203.26
	25.7392	2246.46	2101	-6306.14
	25.7523	2241.82	2163	-6238.57
	25.7655	2236.7	2147	-6248.55
	25.7786	2231.13	2074	-6315.09
	25.7917	2225.1	2132	-6250.23
	25.8048	2218.65	2220	-6154.97
	25.818	2211.78	2054	-6313.35
	25.8311	2204.53	2190	-6169.4
	25.8442	2196.91	2124	-6227.14
	25.8574	2188.95	2196	-6146.61
	25.8705	2180.69	2087	-6246.85
	25.8836	2172.17	2176	-6148.9
	25.8968	2163.41	2176	-6139.8
	25.9099	2154.46	2052	-6254.59
	25.923	2145.35	2110	-6187.31
	25.9361	2136.14	2103	-6185.01
	25.9493	2126.86	2109	-6169.74
	25.9624	2117.57	2169	-6100.55
	25.9755	2108.3	2189	-6071.48
	25.9887	2099.11	2057	-6194.58
	26.0018	2090.04	2102	-6140.89
	26.0149	2081.14	2062	-6172.47
	26.0281	2072.45	2066	-6160.36
	26.0412	2064.03	2061	-6157.59
	26.0543	2055.91	2051	-6160.21
	26.0674	2048.15	2125	-6079.27
	26.0806	2040.77	2010	-6187.78
	26.0937	2033.82	2051	-6140.8
	26.1068	2027.34	2087	-6099.34
	26.12	2021.35	2130	-6051.43
	26.1331	2015.89	2173	-6004.1
	26.1462	2010.99	2029	-6144.36
	26.1593	2006.65	2130	-6040.22
	26.1725	2002.91	1996	-6171.69
	26.1856	1999.77	2051	-6114.78
	26.1988	1997.25	2088	-6076.48
	26.2119	1995.33	2089	-6074.79
	26.225	1994.04	2020	-6143.69
	26.2381	1993.35	2053	-6111.18
	26.2513	1993.25	2046	-6119.22
	26.2644	1993.73	1953	-6213.78
	26.2775	1994.77	2035	-6133.85
	26.2907	1996.34	2020	-6151.38
	26.3038	1998.41	2046	-6128.33
	26.3169	2000.94	2060	-6117.65
	26.33	2003.89	2089	-6092.31
	26.3432	2007.21	2035	-6150.24
	26.3563	2010.86	2008	-6181.38
	26.3694	2014.79	2007	-6186.7
	26.3826	2018.94	1974	-6224.11
	26.3957	2023.25	1959	-6243.57
	26.4088	2027.67	1967	-6240
	26.422	2032.12	1973	-6238.35
	26.4351	2036.56	1929	-6286.56
	26.4482	2040.91	1991	-6228.55
	26.4613	2045.11	2026	-6197.28
	26.4745	2049.11	2092	-6134.69
	26.4876	2052.84	1995	-6234.71
	26.5007	2056.24	2014	-6218.3
	26.5139	2059.26	1968	-6266.4
	26.527	2061.85	1985	-6250.99
	26.5401	2063.96	1970	-6267.01
	26.5533	2065.54	1982	-6255.45
	26.5664	2066.57	2022	-6215.26
	26.5795	2067	2045	-6191.44
	26.5926	2066.82	2105	-6129.98
	26.6058	2066	1948	-6284.87
	26.6189	2064.54	1930	-6300.12
	26.632	2062.43	1998	-6228.75
	26.6452	2059.68	1965	-6257.78
	26.6583	2056.31	2068	-6150.25
	26.6714	2052.34	1981	-6232.2
	26.6846	2047.81	2031	-6176.67
	26.6977	2042.75	1981	-6220.75
	26.7108	2037.23	2070	-6125.48
	26.724	2031.3	2107	-6081.97
	26.7371	2025.04	1955	-6227.29
	26.7502	2018.53	1956	-6219.55
	26.7633	2011.85	2011	-6157.85
	26.7765	2005.11	1916	-6246.3
	26.7896	1998.4	2028	-6128.03
	26.8027	1991.86	2021	-6129.16
	26.8159	1985.58	2000	-6144.82
	26.829	1979.71	1931	-6209.14
	26.8421	1974.37	2118	-6018.28
	26.8553	1969.7	2129	-6004.36
	26.8684	1965.83	2119	-6012.53
	26.8815	1962.91	2075	-6055.93
	26.8946	1961.08	2035	-6096.7
	26.9078	1960.48	2112	-6021.98
	26.9209	1961.26	2209	-5928.9
	26.934	1963.54	2155	-5988.6
	26.9472	1967.46	2138	-6013.19
	26.9603	1973.15	2135	-6025.78
	26.9734	1980.74	2172	-6000.5
	26.9866	1990.34	2066	-6120.42
	26.9997	2002.05	2107	-6095.63
	27.0128	2015.97	2143	-6078.21
	27.026	2032.19	2098	-6144.21
	27.0391	2050.76	2099	-6166.66
	27.0522	2071.76	2154	-6137.61
	27.0653	2095.22	2225	-6095.06
	27.0785	2121.17	2177	-6173.99
	27.0916	2149.61	2114	-6270.39
	27.1047	2180.55	2200	-6220.2
	27.1179	2213.95	2189	-6269.37
	27.131	2249.76	2179	-6319.82
	27.1441	2287.93	2280	-6261.43
	27.1573	2328.37	2258	-6328.08
	27.1704	2370.98	2251	-6381.65
	27.1835	2415.64	2295	-6385.96
	27.1967	2462.2	2325	-6405.84
	27.2098	2510.51	2417	-6365.11
	27.2229	2560.4	2380	-6454.54
	27.236	2611.66	2417	-6470.91
	27.2492	2664.09	2616	-6325.99
	27.2623	2717.46	2584	-6412.52
	27.2754	2771.54	2701	-6350.24
	27.2886	2826.07	2698	-6407.88
	27.3017	2880.79	2801	-6359.16
	27.3148	2935.43	2944	-6269.79
	27.328	2989.71	3012	-6254.5
	27.3411	3043.35	3177	-6140.99
	27.3542	3096.06	3252	-6115.96
	27.3673	3147.54	3340	-6076.15
	27.3805	3197.52	3512	-5950.26
	27.3936	3245.7	3719	-5787.03
	27.4067	3291.82	3582	-5965.19
	27.4199	3335.58	3691	-5894.49
	27.433	3376.75	3746	-5874.71
	27.4461	3415.05	4053	-5599.6
	27.4593	3450.26	3945	-5735.99
	27.4724	3482.16	3934	-5771.68
	27.4855	3510.55	3909	-5817.52
	27.4986	3535.24	3934	-5809.37
	27.5118	3556.08	3753	-6003.12
	27.5249	3572.93	3939	-5825.69
	27.538	3585.68	3782	-5987.01
	27.5512	3594.24	3800	-5969.07
	27.5643	3598.57	3711	-6053.86
	27.5774	3598.62	3582	-6174.4
	27.5906	3594.41	3595	-6148.76
	27.6037	3585.96	3548	-6179.03
	27.6168	3573.32	3605	-6101.31
	27.63	3556.58	3420	-6261.75
	27.6431	3535.86	3387	-6266.51
	27.6562	3511.3	3325	-6296.8
	27.6693	3483.07	3270	-6316.83
	27.6825	3451.36	3230	-6318.83
	27.6956	3416.39	3054	-6454.08
	27.7087	3378.39	3079	-6385.83
	27.7219	3337.63	3054	-6365.4
	27.735	3294.39	3025	-6347.08
	27.7481	3248.96	3000	-6323.19
	27.7613	3201.64	2918	-6355.05
	27.7744	3152.74	2879	-6342.99
	27.7875	3102.61	2976	-6194.35
	27.8006	3051.55	2813	-6305.44
	27.8138	2999.9	2887	-6179.59
	27.8269	2947.99	2731	-6284.12
	27.84	2896.14	2791	-6173.32
	27.8532	2844.67	2697	-6217.5
	27.8663	2793.88	2616	-6249.93
	27.8794	2744.06	2600	-6218.87
	27.8925	2695.49	2635	-6138.54
	27.9057	2648.42	2555	-6175.17
	27.9188	2603.1	2531	-6157.93
	27.9319	2559.72	2501	-6149.01
	27.9451	2518.49	2509	-6104.51
	27.9582	2479.56	2441	-6138.56
	27.9713	2443.07	2448	-6100.22
	27.9845	2409.12	2378	-6141.55
	27.9976	2377.78	2377	-6116.55
	28.0107	2349.11	2353	-6117.22
	28.0239	2323.11	2371	-6078.51
	28.037	2299.78	2367	-6064.35
	28.0501	2279.07	2402	-6013.65
	28.0633	2260.91	2313	-6089.29
	28.0764	2245.21	2300	-6091.12
	28.0895	2231.84	2302	-6079.99
	28.1026	2220.67	2284	-6090.71
	28.1158	2211.54	2182	-6187.09
	28.1289	2204.26	2254	-6110.94
	28.142	2198.65	2068	-6294.02
	28.1552	2194.49	2193	-6167.14
	28.1683	2191.58	2391	-5968.07
	28.1814	2189.7	2198	-6160.58
	28.1945	2188.62	2242	-6116.47
	28.2077	2188.14	2187	-6171.54
	28.2208	2188.03	2158	-6200.58
	28.2339	2188.1	2222	-6136.42
	28.2471	2188.14	2131	-6226.9
	28.2602	2187.98	2128	-6228.86
	28.2733	2187.45	2175	-6180.18
	28.2865	2186.41	2109	-6243.77
	28.2996	2184.74	2117	-6232.53
	28.3127	2182.32	2087	-6258.42
	28.3258	2179.09	2110	-6230.41
	28.339	2174.98	2137	-6197.48
	28.3521	2169.96	2122	-6205.67
	28.3652	2164.04	2073	-6247
	28.3784	2157.22	2044	-6267.55
	28.3915	2149.56	2114	-6188.4
	28.4046	2141.11	2061	-6231.65
	28.4178	2131.96	2066	-6216.41
	28.4309	2122.2	2071	-6200.83
	28.444	2111.97	2074	-6187.03
	28.4571	2101.39	2010	-6240.17
	28.4703	2090.59	2151	-6088.39
	28.4834	2079.73	2083	-6145.85
	28.4965	2068.95	2038	-6180.68
	28.5097	2058.4	2098	-6111.02
	28.5228	2048.23	2075	-6125
	28.5359	2038.58	2042	-6149.74
	28.5491	2029.56	2080	-6104.31
	28.5622	2021.29	2016	-6161.81
	28.5753	2013.87	2080	-6092.28
	28.5885	2007.37	1943	-6224.75
	28.6016	2001.84	2018	-6146.23
	28.6147	1997.31	2024	-6137.69
	28.6278	1993.78	1990	-6170.1
	28.641	1991.25	2119	-6040.37
	28.6541	1989.65	2078	-6081.43
	28.6672	1988.93	2064	-6096.15
	28.6804	1988.99	2056	-6105.41
	28.6935	1989.71	2036	-6127.05
	28.7066	1990.96	1974	-6190.91
	28.7198	1992.6	1953	-6213.82
	28.7329	1994.46	1984	-6184.62
	28.746	1996.38	1989	-6181.12
	28.7592	1998.18	1980	-6191.17
	28.7723	1999.68	1898	-6273.6
	28.7854	2000.72	2043	-6128.26
	28.7985	2001.15	1972	-6198.05
	28.8117	2000.82	1921	-6246.85
	28.8248	1999.6	1905	-6259.6
	28.8379	1997.41	1992	-6168.25
	28.8511	1994.16	2050	-6104.8
	28.8642	1989.81	1932	-6216.28
	28.8773	1984.36	1944	-6196.74
	28.8905	1977.84	1980	-6152.29
	28.9036	1970.3	1969	-6154.06
	28.9167	1961.85	1852	-6261.2
	28.9298	1952.61	1923	-6179.93
	28.943	1942.76	1902	-6190.45
	28.9561	1932.48	1879	-6203
	28.9692	1922.01	1854	-6217.85
	28.9824	1911.56	1925	-6137.23
	28.9955	1901.4	1876	-6177.42
	29.0086	1891.79	1944	-6101.66
	29.0218	1882.98	1817	-6222.19
	29.0349	1875.22	1926	-6108.22
	29.048	1868.75	1832	-6198.92
	29.0612	1863.78	1906	-6123.43
	29.0743	1860.47	1912	-6117.85
	29.0874	1858.99	1931	-6101.22
	29.1005	1859.4	1877	-6159.52
	29.1137	1861.77	1912	-6130.7
	29.1268	1866.08	1878	-6172.63
	29.1399	1872.26	1964	-6096.14
	29.1531	1880.19	1981	-6089.98
	29.1662	1889.69	1941	-6141.89
	29.1793	1900.54	1897	-6198.55
	29.1925	1912.45	1978	-6130.61
[truncated: 59 more rows]

## Sheet: Figure 1g
Figure 1g
		Intensity (a.u.)				Intensity (a.u.)
	2θ (degree)	Ref.	Exp.	Dif.	2θ (degree)	Sim.
	1.9865	3271.18	3326	-135.876	2	0
	1.99963	3271.19	3124	-261.313	2.05	0
	2.01277	3271.2	3102	-212.023	2.1	0
	2.0259	3194.63	3092	-155.748	2.15	0
	2.03903	3123.34	2977	-209.095	2.2	0
	2.05216	3057.07	2938	-190.594	2.25	0
	2.06529	2995.42	2915	-159.736	2.3	0
	2.07842	2937.91	2887	-137.007	2.35	0
	2.09155	2884.06	2748	-227.908	2.4	0
	2.10468	2833.33	2679	-250.974	2.45	0
	2.11781	2785.23	2739	-146.784	2.5	0
	2.13094	2739.29	2614	-228.966	2.55	0
	2.14407	2695.1	2631	-170.203	2.6	0
	2.1572	2652.29	2582	-178.232	2.65	0
	2.17033	2610.52	2528	-191.841	2.7	0
	2.18346	2569.55	2513	-166.869	2.75	0
	2.19659	2529.16	2447	-193.199	2.8	0
	2.20972	2489.19	2477	-123.754	2.85	0
	2.22285	2449.52	2267	-294.493	2.9	0
	2.23598	2410.07	2372	-150.404	2.95	0
	2.24911	2370.81	2335	-148.499	3	0
	2.26224	2331.72	2230	-214.811	3.05	0
	2.27537	2292.82	2209	-197.386	3.1	0
	2.2885	2254.13	2185	-183.282	3.15	0
	2.30163	2215.71	2137	-193.561	3.2	0
	2.31476	2177.6	2083	-210.289	3.25	0
	2.32789	2139.88	2010	-246.533	3.3	0
	2.34102	2102.61	2048	-172.355	3.35	0
	2.35415	2065.85	1981	-203.814	3.4	0
	2.36728	2029.68	1957	-192.962	3.45	0
	2.38041	1994.13	1885	-230.842	3.5	0
	2.39354	1959.28	1894	-188.49	3.55	0
	2.40667	1925.16	1872	-177.933	3.6	0
	2.4198	1891.81	1801	-217.187	3.65	0
	2.43293	1859.25	1787	-200.261	3.7	0
	2.44606	1827.51	1844	-113.154	3.75	0
	2.45919	1796.58	1796	-131.856	3.8	0
	2.47233	1766.47	1721	-178.349	3.85	0
	2.48546	1737.18	1711	-160.61	3.9	0.69734
	2.49859	1708.67	1650	-194.608	3.95	2.64841
	2.51172	1680.93	1646	-172.307	4	3.51285
	2.52485	1653.93	1616	-176.666	4.05	4.88044
	2.53798	1627.63	1563	-204.643	4.1	7.23194
	2.55111	1601.99	1519	-224.192	4.15	11.7927
	2.56424	1576.96	1527	-192.266	4.2	22.4878
	2.57737	1552.51	1546	-149.816	4.25	58.129
	2.5905	1528.59	1505	-167.797	4.3	683.135
	2.60363	1505.14	1452	-198.163	4.35	1000
	2.61676	1482.12	1430	-197.869	4.4	69.9764
	2.62989	1459.48	1394	-211.875	4.45	25.0245
	2.64302	1437.19	1365	-219.144	4.5	12.7396
	2.65615	1415.2	1276	-286.64	4.55	7.68185
	2.66928	1393.46	1347	-194.335	4.6	5.12809
	2.68241	1371.96	1331	-189.203	4.65	3.66331
	2.69554	1350.66	1328	-171.225	4.7	2.74653
	2.70867	1329.52	1272	-206.383	4.75	1.17399
	2.7218	1308.55	1274	-183.668	4.8	0
	2.73493	1287.7	1180	-257.075	4.85	0
	2.74806	1266.99	1192	-224.603	4.9	0
	2.76119	1246.4	1215	-181.255	4.95	0
	2.77432	1225.92	1272	-104.042	5	0
	2.78745	1205.58	1218	-137.975	5.05	0
	2.80058	1185.36	1149	-187.073	5.1	0
	2.81371	1165.3	1133	-183.356	5.15	0
	2.82684	1145.39	1139	-157.849	5.2	0
	2.83997	1125.68	1050	-227.579	5.25	0
	2.8531	1106.17	1056	-202.575	5.3	0
	2.86623	1086.9	1067	-172.869	5.35	0
	2.87936	1067.9	1104	-117.495	5.4	0
	2.89249	1049.19	1026	-177.488	5.45	0.15006
	2.90562	1030.82	972	-213.881	5.5	0.20498
	2.91875	1012.81	990	-178.712	5.55	0.27833
	2.93188	995.202	926	-226.015	5.6	0.39934
	2.94502	978.032	909	-226.824	5.65	0.6202
	2.95815	961.335	972	-148.174	5.7	1.08982
	2.97128	945.145	952	-153.096	5.75	2.38185
	2.98441	929.494	903	-187.62	5.8	10.8842
	2.99754	914.416	867	-209.775	5.85	118.224
	3.01067	899.94	884	-179.586	5.9	13.243
	3.0238	886.095	854	-197.076	5.95	2.52409
	3.03693	872.906	867	-172.266	6	1.14089
	3.05006	860.397	802	-226.171	6.05	0.64942
	3.06319	848.586	804	-213.806	6.1	0.42397
	3.07632	837.491	818	-190.179	6.15	0.30627
	3.08945	827.126	755	-244.299	6.2	0.24481
	3.10258	817.5	772	-219.166	6.25	0.22637
	3.11571	808.619	828	-155.781	6.3	0.17354
	3.12884	800.487	785	-192.139	6.35	1.77885
	3.14197	793.102	763	-208.231	6.4	3.8985
	3.1551	786.459	771	-195.046	6.45	0.26599
	3.16823	780.552	800	-161.569	6.5	0.08694
	3.18136	775.367	800	-157.781	6.55	0.04327
	3.19449	770.889	781	-173.661	6.6	0.02577
	3.20762	767.101	821	-131.184	6.65	0.01708
	3.22075	763.981	741	-209.323	6.7	0.01213
	3.23388	761.504	727	-222.048	6.75	0.00906
	3.24701	759.643	724	-224.329	6.8	0.00465
	3.26014	758.369	757	-191.131	6.85	0
	3.27327	757.649	763	-185.418	6.9	0
	3.2864	757.451	751	-198.155	6.95	0
	3.29953	757.739	821	-129.305	7	0
	3.31266	758.476	769	-182.828	7.05	0
	3.32579	759.625	768	-185.686	7.1	0
	3.33892	761.148	753	-202.841	7.15	0
	3.35205	763.006	808	-150.256	7.2	0
	3.36518	765.162	756	-204.892	7.25	0
	3.37831	767.576	748	-215.713	7.3	0
	3.39144	770.212	777	-189.685	7.35	0
	3.40458	773.033	750	-219.774	7.4	0
	3.41771	776.005	772	-200.949	7.45	0
	3.43084	779.094	733	-243.18	7.5	0
	3.44397	782.269	768	-211.442	7.55	0
	3.4571	785.501	766	-216.71	7.6	0
	3.47023	788.762	840	-145.963	7.65	0
	3.48336	792.03	802	-187.184	7.7	0
	3.49649	795.284	840	-152.358	7.75	0
	3.50962	798.504	861	-134.473	7.8	0
	3.52275	801.678	798	-200.523	7.85	0
	3.53588	804.793	864	-137.502	7.9	0
	3.54901	807.843	811	-193.411	7.95	0
	3.56214	810.823	763	-244.253	8	0
	3.57527	813.732	852	-158.035	8.05	0
	3.5884	816.574	839	-173.766	8.1	0
	3.60153	819.355	805	-210.46	8.15	0
	3.61466	822.087	787	-231.134	8.2	0
	3.62779	824.781	889	-131.808	8.25	0.11372
	3.64092	827.455	802	-221.504	8.3	0.18803
	3.65405	830.129	851	-175.247	8.35	0.25276
	3.66718	832.824	809	-220.064	8.4	0.35768
	3.68031	835.567	868	-163.984	8.45	0.54441
	3.69344	838.384	826	-209.038	8.5	0.92638
	3.70657	841.304	840	-198.258	8.55	1.90886
	3.7197	844.359	866	-175.676	8.6	6.4863
	3.73283	847.579	867	-178.325	8.65	93.4847
	3.74596	850.997	890	-159.238	8.7	30.2641
	3.75909	854.646	861	-192.446	8.75	3.21772
	3.77222	858.558	831	-226.98	8.8	1.31042
	3.78535	862.766	859	-203.871	8.85	0.70635
	3.79848	867.301	902	-166.144	8.9	0.44466
	3.81161	872.191	870	-203.825	8.95	0.38264
	3.82474	877.464	848	-231.937	9	0.32956
	3.83787	883.146	900	-186.497	9.05	0.31766
	3.851	889.258	905	-188.522	9.1	0.24511
	3.86413	895.818	928	-173.021	9.15	0.34665
	3.87727	902.842	945	-164	9.2	0.62334
	3.8904	910.341	945	-172.463	9.25	1.4282
	3.90353	918.321	898	-228.406	9.3	9.32565
	3.91666	926.784	926	-209.819	9.35	53.4763
	3.92979	935.726	965	-180.69	9.4	5.93745
	3.94292	945.139	1025	-130.999	9.45	1.20577
	3.95605	955.01	958	-208.721	9.5	0.555
	3.96918	965.319	1042	-135.827	9.55	0.31745
	3.98231	976.041	965	-224.28	9.6	0.21398
	3.99544	987.147	996	-205.04	9.65	0.16017
	4.00857	998.6	1070	-143.062	9.7	0.12828
	4.0217	1010.36	1078	-147.294	9.75	0.10538
	4.03483	1022.38	1024	-213.681	9.8	0.04915
	4.04796	1034.61	1041	-209.165	9.85	0.07992
	4.06109	1047	1006	-256.682	9.9	0.16058
	4.07422	1059.49	1081	-194.168	9.95	0.49427
	4.08735	1072	1111	-176.552	10	7.24861
	4.10048	1084.49	1129	-170.764	10.05	3.96765
	4.11361	1096.87	1122	-189.733	10.1	0.34693
	4.12674	1109.08	1069	-254.385	10.15	0.1317
	4.13987	1121.05	1086	-248.648	10.2	0.06922
	4.153	1132.71	1130	-215.448	10.25	0.04257
	4.16613	1143.97	1159	-196.715	10.3	0.0288
	4.17926	1154.77	1191	-174.38	10.35	0.02077
	4.19239	1165.04	1134	-240.375	10.4	0.01568
	4.20552	1174.7	1118	-264.64	10.45	0.00402
	4.21865	1183.7	1206	-184.114	10.5	0
	4.23178	1191.96	1259	-137.745	10.55	0
	4.24491	1199.43	1262	-140.485	10.6	0
	4.25804	1206.07	1288	-119.291	10.65	0
	4.27117	1211.81	1227	-184.13	10.7	0
	4.2843	1216.61	1261	-152.972	10.75	0
	4.29743	1220.45	1213	-202.799	10.8	0
	4.31056	1223.29	1202	-214.597	10.85	0
	4.32369	1225.12	1237	-179.362	10.9	0
	4.33683	1225.92	1255	-160.098	10.95	0
	4.34996	1225.68	1225	-187.816	11	0
	4.36309	1224.42	1298	-111.535	11.05	0
	4.37622	1222.14	1258	-147.281	11.1	0
	4.38935	1218.86	1260	-140.089	11.15	0
	4.40248	1214.6	1291	-102.996	11.2	0
	4.41561	1209.41	1222	-165.051	11.25	0
	4.42874	1203.32	1259	-120.303	11.3	0.0039
	4.44187	1196.37	1186	-184.808	11.35	0.00708
	4.455	1188.62	1073	-288.626	11.4	0.00948
	4.46813	1180.13	1185	-166.821	11.45	0.01334
	4.48126	1170.95	1080	-261.458	11.5	0.02016
	4.49439	1161.14	1120	-210.606	11.55	0.03392
	4.50752	1150.78	1150	-169.332	11.6	0.06857
	4.52065	1139.93	1150	-157.708	11.65	0.21876
	4.53378	1128.65	1110	-185.803	11.7	3.12215
	4.54691	1117.03	1035	-248.686	11.75	1.71546
	4.56004	1105.12	1027	-244.425	11.8	0.14941
	4.57317	1093.01	1043	-216.086	11.85	0.05555
	4.5863	1080.75	1012	-234.734	11.9	0.02912
	4.59943	1068.41	1067	-167.43	11.95	0.01789
	4.61256	1056.05	996	-226.231	12	0.0121
	4.62569	1043.75	1048	-162.193	12.05	0.00872
	4.63882	1031.55	987	-211.365	12.1	0.00659
	4.65195	1019.51	957	-229.794	12.15	0.00186
	4.66508	1007.69	976	-199.522	12.2	0
	4.67821	996.114	960	-204.586	12.25	0
	4.69134	984.842	943	-211.019	12.3	0
	4.70447	973.906	896	-247.848	12.35	0.000361881
	4.7176	963.339	943	-191.097	12.4	0.00113
	4.73073	953.169	940	-184.783	12.45	0.0015
	4.74386	943.417	912	-203.919	12.5	0.00207
	4.75699	934.103	909	-198.515	12.55	0.00304
	4.77012	925.24	929	-170.574	12.6	0.05259
	4.78325	916.835	871	-221.096	12.65	0.08592
	4.79639	908.894	963	-122.076	12.7	0.12682
	4.80952	901.416	928	-150.508	12.75	0.40917
	4.82265	894.397	902	-170.379	12.8	0.71421
	4.83578	887.829	846	-220.675	12.85	0.44259
	4.84891	881.7	911	-150.378	12.9	0.83752
	4.86204	875.996	851	-205.468	12.95	3.4154
	4.87517	870.699	907	-144.923	13	37.1304
	4.8883	865.789	872	-175.719	13.05	12.8043
	4.90143	861.244	854	-189.83	13.1	1.29154
	4.91456	857.039	807	-233.229	13.15	0.53176
	4.92769	853.15	879	-157.89	13.2	0.30747
	4.94082	849.55	881	-152.783	13.25	0.23807
	4.95395	846.21	834	-196.882	13.3	0.45531
	4.96708	843.104	888	-140.158	13.35	2.66702
	4.98021	840.202	842	-183.584	13.4	0.75084
	4.99334	837.479	767	-256.133	13.45	0.09406
	5.00647	834.904	842	-178.779	13.5	0.03345
	5.0196	832.453	821	-197.498	13.55	0.01842
	5.03273	830.1	864	-152.266	13.6	0.01165
	5.04586	827.819	840	-174.062	13.65	0.00998
	5.05899	825.587	847	-164.865	13.7	0.00942
	5.07212	823.383	840	-169.657	13.75	0.0092
	5.08525	821.186	850	-157.422	13.8	0.0075
	5.09838	818.978	806	-199.144	13.85	0.01003
	5.11151	816.742	883	-119.811	13.9	0.01682
	5.12464	814.465	783	-217.413	13.95	0.03379
	5.13777	812.132	833	-164.94	14	0.10668
	5.1509	809.733	784	-211.385	14.05	1.49448
	5.16403	807.26	771	-221.743	14.1	0.99212
	5.17716	804.705	784	-206.012	14.15	0.08819
	5.19029	802.064	765	-222.19	14.2	0.02974
	5.20342	799.333	748	-236.276	14.25	0.0153
	5.21655	796.51	787	-194.273	14.3	0.00931
	5.22968	793.597	829	-149.183	14.35	0.00626
	5.24281	790.593	728	-247.011	14.4	0.0045
	5.25594	787.504	769	-202.763	14.45	0.00339
	5.26908	784.332	751	-217.444	14.5	0.00119
	5.28221	781.083	782	-183.062	14.55	2.5519e-05
	5.29534	777.764	771	-190.624	14.6	0.000860136
	5.30847	774.382	789	-169.141	14.65	0.00137
	5.3216	770.945	795	-159.619	14.7	0.00185
	5.33473	767.461	764	-187.069	14.75	0.00264
	5.34786	763.939	755	-192.499	14.8	0.00406
	5.36099	760.389	740	-203.919	14.85	0.00705
	5.37412	756.819	703	-237.337	14.9	0.01514
	5.38725	753.239	718	-218.762	14.95	0.06977
	5.40038	749.657	682	-251.203	15	0.62925
	5.41351	746.083	735	-194.667	15.05	0.238
	5.42664	742.524	767	-159.16	15.1	0.02297
	5.43977	738.987	724	-198.69	15.15	0.00908
	5.4529	735.481	757	-162.261	15.2	0.00489
	5.46603	732.01	759	-156.878	15.25	0.00306
	5.47916	728.582	719	-193.545	15.3	0.00209
	5.49229	725.199	704	-205.264	15.35	0.00152
	5.50542	721.866	684	-222.038	15.4	0.00116
	5.51855	718.585	729	-173.865	15.45	0.000304782
	5.53168	715.358	743	-156.748	15.5	0
	5.54481	712.186	700	-196.683	15.55	0
	5.55794	709.068	703	-190.668	15.6	0
	5.57107	706.003	725	-165.701	15.65	0
	5.5842	702.989	731	-156.778	15.7	0
	5.59733	700.022	689	-195.892	15.75	0
	5.61046	697.098	674	-208.04	15.8	0
	5.62359	694.213	712	-167.214	15.85	0.00169
	5.63672	691.361	676	-200.408	15.9	0.00296
	5.64985	688.535	697	-176.613	15.95	0.00397
	5.66298	685.728	712	-158.824	16	0.00559
	5.67611	682.934	635	-233.031	16.05	0.00847
	5.68924	680.144	679	-186.226	16.1	0.01431
	5.70237	677.351	694	-168.402	16.15	0.02923
	5.7155	674.546	672	-187.55	16.2	0.1015
	5.72864	671.722	670	-186.663	16.25	1.30529
	5.74177	668.87	736	-117.733	16.3	0.78349
	5.7549	665.983	655	-195.754	16.35	0.07449
	5.76803	663.054	682	-165.72	16.4	0.02424
	5.78116	660.075	626	-218.625	16.45	0.01247
	5.79429	657.041	657	-184.466	16.5	0.0076
	5.80742	653.946	659	-179.237	16.55	0.00512
	5.82055	650.786	674	-160.938	16.6	0.00368
	5.83368	647.558	625	-206.567	16.65	0.00277
	5.84681	644.258	646	-182.123	16.7	0.000975918
	5.85994	640.887	617	-207.608	16.75	0
	5.87307	637.443	571	-250.024	16.8	0
	5.8862	633.929	600	-217.374	16.85	0
	5.89933	630.344	623	-190.662	16.9	0
	5.91246	626.694	619	-190.894	16.95	0.000131841
	5.92559	622.983	623	-183.076	17	0.00023887
	5.93872	619.215	561	-241.215	17.05	0.000318205
	5.95185	615.397	636	-162.318	17.1	0.00060858
	5.96498	611.536	586	-208.394	17.15	0.00108
	5.97811	607.639	593	-197.452	17.2	0.00184
	5.99124	603.715	605	-181.499	17.25	0.00324
	6.00437	599.772	608	-174.547	17.3	0.00809
	6.0175	595.82	592	-186.604	17.35	0.09351
	6.03063	591.867	595	-179.679	17.4	0.07552
	6.04376	587.924	547	-223.783	17.45	0.0187
	6.05689	584	544	-222.924	17.5	0.08362
	6.07002	580.104	634	-129.112	17.55	0.18052
	6.08315	576.245	586	-173.355	17.6	0.17461
	6.09628	572.432	528	-227.661	17.65	0.0756
	6.10941	568.675	555	-197.038	17.7	0.00979
	6.12254	564.981	557	-191.494	17.75	0.00402
	6.13567	561.359	547	-198.036	17.8	0.00227
	6.1488	557.815	561	-180.668	17.85	0.00142
	6.16193	554.356	560	-178.397	17.9	0.001
	6.17506	550.989	553	-182.228	17.95	0.000724974
	6.1882	547.718	509	-223.163	18	0.000360276
	6.20133	544.548	523	-206.207	18.05	0.000112721
	6.21446	541.484	524	-202.362	18.1	4.33005e-05
	6.22759	538.528	535	-188.63	18.15	8.3623e-05
	6.24072	535.683	575	-146.011	18.2	0.00023987
	6.25385	532.95	537	-181.506	18.25	0.00329
	6.26698	530.332	549	-167.115	18.3	0.0032
	6.28011	527.827	525	-188.835	18.35	0.00184
	6.29324	525.435	533	-178.667	18.4	0.00212
	6.30637	523.156	531	-178.607	18.45	0.0028
	6.3195	520.987	520	-187.652	18.5	0.00398
	6.33263	518.927	560	-145.8	18.55	0.00618
	6.34576	516.973	532	-172.046	18.6	0.01096
	6.35889	515.12	484	-218.388	18.65	0.02464
	6.37202	513.367	528	-172.819	18.7	0.16305
	6.38515	511.708	520	-179.336	18.75	0.73864
	6.39828	510.139	532	-165.934	18.8	0.33158
	6.41141	508.656	538	-158.607	18.85	0.03167
	6.42454	507.254	545	-150.351	18.9	0.01243
	6.43767	505.928	498	-196.161	18.95	0.00674
	6.4508	504.672	442	-251.032	19	0.00424
	6.46393	503.482	509	-182.958	19.05	0.00292
	6.47706	502.352	484	-206.934	19.1	0.00215
	6.49019	501.278	516	-173.956	19.15	0.0017
	6.50332	500.254	473	-216.018	19.2	0.00158
	6.51645	499.276	488	-200.116	19.25	0.000819135
	6.52958	498.338	457	-230.246	19.3	0.000148391
	6.54271	497.437	509	-177.404	19.35	3.05025e-05
	6.55584	496.567	502	-183.585	19.4	1.47332e-05
	6.56897	495.724	492	-192.786	19.45	8.7011e-06
	6.5821	494.905	485	-199.003	19.5	5.74984e-06
	6.59523	494.106	438	-245.234	19.55	4.08433e-06
	6.60836	493.324	484	-198.475	19.6	3.05166e-06
	6.62149	492.554	472	-209.723	19.65	0.000149131
	6.63462	491.795	487	-193.978	19.7	0.000835615
	6.64775	491.044	483	-197.235	19.75	0.00138
	6.66089	490.298	500	-179.495	19.8	0.00186
	6.67402	489.556	457	-221.754	19.85	0.00264
	6.68715	488.815	489	-189.013	19.9	0.00403
	6.70028	488.075	475	-202.27	19.95	0.00694
	6.71341	487.334	520	-156.524	20	0.01467
	6.72654	486.59	499	-176.776	20.05	0.06546
	6.73967	485.845	523	-152.024	20.1	0.58911
	6.7528	485.096	444	-230.268	20.15	0.32841
	6.76593	484.344	521	-152.51	20.2	0.03561
	6.77906	483.589	489	-183.748	20.25	0.01076
	6.79219	482.83	506	-165.984	20.3	0.00553
	6.80532	482.069	456	-215.219	20.35	0.00338
	6.81845	481.305	480	-190.452	20.4	0.00385
	6.83158	480.539	469	-200.684	20.45	0.00444
	6.84471	479.772	476	-192.917	20.5	0.00495
	6.85784	479.005	480	-188.152	20.55	0.00562
	6.87097	478.238	524	-143.389	20.6	0.00771
	6.8841	477.473	461	-205.63	20.65	0.01257
	6.89723	476.71	472	-193.876	20.7	0.02436
	6.91036	475.951	460	-205.127	20.75	0.06901
	6.92349	475.196	491	-173.386	20.8	0.929
	6.93662	474.448	484	-179.653	20.85	0.72295
	6.94975	473.706	461	-201.929	20.9	0.21696
	6.96288	472.973	480	-182.215	20.95	0.0331
	6.97601	472.249	458	-203.513	21	0.01534
	6.98914	471.536	484	-176.824	21.05	0.00889
	7.00227	470.834	451	-209.148	21.1	0.00581
	7.0154	470.144	494	-165.488	21.15	0.0041
	7.02853	469.469	469	-189.842	21.2	0.00305
	7.04166	468.808	458	-200.213	21.25	0.00195
	7.05479	468.163	488	-169.602	21.3	0.000646736
	7.06792	467.534	485	-172.008	21.35	0.000761474
	7.08105	466.922	464	-192.433	21.4	0.0064
	7.09418	466.329	443	-212.878	21.45	0.01112
	7.10731	465.754	494	-161.342	21.5	0.01488
	7.12045	465.198	477	-177.827	21.55	0.02097
	7.13358	464.663	440	-214.332	21.6	0.0318
	7.14671	464.147	454	-199.858	21.65	0.0542
	7.15984	463.652	428	-225.405	21.7	0.12136
	7.17297	463.178	479	-173.973	21.75	0.54633
	7.1861	462.725	465	-187.563	21.8	4.23839
	7.19923	462.293	428	-224.173	21.85	2.46685
	7.21236	461.883	480	-171.805	21.9	0.60583
	7.22549	461.494	448	-203.458	21.95	0.10988
	7.23862	461.126	415	-236.131	22	0.05278
	7.25175	460.779	528	-122.825	22.05	0.03118
	7.26488	460.452	454	-196.539	22.1	0.02086
	7.27801	460.146	448	-202.272	22.15	0.01627
	7.29114	459.859	467	-183.023	22.2	0.0137
	7.30427	459.592	467	-182.793	22.25	0.0102
	7.3174	459.344	480	-169.58	22.3	0.00792
	7.33053	459.113	488	-161.384	22.35	0.00913
	7.34366	458.9	438	-211.203	22.4	0.01493
	7.35679	458.704	469	-180.037	22.45	0.02908
	7.36992	458.523	487	-161.886	22.5	0.09484
	7.38305	458.358	459	-189.747	22.55	1.13324
	7.39618	458.206	454	-194.621	22.6	0.65587
	7.40931	458.068	477	-171.506	22.65	0.36594
	7.42244	457.942	463	-185.4	22.7	0.26663
	7.43557	457.826	440	-208.304	22.75	0.23072
	7.4487	457.721	466	-182.215	22.8	0.13589
	7.46183	457.624	480	-168.133	22.85	0.01921
	7.47496	457.536	403	-245.057	22.9	0.0097
	7.48809	457.454	485	-162.985	22.95	0.00622
	7.50122	457.377	431	-216.917	23	0.00387
	7.51435	457.305	484	-163.851	23.05	0.00211
	7.52748	457.237	479	-168.787	23.1	0.00114
	7.54061	457.171	441	-206.723	23.15	0.00091004
	7.55374	457.107	478	-169.658	23.2	0.000525412
	7.56687	457.043	472	-175.593	23.25	0.000443955
	7.58	456.979	482	-165.525	23.3	0.000628943
	7.59314	456.913	453	-194.454	23.35	0.000972115
	7.60627	456.845	434	-213.38	23.4	0.0017
	7.6194	456.775	417	-230.302	23.45	0.00374
	7.63253	456.7	499	-148.219	23.5	0.02227
	7.64566	456.622	461	-186.131	23.55	0.11825
	7.65879	456.539	467	-180.038	23.6	0.07023
	7.67192	456.451	458	-188.94	23.65	0.0088
	7.68505	456.358	440	-206.836	23.7	0.0037
	7.69818	456.26	457	-189.727	23.75	0.00421
	7.71131	456.156	479	-167.613	23.8	0.00557
	7.72444	456.048	422	-224.495	23.85	0.00697
	7.73757	455.934	421	-225.373	23.9	0.00952
	7.7507	455.816	435	-211.248	23.95	0.01427
	7.76383	455.694	454	-192.121	24	0.02436
	7.77696	455.568	469	-176.992	24.05	0.05111
	7.79009	455.441	480	-165.863	24.1	0.2343
	7.80322	455.312	458	-187.736	24.15	1.94115
	7.81635	455.184	454	-191.612	24.2	1.01901
	7.82948	455.056	423	-222.492	24.25	0.21119
	7.84261	454.932	448	-197.379	24.3	0.18871
	7.85574	454.812	442	-203.274	24.35	0.28283
	7.86887	454.699	419	-226.181	24.4	0.51705
	7.882	454.595	480	-165.1	24.45	0.56813
	7.89513	454.501	441	-204.035	24.5	0.73661
	7.90826	454.421	438	-206.988	24.55	1.09974
	7.92139	454.356	494	-150.962	24.6	2.09245
	7.93452	454.309	472	-172.96	24.65	5.57237
	7.94765	454.283	486	-158.983	24.7	69.4973
	7.96078	454.28	426	-219.037	24.75	54.9843
	7.97391	454.304	457	-188.122	24.8	39.5225
	7.98704	454.357	421	-224.243	24.85	4.15828
	8.00017	454.442	448	-197.401	24.9	2.02597
	8.0133	454.563	460	-185.601	24.95	2.00535
	8.02643	454.722	429	-216.844	25	14.0154
	8.03956	454.921	446	-200.133	25.05	10.0401
	8.0527	455.164	446	-200.472	25.1	7.59505
	8.06583	455.454	467	-179.861	25.15	2.73959
	8.07896	455.792	450	-197.305	25.2	10.5557
	8.09209	456.182	437	-210.803	25.25	6.30203
	8.10522	456.625	494	-154.359	25.3	3.50549
	8.11835	457.124	416	-232.974	25.35	12.0699
	8.13148	457.68	448	-201.649	25.4	59.6344
	8.14461	458.295	460	-190.384	25.45	56.1107
	8.15774	458.969	472	-179.181	25.5	38.5695
	8.17087	459.705	483	-169.038	25.55	4.20093
	8.184	460.501	485	-167.957	25.6	2.03638
	8.19713	461.359	484	-169.935	25.65	2.02228
	8.21026	462.277	494	-160.973	25.7	11.9718
	8.22339	463.256	490	-166.067	25.75	18.2575
	8.23652	464.293	513	-144.216	25.8	14.6529
	8.24965	465.387	492	-166.418	25.85	1.76745
	8.26278	466.537	493	-166.669	25.9	0.74414
	8.27591	467.739	481	-179.966	25.95	0.75214
	8.28904	468.99	463	-199.304	26	1.39365
	8.30217	470.286	465	-198.68	26.05	13.7999
	8.3153	471.625	493	-172.088	26.1	8.77222
	8.32843	473.001	496	-170.523	26.15	9.69613
	8.34156	474.409	481	-186.98	26.2	3.3314
	8.35469	475.844	505	-164.451	26.25	3.42793
	8.36782	477.3	492	-178.932	26.3	5.05958
	8.38095	478.772	519	-153.415	26.35	21.1639
	8.39408	480.253	496	-177.894	26.4	107.941
	8.40721	481.736	445	-230.361	26.45	136.114
	8.42034	483.214	449	-227.809	26.5	122.381
	8.43347	484.681	462	-216.231	26.55	99.0433
	8.4466	486.129	446	-233.62	26.6	12.1344
	8.45973	487.552	474	-206.968	26.65	4.94989
	8.47286	488.94	457	-225.269	26.7	2.80124
	8.48599	490.289	467	-216.515	26.75	2.60897
	8.49912	491.589	491	-193.699	26.8	1.91165
	8.51226	492.835	515	-170.816	26.85	0.94648
	8.52539	494.02	519	-167.859	26.9	2.11377
	8.53852	495.136	533	-154.823	26.95	1.48506
	8.55165	496.18	485	-203.703	27	1.64345
	8.56478	497.143	498	-191.494	27.05	0.77631
	8.57791	498.023	492	-198.194	27.1	0.12174
	8.59104	498.815	546	-144.799	27.15	0.27179
	8.60417	499.514	490	-201.308	27.2	0.37909
	8.6173	500.12	460	-231.719	27.25	0.55777
	8.63043	500.628	519	-173.033	27.3	0.7504
	8.64356	501.04	529	-163.251	27.35	1.11823
	8.65669	501.354	493	-199.374	27.4	2.37469
	8.66982	501.571	506	-186.406	27.45	4.39268
	8.68295	501.694	493	-199.35	27.5	7.03941
	8.69608	501.726	503	-189.211	27.55	30.7563
	8.70921	501.67	506	-185.995	27.6	192.43
	8.72234	501.532	501	-190.708	27.65	89.7861
	8.73547	501.315	486	-205.356	27.7	30.6432
	8.7486	501.028	498	-192.947	27.75	10.7505
	8.76173	500.676	487	-203.489	27.8	17.0876
	8.77486	500.268	526	-163.991	27.85	11.8776
	8.78799	499.81	516	-173.459	27.9	2.70141
	8.80112	499.311	529	-159.903	27.95	1.24953
	8.81425	498.78	463	-225.332	28	1.89611
	8.82738	498.224	467	-220.752	28.05	2.86572
	8.84051	497.652	505	-182.174	28.1	2.19747
	8.85364	497.073	491	-195.603	28.15	0.81788
	8.86677	496.494	523	-163.048	28.2	1.89252
	8.8799	495.923	505	-180.515	28.25	13.8165
	8.89303	495.368	521	-164.012	28.3	9.00318
	8.90616	494.836	503	-181.543	28.35	19.4682
	8.91929	494.332	532	-152.113	28.4	6.04276
	8.93242	493.863	453	-230.728	28.45	3.21843
	8.94555	493.434	486	-197.39	28.5	0.53614
	8.95868	493.048	474	-209.103	28.55	0.28394
	8.97181	492.711	508	-174.869	28.6	0.19125
	8.98495	492.424	504	-178.689	28.65	0.15447
	8.99808	492.189	459	-223.563	28.7	0.14992
	9.01121	492.009	506	-176.49	28.75	0.17722
	9.02434	491.883	462	-220.471	28.8	0.4083
	9.03747	491.811	494	-188.502	28.85	4.49591
	9.0506	491.791	449	-233.58	28.9	2.15055
	9.06373	491.822	497	-185.703	28.95	3.65738
	9.07686	491.901	495	-187.865	29	0.87452
	9.08999	492.023	503	-180.061	29.05	0.86626
	9.10312	492.185	509	-174.286	29.1	1.45967
	9.11625	492.382	483	-200.534	29.15	1.34643
	9.12938	492.607	473	-210.798	29.2	1.34716
	9.14251	492.855	474	-210.07	29.25	1.22033
	9.15564	493.118	521	-163.343	29.3	5.56822
	9.16877	493.39	496	-188.609	29.35	35.3942
	9.1819	493.663	483	-201.86	29.4	14.1325
	9.19503	493.929	502	-183.088	29.45	7.45078
	9.20816	494.18	480	-205.285	29.5	0.9899
	9.22129	494.408	490	-195.442	29.55	0.46215
	9.23442	494.605	503	-182.553	29.6	0.26831
	9.24755	494.763	499	-186.609	29.65	0.17625
	9.26068	494.873	506	-179.604	29.7	0.12398
	9.27381	494.929	490	-195.53	29.75	0.09265
	9.28694	494.924	464	-221.383	29.8	0.06677
	9.30007	494.851	520	-165.157	29.85	0.02346
	9.3132	494.704	493	-191.848	29.9	0.0034
	9.32633	494.478	480	-204.451	29.95	1.21078e-05
	9.33946	494.168	519	-164.965	30	8.91092e-06
	9.35259	493.772	497	-186.387	--	--
	9.36572	493.285	543	-139.717	--	--
	9.37885	492.708	495	-186.953	--	--
	9.39198	492.037	486	-195.098	--	--
	9.40511	491.274	454	-226.152	--	--
	9.41824	490.419	462	-217.118	--	--
	9.43137	489.473	484	-193.999	--	--
	9.44451	488.439	478	-198.798	--	--
	9.45764	487.319	482	-193.519	--	--
	9.47077	486.118	499	-175.167	--	--
	9.4839	484.839	488	-184.747	--	--
	9.49703	483.487	493	-178.264	--	--
	9.51016	482.067	499	-170.723	--	--
	9.52329	480.584	464	-204.131	--	--
	9.53642	479.044	478	-188.493	--	--
	9.54955	477.452	468	-196.816	--	--
	9.56268	475.814	469	-194.104	--	--
	9.57581	474.136	497	-164.364	--	--
	9.58894	472.424	431	-228.601	--	--
	9.60207	470.684	494	-163.822	--	--
	9.6152	468.922	508	-148.031	--	--
	9.62833	467.142	451	-203.234	--	--
	9.64146	465.351	445	-207.435	--	--
	9.65459	463.554	494	-156.639	--	--
	9.66772	461.755	453	-195.85	--	--
	9.68085	459.959	467	-180.073	--	--
	9.69398	458.171	486	-159.31	--	--
	9.70711	456.393	437	-206.564	--	--
	9.72024	454.63	446	-195.84	--	--
	9.73337	452.885	482	-158.138	--	--
	9.7465	451.16	441	-197.46	--	--
	9.75963	449.458	471	-165.809	--	--
	9.77276	447.781	432	-203.185	--	--
	9.78589	446.13	440	-193.59	--	--
	9.79902	444.506	487	-145.022	--	--
	9.81215	442.91	426	-204.483	--	--
	9.82528	441.343	423	-205.973	--	--
	9.83841	439.804	424	-203.49	--	--
	9.85154	438.293	437	-189.033	--	--
	9.86467	436.81	421	-203.602	--	--
	9.8778	435.354	409	-214.196	--	--
	9.89093	433.923	406	-215.813	--	--
	9.90407	432.517	429	-191.451	--	--
	9.9172	431.133	425	-194.109	--	--
	9.93033	429.771	452	-165.784	--	--
	9.94346	428.429	457	-159.477	--	--
	9.95659	427.105	421	-194.184	--	--
	9.96972	425.797	410	-203.904	--	--
	9.98285	424.504	419	-193.636	--	--
	9.99598	423.225	410	-201.379	--	--
	10.0091	421.957	417	-193.131	--	--
	10.0222	420.699	424	-184.891	--	--
	10.0354	419.451	429	-178.659	--	--
	10.0485	418.211	384	-222.433	--	--
	10.0616	416.979	390	-215.214	--	--
	10.0748	415.753	399	-205.001	--	--
	10.0879	414.534	366	-236.795	--	--
	10.101	413.322	440	-161.595	--	--
	10.1142	412.115	447	-153.401	--	--
	10.1273	410.915	436	-163.215	--	--
	10.1404	409.722	400	-198.037	--	--
	10.1535	408.536	407	-189.868	--	--
	10.1667	407.358	427	-168.709	--	--
	10.1798	406.189	401	-193.56	--	--
	10.1929	405.029	417	-176.423	--	--
	10.2061	403.88	419	-173.299	--	--
	10.2192	402.743	388	-203.189	--	--
	10.2323	401.619	423	-167.094	--	--
	10.2454	400.509	402	-187.017	--	--
	10.2586	399.415	364	-223.958	--	--
	10.2717	398.337	401	-185.918	--	--
	10.2848	397.278	419	-166.899	--	--
	10.298	396.238	415	-169.902	--	--
	10.3111	395.219	401	-182.928	--	--
	10.3242	394.222	389	-193.98	--	--
	10.3374	393.249	405	-177.056	--	--
	10.3505	392.3	370	-211.16	--	--
	10.3636	391.377	381	-199.292	--	--
	10.3768	390.481	376	-203.452	--	--
	10.3899	389.612	370	-208.642	--	--
	10.403	388.773	372	-205.863	--	--
	10.4162	387.963	400	-177.115	--	--
	10.4293	387.184	389	-187.399	--	--
	10.4424	386.436	409	-166.715	--	--
	10.4555	385.719	395	-180.064	--	--
	10.4687	385.036	363	-211.446	--	--
	10.4818	384.384	394	-179.861	--	--
	10.4949	383.766	406	-167.309	--	--
	10.5081	383.181	339	-233.791	--	--
	10.5212	382.629	371	-201.305	--	--
	10.5343	382.111	410	-161.853	--	--
	10.5474	381.626	390	-181.434	--	--
	10.5606	381.174	388	-183.047	--	--
	10.5737	380.754	374	-196.692	--	--
	10.5868	380.367	378	-192.368	--	--
	10.6	380.012	379	-191.076	--	--
	10.6131	379.689	329	-240.814	--	--
	10.6262	379.396	385	-184.581	--	--
	10.6394	379.134	400	-169.377	--	--
	10.6525	378.901	380	-189.202	--	--
	10.6656	378.698	381	-188.053	--	--
	10.6788	378.522	358	-210.931	--	--
	10.6919	378.374	371	-197.835	--	--
	10.705	378.252	365	-203.764	--	--
	10.7181	378.156	368	-200.716	--	--
	10.7313	378.084	364	-204.691	--	--
	10.7444	378.037	374	-194.689	--	--
	10.7575	378.012	388	-180.707	--	--
	10.7707	378.009	407	-161.745	--	--
	10.7838	378.027	369	-199.803	--	--
	10.7969	378.066	380	-188.878	--	--
	10.8101	378.123	360	-208.972	--	--
	10.8232	378.199	390	-179.081	--	--
	10.8363	378.292	377	-192.206	--	--
	10.8494	378.402	410	-159.346	--	--
	10.8626	378.527	352	-217.499	--	--
	10.8757	378.666	374	-195.666	--	--
	10.8888	378.82	383	-186.844	--	--
	10.902	378.986	401	-169.033	--	--
	10.9151	379.164	368	-202.234	--	--
	10.9282	379.354	387	-183.443	--	--
	10.9414	379.554	428	-142.662	--	--
	10.9545	379.764	378	-192.89	--	--
	10.9676	379.983	400	-171.125	--	--
	10.9808	380.21	412	-159.367	--	--
	10.9939	380.445	368	-203.615	--	--
	11.007	380.687	379	-192.869	--	--
	11.0201	380.935	374	-198.129	--	--
	11.0333	381.19	340	-232.393	--	--
	11.0464	381.449	413	-159.661	--	--
	11.0595	381.713	394	-178.933	--	--
	11.0727	381.982	376	-197.208	--	--
	11.0858	382.254	385	-188.486	--	--
	11.0989	382.529	379	-194.766	--	--
	11.112	382.806	376	-198.047	--	--
	11.1252	383.086	410	-164.33	--	--
	11.1383	383.368	382	-192.614	--	--
	11.1514	383.651	396	-178.899	--	--
	11.1646	383.935	397	-178.183	--	--
	11.1777	384.219	371	-204.467	--	--
	11.1908	384.504	356	-219.751	--	--
	11.204	384.788	391	-185.034	--	--
	11.2171	385.072	401	-175.316	--	--
	11.2302	385.355	400	-176.597	--	--
	11.2433	385.637	412	-164.876	--	--
	11.2565	385.918	369	-208.153	--	--
	11.2696	386.196	377	-200.428	--	--
	11.2827	386.474	385	-192.701	--	--
	11.2959	386.749	352	-225.971	--	--
	11.309	387.021	415	-163.238	--	--
	11.3221	387.291	386	-192.503	--	--
	11.3353	387.559	418	-160.764	--	--
	11.3484	387.823	353	-226.022	--	--
	11.3615	388.085	359	-220.277	--	--
	11.3747	388.343	380	-199.529	--	--
	11.3878	388.598	396	-183.777	--	--
	11.4009	388.849	381	-199.021	--	--
	11.414	389.097	394	-186.261	--	--
	11.4272	389.341	409	-171.498	--	--
	11.4403	389.582	405	-175.73	--	--
	11.4534	389.818	417	-163.959	--	--
	11.4666	390.051	414	-167.184	--	--
	11.4797	390.279	363	-218.404	--	--
	11.4928	390.504	380	-201.621	--	--
	11.506	390.725	389	-192.833	--	--
	11.5191	390.941	377	-205.041	--	--
	11.5322	391.153	397	-185.245	--	--
	11.5453	391.361	414	-168.445	--	--
	11.5585	391.565	399	-183.64	--	--
	11.5716	391.765	373	-209.831	--	--
	11.5847	391.96	396	-187.018	--	--
	11.5979	392.151	403	-180.2	--	--
	11.611	392.338	390	-193.377	--	--
	11.6241	392.52	388	-195.551	--	--
	11.6373	392.698	397	-186.719	--	--
	11.6504	392.871	414	-169.884	--	--
	11.6635	393.04	407	-177.043	--	--
	11.6767	393.204	404	-180.199	--	--
	11.6898	393.364	396	-188.349	--	--
	11.7029	393.519	410	-174.496	--	--
	11.716	393.67	416	-168.638	--	--
	11.7292	393.816	406	-178.775	--	--
	11.7423	393.958	419	-165.908	--	--
	11.7554	394.096	384	-201.037	--	--
	11.7686	394.229	344	-241.161	--	--
	11.7817	394.357	391	-194.281	--	--
	11.7948	394.481	384	-201.396	--	--
	11.808	394.601	391	-194.507	--	--
	11.8211	394.716	413	-172.613	--	--
	11.8342	394.827	385	-200.715	--	--
	11.8474	394.933	398	-187.812	--	--
	11.8605	395.035	396	-189.904	--	--
	11.8736	395.132	384	-201.992	--	--
	11.8867	395.225	398	-188.076	--	--
	11.8999	395.313	370	-216.154	--	--
	11.913	395.396	376	-210.228	--	--
	11.9261	395.475	390	-196.297	--	--
	11.9393	395.549	407	-179.362	--	--
	11.9524	395.618	364	-222.421	--	--
	11.9655	395.682	368	-218.476	--	--
	11.9787	395.742	373	-213.526	--	--
	11.9918	395.797	402	-184.571	--	--
	12.0049	395.847	374	-212.611	--	--
	12.018	395.892	427	-159.646	--	--
	12.0312	395.932	368	-218.675	--	--
	12.0443	395.966	411	-175.7	--	--
	12.0574	395.996	404	-182.719	--	--
	12.0706	396.02	389	-197.732	--	--
	12.0837	396.039	369	-217.74	--	--
	12.0968	396.053	407	-179.743	--	--
	12.1099	396.061	387	-199.74	--	--
	12.1231	396.063	449	-137.731	--	--
	12.1362	396.06	388	-198.716	--	--
	12.1493	396.051	395	-191.695	--	--
	12.1625	396.036	416	-170.668	--	--
	12.1756	396.016	380	-206.636	--	--
	12.1887	395.989	414	-172.597	--	--
	12.2019	395.956	423	-163.552	--	--
	12.215	395.917	384	-202.5	--	--
	12.2281	395.872	411	-175.443	--	--
	12.2413	395.821	412	-174.379	--	--
	12.2544	395.763	380	-206.309	--	--
	12.2675	395.7	398	-188.232	--	--
	12.2806	395.629	432	-154.149	--	--
	12.2938	395.553	449	-137.06	--	--
	12.3069	395.47	442	-143.964	--	--
	12.32	395.38	381	-204.861	--	--
	12.3332	395.284	438	-147.753	--	--
	12.3463	395.182	366	-219.637	--	--
	12.3594	395.073	404	-181.516	--	--
	12.3726	394.958	384	-201.388	--	--
	12.3857	394.836	380	-205.253	--	--
	12.3988	394.708	383	-202.113	--	--
	12.4119	394.574	412	-172.966	--	--
	12.4251	394.433	417	-167.814	--	--
	12.4382	394.287	394	-190.656	--	--
	12.4513	394.134	386	-198.492	--	--
	12.4645	393.976	390	-194.322	--	--
	12.4776	393.812	363	-221.148	--	--
	12.4907	393.643	388	-195.968	--	--
	12.5039	393.468	374	-209.783	--	--
	12.517	393.288	367	-216.594	--	--
	12.5301	393.104	402	-181.401	--	--
	12.5433	392.915	382	-201.204	--	--
	12.5564	392.722	393	-190.003	--	--
	12.5695	392.525	398	-184.8	--	--
	12.5826	392.324	366	-216.593	--	--
	12.5958	392.12	398	-184.383	--	--
	12.6089	391.913	396	-186.172	--	--
	12.622	391.704	383	-198.959	--	--
	12.6352	391.493	402	-179.745	--	--
	12.6483	391.28	444	-137.53	--	--
	12.6614	391.065	384	-197.315	--	--
	12.6745	390.851	374	-207.1	--	--
	12.6877	390.635	383	-197.886	--	--
	12.7008	390.42	385	-195.672	--	--
	12.714	390.206	406	-174.461	--	--
	12.7271	389.993	354	-226.252	--	--
	12.7402	389.781	380	-200.045	--	--
	12.7533	389.572	407	-172.841	--	--
	12.7665	389.365	390	-189.64	--	--
	12.7796	389.161	378	-201.444	--	--
	12.7927	388.961	434	-145.252	--	--
	12.8059	388.764	410	-169.064	--	--
	12.819	388.572	373	-205.881	--	--
	12.8321	388.384	383	-195.704	--	--
	12.8453	388.202	367	-211.532	--	--
	12.8584	388.024	397	-181.366	--	--
	12.8715	387.853	379	-199.206	--	--
	12.8846	387.687	392	-186.052	--	--
	12.8978	387.527	375	-202.905	--	--
	12.9109	387.373	413	-164.764	--	--
	12.924	387.225	388	-189.629	--	--
	12.9372	387.084	401	-176.501	--	--
	12.9503	386.95	383	-194.379	--	--
	12.9634	386.821	395	-182.263	--	--
	12.9765	386.699	375	-202.153	--	--
	12.9897	386.583	377	-200.048	--	--
	13.0028	386.473	394	-182.949	--	--
	13.0159	386.368	404	-172.855	--	--
	13.0291	386.269	384	-192.765	--	--
	13.0422	386.175	373	-203.68	--	--
	13.0553	386.086	365	-211.598	--	--
	13.0685	386	378	-198.52	--	--
	13.0816	385.919	374	-202.444	--	--
	13.0947	385.84	414	-162.37	--	--
	13.1078	385.764	390	-186.297	--	--
	13.121	385.69	384	-192.225	--	--
	13.1341	385.617	385	-191.153	--	--
	13.1472	385.545	377	-199.08	--	--
	13.1604	385.473	379	-197.006	--	--
	13.1735	385.401	431	-144.93	--	--
	13.1866	385.327	369	-206.851	--	--
	13.1998	385.25	397	-178.769	--	--
	13.2129	385.172	398	-177.683	--	--
	13.226	385.089	390	-185.592	--	--
	13.2392	385.003	388	-187.496	--	--
	13.2523	384.912	389	-186.395	--	--
	13.2654	384.817	425	-150.288	--	--
	13.2785	384.715	364	-211.175	--	--
	13.2917	384.608	365	-210.055	--	--
	13.3048	384.495	375	-199.93	--	--
	13.3179	384.376	408	-166.798	--	--
	13.3311	384.25	355	-219.661	--	--
	13.3442	384.119	380	-194.518	--	--
	13.3573	383.982	366	-208.371	--	--
	13.3705	383.839	364	-210.219	--	--
	13.3836	383.691	358	-216.065	--	--
	13.3967	383.54	380	-193.907	--	--
	13.4099	383.385	416	-157.749	--	--
	13.423	383.228	402	-171.591	--	--
	13.4361	383.069	399	-174.434	--	--
	13.4492	382.911	375	-198.279	--	--
	13.4624	382.754	396	-177.129	--	--
	13.4755	382.6	380	-192.984	--	--
	13.4886	382.449	366	-206.847	--	--
	13.5018	382.305	368	-204.718	--	--
	13.5149	382.167	395	-177.6	--	--
	13.528	382.039	367	-205.493	--	--
	13.5412	381.92	372	-200.401	--	--
	13.5543	381.814	388	-184.323	--	--
	13.5674	381.721	392	-180.262	--	--
	13.5805	381.643	373	-199.219	--	--
	13.5937	381.582	381	-191.196	--	--
	13.6068	381.54	415	-157.194	--	--
	13.6199	381.517	383	-189.215	--	--
	13.6331	381.515	386	-186.259	--	--
	13.6462	381.535	388	-184.329	--	--
	13.6593	381.58	360	-212.424	--	--
	13.6725	381.649	401	-171.547	--	--
	13.6856	381.745	376	-196.698	--	--
	13.6987	381.867	377	-195.878	--	--
	13.7119	382.018	369	-204.088	--	--
	13.725	382.198	386	-187.329	--	--
	13.7381	382.409	394	-179.602	--	--
	13.7512	382.65	395	-178.906	--	--
	13.7644	382.922	373	-201.244	--	--
	13.7775	383.227	410	-164.614	--	--
	13.7906	383.564	434	-141.018	--	--
	13.8038	383.935	364	-211.456	--	--
	13.8169	384.339	402	-173.928	--	--
	13.83	384.776	369	-207.433	--	--
	13.8431	385.248	396	-180.973	--	--
	13.8563	385.754	367	-210.547	--	--
	13.8694	386.294	389	-189.155	--	--
	13.8825	386.868	385	-193.797	--	--
	13.8957	387.476	421	-158.473	--	--
	13.9088	388.118	369	-211.182	--	--
	13.9219	388.793	360	-220.924	--	--
	13.9351	389.502	420	-161.699	--	--
	13.9482	390.245	400	-182.506	--	--
	13.9613	391.019	369	-214.344	--	--
	13.9744	391.826	371	-213.214	--	--
	13.9876	392.665	362	-223.115	--	--
	14.0007	393.535	385	-201.045	--	--
	14.0138	394.435	400	-187.005	--	--
	14.027	395.366	364	-223.994	--	--
	14.0401	396.326	397	-192.011	--	--
	14.0532	397.314	439	-151.054	--	--
	14.0664	398.331	387	-204.125	--	--
	14.0795	399.375	424	-168.221	--	--
	14.0926	400.445	391	-202.343	--	--
	14.1058	401.542	424	-170.488	--	--
	14.1189	402.663	442	-153.657	--	--
	14.132	403.809	405	-191.849	--	--
	14.1451	404.977	427	-171.062	--	--
	14.1583	406.169	425	-174.296	--	--
	14.1714	407.382	418	-182.55	--	--
	14.1845	408.616	415	-186.824	--	--
	14.1977	409.871	371	-232.115	--	--
	14.2108	411.144	391	-213.425	--	--
	14.2239	412.436	464	-141.751	--	--
	14.2371	413.745	412	-195.092	--	--
	14.2502	415.071	407	-201.449	--	--
	14.2633	416.413	429	-180.82	--	--
	14.2765	417.769	401	-210.203	--	--
	14.2896	419.14	439	-173.6	--	--
	14.3027	420.524	431	-183.007	--	--
	14.3158	421.92	402	-213.425	--	--
	14.329	423.328	417	-199.853	--	--
	14.3421	424.746	419	-199.289	--	--
	14.3552	426.173	471	-148.734	--	--
	14.3684	427.61	423	-198.185	--	--
	14.3815	429.054	448	-174.643	--	--
	14.3946	430.506	424	-200.105	--	--
	14.4078	431.963	407	-218.572	--	--
	14.4209	433.426	450	-177.043	--	--
	14.434	434.893	413	-215.516	--	--
	14.4471	436.363	432	-197.99	--	--
	14.4603	437.836	446	-185.466	--	--
	14.4734	439.311	448	-184.941	--	--
	14.4865	440.786	466	-168.415	--	--
	14.4997	442.261	430	-205.887	--	--
	14.5128	443.735	454	-183.356	--	--
	14.5259	445.207	454	-184.821	--	--
	14.539	446.676	491	-149.281	--	--
	14.5522	448.141	423	-218.736	--	--
	14.5653	449.602	445	-198.185	--	--
	14.5785	451.057	483	-161.626	--	--
	14.5916	452.505	449	-197.058	--	--
	14.6047	453.946	458	-189.482	--	--
	14.6178	455.379	437	-211.895	--	--
	14.631	456.802	466	-184.297	--	--
	14.6441	458.215	434	-217.688	--	--
	14.6572	459.618	424	-229.065	--	--
	14.6704	461.008	471	-183.429	--	--
	14.6835	462.386	501	-154.779	--	--
	14.6966	463.75	463	-194.113	--	--
	14.7097	465.099	517	-141.431	--	--
	14.7229	466.433	455	-204.731	--	--
	14.736	467.751	489	-172.014	--	--
	14.7491	469.052	498	-164.278	--	--
	14.7623	470.334	484	-179.522	--	--
	14.7754	471.598	490	-174.746	--	--
	14.7885	472.843	442	-223.949	--	--
	14.8017	474.067	459	-208.13	--	--
	14.8148	475.27	490	-178.288	--	--
	14.8279	476.45	483	-186.422	--	--
	14.841	477.608	499	-171.532	--	--
	14.8542	478.743	452	-219.617	--	--
	14.8673	479.853	506	-166.676	--	--
	14.8804	480.937	501	-172.709	--	--
	14.8936	481.997	506	-168.714	--	--
	14.9067	483.029	512	-163.692	--	--
	14.9198	484.035	482	-194.641	--	--
	14.933	485.012	496	-181.561	--	--
	14.9461	485.961	481	-197.451	--	--
	14.9592	486.881	507	-172.31	--	--
	14.9724	487.771	473	-207.139	--	--
	14.9855	488.631	489	-191.936	--	--
	14.9986	489.459	465	-216.701	--	--
	15.0117	490.256	489	-193.433	--	--
	15.0249	491.021	481	-202.132	--	--
	15.038	491.754	509	-174.798	--	--
	15.0511	492.453	505	-179.43	--	--
	15.0643	493.118	496	-189.027	--	--
	15.0774	493.75	479	-206.589	--	--
	15.0905	494.347	460	-226.116	--	--
	15.1037	494.909	504	-182.607	--	--
	15.1168	495.436	509	-178.062	--	--
	15.1299	495.927	494	-193.481	--	--
	15.1431	496.383	523	-164.864	--	--
	15.1562	496.802	472	-216.21	--	--
	15.1693	497.184	461	-227.519	--	--
	15.1824	497.53	491	-197.791	--	--
	15.1956	497.839	482	-207.025	--	--
	15.2087	498.111	479	-210.222	--	--
	15.2218	498.345	457	-232.382	--	--
	15.235	498.543	507	-182.504	--	--
	15.2481	498.702	507	-182.588	--	--
	15.2612	498.824	508	-181.635	--	--
	15.2744	498.908	500	-189.644	--	--
	15.2875	498.955	472	-217.615	--	--
	15.3006	498.964	518	-171.549	--	--
	15.3137	498.936	472	-217.446	--	--
	15.3269	498.87	502	-187.306	--	--
	15.34	498.767	517	-172.129	--	--
	15.3531	498.626	488	-200.915	--	--
	15.3663	498.449	495	-193.665	--	--
	15.3794	498.235	512	-176.378	--	--
	15.3925	497.985	510	-178.056	--	--
	15.4056	497.698	507	-180.698	--	--
	15.4188	497.376	495	-192.305	--	--
	15.4319	497.018	499	-187.878	--	--
	15.445	496.626	501	-185.416	--	--
	15.4582	496.198	519	-166.921	--	--
	15.4713	495.736	517	-168.392	--	--
	15.4844	495.241	519	-165.831	--	--
	15.4976	494.713	523	-161.238	--	--
	15.5107	494.152	501	-182.614	--	--
	15.5238	493.559	484	-198.958	--	--
	15.537	492.934	494	-188.273	--	--
	15.5501	492.279	488	-193.559	--	--
	15.5632	491.594	469	-211.815	--	--
	15.5763	490.879	502	-178.044	--	--
	15.5895	490.136	491	-188.246	--	--
	15.6026	489.365	446	-232.422	--	--
	15.6157	488.567	471	-206.573	--	--
	15.6289	487.743	493	-183.698	--	--
	15.642	486.893	506	-169.801	--	--
	15.6551	486.019	504	-170.88	--	--
	15.6683	485.121	484	-189.938	--	--
	15.6814	484.201	483	-189.975	--	--
	15.6945	483.259	436	-235.993	--	--
	15.7076	482.296	512	-158.991	--	--
	15.7208	481.313	485	-184.972	--	--
	15.7339	480.312	516	-152.936	--	--
	15.747	479.293	457	-210.885	--	--
	15.7602	478.257	501	-165.819	--	--
	15.7733	477.205	465	-200.739	--	--
	15.7864	476.139	472	-192.647	--	--
	15.7996	475.059	449	-214.543	--	--
	15.8127	473.967	451	-211.43	--	--
	15.8258	472.864	469	-192.307	--	--
	15.839	471.75	432	-228.177	--	--
	15.8521	470.628	496	-163.039	--	--
	15.8652	469.497	468	-189.896	--	--
	15.8783	468.36	471	-185.748	--	--
	15.8915	467.216	436	-219.597	--	--
	15.9046	466.069	450	-204.444	--	--
	15.9177	464.918	465	-188.289	--	--
	15.9309	463.764	476	-176.135	--	--
	15.944	462.61	477	-173.981	--	--
	15.9571	461.455	467	-182.83	--	--
	15.9703	460.302	463	-185.682	--	--
	15.9834	459.15	428	-219.538	--	--
	15.9965	458.002	434	-212.4	--	--
	16.0097	456.859	467	-178.269	--	--
	16.0228	455.721	492	-152.145	--	--
	16.0359	454.589	479	-164.03	--	--
	16.049	453.465	425	-216.924	--	--
	16.0622	452.35	487	-153.83	--	--
	16.0753	451.245	471	-168.747	--	--
	16.0884	450.15	458	-180.677	--	--
	16.1016	449.067	473	-164.621	--	--
	16.1147	447.997	433	-203.58	--	--
	16.1278	446.941	447	-188.554	--	--
	16.141	445.9	453	-181.545	--	--
	16.1541	444.874	435	-198.554	--	--
	16.1672	443.865	443	-189.581	--	--
	16.1803	442.874	435	-196.627	--	--
	16.1935	441.901	439	-191.693	--	--
	16.2066	440.947	455	-174.781	--	--
	16.2197	440.014	441	-187.89	--	--
	16.2329	439.101	460	-168.022	--	--
	16.246	438.21	426	-201.177	--	--
	16.2591	437.342	410	-216.356	--	--
	16.2722	436.497	461	-164.56	--	--
	16.2854	435.676	465	-159.789	--	--
	16.2985	434.88	416	-208.044	--	--
	16.3116	434.109	436	-187.326	--	--
	16.3248	433.365	404	-218.636	--	--
	16.3379	432.647	416	-205.973	--	--
	16.351	431.956	433	-188.339	--	--
	16.3642	431.293	430	-190.733	--	--
	16.3773	430.659	435	-185.157	--	--
	16.3904	430.054	449	-170.611	--	--
	16.4035	429.478	407	-212.095	--	--
	16.4167	428.932	412	-206.61	--	--
	16.4298	428.416	436	-182.155	--	--
	16.4429	427.93	404	-213.731	--	--
	16.4561	427.475	429	-188.338	--	--
	16.4692	427.051	444	-172.977	--	--
	16.4823	426.659	438	-178.647	--	--
	16.4955	426.297	421	-195.348	--	--
	16.5086	425.967	414	-202.081	--	--
	16.5217	425.669	451	-164.845	--	--
	16.5349	425.402	400	-215.641	--	--
	16.548	425.166	377	-238.467	--	--
	16.5611	424.961	390	-225.324	--	--
	16.5742	424.788	444	-171.212	--	--
	16.5874	424.645	443	-172.129	--	--
	16.6005	424.532	449	-166.077	--	--
	16.6136	424.45	435	-180.054	--	--
	16.6268	424.397	461	-154.059	--	--
	16.6399	424.374	412	-203.093	--	--
	16.653	424.38	408	-207.154	--	--
	16.6662	424.413	421	-194.242	--	--
	16.6793	424.475	456	-159.357	--	--
	16.6924	424.563	392	-223.497	--	--
	16.7055	424.677	402	-213.661	--	--
	16.7187	424.817	423	-192.849	--	--
	16.7318	424.982	431	-185.061	--	--
	16.7449	425.17	385	-231.294	--	--
	16.7581	425.381	440	-176.548	--	--
	16.7712	425.614	390	-226.821	--	--
	16.7843	425.868	433	-184.114	--	--
	16.7975	426.142	436	-181.424	--	--
	16.8106	426.434	460	-157.751	--	--
	16.8237	426.745	434	-184.093	--	--
	16.8368	427.071	429	-189.449	--	--
	16.85	427.413	425	-193.818	--	--
	16.8631	427.769	434	-185.198	--	--
	16.8762	428.138	418	-201.588	--	--
	16.8894	428.518	430	-189.988	--	--
	16.9025	428.909	457	-163.395	--	--
	16.9156	429.308	408	-212.807	--	--
	16.9288	429.715	458	-163.225	--	--
	16.9419	430.128	418	-203.646	--	--
	16.955	430.545	446	-176.068	--	--
	16.9682	430.966	430	-192.491	--	--
	16.9813	431.389	438	-184.913	--	--
	16.9944	431.811	425	-198.332	--	--
	17.0075	432.233	444	-179.747	--	--
	17.0207	432.652	447	-177.156	--	--
	17.0338	433.067	430	-194.559	--	--
	17.0469	433.477	418	-206.953	--	--
	17.0601	433.879	445	-180.337	--	--
	17.0732	434.273	421	-204.711	--	--
	17.0863	434.658	461	-165.071	--	--
	17.0995	435.031	438	-188.418	--	--
	17.1126	435.392	435	-191.749	--	--
	17.1257	435.738	452	-175.063	--	--
	17.1389	436.069	429	-198.36	--	--
	17.152	436.384	463	-164.637	--	--
	17.1651	436.68	460	-167.894	--	--
	17.1782	436.958	410	-218.13	--	--
	17.1914	437.215	453	-175.343	--	--
	17.2045	437.45	475	-153.532	--	--
	17.2176	437.663	440	-188.697	--	--
	17.2308	437.853	470	-158.837	--	--
	17.2439	438.018	448	-180.95	--	--
	17.257	438.157	429	-200.036	--	--
	17.2702	438.27	426	-203.095	--	--
	17.2833	438.357	450	-179.126	--	--
	17.2964	438.416	449	-180.128	--	--
	17.3095	438.446	464	-165.101	--	--
	17.3227	438.448	485	-144.045	--	--
	17.3358	438.421	369	-259.959	--	--
	17.3489	438.365	396	-232.844	--	--
	17.3621	438.279	407	-221.699	--	--
	17.3752	438.164	450	-178.525	--	--
	17.3883	438.019	450	-178.322	--	--
	17.4015	437.846	443	-185.091	--	--
	17.4146	437.643	472	-155.832	--	--
	17.4277	437.411	453	-174.545	--	--
	17.4409	437.152	409	-218.232	--	--
	17.454	436.866	442	-184.894	--	--
	17.4671	436.553	422	-204.531	--	--
	17.4802	436.214	375	-251.145	--	--
	17.4934	435.851	427	-198.737	--	--
	17.5065	435.465	412	-213.309	--	--
	17.5196	435.058	411	-213.862	--	--
	17.5328	434.629	420	-204.398	--	--
	17.5459	434.183	449	-174.919	--	--
	17.559	433.719	465	-158.427	--	--
	17.5722	433.24	455	-167.923	--	--
	17.5853	432.747	460	-162.41	--	--
	17.5984	432.244	412	-209.89	--	--
	17.6115	431.73	421	-200.364	--	--
	17.6247	431.21	435	-185.836	--	--
	17.6378	430.685	415	-205.307	--	--
	17.6509	430.156	447	-172.78	--	--
	17.6641	429.627	438	-181.256	--	--
	17.6772	429.1	412	-206.738	--	--
	17.6903	428.576	409	-209.229	--	--
	17.7035	428.059	433	-184.73	--	--
	17.7166	427.549	437	-180.243	--	--
	17.7297	427.05	411	-205.771	--	--
	17.7428	426.563	454	-162.315	--	--
	17.756	426.091	420	-195.877	--	--
	17.7691	425.635	448	-167.458	--	--
	17.7822	425.197	408	-207.061	--	--
	17.7954	424.779	385	-229.687	--	--
	17.8085	424.382	449	-165.336	--	--
	17.8216	424.007	436	-178.011	--	--
	17.8348	423.657	433	-180.711	--	--
	17.8479	423.331	418	-195.438	--	--
	17.861	423.032	444	-169.192	--	--
	17.8742	422.759	422	-190.972	--	--
	17.8873	422.512	416	-196.78	--	--
	17.9004	422.293	421	-191.615	--	--
	17.9135	422.101	434	-178.475	--	--
	17.9267	421.935	431	-181.361	--	--
	17.9398	421.796	446	-166.272	--	--
	17.9529	421.682	392	-220.205	--	--
	17.9661	421.592	428	-184.16	--	--
	17.9792	421.526	428	-184.135	--	--
	17.9923	421.481	439	-173.128	--	--
	18.0054	421.456	425	-187.137	--	--
	18.0186	421.449	379	-233.158	--	--
	18.0317	421.457	458	-154.191	--	--
	18.0448	421.479	433	-179.231	--	--
	18.058	421.511	425	-187.276	--	--
	18.0711	421.552	421	-191.323	--	--
	18.0842	421.597	429	-183.368	--	--
	18.0974	421.643	422	-190.407	--	--
	18.1105	421.688	433	-179.439	--	--
	18.1236	421.728	445	-167.458	--	--
	18.1367	421.759	425	-187.462	--	--
	18.1499	421.778	373	-239.447	--	--
	18.163	421.782	410	-202.41	--	--
	18.1761	421.767	446	-166.348	--	--
	18.1893	421.73	421	-191.26	--	--
	18.2024	421.669	412	-200.141	--	--
	18.2155	421.58	394	-217.993	--	--
	18.2287	421.462	398	-213.813	--	--
	18.2418	421.313	433	-178.601	--	--
	18.2549	421.133	422	-189.358	--	--
	18.2681	420.922	453	-158.084	--	--
	18.2812	420.678	430	-180.782	--	--
	18.2943	420.405	393	-217.453	--	--
	18.3074	420.102	407	-203.102	--	--
	18.3206	419.774	465	-144.73	--	--
	18.3337	419.422	414	-195.344	--	--
	18.3468	419.051	429	-179.946	--	--
	18.36	418.664	350	-258.543	--	--
	18.3731	418.267	391	-217.138	--	--
	18.3862	417.863	434	-173.739	--	--
	18.3994	417.459	420	-187.349	--	--
	18.4125	417.059	392	-214.974	--	--
	18.4256	416.669	397	-209.618	--	--
	18.4387	416.294	435	-171.288	--	--
	18.4519	415.939	423	-182.987	--	--
	18.465	415.609	422	-183.719	--	--
	18.4781	415.307	429	-176.487	--	--
	18.4913	415.039	408	-197.295	--	--
	18.5044	414.808	415	-190.146	--	--
	18.5175	414.616	399	-206.04	--	--
	18.5307	414.466	437	-167.98	--	--
	18.5438	414.361	413	-191.967	--	--
	18.5569	414.301	428	-177.001	--	--
	18.57	414.288	435	-170.08	--	--
	18.5832	414.321	427	-178.206	--	--
	18.5963	414.401	429	-176.375	--	--
	18.6094	414.526	415	-190.587	--	--
	18.6226	414.695	429	-176.839	--	--
	18.6357	414.907	427	-179.129	--	--
	18.6488	415.16	443	-163.455	--	--
	18.662	415.45	468	-138.813	--	--
	18.6751	415.775	415	-192.201	--	--
	18.6882	416.133	428	-179.616	--	--
	18.7014	416.521	436	-172.057	--	--
	18.7145	416.937	403	-205.52	--	--
	18.7276	417.377	416	-193.004	--	--
	18.7407	417.84	451	-158.509	--	--
	18.7539	418.325	436	-174.032	--	--
	18.767	418.829	401	-209.574	--	--
	18.7801	419.352	402	-209.134	--	--
	18.7933	419.894	409	-202.712	--	--
	18.8064	420.454	408	-204.31	--	--
	18.8195	421.033	439	-173.928	--	--
	18.8327	421.63	433	-180.566	--	--
	18.8458	422.248	414	-200.226	--	--
	18.8589	422.886	393	-221.908	--	--
	18.8721	423.546	398	-217.614	--	--
	18.8852	424.229	404	-212.343	--	--
	18.8983	424.934	416	-201.095	--	--
	18.9114	425.663	441	-176.87	--	--
	18.9246	426.415	405	-213.666	--	--
	18.9377	427.19	432	-187.483	--	--
	18.9508	427.986	409	-211.317	--	--
	18.964	428.803	415	-206.167	--	--
	18.9771	429.638	422	-200.029	--	--
	18.9902	430.488	404	-218.898	--	--
	19.0034	431.349	412	-211.77	--	--
	19.0165	432.218	462	-162.639	--	--
	19.0296	433.09	488	-137.5	--	--
	19.0427	433.96	423	-203.346	--	--
	19.0559	434.82	452	-175.17	--	--
	19.069	435.666	411	-216.966	--	--
	19.0821	436.491	415	-213.725	--	--
	19.0953	437.286	412	-217.44	--	--
	19.1084	438.045	415	-215.104	--	--
	19.1215	438.76	452	-178.71	--	--
	19.1347	439.424	466	-165.25	--	--
	19.1478	440.03	461	-170.717	--	--
	19.1609	440.57	465	-167.107	--	--
	19.174	441.038	427	-205.414	--	--
	19.1872	441.428	434	-198.634	--	--
	19.2003	441.735	467	-165.762	--	--
	19.2134	441.954	428	-204.798	--	--
	19.2266	442.083	475	-157.741	--	--
	19.2397	442.119	459	-173.589	--	--
	19.2528	442.061	432	-200.346	--	--
	19.266	441.91	431	-201.012	--	--
	19.2791	441.666	441	-190.592	--	--
	19.2922	441.332	474	-157.091	--	--
	19.3054	440.913	447	-183.513	--	--
	19.3185	440.411	479	-150.865	--	--
	19.3316	439.833	439	-190.153	--	--
	19.3447	439.185	446	-182.386	--	--
	19.3579	438.474	477	-150.57	--	--
	19.371	437.706	452	-174.714	--	--
	19.3841	436.89	417	-208.826	--	--
	19.3973	436.034	456	-168.914	--	--
	19.4104	435.146	429	-194.987	--	--
	19.4235	434.235	416	-207.052	--	--
	19.4367	433.307	401	-221.118	--	--
	19.4498	432.372	463	-158.192	--	--
	19.4629	431.438	440	-180.282	--	--
	19.476	430.513	417	-202.395	--	--
	19.4892	429.603	421	-197.539	--	--
	19.5023	428.716	415	-202.718	--	--
	19.5154	427.859	394	-222.94	--	--
	19.5286	427.038	412	-204.21	--	--
	19.5417	426.26	447	-168.534	--	--
	19.5548	425.531	396	-218.915	--	--
	19.5679	424.854	453	-161.359	--	--
	19.5811	424.236	441	-172.87	--	--
	19.5942	423.68	390	-223.45	--	--
	19.6073	423.19	405	-208.101	--	--
	19.6205	422.77	436	-176.828	--	--
	19.6336	422.422	418	-194.63	--	--
	19.6467	422.148	405	-207.509	--	--
	19.6599	421.95	428	-184.466	--	--
	19.673	421.83	436	-176.499	--	--
	19.6861	421.786	403	-209.61	--	--
	19.6993	421.82	430	-182.796	--	--
	19.7124	421.93	427	-186.056	--	--
	19.7255	422.116	405	-208.387	--	--
	19.7386	422.376	419	-194.787	--	--
	19.7518	422.708	399	-215.253	--	--
	19.7649	423.108	427	-187.781	--	--
	19.778	423.573	431	-184.366	--	--
	19.7912	424.101	447	-169.005	--	--
	19.8043	424.687	399	-217.692	--	--
	19.8174	425.325	430	-187.422	--	--
	19.8306	426.013	427	-191.19	--	--
	19.8437	426.743	452	-166.99	--	--
	19.8568	427.511	450	-169.816	--	--
	19.8699	428.311	430	-190.66	--	--
	19.8831	429.136	465	-156.518	--	--
	19.8962	429.981	415	-207.382	--	--
	19.9093	430.839	422	-201.245	--	--
	19.9225	431.702	454	-170.102	--	--
	19.9356	432.566	450	-174.944	--	--
	19.9487	433.422	455	-170.766	--	--
	19.9619	434.265	398	-228.562	--	--
	19.975	435.087	445	-182.324	--	--
	19.9881	435.882	433	-195.047	--	--
	20.0012	436.644	452	-176.726	--	--
	20.0144	437.368	451	-178.356	--	--
	20.0275	438.047	422	-207.932	--	--
	20.0406	438.676	440	-190.45	--	--
	20.0538	439.252	452	-178.907	--	--
	20.0669	439.77	517	-114.302	--	--
	20.08	440.228	490	-141.633	--	--
	20.0932	440.623	459	-172.899	--	--
	20.1063	440.953	415	-217.101	--	--
	20.1194	441.219	390	-242.24	--	--
	20.1326	441.421	448	-184.318	--	--
	20.1457	441.56	458	-174.34	--	--
	20.1588	441.639	421	-211.309	--	--
	20.1719	441.661	478	-154.23	--	--
	20.1851	441.629	464	-168.108	--	--
	20.1982	441.55	409	-222.949	--	--
	20.2113	441.428	415	-216.761	--	--
	20.2245	441.27	416	-215.549	--	--
	20.2376	441.081	400	-231.322	--	--
	20.2507	440.87	417	-214.086	--	--
	20.2639	440.643	463	-167.849	--	--
	20.277	440.407	453	-177.619	--	--
	20.2901	440.17	414	-216.402	--	--
	20.3032	439.939	447	-183.205	--	--
	20.3164	439.722	445	-185.036	--	--
	20.3295	439.526	412	-217.9	--	--
	20.3426	439.356	411	-218.803	--	--
	20.3558	439.22	448	-181.752	--	--
	20.3689	439.124	432	-197.749	--	--
	20.382	439.072	420	-209.801	--	--
	20.3952	439.07	443	-186.91	--	--
	20.4083	439.121	443	-187.08	--	--
	20.4214	439.231	475	-155.313	--	--
	20.4346	439.401	446	-184.611	--	--
	20.4477	439.634	458	-172.976	--	--
	20.4608	439.932	430	-201.407	--	--
	20.4739	440.296	445	-186.905	--	--
	20.4871	440.728	453	-179.468	--	--
	20.5002	441.225	486	-147.096	--	--
	20.5133	441.789	464	-169.785	--	--
	20.5265	442.416	445	-189.534	--	--
	20.5396	443.106	470	-165.337	--	--
	20.5527	443.854	457	-179.192	--	--
	20.5659	444.658	440	-197.092	--	--
	20.579	445.512	462	-176.033	--	--
	20.5921	446.413	453	-186.009	--	--
	20.6053	447.354	463	-177.012	--	--
	20.6184	448.329	412	-229.036	--	--
	20.6315	449.333	449	-193.074	--	--
	20.6446	450.357	444	-199.116	--	--
	20.6578	451.394	455	-189.156	--	--
	20.6709	452.437	447	-198.184	--	--
	20.684	453.476	464	-182.192	--	--
	20.6972	454.504	451	-196.171	--	--
	20.7103	455.512	421	-227.113	--	--
	20.7234	456.492	434	-215.009	--	--
	20.7366	457.434	455	-194.851	--	--
	20.7497	458.33	420	-230.632	--	--
	20.7628	459.172	486	-165.343	--	--
	20.7759	459.952	475	-176.98	--	--
	20.7891	460.664	428	-224.535	--	--
	20.8022	461.3	501	-152.006	--	--
	20.8153	461.856	455	-198.387	--	--
	20.8285	462.326	445	-208.676	--	--
	20.8416	462.707	478	-175.871	--	--
	20.8547	462.996	474	-179.973	--	--
	20.8679	463.192	470	-183.982	--	--
	20.881	463.294	497	-156.898	--	--
	20.8941	463.302	475	-178.726	--	--
	20.9072	463.219	522	-131.467	--	--
	20.9204	463.046	467	-186.127	--	--
	20.9335	462.788	469	-183.709	--	--
	20.9466	462.447	436	-216.22	--	--
	20.9598	462.03	498	-153.664	--	--
	20.9729	461.54	481	-170.048	--	--
	20.986	460.984	449	-201.377	--	--
	20.9992	460.368	453	-196.659	--	--
	21.0123	459.698	425	-223.899	--	--
	21.0254	458.979	463	-185.104	--	--
	21.0385	458.219	432	-215.28	--	--
	21.0517	457.424	441	-205.433	--	--
	21.0648	456.6	483	-162.569	--	--
	21.0779	455.753	409	-235.694	--	--
	21.0911	454.889	444	-199.813	--	--
	21.1042	454.014	466	-176.932	--	--
	21.1173	453.133	427	-215.055	--	--
	21.1305	452.252	446	-195.188	--	--
	21.1436	451.375	446	-194.334	--	--
	21.1567	450.508	476	-163.499	--	--
	21.1699	449.655	443	-195.685	--	--
	21.183	448.819	457	-180.896	--	--
	21.1961	448.005	416	-221.135	--	--
	21.2092	447.216	425	-211.406	--	--
	21.2224	446.456	418	-217.711	--	--
	21.2355	445.727	472	-163.051	--	--
	21.2486	445.031	458	-176.429	--	--
	21.2618	444.372	456	-177.847	--	--
	21.2749	443.75	447	-186.305	--	--
	21.288	443.167	460	-172.805	--	--
	21.3011	442.626	443	-189.348	--	--
	21.3143	442.126	424	-207.933	--	--
	21.3274	441.668	488	-143.562	--	--
	21.3405	441.254	441	-190.233	--	--
	21.3537	440.882	437	-193.948	--	--
	21.3668	440.554	447	-183.706	--	--
	21.3799	440.269	457	-173.505	--	--
	21.3931	440.026	461	-169.347	--	--
	21.4062	439.826	449	-181.228	--	--
	21.4193	439.667	448	-182.15	--	--
	21.4324	439.549	432	-198.109	--	--
	21.4456	439.47	417	-213.106	--	--
	21.4587	439.43	418	-212.139	--	--
	21.4718	439.426	438	-192.205	--	--
	21.485	439.459	449	-181.305	--	--
	21.4981	439.526	469	-161.436	--	--
	21.5112	439.626	481	-149.597	--	--
	21.5244	439.757	454	-176.787	--	--
	21.5375	439.918	464	-167.003	--	--
	21.5506	440.107	426	-205.244	--	--
	21.5638	440.323	477	-154.508	--	--
	21.5769	440.564	428	-203.795	--	--
	21.59	440.829	410	-222.103	--	--
	21.6031	441.116	409	-223.43	--	--
	21.6163	441.424	414	-218.775	--	--
	21.6294	441.751	406	-227.138	--	--
	21.6425	442.096	450	-183.515	--	--
	21.6557	442.458	458	-175.908	--	--
	21.6688	442.836	464	-170.313	--	--
	21.6819	443.228	447	-187.731	--	--
	21.6951	443.634	420	-215.161	--	--
	21.7082	444.052	456	-179.601	--	--
	21.7213	444.481	412	-224.051	--	--
	21.7344	444.921	435	-201.51	--	--
	21.7476	445.371	471	-165.977	--	--
	21.7607	445.83	444	-193.452	--	--
	21.7738	446.297	433	-204.933	--	--
	21.787	446.772	414	-224.421	--	--
	21.8001	447.254	450	-188.915	--	--
	21.8132	447.742	470	-169.414	--	--
	21.8264	448.236	443	-196.918	--	--
	21.8395	448.735	498	-142.426	--	--
	21.8526	449.238	476	-164.937	--	--
	21.8657	449.746	449	-192.452	--	--
	21.8789	450.258	456	-185.97	--	--
	21.892	450.773	456	-186.49	--	--
	21.9051	451.291	424	-219.012	--	--
	21.9183	451.811	475	-168.536	--	--
	21.9314	452.333	455	-189.061	--	--
	21.9445	452.857	485	-159.586	--	--
	21.9577	453.381	447	-198.112	--	--
	21.9708	453.907	428	-217.637	--	--
	21.9839	454.432	421	-225.161	--	--
	21.9971	454.957	477	-169.684	--	--
	22.0102	455.482	468	-179.206	--	--
	22.0233	456.005	435	-212.725	--	--
	22.0364	456.526	432	-216.241	--	--
	22.0496	457.045	451	-197.754	--	--
	22.0627	457.561	465	-184.262	--	--
	22.0758	458.074	511	-138.766	--	--
	22.089	458.583	431	-219.265	--	--
	22.1021	459.087	484	-166.757	--	--
	22.1152	459.585	450	-201.243	--	--
	22.1284	460.078	463	-188.721	--	--
	22.1415	460.564	483	-169.191	--	--
	22.1546	461.042	449	-203.652	--	--
	22.1678	461.511	476	-177.102	--	--
	22.1809	461.972	432	-221.542	--	--
	22.194	462.423	463	-190.97	--	--
	22.2071	462.863	452	-202.385	--	--
	22.2203	463.291	523	-131.787	--	--
	22.2334	463.706	453	-202.174	--	--
	22.2465	464.108	476	-179.546	--	--
	22.2597	464.495	445	-210.902	--	--
	22.2728	464.867	475	-181.24	--	--
	22.2859	465.222	479	-177.56	--	--
	22.2991	465.56	476	-180.86	--	--
	22.3122	465.88	426	-231.14	--	--
	22.3253	466.18	512	-145.399	--	--
	22.3384	466.461	470	-187.635	--	--
	22.3516	466.719	503	-154.848	--	--
	22.3647	466.956	399	-259.037	--	--
	22.3778	467.169	482	-176.201	--	--
	22.391	467.358	436	-222.338	--	--
	22.4041	467.521	484	-174.448	--	--
	22.4172	467.658	439	-219.529	--	--
	22.4304	467.768	492	-166.582	--	--
	22.4435	467.85	492	-166.605	--	--
	22.4566	467.902	466	-192.598	--	--
	22.4698	467.926	533	-125.56	--	--
	22.4829	467.918	512	-146.49	--	--
	22.496	467.88	475	-183.387	--	--
	22.5091	467.81	472	-186.251	--	--
	22.5223	467.707	477	-181.082	--	--
	22.5354	467.572	457	-200.879	--	--
	22.5485	467.403	506	-151.642	--	--
	22.5617	467.2	442	-215.37	--	--
	22.5748	466.962	469	-188.063	--	--
	22.5879	466.69	452	-204.721	--	--
	22.6011	466.383	481	-175.343	--	--
	22.6142	466.041	480	-175.931	--	--
	22.6273	465.664	446	-209.483	--	--
	22.6404	465.251	467	-188.001	--	--
	22.6536	464.804	421	-233.484	--	--
	22.6667	464.321	465	-188.933	--	--
	22.6798	463.805	434	-219.349	--	--
	22.693	463.254	445	-207.731	--	--
	22.7061	462.669	457	-195.082	--	--
	22.7192	462.052	492	-159.401	--	--
	22.7324	461.402	434	-216.69	--	--
	22.7455	460.722	419	-230.951	--	--
	22.7586	460.011	428	-221.183	--	--
	22.7717	459.271	440	-208.389	--	--
	22.7849	458.503	481	-166.57	--	--
	22.798	457.709	428	-218.727	--	--
	22.8111	456.89	470	-175.863	--	--
	22.8243	456.048	462	-182.979	--	--
	22.8374	455.184	469	-175.077	--	--
	22.8505	454.3	458	-185.159	--	--
	22.8636	453.398	460	-182.227	--	--
	22.8768	452.48	398	-243.283	--	--
	22.8899	451.547	483	-157.329	--	--
	22.903	450.603	439	-200.368	--	--
	22.9162	449.65	438	-200.401	--	--
	22.9293	448.688	470	-167.432	--	--
	22.9424	447.722	430	-206.462	--	--
	22.9556	446.753	465	-170.494	--	--
	22.9687	445.783	458	-176.531	--	--
	22.9818	444.815	505	-128.574	--	--
	22.995	443.851	449	-183.626	--	--
	23.0081	442.894	430	-201.689	--	--
	23.0212	441.946	445	-185.765	--	--
	23.0343	441.009	443	-186.858	--	--
	23.0475	440.086	469	-159.968	--	--
	23.0606	439.178	452	-176.097	--	--
	23.0737	438.288	473	-154.248	--	--
	23.0869	437.418	465	-161.422	--	--
	23.1	436.569	427	-198.62	--	--
	23.1131	435.742	457	-167.845	--	--
	23.1263	434.941	427	-197.096	--	--
	23.1394	434.165	406	-217.376	--	--
	23.1525	433.417	449	-173.685	--	--
	23.1656	432.696	405	-217.023	--	--
	23.1788	432.005	408	-213.392	--	--
	23.1919	431.344	404	-216.79	--	--
	23.205	430.712	439	-181.219	--	--
	23.2182	430.111	447	-172.678	--	--
	23.2313	429.539	452	-167.166	--	--
	23.2444	428.998	426	-192.682	--	--
	23.2576	428.486	440	-178.226	--	--
	23.2707	428.003	422	-195.796	--	--
	23.2838	427.546	403	-214.39	--	--
	23.2969	427.116	430	-187.007	--	--
	23.3101	426.711	437	-179.645	--	--
	23.3232	426.328	407	-209.301	--	--
	23.3363	425.965	401	-214.972	--	--
	23.3495	425.621	396	-219.655	--	--
	23.3626	425.292	404	-211.349	--	--
	23.3757	424.976	381	-234.048	--	--
	23.3889	424.669	415	-199.751	--	--
	23.402	424.369	411	-203.453	--	--
	23.4151	424.071	448	-166.151	--	--
	23.4283	423.774	439	-174.841	--	--
	23.4414	423.472	457	-156.52	--	--
	23.4545	423.162	410	-203.185	--	--
	23.4676	422.841	428	-184.831	--	--
	23.4808	422.505	404	-208.457	--	--
	23.4939	422.152	443	-169.059	--	--
	23.507	421.777	421	-190.635	--	--
	23.5202	421.379	436	-175.184	--	--
	23.5333	420.956	419	-191.704	--	--
	23.5464	420.504	429	-181.195	--	--
	23.5596	420.025	449	-160.656	--	--
	23.5727	419.515	404	-205.089	--	--
	23.5858	418.977	427	-181.493	--	--
	23.5989	418.409	407	-200.872	--	--
	23.6121	417.814	411	-196.227	--	--
	23.6252	417.193	413	-193.561	--	--
	23.6383	416.548	437	-168.878	--	--
	23.6515	415.882	433	-172.18	--	--
	23.6646	415.198	408	-196.472	--	--
	23.6777	414.5	390	-213.757	--	--
	23.6909	413.792	444	-159.041	--	--
	23.704	413.078	398	-204.328	--	--
	23.7171	412.362	420	-181.621	--	--
	23.7303	411.648	400	-200.925	--	--
	23.7434	410.941	435	-165.246	--	--
	23.7565	410.246	433	-166.586	--	--
	23.7696	409.566	409	-189.95	--	--
	23.7828	408.906	422	-176.342	--	--
	23.7959	408.271	368	-229.766	--	--
	23.809	407.663	437	-160.226	--	--
	23.8222	407.087	421	-175.723	--	--
	23.8353	406.546	409	-187.263	--	--
	23.8484	406.044	389	-206.847	--	--
	23.8616	405.584	422	-173.479	--	--
	23.8747	405.168	375	-220.161	--	--
	23.8878	404.8	417	-177.894	--	--
	23.901	404.481	361	-233.682	--	--
	23.9141	404.215	382	-212.525	--	--
	23.9272	404.002	392	-202.425	--	--
	23.9403	403.845	385	-209.384	--	--
	23.9535	403.746	414	-180.402	--	--
	23.9666	403.704	422	-172.481	--	--
	23.9797	403.723	404	-190.62	--	--
	23.9929	403.801	402	-192.821	--	--
	24.006	403.941	403	-192.084	--	--
	24.0191	404.142	417	-178.408	--	--
	24.0323	404.404	387	-208.793	--	--
	24.0454	404.728	431	-165.239	--	--
	24.0585	405.113	431	-165.746	--	--
	24.0716	405.56	412	-185.313	--	--
	24.0848	406.067	389	-208.939	--	--
	24.0979	406.634	398	-200.624	--	--
	24.111	407.26	428	-171.367	--	--
	24.1242	407.945	408	-192.166	--	--
	24.1373	408.687	414	-187.02	--	--
	24.1504	409.486	419	-182.93	--	--
	24.1636	410.341	386	-216.892	--	--
	24.1767	411.25	418	-185.907	--	--
	24.1898	412.213	391	-213.972	--	--
	24.2029	413.228	435	-171.087	--	--
	24.2161	414.293	398	-209.249	--	--
	24.2292	415.407	427	-181.457	--	--
	24.2423	416.569	424	-185.708	--	--
	24.2555	417.777	444	-167.002	--	--
	24.2686	419.029	418	-194.335	--	--
	24.2817	420.322	414	-199.705	--	--
	24.2949	421.655	408	-207.11	--	--
	24.308	423.026	453	-163.548	--	--
	24.3211	424.431	445	-173.015	--	--
	24.3343	425.868	443	-176.509	--	--
	24.3474	427.335	456	-165.028	--	--
	24.3605	428.829	432	-190.569	--	--
	24.3736	430.348	433	-191.131	--	--
	24.3868	431.89	411	-214.711	--	--
	24.3999	433.451	429	-198.308	--	--
	24.413	435.031	467	-161.922	--	--
	24.4262	436.629	431	-199.55	--	--
	24.4393	438.242	424	-208.193	--	--
	24.4524	439.87	445	-188.85	--	--
	24.4656	441.513	452	-183.52	--	--
	24.4787	443.17	445	-192.205	--	--
	24.4918	444.841	478	-160.902	--	--
	24.5049	446.525	440	-200.612	--	--
	24.5181	448.222	416	-226.332	--	--
	24.5312	449.932	451	-193.063	--	--
	24.5443	451.653	461	-184.8	--	--
	24.5575	453.383	461	-186.541	--	--
	24.5706	455.12	459	-190.282	--	--
	24.5837	456.861	458	-193.018	--	--
	24.5968	458.603	440	-212.744	--	--
	24.61	460.339	454	-200.453	--	--
	24.6231	462.064	448	-208.138	--	--
	24.6362	463.773	454	-203.793	--	--
	24.6494	465.459	475	-184.41	--	--
	24.6625	467.113	489	-171.982	--	--
	24.6756	468.73	495	-167.502	--	--
	24.6888	470.302	485	-178.965	--	--
	24.7019	471.823	465	-200.364	--	--
	24.715	473.285	446	-220.696	--	--
	24.7281	474.684	477	-190.957	--	--
	24.7413	476.016	468	-201.145	--	--
	24.7544	477.277	458	-212.26	--	--
	24.7675	478.466	506	-165.301	--	--
	24.7807	479.58	504	-168.269	--	--
	24.7938	480.621	514	-159.165	--	--
	24.8069	481.589	490	-183.991	--	--
	24.8201	482.486	495	-179.75	--	--
	24.8332	483.312	466	-209.441	--	--
	24.8463	484.07	493	-183.067	--	--
	24.8595	484.762	485	-191.627	--	--
	24.8726	485.387	521	-156.121	--	--
	24.8857	485.948	520	-157.547	--	--
	24.8988	486.441	478	-199.902	--	--
	24.912	486.867	500	-178.183	--	--
	24.9251	487.222	464	-214.386	--	--
	24.9382	487.503	465	-213.507	--	--
	24.9514	487.707	441	-237.542	--	--
	24.9645	487.827	495	-183.486	--	--
	24.9776	487.862	503	-175.338	--	--
	24.9908	487.807	476	-202.096	--	--
	25.0039	487.659	517	-160.76	--	--
	25.017	487.416	492	-185.333	--	--
	25.0301	487.08	490	-186.819	--	--
	25.0433	486.653	464	-212.227	--	--
	25.0564	486.14	495	-180.564	--	--
	25.0695	485.547	496	-178.843	--	--
	25.0827	484.885	496	-178.077	--	--
	25.0958	484.164	455	-218.282	--	--
	25.1089	483.398	471	-201.473	--	--
	25.1221	482.602	508	-163.666	--	--
	25.1352	481.793	493	-177.878	--	--
	25.1483	480.986	476	-194.125	--	--
	25.1614	480.199	424	-245.421	--	--
	25.1746	479.446	466	-202.778	--	--
	25.1877	478.741	463	-205.206	--	--
	25.2008	478.098	499	-168.713	--	--
	25.214	477.526	490	-177.302	--	--
	25.2271	477.033	477	-189.976	--	--
	25.2402	476.623	507	-159.73	--	--
	25.2534	476.296	519	-147.56	--	--
	25.2665	476.051	437	-229.456	--	--
	25.2796	475.881	493	-173.406	--	--
	25.2928	475.777	481	-185.393	--	--
	25.3059	475.726	475	-191.402	--	--
	25.319	475.714	463	-203.411	--	--
	25.3321	475.722	439	-227.399	--	--
	25.3453	475.731	477	-189.346	--	--
	25.3584	475.72	503	-163.229	--	--
	25.3715	475.667	453	-213.027	--	--
	25.3847	475.55	476	-189.721	--	--
	25.3978	475.348	501	-164.292	--	--
	25.4109	475.041	496	-168.725	--	--
	25.4241	474.612	480	-184.008	--	--
	25.4372	474.045	460	-203.132	--	--
	25.4503	473.328	479	-183.093	--	--
	25.4635	472.453	468	-192.889	--	--
	25.4766	471.414	457	-202.522	--	--
	25.4897	470.21	493	-164.998	--	--
	25.5028	468.843	501	-155.326	--	--
	25.516	467.319	459	-195.519	--	--
	25.5291	465.647	432	-220.589	--	--
	25.5422	463.839	450	-200.554	--	--
	25.5554	461.91	433	-215.431	--	--
	25.5685	459.875	436	-210.239	--	--
	25.5816	457.752	457	-186.995	--	--
	25.5948	455.559	467	-174.719	--	--
	25.6079	453.315	444	-195.428	--	--
	25.621	451.039	440	-197.14	--	--
	25.6341	448.748	480	-154.872	--	--
	25.6473	446.461	454	-178.638	--	--
	25.6604	444.192	416	-214.451	--	--
	25.6735	441.958	451	-177.325	--	--
	25.6867	439.772	444	-182.268	--	--
	25.6998	437.645	408	-216.291	--	--
	25.7129	435.589	468	-154.4	--	--
	25.7261	433.611	424	-196.6	--	--
	25.7392	431.72	427	-191.896	--	--
	25.7523	429.921	447	-170.291	--	--
	25.7655	428.217	407	-208.784	--	--
	25.7786	426.611	414	-200.377	--	--
	25.7917	425.105	423	-190.066	--	--
	25.8048	423.697	392	-219.85	--	--
	25.818	422.387	399	-211.723	--	--
	25.8311	421.17	433	-176.681	--	--
	25.8442	420.044	389	-219.716	--	--
	25.8574	419.001	450	-157.822	--	--
	25.8705	418.037	408	-198.99	--	--
	25.8836	417.143	440	-166.211	--	--
	25.8968	416.311	414	-191.474	--	--
	25.9099	415.531	456	-148.77	--	--
	25.923	414.795	399	-205.086	--	--
	25.9361	414.09	412	-191.412	--	--
	25.9493	413.406	442	-160.736	--	--
	25.9624	412.732	426	-176.047	--	--
	25.9755	412.056	423	-178.333	--	--
	25.9887	411.367	389	-211.585	--	--
	26.0018	410.654	401	-198.793	--	--
	26.0149	409.906	385	-213.949	--	--
	26.0281	409.114	421	-177.044	--	--
	26.0412	408.269	405	-192.074	--	--
	26.0543	407.365	388	-208.036	--	--
	26.0674	406.395	397	-197.926	--	--
	26.0806	405.356	385	-208.745	--	--
	26.0937	404.246	421	-171.495	--	--
	26.1068	403.065	407	-184.18	--	--
	26.12	401.815	418	-171.805	--	--
	26.1331	400.5	372	-216.379	--	--
	26.1462	399.126	436	-150.91	--	--
	26.1593	397.7	404	-181.409	--	--
	26.1725	396.231	385	-198.887	--	--
	26.1856	394.73	399	-183.355	--	--
	26.1988	393.207	403	-177.825	--	--
	26.2119	391.675	388	-191.311	--	--
	26.225	390.146	381	-196.825	--	--
	26.2381	388.632	373	-203.377	--	--
	26.2513	387.145	380	-194.978	--	--
	26.2644	385.697	322	-251.64	--	--
	26.2775	384.299	370	-202.37	--	--
	26.2907	382.96	361	-210.177	--	--
	26.3038	381.69	416	-154.067	--	--
	26.3169	380.497	420	-149.046	--	--
	26.33	379.387	362	-206.119	--	--
	26.3432	378.367	382	-185.289	--	--
	26.3563	377.439	395	-171.558	--	--
	26.3694	376.609	382	-183.929	--	--
	26.3826	375.879	409	-156.403	--	--
	26.3957	375.25	374	-190.98	--	--
	26.4088	374.724	365	-199.661	--	--
	26.422	374.301	391	-173.444	--	--
	26.4351	373.981	388	-176.33	--	--
	26.4482	373.765	330	-234.317	--	--
	26.4613	373.651	386	-178.404	--	--
	26.4745	373.638	364	-200.589	--	--
	26.4876	373.724	379	-185.869	--	--
	26.5007	373.909	345	-220.241	--	--
	26.5139	374.189	380	-185.702	--	--
	26.527	374.562	405	-161.247	--	--
	26.5401	375.023	381	-185.869	--	--
	26.5533	375.567	376	-191.562	--	--
	26.5664	376.189	382	-186.317	--	--
	26.5795	376.882	369	-200.125	--	--
	26.5926	377.638	378	-191.976	--	--
	26.6058	378.446	396	-174.856	--	--
	26.6189	379.296	391	-180.753	--	--
	26.632	380.176	377	-195.654	--	--
	26.6452	381.074	357	-216.543	--	--
	26.6583	381.974	382	-192.405	--	--
	26.6714	382.863	387	-188.227	--	--
	26.6846	383.726	353	-222.994	--	--
	26.6977	384.548	387	-189.693	--	--
	26.7108	385.315	387	-190.313	--	--
	26.724	386.014	429	-148.842	--	--
	26.7371	386.633	392	-186.273	--	--
	26.7502	387.162	423	-155.601	--	--
	26.7633	387.594	390	-188.823	--	--
	26.7765	387.922	381	-197.937	--	--
	26.7896	388.143	370	-208.945	--	--
	26.8027	388.257	360	-218.852	--	--
	26.8159	388.265	411	-167.664	--	--
	26.829	388.173	413	-165.39	--	--
	26.8421	387.985	360	-218.04	--	--
	26.8553	387.711	352	-225.626	--	--
	26.8684	387.361	392	-185.159	--	--
	26.8815	386.946	403	-173.655	--	--
	26.8946	386.48	383	-193.125	--	--
	26.9078	385.975	394	-181.585	--	--
	26.9209	385.446	396	-179.049	--	--
	26.934	384.906	394	-180.529	--	--
	26.9472	384.369	354	-220.038	--	--
	26.9603	383.849	394	-179.59	--	--
	26.9734	383.359	370	-203.194	--	--
	26.9866	382.91	379	-193.863	--	--
	26.9997	382.515	387	-185.604	--	--
	27.0128	382.183	409	-163.427	--	--
	27.026	381.925	400	-172.338	--	--
	27.0391	381.747	398	-174.345	--	--
	27.0522	381.659	383	-189.451	--	--
	27.0653	381.665	394	-178.66	--	--
	27.0785	381.771	390	-182.976	--	--
	27.0916	381.98	386	-187.4	--	--
	27.1047	382.296	377	-196.932	--	--
	27.1179	382.72	378	-196.573	--	--
	27.131	383.252	378	-197.32	--	--
	27.1441	383.893	336	-240.173	--	--
	27.1573	384.641	379	-198.127	--	--
	27.1704	385.493	400	-178.18	--	--
	27.1835	386.448	353	-226.326	--	--
	27.1967	387.5	399	-181.56	--	--
	27.2098	388.646	420	-161.878	--	--
	27.2229	389.881	415	-168.271	--	--
	27.236	391.198	397	-187.735	--	--
	27.2492	392.592	369	-217.261	--	--
	27.2623	394.056	411	-176.843	--	--
	27.2754	395.582	387	-202.472	--	--
	27.2886	397.164	402	-189.141	--	--
	27.3017	398.793	412	-180.842	--	--
	27.3148	400.462	431	-163.567	--	--
	27.328	402.162	356	-240.308	--	--
	27.3411	403.887	433	-165.057	--	--
	27.3542	405.628	441	-158.808	--	--
	27.3673	407.378	381	-220.554	--	--
	27.3805	409.129	411	-192.29	--	--
	27.3936	410.875	393	-212.008	--	--
	27.4067	412.61	424	-182.707	--	--
	27.4199	414.329	446	-162.38	--	--
	27.433	416.027	430	-180.027	--	--
	27.4461	417.701	435	-176.646	--	--
	27.4593	419.348	432	-181.234	--	--
	27.4724	420.966	394	-220.794	--	--
	27.4855	422.555	441	-175.324	--	--
	27.4986	424.114	410	-207.827	--	--
	27.5118	425.645	464	-155.303	--	--
	27.5249	427.147	447	-173.754	--	--
	27.538	428.624	416	-206.181	--	--
	27.5512	430.075	432	-191.586	--	--
	27.5643	431.502	439	-185.967	--	--
	27.5774	432.906	427	-199.324	--	--
	27.5906	434.287	427	-200.655	--	--
	27.6037	435.644	432	-196.956	--	--
	27.6168	436.975	474	-156.224	--	--
	27.63	438.277	429	-202.451	--	--
	27.6431	439.544	422	-210.63	--	--
	27.6562	440.771	427	-206.751	--	--
	27.6693	441.95	459	-175.806	--	--
	27.6825	443.072	465	-170.782	--	--
	27.6956	444.126	419	-217.668	--	--
	27.7087	445.103	419	-218.454	--	--
	27.7219	445.989	463	-175.126	--	--
	27.735	446.774	456	-182.676	--	--
	27.7481	447.447	483	-156.094	--	--
	27.7613	447.996	449	-190.374	--	--
	27.7744	448.414	435	-204.51	--	--
	27.7875	448.694	420	-219.5	--	--
	27.8006	448.83	473	-166.346	--	--
	27.8138	448.821	460	-179.051	--	--
	27.8269	448.667	427	-211.62	--	--
	27.84	448.371	472	-166.064	--	--
	27.8532	447.941	439	-198.392	--	--
	27.8663	447.384	417	-219.618	--	--
	27.8794	446.713	447	-188.757	--	--
	27.8925	445.939	468	-166.823	--	--
	27.9057	445.077	472	-161.831	--	--
	27.9188	444.143	424	-208.798	--	--
	27.9319	443.152	445	-186.738	--	--
	27.9451	442.119	439	-191.665	--	--
	27.9582	441.059	428	-201.592	--	--
	27.9713	439.986	442	-186.53	--	--
	27.9845	438.913	447	-180.488	--	--
	27.9976	437.85	447	-179.476	--	--
	28.0107	436.809	447	-178.5	--	--
	28.0239	435.796	426	-198.565	--	--
	28.037	434.82	420	-203.678	--	--
	28.0501	433.886	463	-159.84	--	--
	28.0633	432.998	421	-201.056	--	--
	28.0764	432.161	425	-196.326	--	--
	28.0895	431.376	446	-174.652	--	--
	28.1026	430.647	414	-206.035	--	--
	28.1158	429.973	384	-235.475	--	--
	28.1289	429.356	435	-183.97	--	--
	28.142	428.795	465	-153.52	--	--
	28.1552	428.291	402	-216.122	--	--
	28.1683	427.84	439	-178.773	--	--
	28.1814	427.442	421	-196.47	--	--
	28.1945	427.093	435	-182.208	--	--
[truncated: 138 more rows]
