# Supplementary material for: Dithiine-linked metalphthalocyanine framework with undulated layers for highly efficient and stable H2O2 electroproduction
Source: Nat Commun. 2024 Jan 23;15:678. doi: 10.1038/s41467-024-44899-8 (PMC10805717; doi:10.1038/s41467-024-44899-8)
Supplement: Supplementary file 3 — Source data [file 41467_2024_44899_MOESM3_ESM.zip › source data/Figure 2.xlsx]

## Sheet: Figure 2g
Figure 2g	CoPc-O-COF			CoPc-S-COF
		Intensity (a.u.)			Intensity (a.u.)
	Binding energy (eV)	Exp.	Fit.	Binding energy (eV)	Exp.	Fit.
	812.06	36940.4	--	812	17934.8	--
	812.01	36166.8	--	811.95	18424.2	--
	811.96	35735.2	--	811.9	18032.4	--
	811.91	36220.8	--	811.85	18521.6	--
	811.86	36424.4	--	811.8	18647.6	--
	811.81	36183.6	--	811.75	18413.1	--
	811.76	35433.4	--	811.7	17860.1	--
	811.71	35760.8	--	811.65	18121	--
	811.66	36233.4	--	811.6	17976	--
	811.61	36539.8	--	811.55	17904.1	--
	811.56	36536.4	--	811.5	17646.5	--
	811.51	36410.2	--	811.45	17799.4	--
	811.46	36419.2	--	811.4	18072.4	--
	811.41	36239.6	--	811.35	18143.9	--
	811.36	36521	--	811.3	17741.6	--
	811.31	36726	--	811.25	17895.9	--
	811.26	36976.8	--	811.2	18167.1	--
	811.21	36240	--	811.15	17789.1	--
	811.16	36366.4	--	811.1	17954.4	--
	811.11	35532.2	--	811.05	18104.3	--
	811.06	36489.6	--	811	18405.7	--
	811.01	36829.2	--	810.95	18537	--
	810.96	35667.2	--	810.9	17726.7	--
	810.91	36270.2	--	810.85	17958	--
	810.86	35339	--	810.8	18337.6	--
	810.81	35041.4	--	810.75	17857.7	--
	810.76	36057.4	--	810.7	17912.3	--
	810.71	36405.6	--	810.65	18107.3	--
	810.66	35352	--	810.6	18182.1	--
	810.61	35060.8	--	810.55	17564.4	--
	810.56	37186.2	--	810.5	17755.6	--
	810.51	35912.4	--	810.45	18403.8	--
	810.46	35426	--	810.4	18153.7	--
	810.41	35635.2	--	810.35	18251.9	--
	810.36	35784.2	--	810.3	17581.3	--
	810.31	36899.8	--	810.25	18188.1	--
	810.26	36052.8	--	810.2	17680.5	--
	810.21	36800.8	--	810.15	17706.3	--
	810.16	36599.4	--	810.1	18124.2	--
	810.11	35642.6	--	810.05	18461.4	--
	810.06	35142.6	--	810	18008.9	--
	810.01	35917	--	809.95	17961.2	--
	809.96	36351.2	--	809.9	17923.7	--
	809.91	36721	--	809.85	17602.1	--
	809.86	37144.8	--	809.8	17299.5	--
	809.81	35638.4	--	809.75	17708.4	--
	809.76	35801.8	--	809.7	17665.6	--
	809.71	36113.4	--	809.65	17150.6	--
	809.66	35084.4	--	809.6	17967.1	--
	809.61	34720.4	--	809.55	17840.2	--
	809.56	36331.6	--	809.5	17719.6	--
	809.51	35989.8	--	809.45	17503	--
	809.46	35102.4	--	809.4	17395.7	--
	809.41	34969.6	--	809.35	17479.5	--
	809.36	35879.8	--	809.3	17606.6	--
	809.31	35234.4	--	809.25	18079.8	--
	809.26	36023.2	--	809.2	17495.8	--
	809.21	35357.6	--	809.15	17865.2	--
	809.16	36464.2	--	809.1	17979.8	--
	809.11	35808.6	--	809.05	17433.1	--
	809.06	36156.8	--	809	18106.9	--
	809.01	36089.6	--	808.95	17825.4	--
	808.96	35821.8	--	808.9	18067.3	--
	808.91	35743	--	808.85	17779.4	--
	808.86	35328.4	--	808.8	17520.4	--
	808.81	35860.6	--	808.75	17942.9	--
	808.76	35433	--	808.7	17361.8	--
	808.71	36909.2	--	808.65	17841.7	--
	808.66	36780.2	--	808.6	18018.2	--
	808.61	35718.6	--	808.55	17675.8	--
	808.56	36125.2	--	808.5	17326.6	--
	808.51	36495.6	--	808.45	17721.4	--
	808.46	36323.2	--	808.4	17865.7	--
	808.41	35841.4	--	808.35	17408.5	--
	808.36	34911	--	808.3	17177.1	--
	808.31	36162.2	--	808.25	17714.7	--
	808.26	35922	--	808.2	17808.4	--
	808.21	36147.8	--	808.15	18007.6	--
	808.16	35424.4	--	808.1	17731.6	--
	808.11	36046.6	--	808.05	17578.2	--
	808.06	36565.4	36150.2	808	17361.6	17556
	808.01	35411.4	36151.1	807.95	17452.2	17556.6
	807.96	36379.6	36153.4	807.9	17890.9	17557.2
	807.91	35936.6	36153.5	807.85	17584.7	17556.6
	807.86	35894.4	36154.6	807.8	17954.4	17556.8
	807.81	36151.8	36155.8	807.75	18138.1	17556
	807.76	35152.4	36156.5	807.7	18033.3	17554.8
	807.71	35708	36159.4	807.65	17915.3	17553.8
	807.66	35484.2	36161.1	807.6	18190.8	17553.1
	807.61	34771.6	36163.3	807.55	17470.6	17551.7
	807.56	35799.2	36167.1	807.5	17207.4	17552.3
	807.51	35480.4	36168.7	807.45	17861.9	17553.6
	807.46	35198	36170.9	807.4	17716.4	17553.1
	807.41	35840	36173.9	807.35	17714.6	17553
	807.36	35881.6	36175.3	807.3	17484.5	17552.9
	807.31	35500.4	36176.7	807.25	17301.8	17553.5
	807.26	35581	36179	807.2	18012	17554.5
	807.21	36325.6	36181.1	807.15	17988.1	17553.7
	807.16	36316.8	36181.5	807.1	17762.6	17552.9
	807.11	35756.6	36181.9	807.05	17976.6	17552.7
	807.06	35723	36183.7	807	17653.8	17551.9
	807.01	34962.2	36185.5	806.95	18143.7	17552
	806.96	37118.2	36189.1	806.9	18007.7	17550.8
	806.91	36624	36187.8	806.85	17889.5	17550
	806.86	36133.4	36187.6	806.8	18163.6	17549.5
	806.81	36148.4	36188.5	806.75	17837.9	17548.2
	806.76	35849.6	36189.4	806.7	18150.7	17547.9
	806.71	35840.8	36191.1	806.65	17772.1	17546.7
	806.66	36153.4	36192.7	806.6	17717.9	17546.5
	806.61	35646.6	36193.7	806.55	17453.3	17546.5
	806.56	36170.8	36195.8	806.5	17537	17547.2
	806.51	36082	36196.8	806.45	17746.7	17547.7
	806.46	36736.4	36197.9	806.4	18248.7	17547.7
	806.41	35393	36197.6	806.35	17995.6	17546.2
	806.36	35943.8	36200.4	806.3	17621.3	17545.5
	806.31	35656.2	36202	806.25	18456.5	17545.8
	806.26	36619.2	36204.2	806.2	17839.6	17543.8
	806.21	37832.2	36204.2	806.15	17642.1	17543.5
	806.16	35552	36201.5	806.1	17510.9	17543.7
	806.11	35849.4	36204	806.05	17461.9	17544.4
	806.06	36302.8	36205.8	806	18312.8	17545.1
	806.01	36455	36206.6	805.95	17678.4	17543.6
	805.96	35686.8	36207.1	805.9	17645.2	17543.8
	805.91	35996	36209.4	805.85	17674.1	17544.1
	805.86	36251.2	36211	805.8	17937.1	17544.3
	805.81	36539.8	36212	805.75	17783.2	17543.8
	805.76	35597.8	36212.4	805.7	17220.1	17543.8
	805.71	36461.6	36215	805.65	17802.7	17545.3
	805.66	36903	36215.6	805.6	18248.4	17545.2
	805.61	36473.6	36215.2	805.55	18603.1	17543.9
	805.56	36173.4	36215.8	805.5	18162.4	17541.6
	805.51	37658.2	36217.1	805.45	17144.2	17540.5
	805.46	37040.4	36215	805.4	17575.2	17542.3
	805.41	36535.6	36214.4	805.35	18009.1	17542.9
	805.36	36722	36215	805.3	17642.5	17542.3
	805.31	36729	36215.1	805.25	18007	17542.7
	805.26	37562.6	36215.3	805.2	18437.2	17542.2
	805.21	36054.2	36213.5	805.15	18557.7	17540.4
	805.16	36008.6	36215.3	805.1	17971.7	17538.3
	805.11	36923.4	36217.2	805.05	17741.6	17537.9
	805.06	35633.2	36217	805	17695.5	17538.1
	805.01	36783	36219.8	804.95	17791.9	17538.5
	804.96	36423.2	36219.9	804.9	17901.8	17538.5
	804.91	35813.4	36221	804.85	17627.7	17538.3
	804.86	35631.2	36223.5	804.8	18093.5	17538.9
	804.81	36248.6	36226.4	804.75	18006.6	17538.2
	804.76	36949.2	36227.9	804.7	17752.9	17537.8
	804.71	36498.6	36227.9	804.65	17550	17538.1
	804.66	37238.2	36228.9	804.6	18033	17538.9
	804.61	36738.8	36228.3	804.55	17953.9	17538.5
	804.56	37424.2	36228.8	804.5	17760.1	17538.2
	804.51	36851.2	36227.8	804.45	17503.7	17538.5
	804.46	36836.8	36228.1	804.4	17837.1	17539.6
	804.41	36689.4	36228.5	804.35	18029.6	17539.7
	804.36	35754.6	36229.3	804.3	17707.7	17539.4
	804.31	35037	36232.3	804.25	17991.3	17539.9
	804.26	35601.2	36236.9	804.2	18442.4	17539.7
	804.21	35830.4	36240.3	804.15	17548.1	17538.2
	804.16	37162	36243.3	804.1	17413.4	17539.2
	804.11	36343.2	36243.2	804.05	17640.3	17540.7
	804.06	35881	36245	804	17647.5	17541.5
	804.01	37289.2	36247.9	803.95	17672.2	17542.3
	803.96	36845.6	36247.7	803.9	17870.6	17543.1
	803.91	36248.4	36248.5	803.85	18118.2	17543.4
	803.86	35785	36250.7	803.8	18143.3	17543
	803.81	37079.4	36254.1	803.75	17632.5	17542.5
	803.76	36507.4	36254.5	803.7	17039.1	17543.5
	803.71	36237.6	36256.3	803.65	17477.5	17546.2
	803.66	36525.2	36258.7	803.6	17827.2	17547.7
	803.61	36981.8	36260.6	803.55	17926	17548.2
	803.56	36139.6	36261.4	803.5	17289.8	17548.5
	803.51	36808.8	36264.3	803.45	17389.3	17550.6
	803.46	35894.4	36265.7	803.4	17643.7	17552.4
	803.41	35461.2	36269.2	803.35	17176.4	17553.6
	803.36	35942	36273.8	803.3	17553.8	17556.1
	803.31	36291	36277.3	803.25	17980	17557.6
	803.26	37236.2	36280.1	803.2	17844.1	17558
	803.21	36479.6	36280.9	803.15	17288.2	17558.7
	803.16	36353	36283.4	803.1	17591.9	17561
	803.11	35673.4	36286.3	803.05	16983.6	17562.6
	803.06	36150.4	36290.8	803	17448.1	17565.8
	803.01	36994.8	36294.3	802.95	17696.4	17567.8
	802.96	36052.2	36296	802.9	17878.4	17569.2
	802.91	36794.2	36299.9	802.85	17757.3	17570.1
	802.86	35891.4	36302.1	802.8	17544.9	17571.4
	802.81	35509.8	36306.6	802.75	17129.3	17573.3
	802.76	35757.6	36312	802.7	17408.1	17576.4
	802.71	36264	36316.9	802.65	17208.7	17578.8
	802.66	37278.2	36320.8	802.6	16928.1	17581.8
	802.61	35760.6	36322.4	802.55	17698.9	17585.6
	802.56	36594.6	36327.7	802.5	17318.2	17587.4
	802.51	36877	36331.1	802.45	17876.8	17590.2
	802.46	35891	36334	802.4	17355.6	17591.6
	802.41	35832.6	36339.3	802.35	17620.7	17594.5
	802.36	35682.2	36344.8	802.3	17104.9	17596.6
	802.31	35528.4	36350.8	802.25	16983.3	17600.3
	802.26	36284.8	36357.3	802.2	17518.1	17604.4
	802.21	36327.8	36362.2	802.15	17137.5	17607
	802.16	35889.4	36367.1	802.1	16655.1	17610.8
	802.11	35780	36373.3	802.05	17371.8	17616
	802.06	35870	36379.8	802	17371.8	17619.3
	802.01	36603.8	36386.2	801.95	17852.4	17622.6
	801.96	37113	36391.2	801.9	17251.7	17624.8
	801.91	35802.6	36395.2	801.85	16712.3	17628.6
	801.86	35986.6	36402.3	801.8	17364.9	17634
	801.81	36813.8	36409.3	801.75	17628.6	17637.7
	801.76	36530.8	36414.5	801.7	17468.4	17640.8
	801.71	36587	36420.6	801.65	17649.7	17644.4
	801.66	36178.4	36426.8	801.6	17121.3	17647.5
	801.61	35209.4	36434.2	801.55	17687.8	17652.3
	801.56	37084.8	36444.1	801.5	17617.3	17655.6
	801.51	36009	36449.9	801.45	18033.6	17659.1
	801.46	35489	36458.5	801.4	17778.4	17661.7
	801.41	37004.4	36468.5	801.35	17224.7	17665
	801.36	36403.4	36475.4	801.3	17158.3	17670
	801.31	36927.6	36484	801.25	17968.9	17675.3
	801.26	36787	36491.7	801.2	17121.8	17678.5
	801.21	35979.2	36500.1	801.15	17391.3	17684.2
	801.16	36734.2	36510.7	801.1	17561.7	17689.2
	801.11	35869.8	36520	801.05	17320.4	17694
	801.06	37080.8	36531.7	801	17151.6	17699.5
	801.01	36755.2	36541	800.95	17459.4	17705.7
	800.96	36875.6	36551.6	800.9	17705.9	17711.2
	800.91	36728.6	36562.3	800.85	17613.8	17716.2
	800.86	35859.4	36573.9	800.8	17320.4	17721.6
	800.81	37008.8	36588.1	800.75	17631	17728.1
	800.76	36255.8	36600.1	800.7	17607.2	17733.9
	800.71	36199.8	36614.5	800.65	17147.3	17740
	800.66	36255	36629.7	800.6	17596.2	17747.6
	800.61	35682.4	36645.3	800.55	17911.7	17754.2
	800.56	36376.4	36663	800.5	17854.5	17760.2
	800.51	36784	36679.8	800.45	17811	17766.7
	800.46	35976.8	36696.5	800.4	18015.6	17773.5
	800.41	36283.6	36715.8	800.35	17596.4	17780.2
	800.36	36059	36735.2	800.3	17266.2	17788.3
	800.31	36877.2	36756	800.25	17224.4	17797.7
	800.26	37462.8	36775.9	800.2	17646.7	17807.6
	800.21	37384.2	36795.3	800.15	17764.1	17816.8
	800.16	37846.2	36816	800.1	17175	17826.1
	800.11	36460.6	36836.6	800.05	17152.9	17837.5
	800.06	36678.8	36861.5	800	17428.1	17849.5
	800.01	36938.8	36887	799.95	17643.8	17861.3
	799.96	37350.6	36913	799.9	17773.5	17873.1
	799.91	35664.6	36939.4	799.85	17509.1	17885.2
	799.86	36938.6	36970.9	799.8	17566.1	17898.7
	799.81	36809.6	37000.8	799.75	17608.8	17912.7
	799.76	36400	37032.3	799.7	17524.7	17927.5
	799.71	37064.4	37066.2	799.65	17613.2	17943.3
	799.66	37903.4	37100	799.6	17494.6	17959.8
	799.61	37082.8	37133.4	799.55	17265.9	17977.6
	799.56	38273.2	37170.2	799.5	17283.2	17997
	799.51	37435.8	37205.9	799.45	17543.6	18017.5
	799.46	37095.6	37245.1	799.4	17656.6	18038.5
	799.41	37546.2	37286.9	799.35	17653.2	18060.5
	799.36	36707	37329.2	799.3	18060.4	18083.7
	799.31	36380.2	37375.3	799.25	17570.4	18107.3
	799.26	37781.8	37423.9	799.2	17841.3	18133.8
	799.21	36680.2	37471.2	799.15	17428.5	18161.1
	799.16	37541.8	37522.9	799.1	17994.1	18191.3
	799.11	36434.4	37574.5	799.05	17918.1	18221.7
	799.06	37597.6	37630.5	799	17938.8	18254.2
	799.01	37481.2	37685.9	798.95	17858.6	18288.6
	798.96	38487	37743.5	798.9	18014.2	18325.4
	798.91	37924	37800.9	798.85	18004	18364
	798.86	38316	37861.5	798.8	17939	18405
	798.81	37601.2	37923.2	798.75	17581.1	18448.5
	798.76	38003.6	37988.6	798.7	18072.4	18495.6
	798.71	37462.8	38055.1	798.65	17768.3	18544
	798.66	39169.2	38124.9	798.6	18008.5	18596.1
	798.61	38306.4	38192.7	798.55	18285.5	18650.3
	798.56	38464.2	38264.5	798.5	17944.4	18706.7
	798.51	37839	38337.9	798.45	18765.4	18767.1
	798.46	38935.2	38414.6	798.4	18665	18828.4
	798.41	38221.4	38490.8	798.35	18232.9	18893.4
	798.36	38656	38570.3	798.3	18341.4	18962.8
	798.31	39485	38650.6	798.25	19201.3	19035.3
	798.26	38969	38730.5	798.2	19020.4	19108.9
	798.21	38724	38813.3	798.15	19013.3	19186.5
	798.16	39440.8	38898.1	798.1	18900.3	19267.9
	798.11	39933.6	38982.4	798.05	18818.8	19353.1
	798.06	38928.8	39066.8	798	19114.5	19442.2
	798.01	38287.6	39154.5	797.95	19213.6	19534.2
	797.96	39320	39244.5	797.9	19003.3	19629.5
	797.91	39396.8	39332.9	797.85	19658.2	19729.2
	797.86	39784	39421.3	797.8	19424.7	19830.6
	797.81	39000	39509	797.75	19956.7	19936.2
	797.76	39772.2	39598.4	797.7	20382.8	20043.9
	797.71	39050	39685.6	797.65	20661.4	20153.7
	797.66	40317	39773.8	797.6	20695.8	20266.2
	797.61	39803.8	39858	797.55	20217.9	20381.6
	797.56	39962.2	39941.8	797.5	20546.1	20501.3
	797.51	39438.6	40023.4	797.45	20205.1	20622.8
	797.46	39483.2	40104	797.4	20954.2	20747.8
	797.41	40598.8	40181.9	797.35	21009.9	20873.2
	797.36	39815.6	40254	797.3	20996	21000.3
	797.31	39648.2	40324.4	797.25	21608.1	21129
	797.26	40264	40391	797.2	22016.1	21257.4
	797.21	41038.4	40451.8	797.15	21889.1	21385.4
	797.16	40963.6	40505.9	797.1	22489.6	21514.4
	797.11	40025.6	40554.7	797.05	21793.1	21641.4
	797.06	40806.8	40599.8	797	22068.2	21769.6
	797.01	41284.4	40636.9	796.95	22395.3	21895.8
	796.96	40894.6	40666.3	796.9	22499.1	22019.1
	796.91	40710	40689.7	796.85	22510.9	22139.6
	796.86	40606	40706.2	796.8	22327.6	22256.5
	796.81	40568.4	40715.6	796.75	23214.3	22369.8
	796.76	40713.2	40717.5	796.7	23303.5	22475.5
	796.71	40897.6	40711.3	796.65	22223.4	22575.1
	796.66	40138	40696.9	796.6	22661.2	22671
	796.61	40489.8	40676.6	796.55	23183.4	22758
	796.56	41253.8	40647.8	796.5	22581.3	22835
	796.51	41704	40609.9	796.45	22813.7	22904.3
	796.46	40674.6	40563.6	796.4	22753	22962.8
	796.41	41138.4	40512.6	796.35	22727.5	23010.6
	796.36	39641.2	40454	796.3	23394.7	23046.9
	796.31	40310.6	40392.4	796.25	23378.2	23069.3
	796.26	39679.2	40323.5	796.2	23178.5	23079.2
	796.21	40037.6	40250.4	796.15	22818.3	23076.9
	796.16	40467.4	40171.5	796.1	22932.1	23062.6
	796.11	40181.8	40087	796.05	22540.8	23035
	796.06	39854.8	39999	796	23219.3	22995.6
	796.01	38716.2	39908.1	795.95	23209.9	22941.8
	795.96	39657.4	39816.6	795.9	22838.8	22875.8
	795.91	39696.4	39720.1	795.85	22872.4	22799.1
	795.86	39857	39621.3	795.8	22295.8	22711.3
	795.81	39995	39520.2	795.75	22974.6	22614.8
	795.76	40122.2	39417.2	795.7	22667.3	22507
	795.71	39368.4	39312.8	795.65	21979	22391.2
	795.66	38869.4	39209.2	795.6	22510	22269.4
	795.61	39103	39106.4	795.55	21922.3	22139.3
	795.56	39665	39002.8	795.5	21653.1	22004.7
	795.51	37805.2	38898.1	795.45	21570.2	21865.7
	795.46	38221.4	38798	795.4	21294	21722.5
	795.41	39123.2	38697.4	795.35	21357.6	21576.3
	795.36	37949.8	38595.6	795.3	20807.4	21427.3
	795.31	37260.2	38497.5	795.25	21195.9	21277.7
	795.26	38552.6	38402.1	795.2	20958.1	21125.6
	795.21	38348	38305	795.15	20776.5	20973.4
	795.16	37228.8	38209.7	795.1	20928.2	20821.3
	795.11	39063.2	38118.7	795.05	20247.1	20669.2
	795.06	38370.6	38025	795	20170.8	20519.7
	795.01	38997.2	37934.7	794.95	20289.3	20371.7
	794.96	37241	37844.7	794.9	19652.2	20224.8
	794.91	37822.4	37760.5	794.85	19644.9	20081.5
	794.86	39112.4	37677	794.8	19894.3	19940.7
	794.81	37905.6	37592.4	794.75	19542.3	19801.6
	794.76	36871.2	37512.6	794.7	19268.5	19666.2
	794.71	36492.4	37437.2	794.65	19165.1	19534.5
	794.66	37466	37364.7	794.6	19124.3	19406
	794.61	37773.2	37292	794.55	18710.2	19281.1
	794.56	36339.6	37220.6	794.5	18752.6	19160.7
	794.51	36012.4	37154.6	794.45	19270.6	19043.6
	794.46	36601.2	37091.3	794.4	18936.1	18928.7
	794.41	37464.2	37028.7	794.35	18524	18818.2
	794.36	37946	36966.1	794.3	18136.7	18712.6
	794.31	36789.4	36904.5	794.25	18570.7	18611.7
	794.26	37140	36847.4	794.2	17912.4	18513.4
	794.21	36853	36791.4	794.15	19122.1	18420.5
	794.16	36407	36738	794.1	18623.7	18327.8
	794.11	37560.2	36687.5	794.05	18377	18240.2
	794.06	37131	36636.1	794	18868.8	18156.8
	794.01	36372.4	36587.6	793.95	18219.7	18075.6
	793.96	36524	36542.5	793.9	18500.2	17999.6
	793.91	36642.6	36498.8	793.85	18897.2	17926.2
	793.86	36182.6	36456.4	793.8	18809.8	17854.9
	793.81	36420	36416.8	793.75	17980	17787.1
	793.76	36400.4	36378.2	793.7	18087.4	17724.7
	793.71	37070.8	36341.1	793.65	18617.1	17665
	793.66	37074.4	36304	793.6	18592	17606.7
	793.61	36702.8	36268.3	793.55	18910.4	17551.2
	793.56	37713.4	36234.9	793.5	18526.6	17497.6
	793.51	37428.4	36200.5	793.45	18515.2	17447.6
	793.46	36459	36168	793.4	18042.3	17400.1
	793.41	36388.4	36139	793.35	18129.1	17356.2
	793.36	36280	36111.4	793.3	18164.2	17314.4
	793.31	36845	36085.1	793.25	17927.1	17274.6
	793.26	36016.4	36058.7	793.2	18569.4	17237.5
	793.21	35340.2	36035.3	793.15	18500.2	17200.6
	793.16	36557.4	36014.4	793.1	17210.3	17165.6
	793.11	35500.6	35991.8	793.05	18197.7	17136
	793.06	35464.6	35972.5	793	18087.3	17105.2
	793.01	35866	35954.2	792.95	18262.9	17076.4
	792.96	36123.8	35935.9	792.9	17399	17048.5
	792.91	35936.2	35917.7	792.85	17892.4	17024.3
	792.86	36209.8	35900.9	792.8	17530.6	17000
	792.81	36394	35884.1	792.75	17398.4	16978
	792.76	35204.4	35867.7	792.7	17579.3	16957.5
	792.71	34425.4	35854.7	792.65	18109.9	16937.5
	792.66	35775.8	35844.1	792.6	18165.5	16917
	792.61	36314.8	35831.1	792.55	17509.9	16897.3
	792.56	35313	35817.4	792.5	17023.5	16880.3
	792.51	35087.4	35806.6	792.45	16852.6	16865.5
	792.46	35149.2	35796.9	792.4	16872.6	16851.9
	792.41	36016	35787.5	792.35	17064.3	16838.9
	792.36	36235.6	35776.7	792.3	16637.5	16826.1
	792.31	36001.4	35765.9	792.25	17219	16815.1
	792.26	35346.6	35756	792.2	16484.9	16803.1
	792.21	36033.4	35748.1	792.15	16607.1	16793.6
	792.16	34827	35739	792.1	17057.3	16784.3
	792.11	34827	35733.1	792.05	16910.1	16774.3
	792.06	34964.2	35727.6	792	17069.6	16765.1
	792.01	35726	35722.1	791.95	16414.5	16755.9
	791.96	35544.8	35715.3	791.9	16509.3	16748.9
	791.91	34358.6	35709.2	791.85	16306.3	16742
	791.86	35609.6	35706.1	791.8	16730.8	16736
	791.81	36100.4	35700.5	791.75	16266.7	16729.2
	791.76	35045.4	35694	791.7	16187.9	16724
	791.71	35393.6	35690.3	791.65	16794.2	16719.3
	791.66	35193.4	35686	791.6	16651.5	16713.2
	791.61	35834	35682.4	791.55	16515.8	16707.7
	791.56	36265	35677.7	791.5	16082.8	16702.9
	791.51	35837.8	35672.2	791.45	15985.8	16699.5
	791.46	35404	35667.9	791.4	16465.2	16696.7
	791.41	36417	35664.8	791.35	16565.4	16692.7
	791.36	35131	35659.7	791.3	16638.4	16688.6
	791.31	34791.4	35657.7	791.25	16575.5	16684.6
	791.26	35349.8	35656.7	791.2	17114.7	16680.9
	791.21	36378.4	35654.6	791.15	16087	16676
	791.16	36300.4	35650.4	791.1	16548.8	16674
	791.11	34036.6	35646.5	791.05	16973	16671
	791.06	35278	35648.1	791	17023.3	16666.9
	791.01	35469.4	35647	790.95	16751	16662.9
	790.96	35371.4	35645.6	790.9	16539.9	16659.7
	790.91	35274.2	35644.6	790.85	16356.2	16657.3
	790.86	35590.2	35644	790.8	16327.7	16655.6
	790.81	35285.6	35642.9	790.75	16766.8	16654.1
	790.76	35674.6	35642.7	790.7	17046.1	16651.5
	790.71	35091.6	35641.7	790.65	16808.2	16648.3
	790.66	34015.2	35642.3	790.6	16343.9	16645.9
	790.61	34596	35645.5	790.55	16532.6	16644.9
	790.56	36181.8	35647.5	790.5	16047.2	16643.5
	790.51	35416.4	35646.1	790.45	16865	16643.6
	790.46	35781.8	35646.6	790.4	17204.5	16641.6
	790.41	35378.8	35646.4	790.35	16939.8	16638.7
	790.36	34709.6	35647.3	790.3	17142.8	16636.7
	790.31	35208	35649.8	790.25	17092.9	16634.3
	790.26	35830.8	35651.5	790.2	16548.8	16632.1
	790.21	36037.4	35651.8	790.15	16510.5	16631.5
	790.16	35712.6	35651.8	790.1	17161.3	16631.2
	790.11	35955.8	35652.8	790.05	15985.3	16629.1
	790.06	36851.4	35653.3	790	16687.5	16630.5
	790.01	36194.2	35651.9	789.95	16877.2	16630
	789.96	36284.4	35652.2	789.9	16404.6	16629.1
	789.91	36273.6	35652.5	789.85	16349.5	16629.6
	789.86	35395.2	35652.9	789.8	16697.2	16630.5
	789.81	35747.4	35655.6	789.75	16681	16630.4
	789.76	35154.6	35657.5	789.7	16593.7	16630.5
	789.71	35718.4	35661.1	789.65	16963.3	16631
	789.66	35491.6	35663.5	789.6	16556.1	16630.5
	789.61	35951	35666.5	789.55	16598.5	16631.3
	789.56	35887	35668.8	789.5	16582.9	16632.1
	789.51	36187	35671.3	789.45	16660.6	16633.1
	789.46	36451.2	35673.3	789.4	16880	16634
	789.41	36833.2	35674.9	789.35	16971.5	16634.3
	789.36	36398.2	35675.8	789.3	16352.9	16634.5
	789.31	36482.8	35677.9	789.25	16854.6	16636.6
	789.26	36302.2	35680	789.2	16541.1	16637.3
	789.21	35844.2	35682.6	789.15	17513.2	16639.1
	789.16	35397.4	35686.6	789.1	16769.8	16638.3
	789.11	35277.2	35691.7	789.05	16277	16639.7
	789.06	36890.8	35697.4	789	16498.9	16642.5
	789.01	35787.4	35699.5	788.95	16203.6	16644.8
	788.96	35803.6	35704.4	788.9	16791.7	16648.1
	788.91	36111.2	35709.5	788.85	16748	16649.9
	788.86	35121	35714.2	788.8	16448.6	16651.9
	788.81	35149.4	35721.3	788.75	16598.9	16654.9
	788.76	34633	35728.6	788.7	16603.4	16657.6
	788.71	37022.2	35737.3	788.65	16353.9	16660.4
	788.66	35657.6	35740.9	788.6	16269.5	16664
	788.61	35936.6	35747.8	788.55	16166.6	16668
	788.56	35349.8	35754.3	788.5	16728.1	16672.5
	788.51	34465.4	35762.5	788.45	16077.5	16675.5
	788.46	35916	35773	788.4	16285	16680.4
	788.41	36800.4	35780.5	788.35	16604.9	16684.9
	788.36	37624.6	35786.3	788.3	16895.6	16688.7
	788.31	36227.8	35790.4	788.25	16278.7	16691.8
	788.26	36296.8	35798.1	788.2	16970.4	16696.8
	788.21	34285.2	35806	788.15	17022.4	16700
	788.16	35768.8	35818.9	788.1	16770	16703.2
	788.11	37144.6	35828.7	788.05	16276.5	16707.2
	788.06	36981.4	35835.8	788	16434.4	16712.8
	788.01	36761	35843.6	787.95	16222.2	16718.1
	787.96	36243.8	35852.3	787.9	16503.8	16724.2
	787.91	36415.8	35862.6	787.85	16514.6	16729.6
	787.86	35419.6	35873	787.8	16358.3	16735.2
	787.81	35621.4	35886.1	787.75	16609.3	16741.4
	787.76	36465.6	35899.3	787.7	16050.9	16747.1
	787.71	35965.8	35910.9	787.65	16065.4	16754.5
	787.66	36166.2	35924.3	787.6	16672	16762.1
	787.61	36194	35937.7	787.55	16970.4	16768.2
	787.56	36291.2	35951.6	787.5	16283.7	16773.7
	787.51	36333.6	35965.8	787.45	16223.2	16781.2
	787.46	36174	35980.6	787.4	16319.8	16789.1
	787.41	36375.2	35996.3	787.35	16441.5	16797
	787.36	36606.4	36012.2	787.3	16081.6	16804.8
	787.31	36926.4	36028.3	787.25	16428	16813.7
	787.26	38457.4	36044.2	787.2	16480.4	16822
	787.21	36936.6	36057.4	787.15	16656.3	16830.3
	787.16	36378	36074.9	787.1	16704.2	16838.4
	787.11	36914.4	36094.3	787.05	16668.8	16846.6
	787.06	36806.8	36113.4	787	16431.5	16855.2
	787.01	36423	36133.5	786.95	16741	16864.7
	786.96	36681.4	36155.3	786.9	16613.3	16873.6
	786.91	36830.8	36177.5	786.85	16881.1	16883.1
	786.86	36293.4	36200.2	786.8	16622.9	16892.2
	786.81	36089.4	36225.2	786.75	16869.4	16902.2
	786.76	36860.2	36251.6	786.7	16790.4	16912
	786.71	37491.6	36277.3	786.65	16470	16922.2
	786.66	36217.2	36302.6	786.6	16610.4	16933.6
	786.61	36746	36331.9	786.55	17168.5	16945
	786.56	37250	36361.2	786.5	16805.3	16955.2
	786.51	36736.8	36390.4	786.45	16296.6	16966.8
	786.46	37037	36422.1	786.4	16395.8	16980.2
	786.41	37533.2	36454.5	786.35	16563.9	16993.6
	786.36	36779	36486.9	786.3	16378.6	17007
	786.31	37683.6	36522.4	786.25	16818.8	17021.4
	786.26	35974.6	36557.3	786.2	16548.8	17034.9
	786.21	36557.6	36597.5	786.15	16867.9	17049.7
	786.16	37043.6	36637.9	786.1	16650.6	17064
	786.11	36186	36678.6	786.05	16764.5	17079.5
	786.06	36318.8	36722.9	786	17193.8	17095.1
	786.01	38488.4	36768.6	785.95	16793.5	17110.1
	785.96	37301.2	36810.9	785.9	17056.1	17126.7
	785.91	36975.2	36857.7	785.85	17032.8	17143.2
	785.86	38012.4	36907	785.8	17271.7	17160.3
	785.81	38158	36955.7	785.75	16777.4	17177.5
	785.76	37181.6	37005.9	785.7	16420.7	17196.6
	785.71	36971.6	37060.3	785.65	16579.4	17217.4
	785.66	37001.6	37117.1	785.6	17017.9	17238.5
	785.61	36760.8	37175.9	785.55	16893.7	17259.2
	785.56	37146.8	37237.2	785.5	16611.2	17281
	785.51	37818.6	37299.7	785.45	16704.1	17304.3
	785.46	37582.4	37362.9	785.4	16845.5	17328.3
	785.41	38197.2	37428.8	785.35	16735.7	17352.8
	785.36	38263.8	37495.5	785.3	17321.9	17378.6
	785.31	37658.4	37564.3	785.25	17761.6	17403.7
	785.26	37881.8	37636.8	785.2	17026.4	17428.7
	785.21	38050	37711.1	785.15	16877.4	17456.8
	785.16	39340.2	37787.6	785.1	17155.6	17486.4
	785.11	39172.2	37863.4	785.05	17421.3	17516.5
	785.06	38854	37942.1	785	17121.4	17547.1
	785.01	38553.6	38024	784.95	18009.6	17579.8
	784.96	38901.2	38109.2	784.9	17684.8	17611.4
	784.91	39662.8	38196.2	784.85	17389.8	17645.4
	784.86	38346	38284	784.8	17443.9	17681.7
	784.81	38856.4	38377.4	784.75	17712.5	17719.5
	784.76	39277	38472.3	784.7	17197.9	17758.1
	784.71	38454	38569	784.65	17609.2	17799.9
	784.66	38480.4	38670.3	784.6	17808.2	17842.4
	784.61	39285.6	38774.2	784.55	17589.2	17886.2
	784.56	38214.2	38879	784.5	17701.5	17932.6
	784.51	38936.2	38989	784.45	18124.1	17980.8
	784.46	38928.4	39100.1	784.4	17999.2	18029.9
	784.41	39303.4	39214.1	784.35	18198.6	18081.7
	784.36	39335.4	39329.9	784.3	17743.2	18135.2
	784.31	38929.8	39448.4	784.25	18357.4	18192.4
	784.26	39087.6	39570.5	784.2	19057.6	18250.4
	784.21	39994.2	39695	784.15	18406.2	18309.2
	784.16	40253.2	39820.3	784.1	18358.9	18372.5
	784.11	40568.6	39947.6	784.05	18319.8	18438.8
	784.06	40309.6	40076.8	784	18343.2	18508.1
	784.01	40255	40209.3	783.95	18521.8	18580.4
	783.96	40110.8	40344.4	783.9	18810.6	18655.4
	783.91	39524	40482.7	783.85	18545.6	18733
	783.86	40278.8	40624.6	783.8	19171.8	18814.6
	783.81	40520.8	40767.2	783.75	19287	18898
	783.76	40925.4	40911.7	783.7	19352.3	18984.8
	783.71	41579.8	41057.5	783.65	19205.7	19075
	783.66	41419	41204.3	783.6	19320.8	19169.6
	783.61	40156.2	41353.4	783.55	19779.7	19267.8
	783.56	41131.4	41507.4	783.5	20003.1	19368.8
	783.51	42123.8	41661.1	783.45	20399.2	19473.3
	783.46	41641.2	41814.4	783.4	20023.8	19581
	783.41	42216.2	41970.7	783.35	19911.9	19694.2
	783.36	42337.8	42127.1	783.3	19717.4	19812.1
	783.31	41925.4	42284.6	783.25	19518.3	19935.1
	783.26	42233.8	42444.3	783.2	19972.5	20063.4
	783.21	42455.2	42604.4	783.15	20559.2	20195.1
	783.16	41955.6	42765.1	783.1	20763.1	20330.3
	783.11	42736	42927.5	783.05	20518.1	20469.6
	783.06	43622.4	43088.7	783	20889.8	20614.6
	783.01	43347.6	43248	782.95	20810.4	20763.6
	782.96	43006.6	43408.1	782.9	21248.9	20917.9
	782.91	43826.8	43569	782.85	20951.5	21076.3
	782.86	43533.8	43727.4	782.8	21692.5	21240.5
	782.81	43344	43885.7	782.75	21536.9	21407.8
	782.76	42530.4	44043.4	782.7	21471.3	21580.7
	782.71	42864.4	44201.8	782.65	21963.2	21758.9
	782.66	43813.2	44357.9	782.6	21834.1	21941.2
	782.61	43464.4	44509.6	782.55	21818.6	22128.6
	782.56	44243.2	44659.9	782.5	22212.3	22321.1
	782.51	45550.8	44805.7	782.45	22412.4	22517.4
	782.46	45419.8	44945.4	782.4	22231.6	22717.9
	782.41	44915	45082.2	782.35	22054	22923.8
	782.36	45177.4	45216.1	782.3	23105.6	23134.3
	782.31	44507.8	45345.2	782.25	22454.7	23346.2
	782.26	45161.2	45471.1	782.2	23041.8	23563.9
	782.21	44836.4	45590.6	782.15	23676.3	23783.7
	782.16	45687.6	45705.4	782.1	23861.2	24005.3
	782.11	45093.8	45812.3	782.05	23962.1	24229.1
	782.06	45017.8	45914.2	782	23476.1	24455.2
	782.01	46297.4	46009.6	781.95	24255.6	24684.6
	781.96	44999.2	46094.9	781.9	24061.9	24913.5
	781.91	46441.6	46175.8	781.85	24404.5	25144
	781.86	46290.8	46245.4	781.8	24639.4	25373.6
	781.81	45906.2	46307.1	781.75	25272.5	25602
	781.76	46602.2	46361.1	781.7	25366	25827.4
	781.71	45997.6	46404.7	781.65	26003.5	26050.3
	781.66	46515.6	46440.5	781.6	26049.4	26268.8
	781.61	45881.6	46465.7	781.55	26803.9	26482.8
	781.56	45974.2	46482.6	781.5	26921.2	26689.6
	781.51	45678.8	46489.6	781.45	27231.3	26889.9
	781.46	45324.4	46487.2	781.4	27298.2	27082
	781.41	47376.4	46475.6	781.35	27408.7	27265.7
	781.36	46404.6	46449.1	781.3	27198	27439
	781.31	47109	46414.6	781.25	28000.9	27602
	781.26	47343.6	46368.4	781.2	28075	27750.6
	781.21	47169.6	46311.4	781.15	28390.5	27885.7
	781.16	46493.2	46244.9	781.1	28423	28005.5
	781.11	46531.6	46170	781.05	29148.4	28109.4
	781.06	47232.6	46085.3	781	29022.9	28194.5
	781.01	46832	45989.5	780.95	28393.6	28262.5
	780.96	46772.4	45885.4	780.9	28349.8	28313.6
	780.91	45842.2	45772.3	780.85	28911.7	28345.7
	780.86	46572	45652.8	780.8	29484.2	28356.5
	780.81	46902.4	45523.2	780.75	29544.7	28345.5
	780.76	46626.6	45384.8	780.7	28723.7	28313.8
	780.71	45392.6	45239.5	780.65	29286.9	28263.9
	780.66	46049.4	45089.6	780.6	29476.3	28192
	780.61	45306	44931.4	780.55	29172.6	28099.3
	780.56	44938.8	44768.5	780.5	28687.5	27987.8
	780.51	45497	44600.4	780.45	28456.1	27858.3
	780.46	44853	44425.4	780.4	28221.1	27711
	780.41	44958.8	44246.5	780.35	27806.4	27546.5
	780.36	43561.2	44062.8	780.3	27624.1	27366.6
	780.31	44170.2	43877.9	780.25	27497	27171.5
	780.26	43159.2	43687.6	780.2	27370.8	26962.2
	780.21	43467.6	43496.1	780.15	26211.3	26739.8
	780.16	43297.2	43300.4	780.1	26131.9	26508.3
	780.11	42374	43102.6	780.05	26044.1	26266.2
	780.06	42769.4	42904.4	780	25329.7	26014.5
	780.01	42358.2	42703.3	779.95	24810.6	25756.4
	779.96	41560.8	42501.3	779.9	24928.8	25492.3
	779.91	41558.8	42299.5	779.85	24454.4	25221.3
	779.86	41035	42096.9	779.8	23756.9	24946.9
	779.81	41747.6	41894.6	779.75	22969.3	24670.3
	779.76	41077.4	41690.1	779.7	22842.5	24392.8
	779.71	40772.4	41486.9	779.65	22068	24113.5
	779.66	41055.2	41284.2	779.6	21997.7	23834.7
	779.61	39990.6	41081.3	779.55	22228.3	23555.9
	779.56	40855	40881.3	779.5	21552.7	23276.7
	779.51	39621.4	40679.9	779.45	21796.9	23000.3
	779.46	39620.6	40482.3	779.4	21041.2	22724.7
	779.41	40110.6	40285.4	779.35	21095.2	22453
	779.36	39428	40088.9	779.3	21296.7	22183.9
	779.31	39984.8	39895.2	779.25	20964.3	21917.2
	779.26	39901.8	39701.9	779.2	20360.3	21654.8
	779.21	39948.8	39510.4	779.15	21048.7	21397.7
	779.16	38958.4	39320.3	779.1	21357.1	21142.5
	779.11	39136.8	39134.6	779.05	21083.6	20890.8
	779.06	39113.4	38950.6	779	21316.7	20644.4
	779.01	38790.6	38768.7	778.95	21305.8	20402
	778.96	40761.8	38589.7	778.9	21121.4	20164.3
	778.91	40049.4	38408.3	778.85	21159.3	19931.8
	778.86	40047.4	38231	778.8	21011.6	19704.4
	778.81	39188.8	38056.2	778.75	20718.1	19482.4
	778.76	38995.4	37885.8	778.7	20357.8	19266.4
	778.71	38884.8	37718.4	778.65	20167	19056.5
	778.66	38932.6	37553.7	778.6	20932.6	18852.1
	778.61	38302.4	37391.6	778.55	20958.2	18651
	778.56	38489.4	37233.7	778.5	20207.1	18454.9
	778.51	38175.2	37077.9	778.45	19510.5	18266
	778.46	37752.8	36925.7	778.4	19535.9	18084
	778.41	37196.2	36776.9	778.35	19655.2	17906.9
	778.36	37151	36632.3	778.3	18927.2	17734.6
	778.31	36680.8	36490.6	778.25	18820	17569.2
	778.26	36773.8	36352.7	778.2	19381.5	17408.9
	778.21	36651	36217.3	778.15	18226.8	17251.8
	778.16	35538.4	36084.9	778.1	18540.5	17102.4
	778.11	36315.8	35957.8	778.05	18117.3	16956.8
	778.06	35767.6	35831.8	778	17197.4	16816.9
	778.01	34777.4	35709.7	777.95	16985.9	16684
	777.96	34715	35592.6	777.9	16523.4	16555.8
	777.91	36174.4	35478.2	777.85	16707.6	16433
	777.86	35439.2	35363.2	777.8	16199.2	16313.9
	777.81	35094.4	35252.6	777.75	15773.7	16200.2
	777.76	35416	35145.4	777.7	15738.4	16091.5
	777.71	34393.4	35040	777.65	15144.7	15986.5
	777.66	33726	34939.4	777.6	15354	15886.8
	777.61	35459.6	34843	777.55	15221.2	15790.1
	777.56	33198.4	34745.1	777.5	15500.7	15697.2
	777.51	35014.2	34654.8	777.45	14940.2	15606.8
	777.46	32965	34562.7	777.4	15048.3	15521.1
	777.41	33051.4	34477.6	777.35	15187	15438.1
	777.36	32904.2	34394.8	777.3	14686.7	15357.7
	777.31	33012.8	34314.6	777.25	14995.2	15281.6
	777.26	32730.4	34236.4	777.2	14574.4	15207.4
	777.21	32370	34161	777.15	14793.9	15137
	777.16	33915.2	34088.5	777.1	14144.3	15068.4
	777.11	32359.4	34014.7	777.05	14871.8	15004.2
	777.06	33033.8	33946.5	777	14494.2	14940.2
	777.01	33092.2	33878.8	776.95	14565	14879.6
	776.96	33479	33812.9	776.9	14566.5	14820.9
	776.91	32773	33747.9	776.85	14339.8	14764.2
	776.86	33777	33686.6	776.8	14312.9	14710.2
	776.81	33412.8	33624.7	776.75	14322.5	14658.1
	776.76	33257.4	33565.4	776.7	14330.6	14607.8
	776.71	31789	33508.3	776.65	14322.4	14559.2
	776.66	33262.4	33456.1	776.6	13970.4	14512.3
	776.61	32049	33402.2	776.55	14155.2	14467.9
	776.56	32896.6	33352.7	776.5	14198.8	14424.5
	776.51	32617.2	33302.8	776.45	13712.9	14382.5
	776.46	32707.4	33255.1	776.4	14252.3	14343.2
	776.41	32792.8	33208.5	776.35	13927.2	14303.6
	776.36	32234.6	33163.2	776.3	14122.5	14266.3
	776.31	31462.4	33120.5	776.25	14056.6	14229.5
	776.26	32627	33081	776.2	13797.1	14194.2
	776.21	32904.2	33040	776.15	14147.1	14160.6
	776.16	32364	32999.6	776.1	14272.1	14127
	776.11	32778.2	32961.7	776.05	13819.7	14094.1
	776.06	32317.6	32923.9	776	14693.3	14063.4
	776.01	32488.2	32888.4	775.95	14220.5	14031.2
	775.96	33688.6	32853.5	775.9	14063.1	14001.2
	775.91	32598.4	32816.9	775.85	14083.4	13972.3
	775.86	32545.2	32783.8	775.8	13910.1	13944.3
	775.81	33391.2	32751.7	775.75	14201.9	13917.4
	775.76	33370.4	32718.7	775.7	14077.1	13890.5
	775.71	32032	32686.6	775.65	13237.4	13864.5
	775.66	31998.6	32658.4	775.6	13852.8	13841.5
	775.61	32536	32631.2	775.55	13632.7	13817.5
	775.56	32267.2	32603.5	775.5	13716.1	13794.6
	775.51	32495.6	32577.2	775.45	14137.6	13772.1
	775.46	32593.8	32551.2	775.4	13893.9	13749
	775.41	32161.6	32525.5	775.35	14040.2	13727.1
	775.36	32107.2	32501.6	775.3	13797.9	13705.2
	775.31	32359.4	32478.5	775.25	14024.9	13684.5
	775.26	33143.6	32455.5	775.2	14081.8	13663.7
	775.21	32206.6	32431.2	775.15	13986.8	13643.1
	775.16	31937.4	32409.6	775.1	13892.9	13623.2
	775.11	32418.2	32389.3	775.05	14242.1	13604
	775.06	33711	32368.4	775	13229.4	13584.2
	775.01	32519.6	32345	774.95	13774.4	13567.5
	774.96	32495.4	32324.9	774.9	13652.5	13549.7
	774.91	32723.6	32305.3	774.85	13564.6	13532.6
	774.86	32330	32285.6	774.8	13765.6	13516.1
	774.81	32681.2	32267.3	774.75	14128.3	13499.4
	774.76	31710.8	32248.6	774.7	13167.8	13482
	774.71	32836.2	32232.5	774.65	13954.9	13467.5
	774.66	31956.4	32214.3	774.6	13886	13451.1
	774.61	31705.8	32198.4	774.55	13528.6	13435.2
	774.56	31708.4	32183.5	774.5	13506.8	13420.5
	774.51	32424.4	32168.9	774.45	13580.5	13406.2
	774.46	31947.4	32153	774.4	13389.8	13392
	774.41	32061.6	32138.6	774.35	13978.4	13378.5
	774.36	32179.8	32124.1	774.3	13419.5	13363.6
	774.31	32126	32109.8	774.25	13632.7	13350.5
	774.26	31341.8	32095.8	774.2	13550.3	13337
	774.21	31772.8	32083.9	774.15	13653.3	13324
	774.16	32460	32071.2	774.1	13473.5	13310.9
	774.11	31564	32057.3	774.05	13508.6	13298.5
	774.06	31969.4	32045.7	774	13695.9	13286.2
	774.01	32305	32033.3	773.95	13423.6	13273.6
	773.96	32782.2	32020.5	773.9	13496.7	13261.9
	773.91	32414	32006.7	773.85	13851.2	13250.2
	773.86	30865	31994	773.8	13363.2	13237.7
	773.81	31459.8	31985.1	773.75	13288.7	13226.7
	773.76	32669.6	31975	773.7	13660.6	13216.1
	773.71	31698.4	31962.3	773.65	13881	13204.6
	773.66	32082.8	31952	773.6	13672.4	13192.6
	773.61	31766.6	31941.1	773.55	13521	13181.4
	773.56	32660	31931	773.5	13599.6	13170.8
	773.51	32185.4	31919	773.45	13660.5	13160.1
	773.46	31043.8	31908.3	773.4	13327.6	13149.4
	773.41	32479	31900.4	773.35	13098.1	13139.7
	773.36	31611.8	31889.3	773.3	13382.2	13130.7
	773.31	31748.8	31880.4	773.25	13285.7	13121.2
	773.26	31612.4	31871.3	773.2	13497.4	13112
	773.21	31307.6	31862.7	773.15	12996.6	13102.4
	773.16	32255.4	31854.9	773.1	13628.8	13094.2
	773.11	32117	31845	773.05	13455.2	13084.5
	773.06	32041.8	31835.6	773	13472.8	13075.3
	773.01	31907.2	31826.5	772.95	13284.6	13066.2
	772.96	31209.6	31817.8	772.9	13409.4	13057.8
	772.91	30643.2	31810.9	772.85	12967.6	13049.1
	772.86	30697.2	31805.3	772.8	12579.8	13041.7
	772.81	31867.8	31799.8	772.75	13316	13035.5
	772.76	32306.6	31791.6	772.7	13288.4	13027.3
	772.71	31580.8	31782.6	772.65	12616.1	13019.4
	772.66	31003.8	31775.3	772.6	12766.8	13013.4
	772.61	31770.4	31769.5	772.55	12927.2	13007
	772.56	31971.6	31762	772.5	13167.1	13000.4
	772.51	32048.2	31754.2	772.45	13207.6	12993.1
	772.46	32476	31746.2	772.4	13115.9	12985.9
	772.41	31612.8	31737.4	772.35	13568.5	12978.9
	772.36	31409.2	31730.6	772.3	13271.9	12970.8
	772.31	31429.4	31724.4	772.25	12888.8	12963.6
	772.26	32329.6	31718.2	772.2	12875.6	12957.5
	772.21	31561.6	31710	772.15	13171.9	12951.6
	772.16	31805.6	31703.7	772.1	12988.9	12944.9
	772.11	31739.2	31696.9	772.05	12776.5	12938.8
	772.06	30770.2	31690.4	772	13195.9	12933.4
	772.01	30949.2	31686.1	771.95	12982.5	12926.8
	771.96	30815	31681.5	771.9	13104.9	12920.9
	771.91	31214.4	31677.3	771.85	12899.8	12914.8
	771.86	30875.2	31672.2	771.8	12961.3	12909.3
	771.81	32001.4	31668	771.75	12585.7	12903.6
	771.76	31345.6	31661.3	771.7	12604.6	12899.1
	771.71	31443.2	31656.1	771.65	13058.5	12894.6
	771.66	32238.2	31650.8	771.6	12943.6	12889
	771.61	31588	31643.7	771.55	12603	12883.6
	771.56	31401.8	31638.2	771.5	12462.6	12879.3
	771.51	31109.2	31633.2	771.45	12989.5	12875.5
	771.46	30829.2	31628.9	771.4	12948.3	12870.2
	771.41	31289.2	31625.3	771.35	12889	12865.1
	771.36	30917	31620.7	771.3	12915.6	12860.2
	771.31	30827.8	31617.1	771.25	12532.6	12855.3
	771.26	31215	31613.7	771.2	12630.4	12851.5
	771.21	31128.6	31609.4	771.15	12690.5	12847.5
	771.16	30881.4	31605.4	771.1	12769.1	12843.4
	771.11	30496.6	31602.1	771.05	12741.4	12839.1
	771.06	31499	31599.7	771	12357.2	12835

## Sheet: Figure 2h
Figure 2h
		Intensity (a.u.)
	Binding energy (eV)	Exp.	Fit.	Bac.	Peak 1 (H2O/O2)	Peak 2 (C-O-C)
	545	30729.4
	544.95	30969
	544.9	30495
	544.85	30828.6
	544.8	31131.3
	544.75	30662.8
	544.7	30282.1
	544.65	30508.1
	544.6	30478.6
	544.55	30487.9
	544.5	30481
	544.45	30348.9
	544.4	29902.6
	544.35	29916.1
	544.3	29914.4
	544.25	30130.6	--	--	--	--
	544.2	30075.6	--	--	--	--
	544.15	29958.9	--	--	--	--
	544.1	30082	--	--	--	--
	544.05	29995.6	--	--	--	--
	544	29366.4	--	--	--	--
	543.95	29449.4	--	--	--	--
	543.9	29738.7	--	--	--	--
	543.85	29472.9	--	--	--	--
	543.8	28978.7	--	--	--	--
	543.75	29360.3	--	--	--	--
	543.7	29599.4	--	--	--	--
	543.65	29311.4	--	--	--	--
	543.6	29319.8	--	--	--	--
	543.55	29420.2	--	--	--	--
	543.5	29090.1	--	--	--	--
	543.45	28553	--	--	--	--
	543.4	28919.9	--	--	--	--
	543.35	28737	--	--	--	--
	543.3	29107.6	--	--	--	--
	543.25	28752.4	--	--	--	--
	543.2	28971.1	--	--	--	--
	543.15	28755	--	--	--	--
	543.1	28736.3	--	--	--	--
	543.05	28535	--	--	--	--
	543	28975.7	--	--	--	--
	542.95	28661.5	--	--	--	--
	542.9	28397.3	--	--	--	--
	542.85	28109.3	--	--	--	--
	542.8	28308.5	--	--	--	--
	542.75	28494.4	--	--	--	--
	542.7	28271.2	--	--	--	--
	542.65	28472.8	--	--	--	--
	542.6	28299.7	--	--	--	--
	542.55	28140.8	--	--	--	--
	542.5	28450.3	--	--	--	--
	542.45	28274.7	--	--	--	--
	542.4	28284.9	--	--	--	--
	542.35	28032.8	--	--	--	--
	542.3	28558.1	--	--	--	--
	542.25	28078	--	--	--	--
	542.2	28133.5	--	--	--	--
	542.15	28053.1	--	--	--	--
	542.1	28546.8	--	--	--	--
	542.05	27964.3	--	--	--	--
	542	27752.2	--	--	--	--
	541.95	27920.3	--	--	--	--
	541.9	28036.8	--	--	--	--
	541.85	28037.2	--	--	--	--
	541.8	27644.4	--	--	--	--
	541.75	27838	--	--	--	--
	541.7	27845.9	--	--	--	--
	541.65	27740.4	--	--	--	--
	541.6	27983.8	--	--	--	--
	541.55	27245.9	--	--	--	--
	541.5	27696.6	--	--	--	--
	541.45	27835.2	--	--	--	--
	541.4	27691.4	--	--	--	--
	541.35	28114.9	--	--	--	--
	541.3	27688.5	--	--	--	--
	541.25	27749	--	--	--	--
	541.2	27528.3	--	--	--	--
	541.15	27631.7	--	--	--	--
	541.1	27848.2	--	--	--	--
	541.05	27789.9	--	--	--	--
	541	27312.6	--	--	--	--
	540.95	27687.6	--	--	--	--
	540.9	27766	--	--	--	--
	540.85	27704.5	--	--	--	--
	540.8	27380.9	--	--	--	--
	540.75	27464.2	--	--	--	--
	540.7	27699.8	--	--	--	--
	540.65	27813	--	--	--	--
	540.6	28105.4	--	--	--	--
	540.55	27858.6	--	--	--	--
	540.5	27954.3	--	--	--	--
	540.45	27819	--	--	--	--
	540.4	27759.8	--	--	--	--
	540.35	27513.5	--	--	--	--
	540.3	28113.6	--	--	--	--
	540.25	27685.5
	540.2	27683.7
	540.15	27773.9
	540.1	27461.7
	540.05	27990.2
	540	28204.6	28680.1	28204.6	28680.1	28204.6
	539.95	27751.6	28664.8	28182.4	28664.8	28182.4
	539.9	28162.8	28649.6	28160.1	28649.6	28160.1
	539.85	28054.6	28634.6	28137.9	28634.6	28137.9
	539.8	28007.9	28619.8	28115.7	28619.8	28115.7
	539.75	28182.7	28605	28093.5	28605	28093.5
	539.7	28229.5	28590.5	28071.2	28590.5	28071.2
	539.65	27816.4	28576.2	28049	28576.2	28049
	539.6	27899	28562	28026.8	28562	28026.8
	539.55	27984.7	28548	28004.5	28548	28004.5
	539.5	27910.1	28534.2	27982.3	28534.2	27982.3
	539.45	28129.3	28520.6	27960.1	28520.6	27960.1
	539.4	28155	28507.2	27937.8	28507.2	27937.8
	539.35	28280.7	28494	27915.6	28494	27915.6
	539.3	28103.8	28481	27893.4	28481	27893.4
	539.25	28123.4	28468.3	27871.1	28468.3	27871.1
	539.2	27946.8	28455.7	27848.9	28455.7	27848.9
	539.15	28653.3	28443.4	27826.7	28443.4	27826.7
	539.1	27940	28431.4	27804.5	28431.4	27804.5
	539.05	28234.2	28419.6	27782.2	28419.6	27782.2
	539	28379.7	28408	27760	28408	27760
	538.95	28266.1	28396.8	27737.8	28396.8	27737.8
	538.9	28208.8	28385.8	27715.5	28385.8	27715.5
	538.85	28555.5	28375.1	27693.3	28375.1	27693.3
	538.8	28640.8	28364.7	27671.1	28364.7	27671.1
	538.75	28421.6	28354.5	27648.8	28354.5	27648.8
	538.7	28220.3	28344.7	27626.6	28344.7	27626.6
	538.65	28719	28335.3	27604.4	28335.3	27604.4
	538.6	28788.8	28326.2	27582.2	28326.2	27582.2
	538.55	28589.8	28317.4	27559.9	28317.4	27559.9
	538.5	28555.2	28309	27537.7	28309	27537.7
	538.45	28818.7	28300.9	27515.5	28300.9	27515.5
	538.4	28651.7	28293.3	27493.2	28293.3	27493.2
	538.35	28461.2	28286	27471	28286	27471
	538.3	28900.9	28279.2	27448.8	28279.2	27448.8
	538.25	28846.5	28272.8	27426.5	28272.8	27426.5
	538.2	28907.4	28266.9	27404.3	28266.9	27404.3
	538.15	28882.8	28261.4	27382.1	28261.4	27382.1
	538.1	28586.6	28256.4	27359.8	28256.4	27359.8
	538.05	28399.3	28252	27337.6	28252	27337.6
	538	28801.9	28248	27315.4	28248	27315.4
	537.95	28880.4	28244.6	27293.2	28244.6	27293.2
	537.9	29061.3	28241.8	27270.9	28241.8	27270.9
	537.85	28549.3	28239.6	27248.7	28239.6	27248.7
	537.8	29225.6	28238	27226.5	28238	27226.5
	537.75	28658.2	28237	27204.2	28237	27204.2
	537.7	29000.3	28236.7	27182	28236.7	27182
	537.65	29102	28237.1	27159.8	28237.1	27159.8
	537.6	29101.3	28238.3	27137.5	28238.3	27137.5
	537.55	29141.5	28240.3	27115.3	28240.3	27115.3
	537.5	29230.9	28243.1	27093.1	28243.1	27093.1
	537.45	28986.3	28246.8	27070.8	28246.8	27070.8
	537.4	29382.7	28251.3	27048.6	28251.3	27048.6
	537.35	28777.3	28257	27026.4	28257	27026.4
	537.3	29212.8	28263.6	27004.2	28263.6	27004.2
	537.25	28998.5	28271.3	26981.9	28271.3	26981.9
	537.2	29151.9	28280.2	26959.7	28280.2	26959.7
	537.15	28825.3	28290.4	26937.5	28290.4	26937.5
	537.1	29503.9	28302.1	26915.2	28302.1	26915.2
	537.05	29456.5	28315.2	26893	28315.2	26893
	537	30017.5	28329.9	26870.8	28329.9	26870.8
	536.95	29560.2	28346.3	26848.5	28346.3	26848.5
	536.9	29729.6	28364.8	26826.3	28364.8	26826.3
	536.85	29366.4	28385.3	26804.1	28385.3	26804.1
	536.8	29537.6	28408.2	26781.9	28408.2	26781.9
	536.75	29815	28433.7	26759.6	28433.7	26759.6
	536.7	29902.6	28462.1	26737.4	28462.1	26737.4
	536.65	29872.2	28493.6	26715.2	28493.6	26715.2
	536.6	29735	28528.8	26692.9	28528.8	26692.9
	536.55	29716.5	28567.9	26670.7	28567.9	26670.7
	536.5	30188.6	28611.4	26648.5	28611.4	26648.5
	536.45	30039.5	28659.9	26626.2	28659.9	26626.2
	536.4	29922.8	28714	26604	28714	26604
	536.35	30105.2	28774.5	26581.8	28774.5	26581.8
	536.3	30184.9	28841.9	26559.5	28841.9	26559.6
	536.25	30642.7	28917.2	26537.3	28917.2	26537.3
	536.2	30737.1	29001.3	26515.1	29001.3	26515.1
	536.15	30976	29095.3	26492.9	29095.3	26492.9
	536.1	30922.6	29200.5	26470.6	29200.5	26470.7
	536.05	31001.7	29318	26448.4	29318	26448.4
	536	30445.7	29449.3	26426.2	29449.2	26426.2
	535.95	31195	29595.9	26403.9	29595.9	26404
	535.9	31402.1	29759.6	26381.7	29759.6	26381.8
	535.85	31606.7	29942.5	26359.5	29942.4	26359.6
	535.8	31499	30146.1	26337.2	30146	26337.4
	535.75	31378.7	30372.8	26315	30372.6	26315.2
	535.7	31507.4	30624.9	26292.8	30624.7	26293
	535.65	31617.7	30904.8	26270.6	30904.5	26270.9
	535.6	32213.3	31215.6	26248.3	31215.2	26248.8
	535.55	32783.7	31559.2	26226.1	31558.6	26226.7
	535.5	33348.7	31938.8	26203.9	31938	26204.7
	535.45	33201.6	32357.4	26181.6	32356.3	26182.7
	535.4	33730.3	32817.9	26159.4	32816.6	26160.8
	535.35	33941.5	33324.4	26137.2	33322.6	26138.9
	535.3	34383.1	33878.4	26115	33876.1	26117.2
	535.25	34808.5	34484	26092.7	34481	26095.7
	535.2	35547.4	35144.1	26070.5	35140.3	26074.3
	535.15	36038.1	35861.9	26048.3	35857	26053.2
	535.1	36982.7	36641.5	26026	36635.1	26032.4
	535.05	37940.3	37483.6	26003.8	37475.4	26012
	535	38784.3	38391.9	25981.6	38381.5	25992
	534.95	39632.3	39368.8	25959.3	39355.6	25972.6
	534.9	40327.7	40416.5	25937.1	40399.7	25953.9
	534.85	42382.1	41538.1	25914.9	41516.9	25936.1
	534.8	42778.3	42732.4	25892.6	42705.7	25919.3
	534.75	44044.9	44001.6	25870.4	43968.1	25903.9
	534.7	45398.6	45346.2	25848.2	45304.4	25890
	534.65	46924	46766.2	25826	46714.1	25878
	534.6	47767.6	48262.9	25803.7	48198.3	25868.4
	534.55	50080.2	49831.4	25781.5	49751.4	25861.5
	534.5	51684.7	51471.6	25759.3	51373	25857.8
	534.45	53045.3	53180.8	25737	53059.8	25858.1
	534.4	55144.5	54956.1	25714.8	54807.8	25863
	534.35	56216	56795.4	25692.6	56614.6	25873.4
	534.3	58116.4	58689.8	25670.3	58469.9	25890.2
	534.25	60439.6	60635.8	25648.1	60369.4	25914.5
	534.2	62047.9	62627.2	25625.9	62305.6	25947.5
	534.15	64626.1	64657.1	25603.7	64270.2	25990.5
	534.1	66363.7	66720.1	25581.4	66256.1	26045.4
	534.05	68274.4	68802.6	25559.2	68248.2	26113.6
	534	70475.1	70897.9	25537	70237.8	26197.1
	533.95	72618	72995.9	25514.7	72212.6	26298
	533.9	74416.5	75085.9	25492.5	74159.7	26418.8
	533.85	76570.9	77159	25470.3	76067.2	26562.1
	533.8	77811.6	79198.1	25448	77915.9	26730.2
	533.75	79975.3	81193.2	25425.8	79692.6	26926.4
	533.7	81854.8	83131.5	25403.6	81381.4	27153.7
	533.65	83663.8	85000	25381.3	82965.9	27415.5
	533.6	85079.9	86787.7	25359.1	84431.3	27715.5
	533.55	87437.6	88477.7	25336.9	85757.7	28056.8
	533.5	88559.2	90060	25314.7	86931.3	28443.4
	533.45	89950.4	91523.8	25292.4	87937.3	28878.9
	533.4	91920.2	92859.4	25270.2	88762.4	29367.2
	533.35	94253.7	94060.6	25248	89395.7	29912.9
	533.3	94867	95118.7	25225.7	89826.4	30518
	533.25	96144.2	96032.3	25203.5	90049	31186.8
	533.2	96347.4	96801.2	25181.3	90059.8	31922.6
	533.15	97924.7	97427.6	25159	89858.5	32728.2
	533.1	98516.4	97917.3	25136.8	89446.9	33607.2
	533.05	98863.9	98276.7	25114.6	88831.8	34559.6
	533	99647	98516.4	25092.3	88021	35587.7
	532.95	100381	98647.9	25070.1	87025.6	36692.5
	532.9	100290	98684.2	25047.9	85858.2	37873.9
	532.85	101246	98638.7	25025.7	84531.5	39132.8
	532.8	100397	98525.2	25003.4	83064.3	40464.3
	532.75	100484	98357.3	24981.2	81471.2	41867.2
	532.7	101067	98147.7	24959	79768.7	43337.9
	532.65	100105	97908.1	24936.7	77973.2	44871.7
	532.6	99368.5	97648.5	24914.5	76098.4	46464.6
	532.55	99352	97378.2	24892.3	74164.7	48105.7
	532.5	99080.7	97103.7	24870	72184.7	49789
	532.45	98163.9	96830.2	24847.8	70172.6	51505.4
	532.4	98124.4	96561	24825.6	68141.9	53244.7
	532.35	96904.3	96297.2	24803.4	66102.3	54998.2
	532.3	96560.8	96038.9	24781.1	64070.6	56749.5
	532.25	95791.5	95783.9	24758.9	62054.6	58488.2
	532.2	95092.8	95528.8	24736.7	60064.2	60201.3
	532.15	94705	95268.5	24714.4	58107.9	61875
	532.1	95029.5	94996.6	24692.2	56191.4	63497.5
	532.05	93642.3	94706.8	24670	54325.9	65050.8
	532	92198.7	94390.8	24647.8	52515.3	66523.2
	531.95	92475.5	94040.1	24625.5	50764.5	67901.1
	531.9	91889.2	93646.2	24603.3	49077.8	69171.7
	531.85	91291.1	93199.5	24581	47456.7	70323.9
	531.8	89750.8	92692.5	24558.8	45907.7	71343.6
	531.75	89519.6	92116.2	24536.6	44430.8	72222
	531.7	89192.1	91462.9	24514.4	43027.1	72950.1
	531.65	88650.4	90725.5	24492.1	41697.2	73520.4
	531.6	87693	89896.9	24469.9	40439.7	73927.2
	531.55	87517	88974.2	24447.7	39256.8	74165
	531.5	86005.8	87952.6	24425.4	38146.1	74231.9
	531.45	85189.1	86829.6	24403.2	37105.9	74126.9
	531.4	84194	85604.3	24381	36134.5	73850.8
	531.35	82969	84275.3	24358.8	35228.5	73405.6
	531.3	82996.2	82847.8	24336.5	34387.5	72796.8
	531.25	81054.8	81323.4	24314.3	33607.8	72029.9
	531.2	78952.1	79706.9	24292.1	32886.6	71112.4
	531.15	77988.2	78004	24269.8	32220.6	70053.2
	531.1	76914.6	76219.8	24247.6	31606.3	68861.1
	531.05	75022.2	74366.8	24225.4	31041.8	67550.3
	531	73084.1	72451.9	24203.1	30523.4	66131.6
	530.95	71173.1	70485	24180.9	30047.9	64618
	530.9	69826.8	68476.5	24158.7	29612.2	63022.9
	530.85	67958	66434.8	24136.5	29213	61358.2
	530.8	65995.4	64375.8	24114.2	28848.3	59641.7
	530.75	64650.6	62308.2	24092	28514.8	57885.4
	530.7	62412.1	60243.1	24069.8	28209.9	56102.9
	530.65	60421.4	58191	24047.5	27931.2	54307.4
	530.6	57645	56159.9	24025.3	27675.9	52509.3
	530.55	56017.2	54164.3	24003.1	27442.6	50724.8
	530.5	53623.4	52210.9	23980.8	27228.7	48963
	530.45	51910.7	50307.7	23958.6	27032.5	47233.8
	530.4	50112.2	48462.3	23936.4	26852.2	45546.5
	530.35	47316.3	46679	23914.1	26686	43907.2
	530.3	46090.4	44967.6	23891.9	26532.7	42326.8
	530.25	44574.2	43330.5	23869.7	26390.9	40809.2
	530.2	42139.2	41771.2	23847.5	26259.4	39359.3
	530.15	40438.8	40292.4	23825.2	26137	37980.6
	530.1	38752.3	38894.3	23803	26022.7	36674.6
	530.05	37378.9	37580.9	23780.8	25915.8	35445.9
	530	35922.3	36350.7	23758.5	25815.3	34293.8
	529.95	34776.1	35202.8	23736.3	25720.7	33218.4
	529.9	33432.2	34136	23714.1	25631.2	32218.8
	529.85	31762.7	33147.1	23691.8	25546.3	31292.6
	529.8	31454.1	32235.9	23669.6	25465.5	30440
	529.75	30335.3	31398.3	23647.4	25388.4	29657.3
	529.7	29468.1	30631.1	23625.2	25314.7	28941.6
	529.65	28566.4	29930.7	23602.9	25243.9	28289.7
	529.6	27613.9	29292.5	23580.7	25175.7	27697.5
	529.55	26981.1	28714.2	23558.5	25110	27162.7
	529.5	26443.5	28191	23536.2	25046.5	26680.8
	529.45	26373.8	27719	23514	24984.9	26248.1
	529.4	25185.2	27294.2	23491.8	24925.2	25860.8
	529.35	24937.7	26912.3	23469.5	24867.2	25514.7
	529.3	24525.1	26570.5	23447.3	24810.7	25207.2
	529.25	24271.9	26264.7	23425.1	24755.6	24934.2
	529.2	24082.1	25991.5	23402.8	24701.8	24692.5
	529.15	24311.3	25747.5	23380.6	24649.2	24478.9
	529.1	23667.7	25529.7	23358.4	24597.8	24290.3
	529.05	23635.9	25335.6	23336.2	24547.4	24124.3
	529	23478.8	25162.4	23313.9	24498.1	23978.2
	528.95	23342.4	25007.7	23291.7	24449.7	23849.7
	528.9	23139.3	24869.2	23269.5	24402.2	23736.5
	528.85	22505.2	24745	23247.2	24355.5	23636.7
	528.8	22714.7	24633.3	23225	24309.6	23548.8
	528.75	22703.1	24532.7	23202.8	24264.5	23471
	528.7	22680.6	24441.5	23180.5	24220	23402
	528.65	22211.6	24358.5	23158.3	24176.3	23340.5
	528.6	22409.6	24282.6	23136.1	24133.3	23285.4
	528.55	22558.8	24212.9	23113.8	24090.9	23235.8
	528.5	22416.7	24148.4	23091.6	24049	23191
	528.45	22131	24088.4	23069.4	24007.8	23150
	528.4	22042.9	24032.3	23047.2	23967.1	23112.3
	528.35	22269.2	23979.5	23024.9	23927	23077.4
	528.3	22291.9	23929.5	23002.7	23887.3	23044.9
	528.25	22415.9	23882	22980.5	23848.2	23014.2
	528.2	22181.1	23836.5	22958.2	23809.5	22985.2
	528.15	22311.7	23792.7	22936	23771.3	22957.4
	528.1	22588.1	23750.5	22913.8	23733.5	22930.7
	528.05	22398.3	23709.6	22891.5	23696.2	22904.9
	528	22124.4	23669.8	22869.3	23659.3	22879.8
	527.95	22389.6	23631	22847.1	23622.7	22855.3
	527.9	22117.5	23593	22824.9	23586.6	22831.3
	527.85	21512.8	23555.8	22802.6	23550.8	22807.6
	527.8	21628.8	23519.2	22780.4	23515.3	22784.3
	527.75	21956.3	23483.2	22758.2	23480.2	22761.2
	527.7	21925	23447.8	22735.9	23445.5	22738.2
	527.65	21834.2	23412.8	22713.7	23411	22715.5
	527.6	22157.4	23378.2	22691.5	23376.9	22692.8
	527.55	22323.9	23344.1	22669.2	23343	22670.3
	527.5	22026.8	23310.3	22647	23309.5	22647.8
	527.45	22093.1	23276.8	22624.8	23276.2	22625.4
	527.4	21628	23243.7	22602.6	23243.2	22603
	527.35	21738.2	23210.8	22580.3	23210.5	22580.7
	527.3	21895.7	23178.2	22558.1	23178	22558.3
	527.25	22103.9	23145.9	22535.9	23145.8	22536
	527.2	21910.5	23113.9	22513.6	23113.8	22513.8
	527.15	21900	23082.1	22491.4	23082	22491.5
	527.1	21933.8	23050.5	22469.2	23050.4	22469.2
	527.05	21643.1	23019.2	22446.9	23019.1	22447
	527	21540.4	22988	22424.7	22988	22424.8
	526.95	22023.5	22957.1	22402.5	22957.1	22402.5
	526.9	21679	22926.4	22380.2	22926.3	22380.3
	526.85	21881.2	22895.8	22358	22895.8	22358
	526.8	21591.1	22865.5	22335.8	22865.5	22335.8
	526.75	21767.8	22835.3	22313.6	22835.3	22313.6
	526.7	21881.2	22805.3	22291.3	22805.3	22291.3
	526.65	21754.3	22775.5	22269.1	22775.5	22269.1
	526.6	21709.6	22745.8	22246.9	22745.8	22246.9
	526.55	21792.7	22716.4	22224.6	22716.3	22224.6
	526.5	21892.7	22687	22202.4	22687	22202.4
	526.45	21687.9	22657.8	22180.2	22657.8	22180.2
	526.4	22076.5	22628.8	22158	22628.8	22158
	526.35	21852.2	22599.9	22135.7	22599.9	22135.7
	526.3	21364.8	22571.2	22113.5	22571.2	22113.5
	526.25	21761.8	22542.5	22091.3	22542.5	22091.3
	526.2	21837.2	22514	22069	22514	22069
	526.15	21567.6	22485.7	22046.8	22485.7	22046.8
	526.1	21532	22457.5	22024.6	22457.5	22024.6
	526.05	21721.3	22429.3	22002.3	22429.3	22002.3
	526	21693.7	22401.3	21980.1	22401.3	21980.1
	525.95	21504.9	22373.5	21957.9	22373.5	21957.9
	525.9	21542.7	22345.7	21935.7	22345.7	21935.7
	525.85	21631.3	22318	21913.4	22318	21913.4
	525.8	21658.3	22290.5	21891.2	22290.5	21891.2
	525.75	21485.4	22263	21869	22263	21869
	525.7	21491.2	22235.7	21846.7	22235.7	21846.7
	525.65	22019.2	22208.5	21824.5	22208.5	21824.5
	525.6	21524.4	22181.3	21802.3	22181.3	21802.3
	525.55	21737.1	22154.2	21780	22154.2	21780
	525.5	21889.2	22127.3	21757.8	22127.3	21757.8
	525.45	21762.2	22100.4	21735.6	22100.4	21735.6
	525.4	21846	22073.6	21713.3	22073.6	21713.3
	525.35	21725.1	22046.9	21691.1	22046.9	21691.1
	525.3	21795.1	22020.3	21668.9	22020.3	21668.9
	525.25	21606.3	21993.7	21646.7	21993.7	21646.7
	525.2	21515.4	21967.2	21624.4	21967.2	21624.4
	525.15	21700	21940.9	21602.2	21940.9	21602.2
	525.1	21381.7	21914.5	21580	21914.5	21580
	525.05	21262.8	21888.3	21557.7	21888.3	21557.7
	525	21535.5	21862.1	21535.5	21862.1	21535.5

## Sheet: Figure 2i
Figure 2i
		Intensity (a.u.)
	Binding energy (eV)	Exp.	Fit.	Bac.	Peak 1 (C-S-C: S 2p 3/2)	Peak 2 (C-S-C:: S 2p 1/2)
	175	5734.91
	174.95	5483.62
	174.9	5661.76
	174.85	5730.46
	174.8	5611.07
	174.75	5556.48
	174.7	5728.73
	174.65	5711.6
	174.6	5753.52
	174.55	5650.44
	174.5	5433.95
	174.45	5618.92
	174.4	5620.58
	174.35	5701.32
	174.3	5579.89
	174.25	5513.41
	174.2	5596.11
	174.15	5765.21
	174.1	5551.22
	174.05	5551
	174	5377.05
	173.95	5588.54
	173.9	5493.52
	173.85	5524.89
	173.8	5464.18
	173.75	5444
	173.7	5529.14
	173.65	5357.93
	173.6	5689.24
	173.55	5467.92
	173.5	5467.71
	173.45	5481.57
	173.4	5459.27
	173.35	5556.21
	173.3	5399.19
	173.25	5480.15
	173.2	5358.18
	173.15	5581.3
	173.1	5472.29
	173.05	5450.2
	173	5477.27
	172.95	5396.96
	172.9	5605.3
	172.85	5504.03
	172.8	5499.52
	172.75	5482.63
	172.7	5198.89
	172.65	5338.99
	172.6	5477.77
	172.55	5351.96
	172.5	5628.15
	172.45	5471.95
	172.4	5621.68
	172.35	5356.41
	172.3	5205.9
	172.25	5477.97
	172.2	5387.89
	172.15	5308.05
	172.1	5335.23
	172.05	5329.56
	172	5360.79
	171.95	5428
	171.9	5436.02
	171.85	5506.69
	171.8	5413.86
	171.75	5452.37
	171.7	5447.29
	171.65	5530.28
	171.6	5399.81
	171.55	5369.28
	171.5	5573.83
	171.45	5472.99
	171.4	5331.02
	171.35	5455.68
	171.3	5399.97
	171.25	5344.57
	171.2	5473.17
	171.15	5526.71
	171.1	5492.43
	171.05	5369.26
	171	5608.82
	170.95	5427.55
	170.9	5330.73
	170.85	5462.81
	170.8	5641.4
	170.75	5682.31
	170.7	5493.38
	170.65	5509.46
	170.6	5764.09
	170.55	5575.56
	170.5	5503.59
	170.45	5522.69
	170.4	5489.88
	170.35	5395.18
	170.3	5462.98
	170.25	5603.83
	170.2	5776.5
	170.15	5569.77
	170.1	5695.16
	170.05	5580.79
	170	5643.47
	169.95	5723.82
	169.9	5665.47
	169.85	5682.9
	169.8	5760.49
	169.75	5670.05
	169.7	5724.2
	169.65	5718.78
	169.6	5832.89
	169.55	6070.28
	169.5	5963.52
	169.45	5978.92
	169.4	5994.24
	169.35	5928.59
	169.3	6126.06
	169.25	6171.46
	169.2	6233.88
	169.15	6450.37
	169.1	6259.57
	169.05	6316.74
	169	6581.46
	168.95	6418.04
	168.9	6339.66
	168.85	6306.03
	168.8	6652.16
	168.75	6662.27
	168.7	6684.62
	168.65	6605.99
	168.6	6645.08
	168.55	6629.05
	168.5	6755.44
	168.45	7052.64
	168.4	6933.43
	168.35	6896.68
	168.3	6913.42
	168.25	6982.39
	168.2	7085.36
	168.15	6968.66
	168.1	7163.7
	168.05	7127.12
	168	7216.66	7274.19	7115.91	7159.92	7230.18
	167.95	7003.94	7278.53	7115.91	7160.88	7233.56
	167.9	7342.62	7283.4	7116.26	7162.22	7237.43
	167.85	7409.99	7287.39	7115.55	7162.53	7240.41
	167.8	7444.36	7291.38	7114.63	7162.66	7243.34
	167.75	7468.88	7295.47	7113.6	7162.72	7246.35
	167.7	7692.61	7299.71	7112.48	7162.74	7249.46
	167.65	7731.83	7303.49	7110.67	7162.09	7252.07
	167.6	7469.15	7307.39	7108.72	7161.35	7254.76
	167.55	7514.93	7312.38	7107.6	7161.47	7258.5
	167.5	7619.72	7317.52	7106.32	7161.49	7262.34
	167.45	7656.13	7322.62	7104.71	7161.23	7266.11
	167.4	7596.01	7327.94	7102.99	7160.89	7270.04
	167.35	7596.01	7333.79	7101.44	7160.79	7274.45
	167.3	7627.94	7340.01	7099.9	7160.74	7279.17
	167.25	7657.52	7346.53	7098.24	7160.64	7284.13
	167.2	7570.47	7353.37	7096.49	7160.5	7289.37
	167.15	7340.68	7360.95	7095.01	7160.69	7295.27
	167.1	7677.05	7369.74	7094.24	7161.66	7302.32
	167.05	7509.07	7378.02	7092.42	7161.65	7308.79
	167	7497.04	7387.41	7091.11	7162.22	7316.3
	166.95	7435.03	7397.49	7089.84	7162.91	7324.42
	166.9	7496.95	7408.47	7088.76	7163.87	7333.36
	166.85	7375.6	7420.05	7087.48	7164.72	7342.82
	166.8	7340.26	7432.92	7086.58	7166.03	7353.47
	166.75	7394.11	7446.92	7085.79	7167.55	7365.16
	166.7	7277.77	7461.94	7084.82	7169	7377.76
	166.65	7193.55	7478.71	7084.22	7170.92	7392.01
	166.6	7202.48	7497.37	7083.88	7173.21	7408.03
	166.55	7213.02	7517.96	7083.51	7175.6	7425.87
	166.5	7265.54	7540.87	7083.1	7178.07	7445.89
	166.45	7439.17	7566.47	7082.53	7180.52	7468.47
	166.4	7585.64	7595.01	7081.41	7182.58	7493.84
	166.35	7218.02	7627.35	7079.83	7184.32	7522.85
	166.3	7224.14	7666.07	7079.4	7187.39	7558.08
	166.25	7367.51	7711.17	7078.95	7190.62	7599.5
	166.2	7321.07	7763.65	7078.05	7193.6	7648.09
	166.15	7436.1	7825.77	7077.28	7196.96	7706.1
	166.1	7372.97	7898.99	7076.16	7200.2	7774.95
	166.05	7651.7	7986.19	7075.23	7203.93	7857.5
	166	7759.77	8088.91	7073.43	7207.11	7955.23
	165.95	8018.71	8210.61	7071.28	7210.34	8071.55
	165.9	8009.09	8354.04	7068.31	7213.21	8209.15
	165.85	8382.91	8523.45	7065.37	7216.65	8372.17
	165.8	8544.26	8721.43	7061.24	7219.61	8563.07
	165.75	8691.33	8952.36	7056.6	7222.9	8786.07
	165.7	9058.13	9220.04	7051.49	7226.77	9044.75
	165.65	9409.97	9527.38	7045.21	7230.83	9341.75
	165.6	10021	9877.6	7037.8	7235.47	9679.94
	165.55	10289.9	10272.9	7028.47	7240.35	10061
	165.5	11009.1	10716.5	7018.26	7247.13	10487.6
	165.45	11626.2	11208.2	7005.77	7255.13	10958.8
	165.4	11874.9	11748.7	6991.31	7265.62	11474.4
	165.35	12612	12338	6976.02	7280.9	12033.1
	165.3	12905.1	12972.9	6958.38	7300.89	12630.4
	165.25	13751	13651.1	6939.77	7328.71	13262.1
	165.2	14519.4	14365.8	6918.45	7364.73	13919.5
	165.15	15358.8	15110.8	6894.66	7411.69	14593.7
	165.1	15872.9	15877.6	6868.16	7472.26	15273.5
	165.05	16599.6	16658.3	6839.98	7550.94	15947.3
	165	17388.1	17441	6809.43	7650.93	16599.5
	164.95	18219.2	18213.4	6776.32	7776.45	17213.2
	164.9	18850.1	18962.2	6740.5	7932.29	17770.4
	164.85	19697.9	19674.4	6702.6	8124.36	18252.7
	164.8	20572.9	20337	6661.93	8357.9	18641
	164.75	20898.2	20938.4	6618.39	8638.83	18918
	164.7	21251	21472.8	6573.69	8975.13	19071.4
	164.65	21798.9	21937.3	6527.75	9372.98	19092
	164.6	21738.6	22333.8	6479.95	9837.65	18976.1
	164.55	22217.5	22673.6	6432.19	10377	18728.8
	164.5	22779.7	22968.8	6382.78	10994	18357.6
	164.45	23213.9	23237.1	6331.46	11692.4	17876.1
	164.4	23630.1	23498.5	6278.62	12475	17302
	164.35	23910.9	23772.5	6224.31	13342.6	16654.2
	164.3	23724.8	24077.6	6168.95	14295.1	15951.5
	164.25	24204	24429.8	6114	15330.3	15213.5
	164.2	25093.9	24837.9	6057.38	16440.5	14454.7
	164.15	25588.1	25307	5997.79	17616.1	13688.7
	164.1	26263.7	25840	5936.48	18846.7	12929.7
	164.05	26755.8	26433.8	5872.85	20119	12187.7
	164	27085.8	27081.4	5807.49	21416.5	11472.4
	163.95	27827.4	27771.5	5740.89	22721.1	10791.3
	163.9	28164.1	28487.2	5671.76	24010.5	10148.4
	163.85	29491.1	29210.1	5601.36	25262.8	9548.71
	163.8	29735.4	29915.8	5526.58	26451.7	8990.77
	163.75	30399.3	30583.4	5450.81	27555.5	8478.73
	163.7	30877.2	31186.2	5372.72	28548.3	8010.7
	163.65	31703.2	31699.5	5292.89	29406.7	7585.68
	163.6	31886.2	32097.4	5210.23	30107.3	7200.3
	163.55	32082	32359.8	5126.73	30633	6853.43
	163.5	32732.1	32467.2	5042.36	30967.8	6541.81
	163.45	32712.2	32403.5	4955.69	31098.8	6260.46
	163.4	32070.8	32161.2	4868.81	31022.1	6007.88
	163.35	31624.4	31738.3	4783.67	30739.5	5782.49
	163.3	31245.2	31136.4	4699.66	30255.8	5580.24
	163.25	30722.2	30362.8	4616.57	29581.5	5397.81
	163.2	30201.9	29430.5	4534.86	28732.6	5232.79
	163.15	28672.7	28356.3	4454.53	27728.2	5082.6
	163.1	27252.1	27163.3	4378.72	26593.8	4948.16
	163.05	26126.4	25872.3	4307.13	25352.2	4827.17
	163	24962.9	24505.7	4238.84	24027.5	4717.08
	162.95	23143.7	23086.9	4173.97	22644.3	4616.62
	162.9	21745.1	21640.9	4114.6	21228.8	4526.7
	162.85	20084.2	20188.8	4059.41	19803.2	4445.08
	162.8	18617.9	18750.9	4009.25	18388.4	4371.8
	162.75	17445.1	17345.5	3963.53	17003.4	4305.68
	162.7	16169.4	15987.8	3921.33	15663.9	4245.3
	162.65	14570.5	14691.9	3883	14384.3	4190.61
	162.6	13344.8	13470	3849.54	13177.2	4142.32
	162.55	12219.2	12328.7	3819.82	12049.5	4099.05
	162.5	11099.7	11273.9	3793.53	11007.1	4060.28
	162.45	10238.7	10308.8	3770.66	10053.6	4025.87
	162.4	9273.15	9433.85	3750.42	9189.37	3994.9
	162.35	8563.63	8648.75	3733.14	8414.29	3967.6
	162.3	7761.61	7949.78	3718.01	7724.69	3943.1
	162.25	7496.01	7333.64	3705.36	7117.35	3921.64
	162.2	6969.84	6793.79	3693.49	6585.8	3901.49
	162.15	6346.4	6325.45	3683.24	6125.28	3883.41
	162.1	6112.24	5922.98	3674.9	5730.18	3867.7
	162.05	5691.18	5578.61	3667.27	5392.8	3853.09
	162	5644.41	5286.79	3660.94	5107.59	3840.14
	161.95	5280.86	5040.2	3654.73	4867.26	3827.67
	161.9	5135.68	4833.99	3649.64	4667	3816.63
	161.85	5088.67	4662.09	3644.99	4500.75	3806.33
	161.8	4853.37	4519.1	3640.47	4363.14	3796.44
	161.75	4876.12	4401.19	3636.68	4250.34	3787.53
	161.7	4758.68	4303.57	3632.8	4157.59	3778.78
	161.65	4632.1	4223.2	3629.27	4081.85	3770.62
	161.6	4826.34	4157.12	3626.13	4020.19	3763.06
	161.55	4630.26	4101.73	3622.38	3969.03	3755.08
	161.5	4509.8	4056.14	3619.22	3927.46	3747.89
	161.45	4335.99	4018.3	3616.43	3893.48	3741.25
	161.4	4405.2	3986.91	3614.18	3865.78	3735.32
	161.35	4349.8	3960.03	3611.71	3842.42	3729.32
	161.3	4389.09	3937.05	3609.4	3822.82	3723.63
	161.25	4273.5	3916.92	3606.95	3805.92	3717.96
	161.2	4281.96	3899.5	3604.87	3791.59	3712.77
	161.15	4036.86	3883.91	3602.75	3778.99	3707.68
	161.1	4135.33	3870.59	3601.39	3768.52	3703.47
	161.05	4070.48	3858.16	3599.72	3758.82	3699.06
	161	4022.31	3846.9	3598.25	3750.19	3694.95
	160.95	3973.06	3836.59	3596.92	3742.41	3691.1
	160.9	4098.38	3827.09	3595.74	3735.35	3687.49
	160.85	3933.19	3817.77	3594.17	3728.36	3683.58
	160.8	4012.04	3809.43	3593.11	3722.28	3680.26
	160.75	3848.17	3801.27	3591.8	3716.28	3676.78
	160.7	3927.44	3793.98	3590.99	3711.08	3673.89
	160.65	3973.34	3786.78	3589.94	3705.89	3670.82
	160.6	3986.12	3779.73	3588.74	3700.78	3667.68
	160.55	3690.74	3772.91	3587.5	3695.84	3664.57
	160.5	3764.71	3767.26	3587.17	3692	3662.44
	160.45	3625.27	3761.62	3586.62	3688.1	3660.14
	160.4	3670.04	3756.63	3586.5	3684.8	3658.33
	160.35	3766.95	3751.7	3586.24	3681.5	3656.44
	160.3	3750.49	3746.67	3585.67	3678.04	3654.3
	160.25	3713.28	3741.86	3585.15	3674.75	3652.26
	160.2	3706.29	3737.34	3584.75	3671.71	3650.39
	160.15	3651.46	3733	3584.37	3668.79	3648.58
	160.1	3527.75	3728.99	3584.16	3666.16	3646.99
	160.05	3546.93	3725.51	3584.34	3664.02	3645.83
	160	3743.49	3722.11	3584.46	3661.91	3644.66
	159.95	3578.89	3718.22	3583.96	3659.27	3642.91
	159.9	3692.25	3714.97	3583.97	3657.24	3641.71
	159.85	3592.72	3711.49	3583.64	3654.94	3640.19
	159.8	3565.52	3708.43	3583.61	3653.02	3639.02
	159.75	3661.88	3705.56	3583.66	3651.26	3637.97
	159.7	3593.32	3702.49	3583.42	3649.27	3636.65
	159.65	3520.42	3699.74	3583.39	3647.55	3635.57
	159.6	3591.22	3697.3	3583.59	3646.13	3634.76
	159.55	3598.95	3694.74	3583.56	3644.55	3633.75
	159.5	3549.3	3692.23	3583.51	3643	3632.74
	159.45	3572.39	3689.96	3583.62	3641.66	3631.92
	159.4	3469.89	3687.7	3583.66	3640.3	3631.05
	159.35	3566.68	3685.83	3584.01	3639.31	3630.53
	159.3	3522.08	3683.73	3584.07	3638.07	3629.73
	159.25	3488.42	3681.84	3584.26	3637.01	3629.09
	159.2	3599.2	3680.12	3584.56	3636.1	3628.58
	159.15	3593.68	3678.12	3584.51	3634.88	3627.75
	159.1	3540.75	3676.19	3584.49	3633.72	3626.95
	159.05	3528.34	3674.49	3584.62	3632.76	3626.34
	159	3500.98	3672.88	3584.8	3631.88	3625.79
	158.95	3686.02	3671.41	3585.06	3631.12	3625.35
	158.9	3642.53	3669.41	3584.74	3629.81	3624.34
	158.85	3588.22	3667.6	3584.56	3628.67	3623.49
	158.8	3560.76	3666	3584.55	3627.73	3622.82
	158.75	3485.49	3664.54	3584.63	3626.91	3622.26
	158.7	3367.61	3663.35	3584.94	3626.34	3621.94
	158.65	3558.77	3662.58	3585.62	3626.18	3622.02
	158.6	3454.87	3661.25	3585.7	3625.44	3621.51
	158.55	3524.13	3660.28	3586.11	3625.05	3621.34
	158.5	3665.4	3659.14	3586.3	3624.47	3620.97
	158.45	3492.74	3657.59	3586.06	3623.48	3620.17
	158.4	3353.87	3656.61	3586.35	3623.04	3619.92
	158.35	3431.52	3656.11	3587.08	3623.06	3620.12
	158.3	3431.36	3655.39	3587.56	3622.86	3620.1
	158.25	3688.54	3654.71	3588.05	3622.68	3620.08
	158.2	3622.92	3653.26	3587.74	3621.72	3619.28
	158.15	3856.45	3652.04	3587.63	3620.98	3618.69
	158.1	3500.06	3650.11	3586.79	3619.52	3617.38
	158.05	3583.76	3649.33	3587.06	3619.2	3617.19
	158	3387.15	3648.31	3587.07	3618.62	3616.76
	157.95	3591.02	3647.93	3587.69	3618.68	3616.94
	157.9	3556.09	3646.95	3587.68	3618.12	3616.5
	157.85	3555.04	3646.09	3587.78	3617.69	3616.18
	157.8	3456.73	3645.26	3587.89	3617.27	3615.88
	157.75	3752.65	3644.76	3588.3	3617.17	3615.89
	157.7	3656.78	3643.36	3587.78	3616.16	3614.98
	157.65	3664.92	3642.27	3587.57	3615.46	3614.38
	157.6	3630.68	3641.18	3587.32	3614.75	3613.76
	157.55	3578.85	3640.22	3587.19	3614.15	3613.26
	157.5	3629.9	3639.44	3587.21	3613.73	3612.92
	157.45	3509.96	3638.52	3587.08	3613.16	3612.43
	157.4	3547.4	3637.99	3587.32	3612.98	3612.33
	157.35	3485.45	3637.36	3587.45	3612.69	3612.12
	157.3	3532.71	3636.94	3587.76	3612.6	3612.1
	157.25	3544	3636.39	3587.94	3612.38	3611.95
	157.2	3640.46	3635.82	3588.07	3612.13	3611.77
	157.15	3395.12	3634.97	3587.91	3611.59	3611.29
	157.1	3530.8	3634.89	3588.51	3611.82	3611.59
	157.05	3580.88	3634.41	3588.7	3611.64	3611.47
	157	3592.64	3633.79	3588.72	3611.31	3611.2
