# Supplementary material for: Dithiine-linked metalphthalocyanine framework with undulated layers for highly efficient and stable H2O2 electroproduction
Source: Nat Commun. 2024 Jan 23;15:678. doi: 10.1038/s41467-024-44899-8 (PMC10805717; doi:10.1038/s41467-024-44899-8)
Supplement: Supplementary file 3 — Source data [file 41467_2024_44899_MOESM3_ESM.zip › source data/Figure 3.xlsx]

## Sheet: Figure 3a
Figure 3a	CoPc-O-COF			CoPc-S-COF
		Intensity (a.u.)			Intensity (a.u.)
	Potential (V vs RHE)	j (mA cm-2)	Iring (mA)	Potential (V vs RHE)	j (mA cm-2)	Iring (mA)
	1.1676	0.02745	0.00154	1.16755	0.00718	0.00584
	1.1666	0.02655	0.00152	1.16656	0.00709	0.00585
	1.1656	0.02596	0.00149	1.16556	0.00702	0.00588
	1.1646	0.0254	0.00147	1.16456	0.00695	0.00586
	1.1636	0.0249	0.00145	1.16356	0.00686	0.00585
	1.1626	0.02443	0.00143	1.16256	0.00679	0.00585
	1.1616	0.02396	0.00141	1.16156	0.00671	0.00584
	1.1606	0.0235	0.0014	1.16056	0.00663	0.00585
	1.1596	0.0231	0.00138	1.15956	0.00656	0.00585
	1.1586	0.02268	0.00137	1.15856	0.00647	0.00583
	1.1576	0.0223	0.00136	1.15756	0.0064	0.00587
	1.1566	0.02193	0.00134	1.15656	0.00633	0.00585
	1.1556	0.02156	0.00132	1.15556	0.00625	0.00582
	1.1546	0.02121	0.00132	1.15456	0.00619	0.00585
	1.1536	0.02087	0.0013	1.15356	0.00611	0.00583
	1.1526	0.02053	0.00129	1.15256	0.00604	0.00586
	1.1516	0.02021	0.00128	1.15156	0.00596	0.00585
	1.1506	0.0199	0.00127	1.15056	0.00588	0.00582
	1.1496	0.01958	0.00126	1.14956	0.00582	0.0058
	1.1486	0.0193	0.00125	1.14856	0.00574	0.00581
	1.1476	0.019	0.00125	1.14756	0.00568	0.00584
	1.1466	0.01873	0.00123	1.14656	0.0056	0.00584
	1.1456	0.01846	0.00122	1.14557	0.00554	0.00586
	1.1446	0.01819	0.00122	1.14457	0.00546	0.00586
	1.1436	0.01795	0.00121	1.14357	0.0054	0.00584
	1.1426	0.01769	0.0012	1.14257	0.00532	0.00585
	1.1416	0.01744	0.0012	1.14157	0.00525	0.00584
	1.1406	0.0172	0.00119	1.14057	0.00518	0.00581
	1.1396	0.01694	0.00118	1.13957	0.00513	0.00581
	1.1386	0.01671	0.00118	1.13857	0.00506	0.00581
	1.1376	0.01648	0.00117	1.13757	0.005	0.00582
	1.1366	0.01625	0.00117	1.13657	0.00492	0.00582
	1.1356	0.01604	0.00116	1.13557	0.00487	0.00582
	1.1346	0.01581	0.00116	1.13457	0.0048	0.00576
	1.1336	0.01561	0.00115	1.13357	0.00473	0.00584
	1.1326	0.0154	0.00115	1.13257	0.00466	0.00585
	1.1316	0.01519	0.00114	1.13157	0.00461	0.00583
	1.1306	0.01499	0.00113	1.13057	0.00455	0.00582
	1.1296	0.01479	0.00113	1.12957	0.00449	0.00583
	1.1286	0.01459	0.00113	1.12857	0.00442	0.00582
	1.1276	0.0144	0.00113	1.12757	0.00436	0.00583
	1.1266	0.0142	0.00112	1.12657	0.00429	0.00581
	1.1256	0.01402	0.00111	1.12557	0.00424	0.00578
	1.1246	0.01384	0.00111	1.12457	0.00418	0.0058
	1.1236	0.01365	0.00111	1.12357	0.00412	0.00574
	1.1226	0.01349	0.00111	1.12257	0.00407	0.00572
	1.1216	0.01331	0.0011	1.12157	0.00399	0.00579
	1.1206	0.01311	0.0011	1.12058	0.00393	0.00581
	1.1196	0.01295	0.0011	1.11958	0.00387	0.00582
	1.1186	0.01277	0.0011	1.11858	0.00382	0.00581
	1.1176	0.01262	0.00108	1.11758	0.00376	0.0058
	1.1166	0.01246	0.00108	1.11658	0.00371	0.00582
	1.1156	0.01229	0.00108	1.11558	0.00364	0.00584
	1.1146	0.01213	0.00108	1.11458	0.00359	0.00581
	1.1136	0.01198	0.00108	1.11358	0.00354	0.00579
	1.1126	0.01182	0.00107	1.11258	0.00347	0.00578
	1.1116	0.01167	0.00107	1.11158	0.00343	0.00578
	1.1106	0.01151	0.00107	1.11058	0.00337	0.00577
	1.1096	0.01137	0.00107	1.10958	0.00332	0.00579
	1.1086	0.01121	0.00106	1.10858	0.00325	0.00579
	1.1076	0.01106	0.00106	1.10758	0.00319	0.0058
	1.1066	0.01092	0.00106	1.10658	0.00315	0.00578
	1.1056	0.01077	0.00106	1.10558	0.00309	0.00579
	1.1046	0.01062	0.00105	1.10458	0.00304	0.0058
	1.1036	0.01049	0.00105	1.10358	0.00299	0.00579
	1.1026	0.01035	0.00105	1.10258	0.00294	0.00571
	1.1016	0.01021	0.00104	1.10158	0.00288	0.00577
	1.1006	0.01007	0.00104	1.10058	0.00282	0.00581
	1.0996	0.00994	0.00104	1.09958	0.00278	0.00581
	1.0986	0.00982	0.00104	1.09858	0.00273	0.00579
	1.0976	0.00968	0.00104	1.09758	0.00268	0.00575
	1.0966	0.00955	0.00103	1.09658	0.00263	0.00576
	1.0956	0.00942	0.00104	1.09558	0.00258	0.00577
	1.0946	0.00928	0.00104	1.09458	0.00251	0.00579
	1.0936	0.00915	0.00103	1.09358	0.00247	0.00581
	1.0926	0.00902	0.00103	1.09258	0.00242	0.00579
	1.0916	0.00889	0.00102	1.09159	0.00237	0.00581
	1.0906	0.00877	0.00102	1.09059	0.00233	0.00579
	1.0896	0.00864	0.00103	1.08959	0.00227	0.00578
	1.0886	0.00851	0.00102	1.08859	0.00222	0.00577
	1.0876	0.00839	0.00102	1.08759	0.00217	0.00576
	1.0866	0.00826	0.00102	1.08659	0.00213	0.00579
	1.0856	0.00814	0.00102	1.08559	0.00209	0.00578
	1.0846	0.00803	0.00102	1.08459	0.00204	0.00578
	1.0836	0.0079	0.00101	1.08359	0.00199	0.00576
	1.0826	0.00779	0.00102	1.08259	0.00194	0.00577
	1.0816	0.00768	0.00102	1.08159	0.0019	0.00576
	1.0806	0.00756	0.00101	1.08059	0.00185	0.00579
	1.0796	0.00746	0.00101	1.07959	0.00181	0.00578
	1.0786	0.00734	0.00101	1.07859	0.00176	0.00578
	1.0776	0.00723	0.00101	1.07759	0.00172	0.00575
	1.0766	0.00712	0.00101	1.07659	0.00166	0.00568
	1.0756	0.007	0.00101	1.07559	0.00161	0.00574
	1.0746	0.00691	0.00101	1.07459	0.00158	0.00573
	1.0736	0.0068	0.00101	1.07359	0.00154	0.00577
	1.0726	0.00668	0.001	1.07259	0.00149	0.00576
	1.0716	0.00657	0.001	1.07159	0.00146	0.00576
	1.0706	0.00646	0.001	1.07059	0.0014	0.00571
	1.0696	0.00634	0.000997	1.06959	0.00134	0.00573
	1.0686	0.00624	0.000998	1.06859	0.0013	0.00577
	1.0676	0.00613	0.001	1.06759	0.00126	0.00577
	1.0666	0.00604	0.00099	1.06659	0.00122	0.00578
	1.0656	0.00593	0.000995	1.06559	0.00118	0.00571
	1.0646	0.00582	0.000997	1.06459	0.00114	0.00572
	1.0636	0.00573	0.000997	1.06359	0.00109	0.0057
	1.0626	0.00563	0.000992	1.06259	0.00105	0.00568
	1.0616	0.00552	0.000998	1.06159	0.00101	0.0057
	1.0606	0.00543	0.000996	1.06059	0.000980096	0.00572
	1.0596	0.00533	0.000991	1.05959	0.000926752	0.00576
	1.0586	0.00524	0.000993	1.05859	0.000895701	0.00577
	1.0576	0.00513	0.000999	1.05759	0.000848726	0.00576
	1.0566	0.00503	0.000992	1.05659	0.00080414	0.00575
	1.0556	0.00494	0.000994	1.0556	0.000768312	0.00573
	1.0546	0.00485	0.000989	1.0546	0.000725159	0.00576
	1.0536	0.00475	0.00099	1.0536	0.000688296	0.00574
	1.0526	0.00466	0.000989	1.0526	0.000646736	0.00578
	1.0516	0.00456	0.000987	1.0516	0.000613854	0.00574
	1.0506	0.00447	0.000988	1.0506	0.00057301	0.00572
	1.0496	0.00438	0.00099	1.0496	0.000536146	0.00574
	1.0486	0.00428	0.000988	1.0486	0.000494586	0.00575
	1.0476	0.00421	0.000986	1.0476	0.000460908	0.00574
	1.0466	0.00412	0.000988	1.0466	0.000418551	0.00573
	1.0456	0.00402	0.000983	1.0456	0.000387182	0.00571
	1.0446	0.00393	0.000987	1.0446	0.000342436	0.00574
	1.0436	0.00383	0.000985	1.0436	0.0002875	0.00576
	1.0426	0.00376	0.000992	1.0426	0.000266322	0.00571
	1.0416	0.00368	0.000986	1.0416	0.000233439	0.00574
	1.0406	0.00357	0.000983	1.0406	0.000185589	0.00574
	1.0396	0.0035	0.000986	1.0396	0.000153424	0.00574
	1.0386	0.00342	0.000981	1.0386	0.000118153	0.00574
	1.0376	0.00334	0.000982	1.0376	7.96975e-05	0.00572
	1.0366	0.00325	0.000978	1.0366	3.96895e-05	0.00571
	1.0356	0.00316	0.000983	1.0356	1.25478e-06	0.00569
	1.0346	0.00309	0.000983	1.0346	-2.46258e-05	0.00569
	1.0336	0.00301	0.000981	1.0336	-6.22771e-05	0.0057
	1.0326	0.00293	0.00098	1.0326	-0.000100717	0.00571
	1.0316	0.00284	0.000982	1.0316	-0.000135191	0.00562
	1.0306	0.00276	0.000983	1.0306	-0.000179936	0.00564
	1.0296	0.00269	0.000981	1.0296	-0.000208121	0.00571
	1.0286	0.00261	0.000981	1.0286	-0.00024578	0.00571
	1.0276	0.00252	0.000979	1.0276	-0.000283439	0.0057
	1.0266	0.00246	0.000977	1.0266	-0.00030621	0.0057
	1.0256	0.00238	0.000975	1.0256	-0.000341481	0.00574
	1.0246	0.0023	0.000974	1.0246	-0.000387022	0.00576
	1.0236	0.00223	0.000973	1.0236	-0.000409713	0.00573
	1.0226	0.00216	0.000976	1.0226	-0.000443471	0.00569
	1.0216	0.00207	0.000977	1.0216	-0.000484236	0.00568
	1.0206	0.00203	0.000979	1.0206	-0.000509315	0.00567
	1.0196	0.00195	0.00098	1.0196	-0.000549363	0.00565
	1.0186	0.00187	0.000977	1.0186	-0.000583838	0.0057
	1.0176	0.0018	0.000973	1.0176	-0.000621497	0.0057
	1.0166	0.00172	0.000972	1.0166	-0.000656768	0.0057
	1.0156	0.00166	0.000975	1.0156	-0.00068742	0.00566
	1.0146	0.00159	0.000971	1.0146	-0.000723487	0.0057
	1.0136	0.00151	0.000971	1.0136	-0.000748567	0.00567
	1.0126	0.00144	0.00097	1.0126	-0.00077914	0.00565
	1.0116	0.00137	0.000969	1.01161	-0.000819268	0.00569
	1.0106	0.00132	0.000967	1.01061	-0.00083758	0.00566
	1.0096	0.00125	0.000968	1.00961	-0.000879777	0.00566
	1.0086	0.00118	0.000971	1.00861	-0.000910032	0.0057
	1.0076	0.00112	0.000971	1.00761	-0.000941083	0.00573
	1.0066	0.00106	0.00097	1.00661	-0.000975318	0.00567
	1.0056	0.000986465	0.000971	1.00561	-0.00101	0.00567
	1.0046	0.000925955	0.00097	1.00461	-0.00104	0.00562
	1.0036	0.000859873	0.000971	1.00361	-0.00107	0.00563
	1.0026	0.000806529	0.000968	1.00261	-0.00109	0.00567
	1.0016	0.000751831	0.000965	1.00161	-0.00113	0.00572
	1.0006	0.00068129	0.000963	1.00061	-0.00116	0.00569
	0.9996	0.00061457	0.000962	0.99961	-0.00119	0.00567
	0.9986	0.00056051	0.000965	0.99861	-0.00123	0.00566
	0.9976	0.000503981	0.000963	0.99761	-0.00125	0.00568
	0.9966	0.000448328	0.000962	0.99661	-0.00129	0.00561
	0.9956	0.000381688	0.000963	0.99561	-0.00132	0.00566
	0.9946	0.000327548	0.000959	0.99461	-0.00134	0.00566
	0.9936	0.000255414	0.00096	0.99361	-0.00137	0.00568
	0.9926	0.000192596	0.000958	0.99261	-0.00141	0.00569
	0.9916	0.000143232	0.000961	0.99161	-0.00144	0.00568
	0.9906	7.96975e-05	0.000959	0.99061	-0.00147	0.00566
	0.9896	2.63535e-05	0.000959	0.98961	-0.0015	0.00565
	0.9886	-2.77627e-05	0.000959	0.98861	-0.00152	0.00564
	0.9876	-8.42357e-05	0.000959	0.98761	-0.00156	0.00563
	0.9866	-0.000132086	0.000959	0.98661	-0.00158	0.00567
	0.9856	-0.000195621	0.000961	0.98561	-0.00161	0.00569
	0.9846	-0.000247373	0.000956	0.98461	-0.00164	0.00567
	0.9836	-0.000288933	0.000959	0.98361	-0.00167	0.00567
	0.9826	-0.000345382	0.000958	0.98261	-0.0017	0.00565
	0.9816	-0.00040422	0.000959	0.98161	-0.00173	0.00567
	0.9806	-0.000453662	0.000958	0.98061	-0.00177	0.00571
	0.9796	-0.000515605	0.000953	0.97961	-0.00179	0.00569
	0.9786	-0.000556369	0.00095	0.97861	-0.00182	0.00564
	0.9776	-0.000605016	0.000955	0.97761	-0.00185	0.00569
	0.9766	-0.000660748	0.000953	0.97661	-0.00188	0.00571
	0.9756	-0.000707006	0.000952	0.97561	-0.0019	0.00569
	0.9746	-0.000759554	0.000953	0.97461	-0.00193	0.00567
	0.9736	-0.000811306	0.00095	0.97361	-0.00197	0.0056
	0.9726	-0.000856688	0.000951	0.97261	-0.00199	0.00558
	0.9716	-0.000910032	0.000951	0.97161	-0.00202	0.00563
	0.9706	-0.000945064	0.000948	0.97061	-0.00204	0.00566
	0.9696	-0.001	0.000948	0.96961	-0.00207	0.00566
	0.9686	-0.00105	0.000943	0.96861	-0.0021	0.00563
	0.9676	-0.00113	0.00094	0.96761	-0.00217	0.00563
	0.9666	-0.00117	0.000938	0.96661	-0.00219	0.00564
	0.9656	-0.00122	0.000939	0.96561	-0.00221	0.00564
	0.9646	-0.00126	0.00094	0.96461	-0.00224	0.00566
	0.9636	-0.00131	0.000942	0.96361	-0.00227	0.00565
	0.9626	-0.00135	0.000939	0.96261	-0.00229	0.00567
	0.9616	-0.00139	0.000932	0.96161	-0.00233	0.00568
	0.9606	-0.00145	0.000936	0.96061	-0.00236	0.00569
	0.9596	-0.00148	0.000939	0.95961	-0.00238	0.00569
	0.9586	-0.00153	0.000938	0.95862	-0.00241	0.00571
	0.9576	-0.00158	0.000932	0.95762	-0.00244	0.00565
	0.9566	-0.00162	0.000936	0.95662	-0.00247	0.00559
	0.9556	-0.00167	0.000935	0.95562	-0.0025	0.0056
	0.9546	-0.00172	0.000932	0.95462	-0.00253	0.00561
	0.9536	-0.00176	0.000932	0.95362	-0.00255	0.00563
	0.9526	-0.00182	0.000932	0.95262	-0.00259	0.00561
	0.9516	-0.00184	0.000931	0.95162	-0.00261	0.00565
	0.9506	-0.00189	0.000935	0.95062	-0.00264	0.00563
	0.9496	-0.00194	0.000931	0.94962	-0.00267	0.00563
	0.9486	-0.00198	0.000927	0.94862	-0.0027	0.00559
	0.9476	-0.00203	0.000928	0.94762	-0.00272	0.00564
	0.9466	-0.00207	0.000931	0.94662	-0.00275	0.00565
	0.9456	-0.0021	0.000929	0.94562	-0.00277	0.00565
	0.9446	-0.00216	0.000926	0.94462	-0.00281	0.00563
	0.9436	-0.0022	0.000926	0.94362	-0.00283	0.00566
	0.9426	-0.00224	0.000925	0.94262	-0.00286	0.00566
	0.9416	-0.00229	0.000924	0.94162	-0.0029	0.00564
	0.9406	-0.00233	0.000921	0.94062	-0.00292	0.00562
	0.9396	-0.00237	0.000922	0.93962	-0.00296	0.00563
	0.9386	-0.00241	0.000922	0.93862	-0.00298	0.00564
	0.9376	-0.00245	0.000919	0.93762	-0.00301	0.00564
	0.9366	-0.0025	0.000922	0.93662	-0.00304	0.00562
	0.9356	-0.00254	0.000918	0.93562	-0.00307	0.00564
	0.9346	-0.00258	0.000918	0.93462	-0.0031	0.0056
	0.9336	-0.00263	0.000917	0.93362	-0.00313	0.00561
	0.9326	-0.00266	0.000914	0.93262	-0.00315	0.00564
	0.9316	-0.00271	0.000913	0.93162	-0.00319	0.00562
	0.9306	-0.00274	0.000917	0.93062	-0.0032	0.00561
	0.9296	-0.00279	0.000916	0.92962	-0.00324	0.00562
	0.9286	-0.00283	0.000919	0.92862	-0.00328	0.00562
	0.9276	-0.00287	0.000912	0.92762	-0.00331	0.00563
	0.9266	-0.00291	0.000915	0.92662	-0.00333	0.00557
	0.9256	-0.00295	0.000917	0.92562	-0.00337	0.00564
	0.9246	-0.00298	0.000918	0.92462	-0.00339	0.00564
	0.9236	-0.00303	0.000914	0.92362	-0.00342	0.00565
	0.9226	-0.00307	0.000908	0.92262	-0.00345	0.00561
	0.9216	-0.0031	0.000912	0.92162	-0.00348	0.00553
	0.9206	-0.00314	0.000916	0.92062	-0.00352	0.00556
	0.9196	-0.00317	0.000915	0.91962	-0.00355	0.00557
	0.9186	-0.00321	0.000914	0.91862	-0.00358	0.00561
	0.9176	-0.00325	0.00091	0.91762	-0.00361	0.00564
	0.9166	-0.00329	0.00091	0.91662	-0.00366	0.00563
	0.9156	-0.00334	0.000911	0.91562	-0.00369	0.00562
	0.9146	-0.00336	0.000911	0.91462	-0.00372	0.00563
	0.9136	-0.0034	0.000913	0.91362	-0.00375	0.00562
	0.9126	-0.00345	0.00091	0.91262	-0.00381	0.00559
	0.9116	-0.00348	0.00091	0.91162	-0.00383	0.00562
	0.9106	-0.00352	0.000909	0.91062	-0.00387	0.00563
	0.9096	-0.00356	0.000908	0.90962	-0.00391	0.00561
	0.9086	-0.0036	0.000906	0.90862	-0.00395	0.00561
	0.9076	-0.00365	0.000908	0.90763	-0.00399	0.0056
	0.9066	-0.00367	0.000907	0.90663	-0.00403	0.00554
	0.9056	-0.00371	0.000906	0.90563	-0.00407	0.00554
	0.9046	-0.00376	0.000905	0.90463	-0.00411	0.00556
	0.9036	-0.0038	0.000905	0.90363	-0.00416	0.00559
	0.9026	-0.00384	0.000905	0.90263	-0.00421	0.00563
	0.9016	-0.00388	0.000905	0.90163	-0.00425	0.00561
	0.9006	-0.00392	0.000905	0.90063	-0.0043	0.00557
	0.8996	-0.00397	0.000905	0.89963	-0.00435	0.00558
	0.8986	-0.004	0.000904	0.89863	-0.00439	0.0056
	0.8976	-0.00405	0.000902	0.89763	-0.00444	0.0056
	0.8966	-0.00411	0.000905	0.89663	-0.0045	0.00559
	0.8956	-0.00414	0.000905	0.89563	-0.00456	0.0056
	0.8946	-0.00418	0.000903	0.89463	-0.00462	0.0056
	0.8936	-0.00423	0.000903	0.89363	-0.00467	0.0056
	0.8926	-0.00427	0.000902	0.89263	-0.00472	0.00558
	0.8916	-0.00432	0.000904	0.89163	-0.00478	0.00558
	0.8906	-0.00437	0.000903	0.89063	-0.00485	0.00562
	0.8896	-0.00441	0.000902	0.88963	-0.00493	0.00563
	0.8886	-0.00446	0.0009	0.88863	-0.00499	0.00562
	0.8876	-0.0045	0.000901	0.88763	-0.00505	0.00558
	0.8866	-0.00455	0.000904	0.88663	-0.00513	0.00556
	0.8856	-0.0046	0.0009	0.88563	-0.0052	0.00558
	0.8846	-0.00465	0.000903	0.88463	-0.00528	0.00561
	0.8836	-0.0047	0.0009	0.88363	-0.00537	0.00562
	0.8826	-0.00473	0.000897	0.88263	-0.00544	0.00558
	0.8816	-0.00478	0.000903	0.88163	-0.00554	0.00559
	0.8806	-0.00485	0.000901	0.88064	-0.00563	0.0056
	0.8796	-0.00489	0.0009	0.87964	-0.00572	0.00558
	0.8786	-0.00495	0.000899	0.87864	-0.00584	0.00551
	0.8776	-0.005	0.000903	0.87764	-0.00596	0.00557
	0.8766	-0.00505	0.000905	0.87664	-0.00608	0.00556
	0.8756	-0.0051	0.000906	0.87564	-0.00621	0.00561
	0.8746	-0.00515	0.000905	0.87464	-0.00634	0.00561
	0.8736	-0.00521	0.000907	0.87364	-0.00649	0.0056
	0.8726	-0.00528	0.0009	0.87264	-0.00664	0.00562
	0.8716	-0.00534	0.0009	0.87164	-0.0068	0.00562
	0.8706	-0.0054	0.000904	0.87064	-0.00697	0.00563
	0.8696	-0.00546	0.000906	0.86964	-0.00714	0.0056
	0.8686	-0.00552	0.000907	0.86865	-0.00732	0.00557
	0.8676	-0.00559	0.000907	0.86765	-0.0075	0.00558
	0.8666	-0.00565	0.000909	0.86665	-0.00769	0.00563
	0.8656	-0.00574	0.000908	0.86565	-0.00791	0.00567
	0.8646	-0.00583	0.000907	0.86465	-0.00813	0.00568
	0.8636	-0.0059	0.000909	0.86365	-0.00837	0.00565
	0.8626	-0.00599	0.00091	0.86265	-0.00862	0.00564
	0.8616	-0.00609	0.000909	0.86166	-0.00889	0.00567
	0.8606	-0.00618	0.000914	0.86066	-0.00916	0.00566
	0.8596	-0.00629	0.000917	0.85966	-0.00947	0.00568
	0.8586	-0.0064	0.000919	0.85866	-0.00977	0.00571
	0.8576	-0.00652	0.000922	0.85766	-0.0101	0.00575
	0.8566	-0.00664	0.000924	0.85667	-0.01045	0.00574
	0.8556	-0.00675	0.00093	0.85567	-0.01082	0.00571
	0.8546	-0.00689	0.000932	0.85467	-0.01122	0.00567
	0.8536	-0.00702	0.000931	0.85367	-0.01164	0.00573
	0.8526	-0.00716	0.000937	0.85268	-0.01208	0.00574
	0.8516	-0.0073	0.000939	0.85168	-0.01256	0.00579
	0.8506	-0.00743	0.000944	0.85068	-0.01303	0.00579
	0.8496	-0.00758	0.000946	0.84969	-0.01356	0.00579
	0.8486	-0.00775	0.000953	0.84869	-0.01412	0.0058
	0.8476	-0.0079	0.000957	0.84769	-0.0147	0.00584
	0.8466	-0.00808	0.00096	0.8467	-0.01533	0.00588
	0.8456	-0.00827	0.000966	0.8457	-0.01598	0.0059
	0.8446	-0.00846	0.000974	0.8447	-0.01667	0.00592
	0.8436	-0.00868	0.000975	0.84371	-0.0174	0.00596
	0.8426	-0.00889	0.000984	0.84271	-0.01817	0.00601
	0.8416	-0.00912	0.000987	0.84172	-0.01899	0.00603
	0.8406	-0.00937	0.000992	0.84072	-0.01985	0.00605
	0.8396	-0.00964	0.000997	0.83973	-0.02076	0.00614
	0.8386	-0.0099	0.001	0.83874	-0.02172	0.00606
	0.8376	-0.0102	0.00101	0.83774	-0.02272	0.00611
	0.8366	-0.01049	0.00102	0.83675	-0.02379	0.00611
	0.8356	-0.01081	0.00103	0.83576	-0.02492	0.00614
	0.8346	-0.01113	0.00103	0.83476	-0.02607	0.00617
	0.8336	-0.01149	0.00105	0.83377	-0.02732	0.00619
	0.8326	-0.01186	0.00106	0.83278	-0.02865	0.00627
	0.8316	-0.01224	0.00108	0.83179	-0.03001	0.00631
	0.8306	-0.01265	0.00108	0.8308	-0.03144	0.00629
	0.8296	-0.01307	0.0011	0.82981	-0.03294	0.0064
	0.8286	-0.01354	0.00111	0.82882	-0.03453	0.0065
	0.8276	-0.01403	0.00113	0.82783	-0.03623	0.00655
	0.8266	-0.01454	0.00114	0.82684	-0.03795	0.00658
	0.8256	-0.01507	0.00115	0.82585	-0.03978	0.00665
	0.8246	-0.01564	0.00117	0.82486	-0.04168	0.00669
	0.8236	-0.01623	0.00119	0.82387	-0.04367	0.00676
	0.8226	-0.01687	0.00121	0.82289	-0.04574	0.00688
	0.8216	-0.01752	0.00123	0.8219	-0.04791	0.00692
	0.8206	-0.01822	0.00125	0.82092	-0.05022	0.00698
	0.8196	-0.01895	0.00127	0.81993	-0.05257	0.00708
	0.8186	-0.0197	0.00129	0.81895	-0.05499	0.00718
	0.8176	-0.0205	0.00131	0.81796	-0.05757	0.00728
	0.8166	-0.02135	0.00134	0.81698	-0.06024	0.00738
	0.8156	-0.02222	0.00137	0.816	-0.063	0.00733
	0.8146	-0.02314	0.0014	0.81501	-0.06592	0.00744
	0.8136	-0.02413	0.00143	0.81403	-0.06896	0.00761
	0.8126	-0.02517	0.00145	0.81305	-0.07207	0.0077
	0.8116	-0.02624	0.00149	0.81207	-0.0753	0.00787
	0.8106	-0.02734	0.00152	0.81109	-0.07862	0.008
	0.8096	-0.02853	0.00156	0.81012	-0.08209	0.00813
	0.8086	-0.02976	0.0016	0.80914	-0.08567	0.00826
	0.8076	-0.03104	0.00164	0.80816	-0.08941	0.00838
	0.8066	-0.03238	0.00169	0.80719	-0.09323	0.00846
	0.8056	-0.03377	0.00173	0.80621	-0.09713	0.00859
	0.8046	-0.03525	0.00177	0.80524	-0.10119	0.00876
	0.8036	-0.0368	0.00182	0.80426	-0.10541	0.00894
	0.8026	-0.03839	0.00187	0.80329	-0.10971	0.00909
	0.8016	-0.04008	0.00192	0.80232	-0.11417	0.00921
	0.8006	-0.04183	0.00198	0.80135	-0.11879	0.00938
	0.7996	-0.04363	0.00204	0.80038	-0.12349	0.00954
	0.7986	-0.04551	0.0021	0.79941	-0.12842	0.00969
	0.7976	-0.04746	0.00216	0.79844	-0.13336	0.00985
	0.7966	-0.04951	0.00222	0.79747	-0.13846	0.01003
	0.7956	-0.05164	0.0023	0.7965	-0.14379	0.01023
	0.7946	-0.05381	0.00237	0.79554	-0.14912	0.01044
	0.7936	-0.0561	0.00242	0.79457	-0.1547	0.01062
	0.7926	-0.0585	0.00252	0.79361	-0.16035	0.01087
	0.7916	-0.06096	0.00261	0.79264	-0.16616	0.0111
	0.7906	-0.06354	0.00268	0.79168	-0.17221	0.01127
	0.7896	-0.0662	0.00277	0.79072	-0.17818	0.01151
	0.7886	-0.06903	0.00286	0.78976	-0.18447	0.01172
	0.7876	-0.07189	0.00294	0.7888	-0.19084	0.01194
	0.7866	-0.07481	0.00306	0.78784	-0.19737	0.0122
	0.7856	-0.07787	0.00314	0.78688	-0.20398	0.0124
	0.7846	-0.08105	0.00324	0.78592	-0.21075	0.01263
	0.7836	-0.08432	0.00336	0.78497	-0.2176	0.0129
	0.7826	-0.08774	0.00347	0.78401	-0.22468	0.01325
	0.7816	-0.09124	0.00358	0.78306	-0.23185	0.0135
	0.7806	-0.0949	0.0037	0.7821	-0.23917	0.01373
	0.7796	-0.09857	0.00382	0.78115	-0.24666	0.01401
	0.7786	-0.10239	0.00395	0.7802	-0.25414	0.01432
	0.7776	-0.10645	0.00408	0.77924	-0.26186	0.01463
	0.7766	-0.11051	0.00422	0.77829	-0.26975	0.0149
	0.7756	-0.11473	0.00436	0.77734	-0.27755	0.01494
	0.7746	-0.11911	0.0045	0.77639	-0.28567	0.01537
	0.7736	-0.12357	0.00465	0.77545	-0.29395	0.0157
	0.7726	-0.12818	0.0048	0.7745	-0.30231	0.01596
	0.7716	-0.13296	0.00496	0.77355	-0.31083	0.01631
	0.7706	-0.13782	0.00511	0.77261	-0.31951	0.01672
	0.7696	-0.14291	0.00527	0.77166	-0.32834	0.01699
	0.7686	-0.14801	0.00547	0.77072	-0.33718	0.0172
	0.7676	-0.15334	0.00564	0.76977	-0.34626	0.01771
	0.7666	-0.15884	0.00582	0.76883	-0.35533	0.01807
	0.7656	-0.16441	0.00598	0.76789	-0.36457	0.01841
	0.7646	-0.17014	0.00618	0.76695	-0.37404	0.01883
	0.7636	-0.17611	0.00638	0.76601	-0.3836	0.01907
	0.7626	-0.18217	0.00659	0.76507	-0.39339	0.01946
	0.7616	-0.18838	0.0068	0.76413	-0.40326	0.0199
	0.7606	-0.19475	0.007	0.76319	-0.41314	0.02005
	0.7596	-0.20127	0.00722	0.76226	-0.42309	0.02041
	0.7586	-0.20804	0.00744	0.76132	-0.43328	0.02096
	0.7576	-0.21473	0.00764	0.76039	-0.44347	0.02136
	0.7566	-0.22182	0.00793	0.75945	-0.45382	0.02179
	0.7556	-0.22898	0.00817	0.75852	-0.46425	0.02217
	0.7546	-0.23639	0.00838	0.75758	-0.47468	0.02253
	0.7536	-0.24395	0.00865	0.75665	-0.48535	0.0229
	0.7526	-0.25159	0.00891	0.75572	-0.4961	0.02336
	0.7516	-0.25955	0.00917	0.75478	-0.50701	0.02356
	0.7506	-0.2676	0.00943	0.75385	-0.51775	0.0239
	0.7496	-0.2758	0.00969	0.75292	-0.52898	0.02461
	0.7486	-0.28432	0.01002	0.75199	-0.54045	0.02513
	0.7476	-0.29275	0.0103	0.75107	-0.55183	0.02542
	0.7466	-0.30143	0.01056	0.75014	-0.56298	0.02572
	0.7456	-0.31059	0.01087	0.74921	-0.5746	0.02615
	0.7446	-0.31951	0.01117	0.74828	-0.58591	0.02654
	0.7436	-0.32898	0.0115	0.74735	-0.59761	0.02712
	0.7426	-0.33846	0.01179	0.74643	-0.60971	0.02765
	0.7416	-0.34801	0.01215	0.7455	-0.6215	0.02805
	0.7406	-0.3578	0.01249	0.74458	-0.63328	0.02846
	0.7396	-0.36799	0.01281	0.74365	-0.64522	0.02893
	0.7386	-0.37818	0.01314	0.74273	-0.65717	0.02929
	0.7376	-0.38885	0.01352	0.7418	-0.66927	0.02967
	0.7366	-0.39944	0.01387	0.74088	-0.68145	0.0302
	0.7356	-0.41027	0.01424	0.73995	-0.69339	0.03081
	0.7346	-0.42126	0.01457	0.73903	-0.70605	0.03147
	0.7336	-0.4324	0.01499	0.73811	-0.71855	0.0316
	0.7326	-0.44403	0.01541	0.73719	-0.73041	0.03216
	0.7316	-0.45565	0.01576	0.73627	-0.74379	0.03311
	0.7306	-0.46736	0.01611	0.73535	-0.75677	0.03358
	0.7296	-0.47938	0.0166	0.73443	-0.76951	0.03386
	0.7286	-0.49156	0.01701	0.73351	-0.78193	0.03418
	0.7276	-0.5039	0.01741	0.73259	-0.79443	0.03459
	0.7266	-0.51656	0.01779	0.73167	-0.80732	0.03523
	0.7256	-0.52922	0.01827	0.73076	-0.82086	0.03578
	0.7246	-0.54212	0.01867	0.72983	-0.8328	0.03596
	0.7236	-0.55525	0.01911	0.72891	-0.84554	0.03646
	0.7226	-0.56863	0.0196	0.72799	-0.85828	0.03701
	0.7216	-0.58209	0.02002	0.72708	-0.87182	0.03752
	0.7206	-0.5957	0.0205	0.72616	-0.88455	0.03817
	0.7196	-0.60979	0.02103	0.72524	-0.89809	0.03864
	0.7186	-0.62412	0.02152	0.72432	-0.91083	0.03911
	0.7176	-0.63846	0.02195	0.72341	-0.92436	0.0399
	0.7166	-0.65263	0.02243	0.72249	-0.9379	0.0404
	0.7156	-0.66704	0.02299	0.72157	-0.95064	0.04038
	0.7146	-0.68193	0.02345	0.72065	-0.96338	0.04114
	0.7136	-0.6965	0.02393	0.71974	-0.97691	0.04184
	0.7126	-0.71162	0.02453	0.71882	-0.99045	0.04243
	0.7116	-0.72699	0.02501	0.7179	-1.00318	0.04281
	0.7106	-0.7422	0.02551	0.71698	-1.01592	0.04341
	0.7096	-0.75732	0.02599	0.71607	-1.02946	0.04412
	0.7086	-0.77293	0.02659	0.71515	-1.04299	0.04466
	0.7076	-0.78861	0.02712	0.71423	-1.05573	0.04498
	0.7066	-0.80494	0.02776	0.71331	-1.06768	0.04513
	0.7056	-0.82166	0.02826	0.71239	-1.08121	0.04598
	0.7046	-0.83758	0.02871	0.71148	-1.09554	0.0468
	0.7036	-0.8535	0.02932	0.71057	-1.10908	0.04732
	0.7026	-0.86943	0.02995	0.70965	-1.12182	0.04775
	0.7016	-0.88694	0.03049	0.70873	-1.13455	0.04812
	0.7006	-0.90366	0.03105	0.70781	-1.14729	0.04858
	0.6996	-0.92038	0.03165	0.70689	-1.16083	0.04943
	0.6986	-0.9371	0.03227	0.70597	-1.17357	0.0497
	0.6976	-0.95462	0.03286	0.70505	-1.18551	0.04982
	0.6966	-0.97134	0.0334	0.70413	-1.19825	0.05057
	0.6956	-0.98885	0.03399	0.70322	-1.21258	0.05125
	0.6946	-1.00637	0.03453	0.7023	-1.22611	0.05167
	0.6936	-1.02309	0.03515	0.70138	-1.23806	0.05216
	0.6926	-1.03981	0.03593	0.70046	-1.2508	0.05257
	0.6916	-1.05732	0.03637	0.69954	-1.26354	0.05277
	0.6906	-1.07484	0.03694	0.69861	-1.27548	0.05363
	0.6896	-1.09315	0.03765	0.6977	-1.28901	0.05443
	0.6886	-1.11146	0.03825	0.69678	-1.30175	0.05497
	0.6876	-1.12898	0.03887	0.69585	-1.31369	0.05516
	0.6866	-1.14729	0.03945	0.69492	-1.32404	0.05539
	0.6856	-1.16481	0.04012	0.69399	-1.33599	0.05582
	0.6846	-1.18232	0.04069	0.69307	-1.34873	0.05633
	0.6836	-1.20064	0.04132	0.69215	-1.36067	0.05685
	0.6826	-1.21815	0.04194	0.69122	-1.37261	0.05732
	0.6816	-1.23567	0.04257	0.6903	-1.38535	0.05787
	0.6806	-1.25318	0.04324	0.68938	-1.39729	0.05851
	0.6796	-1.2707	0.04379	0.68846	-1.41003	0.05919
	0.6786	-1.28822	0.04438	0.68753	-1.42197	0.0596
	0.6776	-1.30573	0.04503	0.6866	-1.43312	0.05985
	0.6766	-1.32404	0.04566	0.68567	-1.44427	0.05972
	0.6756	-1.34156	0.04634	0.68473	-1.45382	0.06077
	0.6746	-1.35908	0.04682	0.68383	-1.46895	0.06164
	0.6736	-1.3758	0.04746	0.6829	-1.48089	0.06177
	0.6726	-1.39411	0.0481	0.68198	-1.49283	0.06267
	0.6716	-1.41242	0.04873	0.68104	-1.50318	0.06274
	0.6706	-1.42914	0.04923	0.6801	-1.51274	0.06292
	0.6696	-1.44666	0.05003	0.67917	-1.52309	0.06329
	0.6686	-1.46656	0.05064	0.67823	-1.53344	0.06387
	0.6676	-1.48328	0.05105	0.6773	-1.54459	0.06456
	0.6666	-1.4992	0.05181	0.67637	-1.55573	0.06511
	0.6656	-1.51672	0.05252	0.67544	-1.56688	0.06569
	0.6646	-1.53424	0.05306	0.67452	-1.57882	0.06594
	0.6636	-1.55175	0.05373	0.67359	-1.58997	0.0664
	0.6626	-1.56927	0.05425	0.67266	-1.60111	0.0672
	0.6616	-1.58599	0.05486	0.67172	-1.61067	0.06725
	0.6606	-1.6043	0.05548	0.67077	-1.61943	0.06736
	0.6596	-1.62102	0.05602	0.66982	-1.62739	0.0672
	0.6586	-1.63694	0.05652	0.66888	-1.63694	0.06802
	0.6576	-1.65366	0.05726	0.66796	-1.64968	0.06876
	0.6566	-1.67038	0.05791	0.66702	-1.65924	0.06912
	0.6556	-1.68631	0.05825	0.66608	-1.66799	0.06959
	0.6546	-1.70223	0.0589	0.66514	-1.67755	0.06971
	0.6536	-1.71815	0.05936	0.66419	-1.68631	0.06976
	0.6526	-1.73328	0.05999	0.66325	-1.69586	0.0704
	0.6516	-1.74841	0.06058	0.66232	-1.70621	0.07109
	0.6506	-1.76433	0.06121	0.66138	-1.71656	0.07156
	0.6496	-1.78185	0.06179	0.66043	-1.72452	0.07157
	0.6486	-1.79777	0.06218	0.65948	-1.73169	0.07186
	0.6476	-1.81051	0.06275	0.65853	-1.74045	0.07251
	0.6466	-1.82643	0.06333	0.65758	-1.74841	0.07221
	0.6456	-1.84156	0.06377	0.65663	-1.75637	0.07274
	0.6446	-1.85589	0.06433	0.65571	-1.76831	0.07375
	0.6436	-1.87261	0.06507	0.65478	-1.77946	0.07411
	0.6426	-1.88854	0.06553	0.65382	-1.78662	0.0744
	0.6416	-1.89968	0.06576	0.65286	-1.79299	0.07461
	0.6406	-1.91481	0.06656	0.65191	-1.80016	0.07471
	0.6396	-1.92834	0.06678	0.65097	-1.80971	0.07532
	0.6386	-1.94188	0.06749	0.65002	-1.81847	0.07556
	0.6376	-1.95462	0.0679	0.64906	-1.82404	0.07564
	0.6366	-1.96815	0.06831	0.64811	-1.83201	0.07617
	0.6356	-1.98089	0.06879	0.64715	-1.83917	0.07658
	0.6346	-1.99443	0.06938	0.64619	-1.84554	0.07678
	0.6336	-2.00955	0.06993	0.64523	-1.85191	0.07659
	0.6326	-2.02229	0.07021	0.64428	-1.85987	0.07733
	0.6316	-2.03583	0.07078	0.64333	-1.86783	0.07763
	0.6306	-2.04777	0.07111	0.64239	-1.87659	0.0781
	0.6296	-2.06051	0.07169	0.64143	-1.88376	0.07798
	0.6286	-2.07325	0.07197	0.64045	-1.88615	0.07791
	0.6276	-2.08439	0.0725	0.63953	-1.89889	0.07897
	0.6266	-2.09634	0.07286	0.63861	-1.91162	0.07935
	0.6256	-2.10748	0.0733	0.63762	-1.91401	0.0793
	0.6246	-2.11783	0.0736	0.63666	-1.91959	0.07931
	0.6236	-2.12898	0.07421	0.6357	-1.92596	0.07955
	0.6226	-2.14331	0.0747	0.63473	-1.93153	0.07974
	0.6216	-2.15446	0.07498	0.63377	-1.9379	0.08011
	0.6206	-2.1664	0.07543	0.6328	-1.94268	0.08017
	0.6196	-2.17755	0.07576	0.63184	-1.94825	0.08075
	0.6186	-2.1879	0.07615	0.63089	-1.95701	0.08135
	0.6176	-2.19904	0.07653	0.62993	-1.96258	0.0816
	0.6166	-2.20541	0.07681	0.62896	-1.96736	0.08183
	0.6156	-2.21895	0.07747	0.62801	-1.97532	0.082
	0.6146	-2.2285	0.07755	0.62704	-1.98089	0.08228
	0.6136	-2.23965	0.07804	0.62607	-1.98487	0.08236
	0.6126	-2.2508	0.07838	0.62509	-1.98885	0.08195
	0.6116	-2.25876	0.07858	0.62408	-1.98726	0.08163
	0.6106	-2.26831	0.079	0.62315	-1.99841	0.08295
	0.6096	-2.27787	0.07937	0.62219	-2.00478	0.0827
	0.6086	-2.28583	0.07972	0.62121	-2.00796	0.08284
	0.6076	-2.29777	0.08016	0.62024	-2.01194	0.08341
	0.6066	-2.30494	0.08025	0.61928	-2.01831	0.08385
	0.6056	-2.31131	0.08049	0.61832	-2.02468	0.0841
	0.6046	-2.32086	0.0809	0.61734	-2.02866	0.0842
	0.6036	-2.32882	0.08128	0.61635	-2.03025	0.0844
	0.6026	-2.34076	0.08168	0.61541	-2.03901	0.0853
	0.6016	-2.34713	0.08181	0.61443	-2.0422	0.0851
	0.6006	-2.35748	0.08227	0.61348	-2.05016	0.0859
	0.5996	-2.36624	0.0825	0.61253	-2.05892	0.0857
	0.5986	-2.37261	0.08264	0.61153	-2.05892	0.0848
	0.5976	-2.37898	0.08299	0.61055	-2.0621	0.085
	0.5966	-2.38854	0.08337	0.60959	-2.06847	0.0855
	0.5956	-2.39411	0.08342	0.60862	-2.07245	0.0858
	0.5946	-2.40127	0.08385	0.60764	-2.07643	0.0863
	0.5936	-2.40764	0.08397	0.60666	-2.07882	0.0866
	0.5926	-2.41083	0.08414	0.60568	-2.08201	0.0863
	0.5916	-2.42516	0.08482	0.6047	-2.08519	0.0861
	0.5906	-2.42994	0.0847	0.60373	-2.09076	0.0868
	0.5896	-2.4379	0.08517	0.60278	-2.09793	0.0874
	0.5886	-2.44347	0.08523	0.6018	-2.10111	0.0874
	0.5876	-2.45303	0.08565	0.60084	-2.10828	0.0878
	0.5866	-2.4586	0.08573	0.59982	-2.1043	0.0869
	0.5856	-2.46099	0.08574	0.59883	-2.10669	0.0869
	0.5846	-2.46895	0.08627	0.59786	-2.11067	0.0871
	0.5836	-2.47373	0.08632	0.59689	-2.11545	0.0874
	0.5826	-2.48089	0.08673	0.59591	-2.11863	0.0873
	0.5816	-2.48965	0.08689	0.59493	-2.12261	0.0879
	0.5806	-2.49204	0.08691	0.59398	-2.12978	0.0884
	0.5796	-2.49761	0.08723	0.593	-2.13296	0.0885
	0.5786	-2.50398	0.08751	0.59201	-2.13455	0.0887
	0.5776	-2.50637	0.08747	0.59103	-2.13854	0.0888
	0.5766	-2.51194	0.0878	0.59005	-2.14172	0.0884
	0.5756	-2.51911	0.08802	0.5891	-2.14968	0.0887
	0.5746	-2.52548	0.08822	0.5881	-2.14889	0.0887
	0.5736	-2.52946	0.08833	0.58713	-2.15366	0.0893
	0.5726	-2.53503	0.08858	0.5861	-2.14889	0.0884
	0.5716	-2.53822	0.08862	0.58512	-2.15207	0.0893
	0.5706	-2.54459	0.08898	0.58414	-2.15605	0.0893
	0.5696	-2.55175	0.08919	0.58317	-2.16003	0.0893
	0.5686	-2.55573	0.08916	0.5822	-2.16481	0.0895
	0.5676	-2.5621	0.08954	0.58123	-2.16959	0.0902
	0.5666	-2.56768	0.08978	0.58023	-2.17038	0.09
	0.5656	-2.57086	0.08972	0.57927	-2.17596	0.0901
	0.5646	-2.57484	0.08993	0.57829	-2.17994	0.0903
	0.5636	-2.58121	0.09024	0.5773	-2.18073	0.0907
	0.5626	-2.58917	0.09042	0.5763	-2.18073	0.0903
	0.5616	-2.58997	0.09029	0.57529	-2.17994	0.0896
	0.5606	-2.58917	0.0902	0.57429	-2.17994	0.0898
	0.5596	-2.59076	0.09061	0.57329	-2.17994	0.09
	0.5586	-2.59952	0.09094	0.57231	-2.18232	0.0906
	0.5576	-2.6051	0.09102	0.57138	-2.19347	0.0912
	0.5566	-2.60908	0.09106	0.57039	-2.19506	0.0908
	0.5556	-2.60908	0.09105	0.56941	-2.19904	0.0905
	0.5546	-2.61385	0.09143	0.56843	-2.20143	0.0909
	0.5536	-2.62261	0.09169	0.56745	-2.20541	0.091
	0.5526	-2.62659	0.09171	0.56645	-2.20462	0.091
	0.5516	-2.62739	0.09161	0.56546	-2.20621	0.0909
	0.5506	-2.62898	0.09178	0.56449	-2.21178	0.0917
	0.5496	-2.63057	0.09181	0.56352	-2.21656	0.0922
	0.5486	-2.63137	0.09198	0.56249	-2.21099	0.0915
	0.5476	-2.64252	0.09247	0.56151	-2.21417	0.0915
	0.5466	-2.64331	0.09216	0.56051	-2.21417	0.0912
	0.5456	-2.64411	0.09233	0.55953	-2.21815	0.0913
	0.5446	-2.65048	0.09269	0.55855	-2.22054	0.0914
	0.5436	-2.65605	0.09272	0.55756	-2.22293	0.0911
	0.5426	-2.65844	0.0928	0.55654	-2.21975	0.0909
	0.5416	-2.66322	0.0931	0.55556	-2.22293	0.0914
	0.5406	-2.66401	0.09284	0.55458	-2.22532	0.0919
	0.5396	-2.6672	0.09306	0.55362	-2.23248	0.0922
	0.5386	-2.66561	0.09308	0.55262	-2.23248	0.0914
	0.5376	-2.67197	0.09342	0.55163	-2.23408	0.0917
	0.5366	-2.67277	0.09327	0.55066	-2.23806	0.0921
	0.5356	-2.67277	0.09342	0.54968	-2.24204	0.0923
	0.5346	-2.68312	0.09378	0.54866	-2.23806	0.0922
	0.5336	-2.68551	0.09365	0.54766	-2.23806	0.0923
	0.5326	-2.6871	0.09385	0.54665	-2.23726	0.092
	0.5316	-2.68869	0.09387	0.54567	-2.24045	0.0924
	0.5306	-2.69347	0.09402	0.54469	-2.24283	0.0926
	0.5296	-2.69108	0.09387	0.54373	-2.25	0.0925
	0.5286	-2.69188	0.09395	0.54275	-2.25318	0.0926
	0.5276	-2.69666	0.09429	0.54171	-2.24682	0.0924
	0.5266	-2.70462	0.09444	0.54075	-2.25239	0.0932
	0.5256	-2.70621	0.09439	0.53974	-2.25159	0.0928
	0.5246	-2.7086	0.09435	0.53875	-2.25318	0.0931
	0.5236	-2.71178	0.09451	0.53777	-2.25557	0.0928
	0.5226	-2.70541	0.09429	0.53676	-2.25478	0.0926
	0.5216	-2.7086	0.09472	0.53576	-2.25478	0.0929
	0.5206	-2.71178	0.09469	0.5348	-2.26035	0.0933
	0.5196	-2.71178	0.09469	0.53381	-2.26274	0.0935
	0.5186	-2.71656	0.09491	0.53281	-2.26194	0.0931
	0.5176	-2.72054	0.09497	0.53181	-2.26194	0.0933
	0.5166	-2.72373	0.09506	0.5308	-2.26035	0.0926
	0.5156	-2.72452	0.09502	0.52982	-2.26433	0.0935
	0.5146	-2.72611	0.09515	0.52885	-2.26831	0.0937
	0.5136	-2.72532	0.09501	0.52786	-2.2707	0.0944
	0.5126	-2.7293	0.09534	0.52686	-2.2707	0.0939
	0.5116	-2.73248	0.09537	0.52587	-2.2715	0.094
	0.5106	-2.73646	0.09545	0.52487	-2.2715	0.0942
	0.5096	-2.73487	0.09542	0.52388	-2.27389	0.0945
	0.5086	-2.74045	0.09551	0.52287	-2.2715	0.0938
	0.5076	-2.73965	0.09548	0.5218	-2.26115	0.0936
	0.5066	-2.73487	0.09541	0.52087	-2.2715	0.0948
	0.5056	-2.74363	0.09587	0.51991	-2.27787	0.0946
	0.5046	-2.74761	0.09582	0.51892	-2.28025	0.0945
	0.5036	-2.7492	0.09585	0.51795	-2.28424	0.0947
	0.5026	-2.75	0.09585	0.51696	-2.28662	0.0947
	0.5016	-2.7508	0.09582	0.51595	-2.28424	0.0946
	0.5006	-2.74682	0.09574	0.51494	-2.28344	0.0948
	0.4996	-2.75239	0.0961	0.51395	-2.28424	0.0947
	0.4986	-2.75557	0.0961	0.51293	-2.28185	0.0944
	0.4976	-2.75557	0.096	0.51195	-2.28424	0.0946
	0.4966	-2.75796	0.0961	0.51097	-2.28742	0.0949
	0.4956	-2.75876	0.0962	0.51	-2.29299	0.095
	0.4946	-2.75717	0.09598	0.50897	-2.28742	0.0947
	0.4936	-2.75637	0.0961	0.50795	-2.28503	0.0947
	0.4926	-2.76274	0.0965	0.50698	-2.28901	0.0949
	0.4916	-2.76354	0.0962	0.506	-2.29299	0.0953
	0.4906	-2.76274	0.0963	0.50498	-2.28981	0.0949
	0.4896	-2.76592	0.0965	0.50399	-2.29061	0.0953
	0.4886	-2.76911	0.0966	0.50301	-2.29379	0.0954
	0.4876	-2.7715	0.0966	0.50197	-2.28742	0.0942
	0.4866	-2.77468	0.0967	0.50101	-2.29459	0.0954
	0.4856	-2.77548	0.0966	0.50004	-2.29936	0.0956
	0.4846	-2.77707	0.0967	0.49902	-2.29618	0.0952
	0.4836	-2.77627	0.0966	0.49803	-2.29697	0.0947
	0.4826	-2.77707	0.0967	0.49704	-2.29936	0.0948
	0.4816	-2.77707	0.0967	0.49607	-2.30334	0.0952
	0.4806	-2.77627	0.0967	0.49508	-2.30494	0.0954
	0.4796	-2.78185	0.0969	0.49408	-2.30573	0.0957
	0.4786	-2.78105	0.0967	0.49307	-2.30414	0.0953
	0.4776	-2.77866	0.0967	0.49205	-2.30096	0.0953
	0.4766	-2.78185	0.097	0.49108	-2.30494	0.0959
	0.4756	-2.78185	0.0969	0.4901	-2.30892	0.0956
	0.4746	-2.78424	0.0969	0.48912	-2.3121	0.0958
	0.4736	-2.78583	0.097	0.48811	-2.30971	0.0954
	0.4726	-2.78583	0.097	0.4871	-2.30812	0.0956
	0.4716	-2.78503	0.0969	0.48613	-2.3129	0.0957
	0.4706	-2.78344	0.0969	0.48515	-2.31608	0.0958
	0.4696	-2.79379	0.0974	0.48414	-2.31529	0.0959
	0.4686	-2.78981	0.0971	0.48314	-2.31529	0.0955
	0.4676	-2.79299	0.0972	0.48213	-2.3129	0.0952
	0.4666	-2.79857	0.0974	0.48115	-2.31608	0.096
	0.4656	-2.79936	0.0973	0.48014	-2.31449	0.0951
	0.4646	-2.79618	0.0971	0.47912	-2.3121	0.0954
	0.4636	-2.79697	0.0973	0.47816	-2.31847	0.096
	0.4626	-2.79936	0.0973	0.47715	-2.31688	0.0951
	0.4616	-2.80096	0.0974	0.47614	-2.31529	0.095
	0.4606	-2.80096	0.0973	0.47513	-2.31369	0.095
	0.4596	-2.80494	0.0975	0.47415	-2.31688	0.0958
	0.4586	-2.80414	0.0974	0.47318	-2.32166	0.0961
	0.4576	-2.80175	0.0973	0.47218	-2.32086	0.0957
	0.4566	-2.79936	0.0973	0.47118	-2.32166	0.0955
	0.4556	-2.80414	0.0974	0.47018	-2.32166	0.0952
	0.4546	-2.80255	0.0974	0.46915	-2.31608	0.0954
	0.4536	-2.80653	0.0976	0.46817	-2.32006	0.096
	0.4526	-2.80812	0.0977	0.46721	-2.32643	0.0967
	0.4516	-2.81131	0.0977	0.46622	-2.32803	0.096
	0.4506	-2.8121	0.0976	0.46524	-2.33121	0.0955
	0.4496	-2.80892	0.0974	0.46424	-2.33041	0.0945
	0.4486	-2.80971	0.0977	0.46314	-2.31529	0.0932
	0.4476	-2.8129	0.0977	0.46221	-2.32643	0.0945
	0.4466	-2.81131	0.0976	0.46122	-2.32803	0.094
	0.4456	-2.81449	0.0978	0.46025	-2.3328	0.0942
	0.4446	-2.81608	0.0978	0.45924	-2.33041	0.094
	0.4436	-2.81847	0.0977	0.4582	-2.32484	0.0941
	0.4426	-2.8129	0.0976	0.45725	-2.3328	0.0951
	0.4416	-2.81051	0.0975	0.45627	-2.33599	0.0948
	0.4406	-2.81608	0.0979	0.45525	-2.3328	0.0943
	0.4396	-2.81768	0.0978	0.45422	-2.32803	0.0942
	0.4386	-2.81051	0.0974	0.45329	-2.33838	0.0952
	0.4376	-2.81608	0.0979	0.4523	-2.34076	0.0948
	0.4366	-2.82086	0.098	0.45133	-2.34475	0.0946
	0.4356	-2.82325	0.098	0.45032	-2.34315	0.0946
	0.4346	-2.82245	0.0978	0.4493	-2.34076	0.0944
	0.4336	-2.81608	0.0976	0.44831	-2.34156	0.0947
	0.4326	-2.82166	0.0981	0.44731	-2.34156	0.0949
	0.4316	-2.82006	0.0978	0.44632	-2.34315	0.095
	0.4306	-2.82245	0.098	0.44531	-2.34236	0.0951
	0.4296	-2.82404	0.0979	0.4443	-2.33997	0.0943
	0.4286	-2.82564	0.098	0.44322	-2.32803	0.0938
	0.4276	-2.82086	0.0977	0.4423	-2.34076	0.0952
	0.4266	-2.82882	0.0982	0.44134	-2.34713	0.0956
	0.4256	-2.83121	0.0981	0.44034	-2.34713	0.095
	0.4246	-2.83041	0.098	0.43927	-2.33599	0.0937
	0.4236	-2.82962	0.098	0.43833	-2.34475	0.0949
	0.4226	-2.82723	0.0979	0.43734	-2.34634	0.0946
	0.4216	-2.83041	0.0981	0.43639	-2.3543	0.0953
	0.4206	-2.83121	0.0981	0.43538	-2.3535	0.095
	0.4196	-2.83599	0.0982	0.43438	-2.35271	0.0952
	0.4186	-2.8336	0.098	0.43336	-2.35032	0.0947
	0.4176	-2.83439	0.0982	0.43236	-2.34952	0.0947
	0.4166	-2.83599	0.0982	0.43138	-2.3535	0.095
	0.4156	-2.83917	0.0982	0.43039	-2.3543	0.0949
	0.4146	-2.8328	0.0979	0.42936	-2.35032	0.0946
	0.4136	-2.83041	0.098	0.42836	-2.34952	0.0951
	0.4126	-2.83519	0.0982	0.42738	-2.35271	0.0951
	0.4116	-2.83678	0.0982	0.42636	-2.34952	0.0949
	0.4106	-2.83678	0.0981	0.42539	-2.3543	0.0952
	0.4096	-2.83997	0.0983	0.42439	-2.3543	0.0953
	0.4086	-2.83838	0.0981	0.42341	-2.35828	0.095
	0.4076	-2.83758	0.0981	0.42237	-2.35111	0.0941
	0.4066	-2.83997	0.0983	0.42126	-2.33439	0.0938
	0.4056	-2.84156	0.0982	0.42037	-2.35111	0.0954
	0.4046	-2.84236	0.0983	0.41938	-2.35271	0.0947
	0.4036	-2.84554	0.0984	0.41838	-2.3535	0.0947
	0.4026	-2.84634	0.0983	0.41741	-2.35828	0.0951
	0.4016	-2.83917	0.098	0.41641	-2.35748	0.0951
	0.4006	-2.84475	0.0983	0.4154	-2.35669	0.0949
	0.3996	-2.84315	0.0982	0.4144	-2.35589	0.0945
	0.3986	-2.84315	0.0982	0.41339	-2.3551	0.0942
	0.3976	-2.84634	0.0984	0.41236	-2.35032	0.0941
	0.3966	-2.84873	0.0984	0.41138	-2.35271	0.0945
	0.3956	-2.84873	0.0983	0.41041	-2.35748	0.0951
	0.3946	-2.84634	0.0982	0.40942	-2.35987	0.0949
	0.3936	-2.84873	0.0984	0.4084	-2.35669	0.0945
	0.3926	-2.85111	0.0985	0.40742	-2.35987	0.0953
	0.3916	-2.85111	0.0984	0.40649	-2.37102	0.096
	0.3906	-2.84952	0.0983	0.40544	-2.36226	0.095
	0.3896	-2.84873	0.0983	0.40443	-2.36067	0.0947
	0.3886	-2.84873	0.0983	0.40344	-2.36306	0.0947
	0.3876	-2.85032	0.0984	0.40245	-2.36385	0.0946
	0.3866	-2.85271	0.0984	0.40141	-2.35748	0.0944
	0.3856	-2.84873	0.0982	0.40041	-2.35828	0.0947
	0.3846	-2.85271	0.0985	0.39943	-2.36146	0.0951
	0.3836	-2.85111	0.0983	0.39845	-2.36465	0.0954
	0.3826	-2.8535	0.0985	0.39743	-2.36146	0.0948
	0.3816	-2.85748	0.0985	0.39642	-2.35987	0.0948
	0.3806	-2.85748	0.0984	0.39547	-2.36783	0.0955
	0.3796	-2.85748	0.0984	0.39445	-2.36465	0.0945
	0.3786	-2.85748	0.0985	0.39343	-2.36067	0.0944
	0.3776	-2.85987	0.0985	0.39244	-2.36226	0.0946
	0.3766	-2.8543	0.0981	0.39145	-2.36465	0.0947
	0.3756	-2.85589	0.0984	0.39049	-2.37022	0.095
	0.3746	-2.85589	0.0983	0.38945	-2.36465	0.0945
	0.3736	-2.85669	0.0984	0.38844	-2.36226	0.0949
	0.3726	-2.86306	0.0987	0.38747	-2.36783	0.0954
	0.3716	-2.85908	0.0983	0.38647	-2.36704	0.095
	0.3706	-2.86146	0.0985	0.38546	-2.36624	0.095
	0.3696	-2.85828	0.0983	0.38447	-2.36704	0.095
	0.3686	-2.86385	0.0986	0.38348	-2.36863	0.0949
	0.3676	-2.86306	0.0985	0.38245	-2.36385	0.0947
	0.3666	-2.86545	0.0986	0.38149	-2.37022	0.0953
	0.3656	-2.86226	0.0982	0.3805	-2.37261	0.0949
	0.3646	-2.85748	0.0983	0.37951	-2.37341	0.0949
	0.3636	-2.86226	0.0985	0.37851	-2.37341	0.095
	0.3626	-2.86545	0.0985	0.3775	-2.37261	0.0951
	0.3616	-2.86704	0.0985	0.37652	-2.375	0.0952
	0.3606	-2.86783	0.0985	0.3755	-2.37182	0.095
	0.3596	-2.86783	0.0985	0.37452	-2.3758	0.0955
	0.3586	-2.86783	0.0985	0.37353	-2.37739	0.0957
	0.3576	-2.86465	0.0983	0.37254	-2.37818	0.0958
	0.3566	-2.86624	0.0985	0.37152	-2.375	0.0958
	0.3556	-2.86943	0.0985	0.3705	-2.37261	0.096
	0.3546	-2.87261	0.0986	0.36954	-2.37818	0.0961
	0.3536	-2.87022	0.0984	0.36853	-2.37739	0.0956
	0.3526	-2.87341	0.0986	0.36753	-2.37739	0.0953
	0.3516	-2.87182	0.0984	0.36652	-2.3758	0.0951
	0.3506	-2.87261	0.0986	0.36555	-2.37978	0.0956
	0.3496	-2.87341	0.0983	0.36454	-2.37818	0.0951
	0.3486	-2.86863	0.0984	0.36355	-2.37978	0.0954
	0.3476	-2.87022	0.0985	0.36254	-2.37818	0.0952
	0.3466	-2.87341	0.0985	0.36152	-2.3758	0.0953
	0.3456	-2.875	0.0985	0.36058	-2.38455	0.0961
	0.3446	-2.87659	0.0986	0.35957	-2.38376	0.0957
	0.3436	-2.87659	0.0985	0.35857	-2.38376	0.0953
	0.3426	-2.87898	0.0986	0.35753	-2.37739	0.095
	0.3416	-2.88057	0.0985	0.35654	-2.37898	0.0953
	0.3406	-2.87978	0.0986	0.35556	-2.38137	0.0954
	0.3396	-2.87978	0.0984	0.35457	-2.38376	0.0954
	0.3386	-2.87818	0.0984	0.35356	-2.38137	0.0946
	0.3376	-2.88057	0.0986	0.35253	-2.37739	0.0945
	0.3366	-2.88217	0.0985	0.35154	-2.37898	0.0946
	0.3356	-2.88455	0.0986	0.35055	-2.38057	0.0947
	0.3346	-2.88217	0.0984	0.34953	-2.37739	0.0945
	0.3336	-2.87978	0.0984	0.34849	-2.37102	0.0945
	0.3326	-2.87898	0.0983	0.34751	-2.3742	0.0951
	0.3316	-2.875	0.0983	0.34655	-2.38057	0.0956
	0.3306	-2.88854	0.0989	0.34559	-2.38615	0.0957
	0.3296	-2.88854	0.0986	0.34455	-2.37978	0.095
	0.3286	-2.88854	0.0986	0.34355	-2.38057	0.0953
	0.3276	-2.88774	0.0985	0.34256	-2.38137	0.0955
	0.3266	-2.88535	0.0984	0.34155	-2.37978	0.0952
	0.3256	-2.88694	0.0985	0.3406	-2.38774	0.0958
	0.3246	-2.88694	0.0985	0.33961	-2.38933	0.0956
	0.3236	-2.89013	0.0986	0.33858	-2.38535	0.0953
	0.3226	-2.89013	0.0985	0.3376	-2.38854	0.0961
	0.3216	-2.88854	0.0984	0.3366	-2.38854	0.0961
	0.3206	-2.88296	0.0981	0.33559	-2.38615	0.096
	0.3196	-2.875	0.098	0.33456	-2.38217	0.0958
	0.3186	-2.89092	0.0988	0.33358	-2.38535	0.096
	0.3176	-2.8949	0.0985	0.33261	-2.39013	0.0964
	0.3166	-2.89809	0.0986	0.33164	-2.39411	0.0962
	0.3156	-2.8949	0.0984	0.33062	-2.39172	0.096
	0.3146	-2.8965	0.0985	0.32959	-2.38694	0.0955
	0.3136	-2.8949	0.0984	0.32858	-2.38455	0.0955
	0.3126	-2.89252	0.0983	0.32758	-2.38535	0.0956
	0.3116	-2.89411	0.0984	0.3266	-2.38774	0.0956
	0.3106	-2.89331	0.0984	0.3256	-2.38854	0.0953
	0.3096	-2.90446	0.0988	0.32461	-2.39013	0.0952
	0.3086	-2.89809	0.0983	0.32362	-2.39092	0.0953
	0.3076	-2.90127	0.0986	0.32262	-2.39092	0.0951
	0.3066	-2.90127	0.0984	0.3216	-2.38854	0.095
	0.3056	-2.8965	0.0981	0.32059	-2.38694	0.0951
	0.3046	-2.90207	0.0986	0.3196	-2.38854	0.0949
	0.3036	-2.90048	0.0983	0.31862	-2.39092	0.0952
	0.3026	-2.90207	0.0984	0.31762	-2.39092	0.0954
	0.3016	-2.89889	0.0982	0.31663	-2.39331	0.0956
	0.3006	-2.89729	0.0983	0.31564	-2.3949	0.0955
	0.2996	-2.90605	0.0985	0.31464	-2.3949	0.0953
	0.2986	-2.90844	0.0985	0.31365	-2.3957	0.0952
	0.2976	-2.91083	0.0986	0.31266	-2.39809	0.0954
	0.2966	-2.90605	0.0982	0.31166	-2.39729	0.0953
	0.2956	-2.90924	0.0984	0.31065	-2.3957	0.0953
	0.2946	-2.91003	0.0984	0.30964	-2.3949	0.0949
	0.2936	-2.90844	0.0983	0.30864	-2.39411	0.0951
	0.2926	-2.90924	0.0983	0.30766	-2.39809	0.0957
	0.2916	-2.91083	0.0983	0.30667	-2.39889	0.0957
	0.2906	-2.91162	0.0983	0.30564	-2.39411	0.0951
	0.2896	-2.91322	0.0983	0.30464	-2.39411	0.0953
	0.2886	-2.91481	0.0984	0.30366	-2.39729	0.0959
	0.2876	-2.9164	0.0984	0.30265	-2.3957	0.0955
	0.2866	-2.91561	0.0983	0.30164	-2.3949	0.0953
	0.2856	-2.9164	0.0983	0.30068	-2.40127	0.0951
	0.2846	-2.91799	0.0983	0.29967	-2.39889	0.0954
	0.2836	-2.91799	0.0983	0.29866	-2.39729	0.0956
	0.2826	-2.92038	0.0983	0.29765	-2.3965	0.0954
	0.2816	-2.91481	0.098	0.29666	-2.39809	0.0956
	0.2806	-2.91799	0.0983	0.29564	-2.3949	0.0953
	0.2796	-2.91879	0.0982	0.29464	-2.39411	0.0954
	0.2786	-2.91959	0.0982	0.29364	-2.39411	0.0952
	0.2776	-2.92038	0.0982	0.29266	-2.39729	0.0952
	0.2766	-2.92675	0.0984	0.29165	-2.3957	0.095
	0.2756	-2.92357	0.0981	0.29065	-2.3957	0.0947
	0.2746	-2.92516	0.0983	0.2897	-2.40366	0.095
	0.2736	-2.92755	0.0983	0.28867	-2.39968	0.0945
	0.2726	-2.92914	0.0983	0.28764	-2.39411	0.0948
	0.2716	-2.92596	0.098	0.28669	-2.40207	0.0958
	0.2706	-2.92516	0.0981	0.28569	-2.40207	0.0955
	0.2696	-2.92914	0.0983	0.28467	-2.39968	0.0952
	0.2686	-2.92436	0.0978	0.28367	-2.39968	0.0951
	0.2676	-2.92436	0.0981	0.28265	-2.3957	0.0946
	0.2666	-2.93073	0.0982	0.28164	-2.39411	0.0949
	0.2656	-2.93312	0.0982	0.28066	-2.39729	0.0951
	0.2646	-2.93392	0.0981	0.27967	-2.39889	0.0952
	0.2636	-2.94029	0.0983	0.2787	-2.40366	0.0954
	0.2626	-2.93392	0.0979	0.27771	-2.40525	0.0945
	0.2616	-2.93392	0.0981	0.27664	-2.3949	0.0941
	0.2606	-2.93471	0.098	0.2757	-2.40446	0.0954
	0.2596	-2.93471	0.0979	0.27471	-2.40605	0.0955
	0.2586	-2.93471	0.098	0.27369	-2.40207	0.0952
	0.2576	-2.94188	0.0982	0.27266	-2.39809	0.0944
	0.2566	-2.94427	0.0981	0.27168	-2.40127	0.0947
	0.2556	-2.94347	0.098	0.27069	-2.40207	0.0948
	0.2546	-2.93949	0.0978	0.26972	-2.40685	0.0956
	0.2536	-2.94347	0.0981	0.26873	-2.40844	0.0959
	0.2526	-2.94666	0.098	0.2677	-2.40446	0.0949
	0.2516	-2.94586	0.0979	0.26665	-2.3965	0.0945
	0.2506	-2.94586	0.0979	0.26571	-2.40605	0.0955
	0.2496	-2.94506	0.0978	0.26473	-2.40844	0.0955
	0.2486	-2.94825	0.0979	0.26369	-2.40287	0.0951
	0.2476	-2.95064	0.0979	0.2627	-2.40366	0.0951
	0.2466	-2.94745	0.0977	0.26169	-2.40287	0.0946
	0.2456	-2.94825	0.0978	0.2607	-2.40446	0.0951
	0.2446	-2.95303	0.0979	0.25972	-2.40685	0.0955
	0.2436	-2.94984	0.0976	0.25872	-2.40685	0.0956
	0.2426	-2.95064	0.0979	0.2577	-2.40366	0.0952
	0.2416	-2.95462	0.0977	0.25669	-2.40287	0.0944
	0.2406	-2.95382	0.0976	0.2557	-2.40366	0.0943
	0.2396	-2.95462	0.0977	0.25472	-2.40685	0.0945
	0.2386	-2.95541	0.0976	0.2537	-2.40446	0.0943
	0.2376	-2.96019	0.0979	0.25273	-2.40844	0.0947
	0.2366	-2.96338	0.0978	0.25171	-2.40605	0.0949
	0.2356	-2.96338	0.0977	0.25073	-2.40844	0.0951
	0.2346	-2.96338	0.0977	0.24975	-2.41162	0.0951
	0.2336	-2.96417	0.0976	0.24866	-2.39809	0.0937
	0.2326	-2.96338	0.0976	0.24767	-2.39889	0.0944
	0.2316	-2.96895	0.0977	0.24672	-2.40764	0.095
	0.2306	-2.96099	0.0971	0.24575	-2.41162	0.0953
	0.2296	-2.96576	0.0976	0.24474	-2.41083	0.0949
	0.2286	-2.97213	0.0976	0.24366	-2.39729	0.0934
	0.2276	-2.96497	0.0973	0.2427	-2.40366	0.0944
	0.2266	-2.97452	0.0977	0.24173	-2.40924	0.095
	0.2256	-2.97054	0.0974	0.24074	-2.41003	0.0945
	0.2246	-2.97452	0.0975	0.23975	-2.41162	0.0949
	0.2236	-2.97213	0.0973	0.23877	-2.41561	0.0952
	0.2226	-2.97452	0.0974	0.23776	-2.41401	0.0954
	0.2216	-2.97691	0.0974	0.23675	-2.41162	0.0948
	0.2206	-2.97771	0.0974	0.23574	-2.41083	0.0949
	0.2196	-2.9793	0.0973	0.23479	-2.41799	0.0956
	0.2186	-2.97771	0.0971	0.23378	-2.4172	0.0954
	0.2176	-2.9785	0.0972	0.23276	-2.41401	0.095
	0.2166	-2.9801	0.0973	0.23178	-2.4172	0.0951
	0.2156	-2.98248	0.0973	0.23078	-2.4172	0.0952
	0.2146	-2.98806	0.0973	0.22981	-2.42118	0.0954
	0.2136	-2.98487	0.0969	0.22876	-2.41401	0.0942
	0.2126	-2.98408	0.097	0.22773	-2.40844	0.0942
	0.2116	-2.98646	0.0972	0.22671	-2.40525	0.0945
	0.2106	-2.99045	0.0973	0.22572	-2.40764	0.0947
	0.2096	-2.99602	0.0973	0.22475	-2.41162	0.0953
	0.2086	-2.99443	0.0971	0.22378	-2.4164	0.0955
	0.2076	-2.98885	0.0969	0.22277	-2.41481	0.0949
	0.2066	-2.99283	0.097	0.22175	-2.41242	0.0948
	0.2056	-2.99761	0.0971	0.22078	-2.4172	0.0954
	0.2046	-2.99363	0.0967	0.21979	-2.41799	0.0953
	0.2036	-2.99602	0.0969	0.21877	-2.41481	0.0954
	0.2026	-2.99761	0.0968	0.21776	-2.41401	0.0956
	0.2016	-2.99841	0.0968	0.21677	-2.41481	0.0953
	0.2006	-2.9992	0.0968	0.21578	-2.4164	0.095
	0.1996	-3	0.0967	0.21476	-2.41401	0.0945
	0.1986	-3.00159	0.0967	0.21376	-2.41401	0.0949
	0.1976	-3.00557	0.0969	0.21277	-2.41481	0.0949
	0.1966	-3.00717	0.0966	0.21177	-2.41481	0.0947
	0.1956	-3.0008	0.0964	0.21078	-2.4172	0.0948
	0.1946	-3.01035	0.0969	0.20979	-2.41799	0.0948
	0.1936	-3.01513	0.0968	0.20881	-2.42118	0.095
	0.1926	-3.01592	0.0966	0.20782	-2.42277	0.0949
	0.1916	-3.01035	0.0964	0.20683	-2.42436	0.0944
	0.1906	-3.01592	0.0967	0.20582	-2.42277	0.0942
	0.1896	-3.01831	0.0965	0.20483	-2.42436	0.0946
	0.1886	-3.01354	0.0962	0.20384	-2.42596	0.0946
	0.1876	-3.02389	0.0966	0.2028	-2.41959	0.094
	0.1866	-3.01752	0.0962	0.20182	-2.42277	0.0942
	0.1856	-3.0199	0.0963	0.20076	-2.41401	0.0934
	0.1846	-3.0207	0.0962	0.19978	-2.4164	0.0942
	0.1836	-3.02309	0.0963	0.19883	-2.42436	0.0947
	0.1826	-3.02866	0.0964	0.19783	-2.42516	0.0945
	0.1816	-3.03264	0.0964	0.1968	-2.41959	0.0938
	0.1806	-3.03344	0.0962	0.19576	-2.41322	0.0934
	0.1796	-3.02787	0.09595	0.19476	-2.41401	0.0937
	0.1786	-3.03503	0.0963	0.19379	-2.41879	0.0939
	0.1776	-3.03583	0.0961	0.1928	-2.42038	0.0942
	0.1766	-3.03583	0.09599	0.19182	-2.42357	0.0941
	0.1756	-3.03742	0.096	0.19078	-2.4164	0.0938
	0.1746	-3.03822	0.09591	0.18983	-2.42436	0.0948
	0.1736	-3.03901	0.09592	0.18883	-2.42516	0.0942
	0.1726	-3.04299	0.0959	0.18777	-2.41481	0.0931
	0.1716	-3.03981	0.09573	0.1868	-2.41959	0.0943
	0.1706	-3.04857	0.09596	0.18582	-2.42357	0.0944
	0.1696	-3.04777	0.09576	0.18482	-2.42357	0.0945
	0.1686	-3.05016	0.09576	0.18382	-2.42277	0.0942
				--	--	--
				--	--	--
				--	--	--
				--	--	--
				--	--	--
				--	--	--
				--	--	--
				--	--	--
				--	--	--
				--	--	--
				--	--	--
				--	--	--
				--	--	--
				--	--	--
				--	--	--
				--	--	--
				--	--	--
				--	--	--
				--	--	--
				--	--	--
				--	--	--
				--	--	--
				--	--	--
				--	--	--
				--	--	--
				--	--	--
				--	--	--
				--	--	--
				--	--	--
				--	--	--
				--	--	--
				--	--	--
				--	--	--
				--	--	--
				--	--	--
				--	--	--
				--	--	--
				--	--	--
				--	--	--
				--	--	--
				--	--	--
				--	--	--
				--	--	--
				--	--	--
				--	--	--
				--	--	--
				--	--	--
				--	--	--
				--	--	--
				--	--	--
				--	--	--
				--	--	--
				--	--	--
				--	--	--
				--	--	--
				--	--	--
				--	--	--
				--	--	--
				--	--	--
				--	--	--
				--	--	--
				--	--	--
				--	--	--
				--	--	--
				--	--	--
				--	--	--
				--	--	--
				--	--	--
				--	--	--
				--	--	--
				--	--	--
				--	--	--
				--	--	--
				--	--	--
				--	--	--
				--	--	--
				--	--	--
				--	--	--
				--	--	--
				--	--	--
				--	--	--
				--	--	--
				--	--	--
				--	--	--
				--	--	--
				--	--	--
				--	--	--
				--	--	--
				--	--	--
				--	--	--
				--	--	--
				--	--	--
				--	--	--
				--	--	--
				--	--	--
				--	--	--
				--	--	--
				--	--	--
				--	--	--
				--	--	--
				--	--	--
				--	--	--
				--	--	--
				--	--	--
				--	--	--
				--	--	--
				--	--	--
				--	--	--
				--	--	--
				--	--	--
				--	--	--
				--	--	--
				--	--	--
				--	--	--
				--	--	--
				--	--	--
				--	--	--
				--	--	--
				--	--	--
				--	--	--
				--	--	--
				--	--	--
				--	--	--
				--	--	--
				--	--	--
				--	--	--
				--	--	--
				--	--	--
				--	--	--
				--	--	--
				--	--	--
				--	--	--
				--	--	--
				--	--	--
				--	--	--
				--	--	--
				--	--	--
				--	--	--
				--	--	--
				--	--	--
				--	--	--
				--	--	--
				--	--	--
				--	--	--
				--	--	--
				--	--	--
				--	--	--
				--	--	--
				--	--	--
				--	--	--
				--	--	--
				--	--	--
				--	--	--
				--	--	--
				--	--	--
				--	--	--
				--	--	--
				--	--	--
				--	--	--
				--	--	--
				--	--	--
				--	--	--
				--	--	--
				--	--	--
				--	--	--
				--	--	--
				--	--	--
				--	--	--
				--	--	--
				--	--	--
				--	--	--
				--	--	--
				--	--	--
				--	--	--
				--	--	--
				--	--	--
				--	--	--
				--	--	--
				--	--	--
				--	--	--
				--	--	--
				--	--	--
				--	--	--
				--	--	--
				--	--	--
				--	--	--
				--	--	--
				--	--	--
				--	--	--
				--	--	--
				--	--	--
				--	--	--
				--	--	--
				--	--	--
				--	--	--
				--	--	--
				--	--	--
				--	--	--
				--	--	--
	--	--	--
	--	--	--
	--	--	--
	--	--	--
	--	--	--
	--	--	--
	--	--	--
	--	--	--
	--	--	--
	--	--	--
	--	--	--
	--	--	--
	--	--	--
	--	--	--
	--	--	--
	--	--	--
	--	--	--
	--	--	--
	--	--	--
	--	--	--
	--	--	--
	--	--	--
	--	--	--
	--	--	--
	--	--	--
	--	--	--
	--	--	--
	--	--	--
	--	--	--
	--	--	--
	--	--	--
	--	--	--
	--	--	--
	--	--	--
	--	--	--
	--	--	--
	--	--	--
	--	--	--
	--	--	--
	--	--	--
	--	--	--
	--	--	--

## Sheet: Figure 3b
Figure 3b	CoPc-S-COF			CoPc-O-COF
		Intensity (a.u.)			Intensity (a.u.)
	Potential (V vs RHE)	H2O2 yeild (%)	Electron tansfer number (n)	Potential (V vs RHE)	Electron tansfer number (n)	H2O2 yeild (%)
	0.7006	95.4336	2.09133	0.7006	2.17774	91.1132
	0.6996	95.3512	2.09298	0.6996	2.18028	90.9858
	0.6986	95.6315	2.08737	0.6986	2.18163	90.9184
	0.6976	95.3587	2.09283	0.6976	2.18239	90.8806
	0.6966	94.9739	2.10052	0.6966	2.18475	90.7625
	0.6956	95.1861	2.09628	0.6956	2.18755	90.6227
	0.6946	95.2593	2.09481	0.6946	2.18975	90.5127
	0.6936	95.1128	2.09775	0.6936	2.19316	90.3421
	0.6926	95.1	2.098	0.6926	2.19367	90.3166
	0.6916	94.98	2.1004	0.6916	2.19018	90.4909
	0.6906	94.6641	2.10672	0.6906	2.19588	90.2062
	0.6896	95.0011	2.09998	0.6896	2.19826	90.0869
	0.6886	95.2131	2.09574	0.6886	2.19796	90.1018
	0.6876	95.215	2.0957	0.6876	2.20025	89.9874
	0.6866	94.9316	2.10137	0.6866	2.20131	89.9346
	0.6856	94.7477	2.10505	0.6856	2.20393	89.8033
	0.6846	94.6856	2.10629	0.6846	2.20378	89.8108
	0.6836	94.6659	2.10668	0.6836	2.20585	89.7074
	0.6826	94.6845	2.10631	0.6826	2.20721	89.6396
	0.6816	94.6593	2.10681	0.6816	2.20809	89.5953
	0.6806	94.6749	2.1065	0.6806	2.20874	89.5629
	0.6796	94.7952	2.10409	0.6796	2.20854	89.5732
	0.6786	94.9189	2.10162	0.6786	2.21082	89.4592
	0.6776	94.8425	2.10315	0.6776	2.21222	89.389
	0.6766	94.6619	2.10676	0.6766	2.21238	89.3811
	0.6756	94.1674	2.11665	0.6756	2.21352	89.3238
	0.6746	94.7075	2.10585	0.6746	2.21307	89.3464
	0.6736	94.9001	2.102	0.6736	2.21651	89.1743
	0.6726	94.6014	2.10797	0.6726	2.21623	89.1885
	0.6716	94.9222	2.10156	0.6716	2.21708	89.1459
	0.6706	94.6333	2.10733	0.6706	2.2181	89.095
	0.6696	94.4603	2.11079	0.6696	2.2204	88.9799
	0.6686	94.4127	2.11175	0.6686	2.2177	89.115
	0.6676	94.5298	2.1094	0.6676	2.22011	88.9946
	0.6666	94.7044	2.10591	0.6666	2.22392	88.8039
	0.6656	94.7689	2.10462	0.6656	2.22093	88.9537
	0.6646	94.8551	2.1029	0.6646	2.21991	89.0044
	0.6636	94.6659	2.10668	0.6636	2.22186	88.9069
	0.6626	94.6617	2.10677	0.6626	2.22154	88.9228
	0.6616	94.9106	2.10179	0.6616	2.22377	88.8113
	0.6606	94.651	2.10698	0.6606	2.22395	88.8024
	0.6596	94.4621	2.11076	0.6596	2.22494	88.7529
	0.6586	94.0992	2.11802	0.6586	2.22625	88.6873
	0.6576	94.4119	2.11176	0.6576	2.22771	88.6143
	0.6566	94.5649	2.1087	0.6566	2.22575	88.7125
	0.6556	94.5373	2.10925	0.6556	2.22526	88.737
	0.6546	94.6127	2.10775	0.6546	2.22922	88.539
	0.6536	94.4139	2.11172	0.6536	2.22824	88.5878
	0.6526	94.1901	2.1162	0.6526	2.23024	88.4879
	0.6516	94.3637	2.11273	0.6516	2.22913	88.5436
	0.6506	94.5465	2.10907	0.6506	2.22865	88.5677
	0.6496	94.5735	2.10853	0.6496	2.22801	88.5993
	0.6486	94.3498	2.113	0.6486	2.22902	88.5488
	0.6476	94.3447	2.11311	0.6476	2.23197	88.4015
	0.6466	94.5421	2.10916	0.6466	2.23048	88.4762
	0.6456	94.108	2.11784	0.6456	2.23058	88.471
	0.6446	94.246	2.11508	0.6446	2.23229	88.3855
	0.6436	94.5956	2.10809	0.6436	2.23182	88.409
	0.6426	94.525	2.1095	0.6426	2.23004	88.498
	0.6416	94.5194	2.10961	0.6416	2.23185	88.4077
	0.6406	94.4825	2.11035	0.6406	2.23439	88.2803
	0.6396	94.3505	2.11299	0.6396	2.23097	88.4515
	0.6386	94.4919	2.11016	0.6386	2.23485	88.2577
	0.6376	94.4099	2.1118	0.6376	2.2319	88.405
	0.6366	94.3101	2.1138	0.6366	2.23271	88.3645
	0.6356	94.441	2.11118	0.6356	2.23391	88.3046
	0.6346	94.514	2.10972	0.6346	2.23375	88.3127
	0.6336	94.4717	2.11057	0.6336	2.2325	88.375
	0.6326	94.1765	2.11647	0.6326	2.23259	88.3706
	0.6316	94.4419	2.11116	0.6316	2.23509	88.2454
	0.6306	94.422	2.11156	0.6306	2.23412	88.2938
	0.6296	94.4897	2.11021	0.6296	2.23555	88.2225
	0.6286	94.2231	2.11554	0.6286	2.23408	88.296
	0.6276	94.1152	2.1177	0.6276	2.23652	88.1742
	0.6266	94.4532	2.11094	0.6266	2.23495	88.2526
	0.6256	94.3593	2.11281	0.6256	2.23595	88.2024
	0.6246	94.2656	2.11469	0.6246	2.23555	88.2224
	0.6236	94.127	2.11746	0.6236	2.23656	88.1718
	0.6226	94.1125	2.11775	0.6226	2.23402	88.299
	0.6216	94.0874	2.11825	0.6216	2.23448	88.2762
	0.6206	94.154	2.11692	0.6206	2.23609	88.1955
	0.6196	94.0686	2.11863	0.6196	2.23594	88.2031
	0.6186	94.2851	2.1143	0.6186	2.23691	88.1545
	0.6176	94.4305	2.11139	0.6176	2.23678	88.1612
	0.6166	94.4417	2.11117	0.6166	2.23712	88.1439
	0.6156	94.4608	2.11078	0.6156	2.23655	88.1724
	0.6146	94.363	2.11274	0.6146	2.23456	88.2718
	0.6136	94.3924	2.11215	0.6136	2.23783	88.1083
	0.6126	94.3408	2.11318	0.6126	2.23685	88.1577
	0.6116	93.9923	2.12015	0.6116	2.23766	88.1168
	0.6106	93.8373	2.12325	0.6106	2.23875	88.0623
	0.6096	94.3579	2.11284	0.6096	2.23791	88.1043
	0.6086	94.0489	2.11902	0.6086	2.23767	88.1164
	0.6076	94.0541	2.11892	0.6076	2.23698	88.1509
	0.6066	94.2971	2.11406	0.6066	2.23695	88.1524
	0.6056	94.4018	2.11196	0.6056	2.23897	88.0516
	0.6046	94.3931	2.11214	0.6046	2.23888	88.0558
	0.6036	94.3544	2.11291	0.6036	2.23818	88.0911
	0.6026	94.4336	2.11133	0.6026	2.23715	88.1424
	0.6016	94.7478	2.10504	0.6016	2.23758	88.1209
	0.6006	94.5529	2.10894	0.6006	2.23877	88.0617
	0.5996	94.8255	2.10349	0.5996	2.23783	88.1084
	0.5986	94.4967	2.11007	0.5986	2.23886	88.0568
	0.5976	93.9706	2.12059	0.5976	2.23992	88.0041
	0.5966	94.0109	2.11978	0.5966	2.23859	88.0706
	0.5956	94.1495	2.11701	0.5956	2.23824	88.0879
	0.5946	94.2283	2.11544	0.5946	2.23998	88.0012
	0.5936	94.4222	2.11156	0.5936	2.23808	88.0958
	0.5926	94.5379	2.10924	0.5926	2.23935	88.0325
	0.5916	94.2886	2.11423	0.5916	2.23875	88.0625
	0.5906	94.0968	2.11806	0.5906	2.23702	88.1492
	0.5896	94.3673	2.11265	0.5896	2.24029	87.9856
	0.5886	94.5401	2.1092	0.5886	2.2383	88.0848
	0.5876	94.4645	2.11071	0.5876	2.23989	88.0054
	0.5866	94.5224	2.10955	0.5866	2.23911	88.0445
	0.5856	94.1031	2.11794	0.5856	2.24047	87.9766
	0.5846	94.0466	2.11907	0.5846	2.24131	87.9343
	0.5836	94.0671	2.11866	0.5836	2.23869	88.0653
	0.5826	94.1258	2.11748	0.5826	2.24005	87.9973
	0.5816	93.9938	2.12012	0.5816	2.23844	88.078
	0.5806	94.2415	2.11517	0.5806	2.24018	87.9911
	0.5796	94.3562	2.11288	0.5796	2.24091	87.9547
	0.5786	94.3381	2.11324	0.5786	2.23964	88.0178
	0.5776	94.4134	2.11173	0.5776	2.23913	88.0433
	0.5766	94.3767	2.11247	0.5766	2.2405	87.9748
	0.5756	94.0776	2.11845	0.5756	2.23914	88.0428
	0.5746	94.0615	2.11877	0.5746	2.23959	88.0204
	0.5736	94.08	2.1184	0.5736	2.23994	88.0029
	0.5726	94.3053	2.11389	0.5726	2.24032	87.984
	0.5716	93.9112	2.12178	0.5716	2.23982	88.0088
	0.5706	94.3421	2.11316	0.5706	2.24064	87.9682
	0.5696	94.25	2.115	0.5696	2.23928	88.0359
	0.5686	94.1581	2.11684	0.5686	2.23983	88.0085
	0.5676	94.1595	2.11681	0.5676	2.24168	87.9158
	0.5666	94.4379	2.11124	0.5666	2.24012	87.9938
	0.5656	94.309	2.11382	0.5656	2.23974	88.013
	0.5646	94.2365	2.11527	0.5646	2.24159	87.9203
	0.5636	94.2559	2.11488	0.5636	2.24091	87.9544
	0.5626	94.458	2.11084	0.5626	2.2401	87.995
	0.5616	94.2377	2.11525	0.5616	2.24125	87.9373
	0.5606	93.8682	2.12264	0.5606	2.24292	87.8542
	0.5596	93.9793	2.12041	0.5596	2.24355	87.8223
	0.5586	94.0901	2.1182	0.5586	2.23988	88.006
	0.5576	94.3666	2.11267	0.5576	2.23977	88.0113
	0.5566	94.4417	2.11117	0.5566	2.24105	87.9473
	0.5556	94.1865	2.11627	0.5556	2.24214	87.8928
	0.5546	93.9313	2.12137	0.5546	2.24225	87.8876
	0.5536	94.0969	2.11806	0.5536	2.24012	87.9941
	0.5526	94.0617	2.11877	0.5526	2.24073	87.9633
	0.5516	94.0797	2.11841	0.5516	2.24202	87.8989
	0.5506	93.989	2.12022	0.5506	2.24335	87.8324
	0.5496	94.2999	2.114	0.5496	2.2422	87.8901
	0.5486	94.4633	2.11073	0.5486	2.24249	87.8757
	0.5476	94.209	2.11582	0.5476	2.24104	87.9481
	0.5466	94.1373	2.11725	0.5466	2.24018	87.9908
	0.5456	93.9736	2.12053	0.5456	2.24365	87.8174
	0.5446	93.9387	2.12123	0.5446	2.24221	87.8895
	0.5436	93.9397	2.12121	0.5436	2.2409	87.9548
	0.5426	93.7224	2.12555	0.5426	2.24267	87.8666
	0.5416	93.6843	2.12631	0.5416	2.24274	87.863
	0.5406	93.8861	2.12228	0.5406	2.24146	87.927
	0.5396	94.1044	2.11791	0.5396	2.2444	87.7802
	0.5386	94.1066	2.11787	0.5386	2.24334	87.8331
	0.5376	93.6725	2.12655	0.5376	2.24255	87.8727
	0.5366	93.8002	2.124	0.5366	2.24145	87.9274
	0.5356	93.9283	2.12143	0.5356	2.24326	87.8368
	0.5346	93.9479	2.12104	0.5346	2.24175	87.9127
	0.5336	93.9824	2.12035	0.5336	2.24192	87.904
	0.5326	94.0364	2.11927	0.5326	2.24411	87.7946
	0.5316	93.8919	2.12216	0.5316	2.24268	87.8662
	0.5306	94.0372	2.11926	0.5306	2.24306	87.8471
	0.5296	94.0918	2.11816	0.5296	2.2433	87.8351
	0.5286	93.8791	2.12242	0.5286	2.24393	87.8033
	0.5276	93.8624	2.12275	0.5276	2.24342	87.829
	0.5266	93.8958	2.12208	0.5266	2.24175	87.9124
	0.5256	94.2018	2.11596	0.5256	2.24315	87.8423
	0.5246	94.0052	2.1199	0.5246	2.24423	87.7883
	0.5236	94.1307	2.11739	0.5236	2.2455	87.7248
	0.5226	93.9171	2.12166	0.5226	2.24506	87.747
	0.5216	93.8273	2.12345	0.5216	2.24495	87.7527
	0.5206	93.9884	2.12023	0.5206	2.24181	87.9097
	0.5196	94.0794	2.11841	0.5196	2.24326	87.8369
	0.5186	94.1335	2.11733	0.5186	2.24326	87.8369
	0.5176	93.9374	2.12125	0.5176	2.2428	87.8599
	0.5166	94.0444	2.11911	0.5166	2.24365	87.8176
	0.5156	93.7043	2.12591	0.5156	2.24391	87.8047
	0.5146	94.0985	2.11803	0.5146	2.24459	87.7705
	0.5136	94.1174	2.11765	0.5136	2.24387	87.8063
	0.5126	94.4359	2.11128	0.5126	2.24498	87.7511
	0.5116	94.1712	2.11658	0.5116	2.24314	87.8431
	0.5106	94.2068	2.11586	0.5106	2.24399	87.8005
	0.5096	94.3127	2.11375	0.5096	2.24463	87.7685
	0.5086	94.4188	2.11162	0.5086	2.24435	87.7823
	0.5076	94.1007	2.11799	0.5076	2.24547	87.7266
	0.5066	94.2219	2.11556	0.5066	2.24548	87.726
	0.5056	94.6292	2.10742	0.5056	2.24445	87.7773
	0.5046	94.3843	2.11231	0.5046	2.24306	87.8472
	0.5036	94.2794	2.11441	0.5036	2.24498	87.7511
	0.5026	94.2978	2.11404	0.5026	2.24525	87.7374
	0.5016	94.2457	2.11509	0.5016	2.24554	87.7232
	0.5006	94.2452	2.1151	0.5006	2.24612	87.6941
	0.4996	94.3678	2.11264	0.4996	2.24548	87.7259
	0.4986	94.2978	2.11404	0.4986	2.24393	87.8036
	0.4976	94.1918	2.11616	0.4976	2.24507	87.7466
	0.4966	94.2452	2.1151	0.4966	2.24605	87.6974
	0.4956	94.3335	2.11333	0.4956	2.24592	87.7039
	0.4946	94.2647	2.11471	0.4946	2.24522	87.7389
	0.4936	94.2284	2.11543	0.4936	2.24682	87.6591
	0.4926	94.2805	2.11439	0.4926	2.24535	87.7324
	0.4916	94.2988	2.11402	0.4916	2.2437	87.8151
	0.4906	94.4219	2.11156	0.4906	2.24693	87.6537
	0.4896	94.2815	2.11437	0.4896	2.24566	87.717
	0.4886	94.4738	2.11052	0.4886	2.24483	87.7584
	0.4876	94.4569	2.11086	0.4876	2.24499	87.7507
	0.4866	93.9646	2.12071	0.4866	2.24584	87.7082
	0.4856	94.4395	2.11121	0.4856	2.24599	87.7006
	0.4846	94.4403	2.11119	0.4846	2.24725	87.6375
	0.4836	94.3004	2.11399	0.4836	2.24684	87.6582
	0.4826	94.0207	2.11959	0.4826	2.24753	87.6234
	0.4816	94.0215	2.11957	0.4816	2.24684	87.6582
	0.4806	94.1451	2.1171	0.4806	2.24684	87.6582
	0.4796	94.2152	2.1157	0.4796	2.24655	87.6723
	0.4786	94.3545	2.11291	0.4786	2.24657	87.6713
	0.4776	94.1802	2.1164	0.4776	2.24825	87.5877
	0.4766	94.2491	2.11502	0.4766	2.2474	87.63
	0.4756	94.4758	2.11048	0.4756	2.2456	87.7201
	0.4746	94.2336	2.11533	0.4746	2.24657	87.6713
	0.4736	94.2691	2.11462	0.4736	2.24742	87.629
	0.4726	94.1121	2.11776	0.4726	2.24701	87.6496
	0.4716	94.2508	2.11498	0.4716	2.24701	87.6496
	0.4706	94.1999	2.116	0.4706	2.2477	87.6149
	0.4696	94.1833	2.11633	0.4696	2.24714	87.6431
	0.4686	94.2525	2.11495	0.4686	2.24593	87.7037
	0.4676	94.0442	2.11912	0.4676	2.24744	87.6281
	0.4666	93.9389	2.12122	0.4666	2.24759	87.6206
	0.4656	94.2873	2.11425	0.4656	2.24761	87.6196
	0.4646	93.8522	2.12296	0.4646	2.24886	87.5571
	0.4636	94.0606	2.11879	0.4636	2.24968	87.5158
	0.4626	94.2359	2.11528	0.4626	2.24802	87.5991
	0.4616	93.8009	2.12398	0.4616	2.24886	87.5571
	0.4606	93.7827	2.12435	0.4606	2.24845	87.5776
	0.4596	93.817	2.12366	0.4596	2.24942	87.529
	0.4586	94.1662	2.11668	0.4586	2.24888	87.5562
	0.4576	94.2194	2.11561	0.4576	2.24957	87.5217
	0.4566	94.0286	2.11943	0.4566	2.2497	87.5151
	0.4556	93.9073	2.12185	0.4556	2.24886	87.5571
	0.4546	93.7506	2.12499	0.4546	2.24957	87.5217
	0.4536	93.9749	2.1205	0.4536	2.24901	87.5496
	0.4526	94.2017	2.11597	0.4526	2.24846	87.5768
	0.4516	94.4271	2.11146	0.4516	2.24805	87.5973
	0.4506	94.031	2.11938	0.4506	2.24917	87.5415
	0.4496	93.7028	2.12594	0.4496	2.25042	87.4791
	0.4486	93.1957	2.13609	0.4486	2.25124	87.4379
	0.4476	92.8305	2.14339	0.4476	2.24861	87.5694
	0.4466	93.2808	2.13438	0.4466	2.24973	87.5136
	0.4456	92.9828	2.14034	0.4456	2.25014	87.4931
	0.4446	92.9865	2.14027	0.4446	2.24932	87.5341
	0.4436	92.9317	2.14137	0.4436	2.24987	87.5063
	0.4426	93.1038	2.13792	0.4426	2.25168	87.4162
	0.4416	93.4598	2.1308	0.4416	2.2507	87.4652
	0.4406	93.2346	2.13531	0.4406	2.25083	87.4585
	0.4396	93.0393	2.13921	0.4396	2.24891	87.5546
	0.4386	93.0885	2.13823	0.4386	2.25043	87.4785
	0.4376	93.3933	2.13213	0.4376	2.2518	87.41
	0.4366	93.1329	2.13734	0.4366	2.24891	87.5546
	0.4356	92.9433	2.14113	0.4356	2.24961	87.5195
	0.4346	92.9771	2.14046	0.4346	2.25044	87.4778
	0.4336	92.9225	2.14155	0.4336	2.2521	87.3951
	0.4326	93.0635	2.13873	0.4326	2.25181	87.4095
	0.4316	93.1685	2.13663	0.4316	2.24892	87.5538
	0.4306	93.187	2.13626	0.4306	2.25126	87.4368
	0.4296	93.2563	2.13487	0.4296	2.25017	87.4917
	0.4286	92.8867	2.14227	0.4286	2.25169	87.4157
	0.4276	92.8768	2.14246	0.4276	2.25128	87.4362
	0.4266	93.3425	2.13315	0.4266	2.25251	87.3745
	0.4256	93.4159	2.13168	0.4256	2.25046	87.4772
	0.4246	93.1026	2.13795	0.4246	2.25225	87.3875
	0.4236	92.6539	2.14692	0.4236	2.25294	87.3531
	0.4226	93.1008	2.13798	0.4226	2.25266	87.3669
	0.4216	92.9095	2.14181	0.4216	2.2528	87.3602
	0.4206	93.1078	2.13784	0.4206	2.25197	87.4013
	0.4196	92.9677	2.14065	0.4196	2.25225	87.3875
	0.4186	93.0892	2.13822	0.4186	2.25295	87.3527
	0.4176	92.8777	2.14245	0.4176	2.25405	87.2977
	0.4166	92.8946	2.14211	0.4166	2.25239	87.3803
	0.4156	92.9677	2.14065	0.4156	2.25295	87.3527
	0.4146	92.8985	2.14203	0.4146	2.25405	87.2974
	0.4136	92.8252	2.1435	0.4136	2.25473	87.2633
	0.4126	93.1043	2.13791	0.4126	2.25294	87.3531
	0.4116	93.0369	2.13926	0.4116	2.25267	87.3665
	0.4106	92.9995	2.14001	0.4106	2.25322	87.3389
	0.4096	93.0555	2.13889	0.4096	2.25419	87.2907
	0.4086	93.1078	2.13784	0.4086	2.25336	87.3318
	0.4076	92.8668	2.14266	0.4076	2.25474	87.2631
	0.4066	92.5448	2.1491	0.4066	2.25446	87.2769
	0.4056	92.7409	2.14518	0.4056	2.25336	87.3318
	0.4046	93.2273	2.13545	0.4046	2.25488	87.2561
	0.4036	92.8272	2.14346	0.4036	2.25419	87.2904
	0.4026	92.8104	2.14379	0.4026	2.25433	87.2834
	0.4016	92.9192	2.14162	0.4016	2.25557	87.2216
	0.4006	92.936	2.14128	0.4006	2.25598	87.2011
	0.3996	92.8481	2.14304	0.3996	2.25502	87.2491
	0.3986	92.6548	2.1469	0.3986	2.25543	87.2285
	0.3976	92.5135	2.14973	0.3976	2.25543	87.2285
	0.3966	92.5616	2.14877	0.3966	2.25461	87.2696
	0.3956	92.722	2.14556	0.3956	2.25543	87.2284
	0.3946	92.936	2.14128	0.3946	2.25639	87.1803
	0.3936	92.7809	2.14438	0.3936	2.25653	87.1735
	0.3926	92.638	2.14724	0.3926	2.25543	87.2284
	0.3916	92.9901	2.1402	0.3916	2.2553	87.2352
	0.3906	93.1198	2.1376	0.3906	2.25626	87.1872
	0.3896	92.7829	2.14434	0.3896	2.25667	87.1666
	0.3886	92.6592	2.14682	0.3886	2.25639	87.1803
	0.3876	92.6089	2.14782	0.3876	2.25639	87.1803
	0.3866	92.5396	2.14921	0.3866	2.25598	87.2009
	0.3856	92.5685	2.14863	0.3856	2.25681	87.1597
	0.3846	92.7095	2.14581	0.3846	2.25736	87.1322
	0.3836	92.8521	2.14296	0.3836	2.25585	87.2077
	0.3826	92.9417	2.14117	0.3826	2.25722	87.1391
	0.3816	92.6949	2.1461	0.3816	2.25612	87.194
	0.3806	92.7284	2.14543	0.3806	2.25749	87.1254
	0.3796	92.9269	2.14146	0.3796	2.25845	87.0774
	0.3786	92.4703	2.15059	0.3786	2.25845	87.0774
	0.3776	92.5014	2.14997	0.3776	2.25749	87.1254
	0.3766	92.5731	2.14854	0.3766	2.25831	87.0843
	0.3756	92.5754	2.14849	0.3756	2.26024	86.988
	0.3746	92.6156	2.14769	0.3746	2.2579	87.1048
	0.3736	92.4703	2.15059	0.3736	2.25886	87.0568
	0.3726	92.7306	2.14539	0.3726	2.25818	87.0911
	0.3716	92.8747	2.14251	0.3716	2.25749	87.1255
	0.3706	92.6825	2.14635	0.3706	2.25996	87.002
	0.3696	92.6992	2.14602	0.3696	2.25886	87.057
	0.3686	92.6825	2.14635	0.3686	2.25969	87.0157
	0.3676	92.5967	2.14807	0.3676	2.25872	87.0639
	0.3666	92.5921	2.14816	0.3666	2.25941	87.0296
	0.3656	92.7724	2.14455	0.3656	2.25927	87.0366
	0.3646	92.5132	2.14974	0.3646	2.26202	86.8992
	0.3636	92.4965	2.15007	0.3636	2.25941	87.0294
	0.3626	92.5488	2.14902	0.3626	2.25913	87.0433
	0.3616	92.6178	2.14764	0.3616	2.26023	86.9886
	0.3606	92.6201	2.1476	0.3606	2.26077	86.9613
	0.3596	92.5822	2.14836	0.3596	2.26105	86.9477
	0.3586	92.7599	2.1448	0.3586	2.26105	86.9477
	0.3576	92.8306	2.14339	0.3576	2.26105	86.9477
	0.3566	92.8659	2.14268	0.3566	2.26187	86.9063
	0.3556	92.9326	2.14135	0.3556	2.2605	86.975
	0.3546	93.0864	2.13827	0.3546	2.26159	86.9204
	0.3536	93.0215	2.13957	0.3536	2.26172	86.9138
	0.3526	92.7786	2.14443	0.3526	2.26282	86.8588
	0.3516	92.6223	2.14755	0.3516	2.262	86.9002
	0.3506	92.5511	2.14898	0.3506	2.26337	86.8315
	0.3496	92.7287	2.14543	0.3496	2.26172	86.9138
	0.3486	92.5012	2.14998	0.3486	2.26487	86.7563
	0.3476	92.6245	2.14751	0.3476	2.26228	86.8861
	0.3466	92.5534	2.14893	0.3466	2.26186	86.9068
	0.3456	92.6556	2.14689	0.3456	2.26295	86.8523
	0.3446	92.8884	2.14223	0.3446	2.2635	86.825
	0.3436	92.6975	2.14605	0.3436	2.26309	86.8457
	0.3426	92.4892	2.15021	0.3426	2.26404	86.7978
	0.3416	92.4655	2.15069	0.3416	2.2639	86.805
	0.3406	92.589	2.14822	0.3406	2.2654	86.7299
	0.3396	92.5912	2.14818	0.3396	2.26417	86.7914
	0.3386	92.5414	2.14917	0.3386	2.26609	86.6955
	0.3376	92.1726	2.15655	0.3376	2.26555	86.7227
	0.3366	92.2032	2.15594	0.3366	2.26444	86.7778
	0.3356	92.2225	2.15555	0.3356	2.26594	86.7028
	0.3346	92.2418	2.15516	0.3346	2.2658	86.71
	0.3336	92.2032	2.15594	0.3336	2.2669	86.6548
	0.3326	92.3366	2.15327	0.3326	2.26609	86.6955
	0.3316	92.5845	2.14831	0.3316	2.26678	86.6611
	0.3306	92.712	2.14576	0.3306	2.26542	86.7291
	0.3296	92.6477	2.14705	0.3296	2.26429	86.7856
	0.3286	92.4156	2.15169	0.3286	2.26716	86.6422
	0.3276	92.5557	2.14889	0.3276	2.26716	86.6422
	0.3266	92.6433	2.14713	0.3266	2.26784	86.6079
	0.3256	92.5202	2.1496	0.3256	2.26799	86.6006
	0.3246	92.6665	2.14667	0.3246	2.26757	86.6214
	0.3236	92.5294	2.14941	0.3236	2.26757	86.6214
	0.3226	92.4561	2.15088	0.3226	2.2677	86.6152
	0.3216	92.8054	2.14389	0.3216	2.26865	86.5673
	0.3206	92.8054	2.14389	0.3206	2.26907	86.5464
	0.3196	92.8034	2.14393	0.3196	2.27006	86.4972
	0.3186	92.7827	2.14435	0.3186	2.2683	86.5849
	0.3176	92.82	2.1436	0.3176	2.26605	86.6973
	0.3166	92.9273	2.14145	0.3166	2.27028	86.4862
	0.3156	92.7412	2.14518	0.3156	2.2704	86.4801
	0.3146	92.6873	2.14625	0.3146	2.27123	86.4383
	0.3136	92.5271	2.14946	0.3136	2.27082	86.4592
	0.3126	92.5769	2.14846	0.3126	2.27123	86.4383
	0.3116	92.6123	2.14775	0.3116	2.27138	86.4309
	0.3106	92.5626	2.14875	0.3106	2.27096	86.4518
	0.3096	92.3897	2.15221	0.3096	2.27069	86.4653
	0.3086	92.3044	2.15391	0.3086	2.27064	86.4679
	0.3076	92.34	2.1532	0.3076	2.27327	86.3364
	0.3066	92.2356	2.15529	0.3066	2.27148	86.4262
	0.3056	92.233	2.15534	0.3056	2.27339	86.3304
	0.3046	92.3184	2.15363	0.3046	2.27465	86.2673
	0.3036	92.1807	2.15639	0.3036	2.27175	86.4127
	0.3026	92.2879	2.15424	0.3026	2.27408	86.296
	0.3016	92.3922	2.15216	0.3016	2.27366	86.317
	0.3006	92.4466	2.15107	0.3006	2.2745	86.2749
	0.2996	92.3615	2.15277	0.2996	2.273	86.3499
	0.2986	92.2574	2.15485	0.2986	2.27405	86.2976
	0.2976	92.1887	2.15623	0.2976	2.27485	86.2573
	0.2966	92.2434	2.15513	0.2966	2.2747	86.2649
	0.2956	92.2078	2.15584	0.2956	2.27692	86.1539
	0.2946	92.2408	2.15518	0.2946	2.27608	86.196
	0.2936	92.0483	2.15903	0.2936	2.27635	86.1826
	0.2926	92.1695	2.15661	0.2926	2.27677	86.1615
	0.2916	92.3995	2.15201	0.2916	2.27704	86.1481
	0.2906	92.383	2.15234	0.2906	2.27757	86.1213
	0.2896	92.1695	2.15661	0.2896	2.27784	86.1078
	0.2886	92.2739	2.15452	0.2886	2.27838	86.081
	0.2876	92.5198	2.1496	0.2876	2.27796	86.1021
	0.2866	92.345	2.1531	0.2866	2.27849	86.0754
	0.2856	92.2574	2.15485	0.2856	2.27918	86.0409
	0.2846	92.021	2.15958	0.2846	2.27945	86.0275
	0.2836	92.2269	2.15546	0.2836	2.27999	86.0007
	0.2826	92.364	2.15272	0.2826	2.27999	86.0007
	0.2816	92.2764	2.15447	0.2816	2.28079	85.9606
	0.2806	92.3475	2.15305	0.2806	2.28179	85.9103
	0.2796	92.2574	2.15485	0.2796	2.27999	86.0007
	0.2786	92.326	2.15348	0.2786	2.28121	85.9394
	0.2776	92.2217	2.15557	0.2776	2.28148	85.926
	0.2766	92.1556	2.15689	0.2766	2.28175	85.9127
	0.2756	92.0842	2.15832	0.2756	2.28197	85.9017
	0.2746	91.927	2.16146	0.2746	2.28377	85.8113
	0.2736	91.9193	2.16161	0.2736	2.28239	85.8805
	0.2726	91.7396	2.16521	0.2726	2.28319	85.8405
	0.2716	92.0125	2.15975	0.2716	2.28372	85.8139
	0.2706	92.369	2.15262	0.2706	2.28553	85.7233
	0.2696	92.2131	2.15574	0.2696	2.28431	85.7846
	0.2686	92.1061	2.15788	0.2686	2.28372	85.8139
	0.2676	92.0539	2.15892	0.2676	2.28692	85.6538
	0.2666	91.8745	2.16251	0.2666	2.28404	85.798
	0.2656	92.0649	2.1587	0.2656	2.28521	85.7393
	0.2646	92.1034	2.15793	0.2646	2.28601	85.6994
	0.2636	92.1226	2.15755	0.2636	2.28724	85.6382
	0.2626	92.1281	2.15744	0.2626	2.28744	85.6278
	0.2616	91.6244	2.16751	0.2616	2.28916	85.5422
	0.2606	91.6279	2.16744	0.2606	2.28724	85.6382
	0.2596	92.1116	2.15777	0.2596	2.28846	85.5769
	0.2586	92.1308	2.15738	0.2586	2.28942	85.5289
	0.2576	92.0567	2.15887	0.2576	2.28846	85.5769
	0.2566	91.7199	2.1656	0.2566	2.28893	85.5534
	0.2556	91.8116	2.16377	0.2556	2.29068	85.4658
	0.2546	91.8476	2.16305	0.2546	2.29138	85.4311
	0.2536	92.1663	2.15667	0.2536	2.29197	85.4013
	0.2526	92.2892	2.15422	0.2526	2.29042	85.479
	0.2516	91.8506	2.16299	0.2516	2.29244	85.3782
	0.2506	91.8055	2.16389	0.2506	2.29313	85.3434
	0.2496	92.1308	2.15738	0.2496	2.29313	85.3434
	0.2486	92.0815	2.15837	0.2486	2.29383	85.3086
	0.2476	91.988	2.16024	0.2476	2.29393	85.3037
	0.2466	91.9716	2.16057	0.2466	2.29472	85.2641
	0.2456	91.7262	2.16548	0.2456	2.29558	85.2208
	0.2446	91.9551	2.1609	0.2446	2.29489	85.2557
	0.2436	92.1143	2.15771	0.2436	2.29551	85.2245
	0.2426	92.1663	2.15667	0.2426	2.29734	85.1331
	0.2416	92.0238	2.15952	0.2416	2.29472	85.2641
	0.2406	91.6211	2.16758	0.2406	2.29796	85.1021
	0.2396	91.5521	2.16896	0.2396	2.29866	85.0672
	0.2386	91.5915	2.16817	0.2386	2.29796	85.1021
	0.2376	91.5356	2.16929	0.2376	2.29918	85.0409
	0.2366	91.6636	2.16673	0.2366	2.29788	85.106
	0.2356	91.8177	2.16365	0.2356	2.29989	85.0055
	0.2346	91.873	2.16254	0.2346	2.30085	84.9574
	0.2336	91.8073	2.16385	0.2336	2.30085	84.9574
	0.2326	91.3505	2.17299	0.2326	2.30208	84.8962
	0.2316	91.7035	2.16593	0.2316	2.30181	84.9094
	0.2306	91.8371	2.16326	0.2306	2.30269	84.8656
	0.2296	91.9117	2.16177	0.2296	2.30584	84.7078
	0.2286	91.7192	2.16562	0.2286	2.3026	84.87
	0.2276	91.2078	2.17584	0.2276	2.3047	84.7652
	0.2266	91.6047	2.16791	0.2266	2.30523	84.7387
	0.2256	91.8043	2.16391	0.2256	2.30452	84.774
	0.2246	91.5259	2.16948	0.2246	2.3061	84.6951
	0.2236	91.7028	2.16594	0.2236	2.30644	84.6779
	0.2226	91.7776	2.16445	0.2226	2.30758	84.6208
	0.2216	91.9146	2.16171	0.2216	2.3074	84.6298
	0.2206	91.6504	2.16699	0.2206	2.30819	84.5906
	0.2196	91.7192	2.16562	0.2196	2.30845	84.5775
	0.2186	91.9368	2.16126	0.2186	2.30993	84.5033
	0.2176	91.8491	2.16302	0.2176	2.31134	84.4329
	0.2166	91.7059	2.16588	0.2166	2.31064	84.4681
	0.2156	91.6927	2.16615	0.2156	2.3102	84.4902
	0.2146	91.7449	2.1651	0.2146	2.31098	84.4511
	0.2136	91.7674	2.16465	0.2136	2.3128	84.3601
	0.2126	91.2862	2.17428	0.2126	2.31562	84.2191
	0.2116	91.4009	2.17198	0.2116	2.31439	84.2805
	0.2106	91.6244	2.16751	0.2106	2.31324	84.3379
	0.2096	91.6801	2.1664	0.2096	2.31358	84.3211
	0.2086	91.9117	2.16177	0.2086	2.31539	84.2303
	0.2076	91.9175	2.16165	0.2076	2.3168	84.1599
	0.2066	91.6373	2.16725	0.2066	2.31692	84.1542
	0.2056	91.634	2.16732	0.2056	2.31725	84.1376
	0.2046	91.8491	2.16302	0.2046	2.31784	84.1081
	0.2036	91.7807	2.16439	0.2036	2.32041	83.9797
	0.2026	91.8982	2.16204	0.2026	2.31925	84.0375
	0.2016	92.0186	2.15963	0.2016	2.32073	83.9633
	0.2006	91.8461	2.16308	0.2006	2.32099	83.9503
	--		--
	--		--
	--		--
	--		--
	--		--
	--		--
	--		--
	--		--
	--		--
	--		--
	--		--
	--		--
	--		--
	--		--
	--		--
	--		--
	--		--
	--		--
	--		--
	--		--
	--		--
	--		--
	--		--
	--		--
	--		--
	--		--
	--		--
	--		--
	--		--
	--		--
	--		--
	--		--
	--		--
	--		--
	--		--
	--		--
	--		--
	--		--
	--		--
	--		--
	--		--
	--		--
	--		--
	--		--
	--		--
	--		--
	--		--
	--		--
	--		--
	--		--
	--		--
	--		--
	--		--
	--		--
	--		--
	--		--
	--		--
	--		--
	--		--
	--		--
	--		--
	--		--
	--		--
	--		--
	--		--
	--		--
	--		--
	--		--
	--		--
	--		--
	--		--
	--		--
	--		--
	--		--
	--		--
	--		--
	--		--
	--		--
	--		--
	--		--
	--		--
	--		--
	--		--
	--		--
	--		--
	--		--
	--		--
	--		--
	--		--
	--		--
	--		--
	--		--
	--		--
	--		--
	--		--
	--		--
	--		--
	--		--
	--		--
	--		--
	--		--
	--		--
	--		--
	--		--
	--		--
	--		--
	--		--
	--		--
	--		--
	--		--
	--		--
	--		--
			--
			--
			--
			--
			--
			--
			--
			--
			--
			--
			--
			--
			--
			--
			--
			--
			--
			--
			--
			--
			--
			--
			--
			--
			--
			--
			--
			--
			--
			--
			--
			--
			--
			--
			--
			--
			--
			--
			--
			--
			--
			--
			--
			--
			--
			--
			--
			--
			--
			--
			--
			--
			--
			--
			--
			--
			--
			--
			--
			--
			--
			--
			--
			--
			--
			--
			--
			--
			--
			--
			--
			--
			--
			--
			--
			--
			--
			--
			--
			--
			--
			--
			--
			--
			--
			--
			--
			--
			--
			--
			--
			--
			--
			--
			--
			--
			--
			--
			--
			--
			--
			--
			--
			--
			--
			--
			--
			--
			--
			--
			--
			--
			--
			--
			--
			--
			--
			--
			--
			--
			--
			--
			--
			--
			--
			--
			--
			--
			--
			--
			--
			--
			--
			--
			--
			--
			--
			--
			--
			--
			--
			--
			--
			--
			--
			--
			--
			--
			--
			--
			--
			--
			--
			--
			--
			--
			--
			--
			--
			--
			--
			--
			--
			--
			--
			--
			--
			--
			--
			--
			--
			--
			--
			--
			--
			--
			--
			--
			--
			--
			--
			--
			--
			--
			--
			--
			--
			--
			--
			--
			--
			--
			--
			--
			--
			--
			--
			--
			--
			--
			--
			--
			--
			--
			--
			--
			--
			--
			--
			--
			--
			--
			--
			--
			--
			--
			--
			--
			--
			--
			--
			--
			--
			--
			--
			--
			--
			--
			--
			--
			--
			--
			--
			--
			--
			--
			--
			--
			--
			--
			--
			--
			--
			--
			--
			--
			--
			--
			--
			--
			--
			--
			--
			--
			--
			--
			--
			--
			--
			--
			--
			--
			--
			--
			--
			--
			--
			--
			--
			--
			--
			--
			--
			--
			--
			--
			--
			--
			--
			--
			--
			--
			--
			--
			--
			--
			--
			--
			--
			--
			--
			--
			--
			--
			--
			--
			--
			--
			--
			--
			--
			--
			--
			--
			--
			--
			--
			--
			--
			--
			--
			--
			--
			--
			--
			--
			--
			--
			--
			--
			--
			--
			--
			--
			--
			--
			--
			--
			--
			--
			--
			--
			--
			--
			--
			--
			--
			--
			--
			--
			--
			--
			--
			--
			--
			--
			--
			--
			--
			--
			--
			--
			--
			--
			--
			--
			--
			--
			--
			--
			--
			--
			--
			--
			--
			--
			--
			--
			--
			--
			--
			--
			--
			--
			--
			--
			--
			--
			--
			--
			--
			--
			--
			--
			--
			--
			--
			--
			--
			--
			--
			--
			--
			--
			--
			--
			--
			--
			--
			--
			--
			--
			--
			--
			--
			--
			--
			--
			--
			--
			--
			--
			--
			--
			--
			--
			--
			--
			--
			--
			--
			--
			--
			--
			--
			--
			--
			--
			--
			--
			--
			--
			--
			--
			--
			--
			--
			--
			--
			--
			--
			--
			--
			--
			--
			--
			--
			--
			--
			--
			--
			--
			--
			--
			--
			--
			--
			--
			--
			--
			--
			--
			--
			--
			--
			--
			--
			--
			--
			--
			--
			--
			--
			--
			--
			--
			--
			--
			--
			--
			--
			--
			--
			--
			--
			--
			--
			--
			--
			--
			--
			--
			--
			--
			--
			--
			--
			--
			--
			--
			--
			--
			--
			--
			--
			--
			--
			--
			--
			--
			--
			--
			--
			--
			--
			--
			--
			--
			--
			--
			--
			--
			--
			--
			--
			--
			--
			--
			--
			--
			--
			--
			--
			--
			--
			--
			--
			--
			--
			--
			--
			--
			--
			--
			--
			--
			--
			--
			--
			--
			--
			--
			--
			--
			--
			--
			--
			--
			--
			--
			--
			--
			--
			--
			--
			--
			--

## Sheet: Figure 3c
Figure 3c
	Time (s)	j (mA cm-2)	Iring (mA)	H2O2 selectivity (%)
	0	-2.01115	0.08408	94.7156
	1	-2.01354	0.08412	94.6801
	2	-2.01274	0.08408	94.6762
	2	-2.01115	0.08412	94.7393
	3	-2.01433	0.08411	94.6545
	4	-2.01354	0.08413	94.6861
	5	-2.01433	0.0841	94.6486
	6	-2.01115	0.08408	94.7156
	6	-2.01274	0.08409	94.6821
	7	-2.01194	0.08409	94.7018
	8	-2.01274	0.08405	94.6584
	9	-2.01433	0.08414	94.6723
	10	-2.01035	0.08404	94.7116
	10	-2.01115	0.0841	94.7275
	11	-2.01433	0.08407	94.6308
	12	-2.01274	0.08409	94.6821
	13	-2.01354	0.08408	94.6564
	14	-2.01115	0.08407	94.7097
	14	-2.01194	0.08406	94.684
	15	-2.01274	0.0841	94.688
	16	-2.01433	0.08411	94.6545
	17	-2.01194	0.0841	94.7077
	18	-2.01115	0.084	94.6681
	18	-2.01115	0.08407	94.7097
	19	-2.01274	0.08408	94.6762
	20	-2.01194	0.08408	94.6959
	21	-2.01035	0.08406	94.7235
	22	-2.01274	0.08408	94.6762
	22	-2.01035	0.08404	94.7116
	23	-2.01115	0.08407	94.7097
	24	-2.01194	0.08407	94.6899
	25	-2.00955	0.08399	94.7017
	26	-2.01194	0.08409	94.7018
	26	-2.01194	0.08409	94.7018
	27	-2.01194	0.08404	94.6722
	28	-2.01115	0.084	94.6681
	29	-2.01274	0.08409	94.6821
	30	-2.00876	0.08401	94.7333
	30	-2.00717	0.08404	94.7907
	31	-2.00717	0.08403	94.7848
	32	-2.00796	0.08405	94.7768
	33	-2.00876	0.08398	94.7155
	34	-2.00876	0.08405	94.7571
	34	-2.01115	0.08417	94.769
	35	-2.01194	0.084	94.6484
	36	-2.01274	0.08403	94.6465
	37	-2.01274	0.08405	94.6584
	38	-2.01194	0.08401	94.6544
	38	-2.01115	0.08402	94.68
	39	-2.01354	0.08404	94.6327
	40	-2.01274	0.08402	94.6406
	41	-2.01115	0.08399	94.6622
	42	-2.01354	0.08406	94.6446
	42	-2.01035	0.08401	94.6938
	43	-2.01433	0.08408	94.6367
	44	-2.01115	0.084	94.6681
	45	-2.01115	0.08404	94.6919
	46	-2.01194	0.08401	94.6544
	46	-2.01035	0.08402	94.6998
	47	-2.01035	0.08403	94.7057
	48	-2.01194	0.08401	94.6544
	49	-2.00717	0.0839	94.7075
	50	-1.9992	0.08395	94.9355
	50	-1.99841	0.084	94.985
	51	-1.9992	0.08398	94.9533
	52	-2	0.08397	94.9275
	53	-1.99761	0.08405	95.0346
	54	-1.9992	0.08404	94.9889
	54	-2.0008	0.08405	94.9551
	55	-1.9992	0.084	94.9651
	56	-1.9992	0.08396	94.9414
	57	-2.00159	0.08404	94.9293
	58	-1.9992	0.084	94.9651
	58	-2	0.08402	94.9572
	59	-1.9992	0.08404	94.9889
	60	-1.9992	0.08398	94.9533
	61	-2	0.08399	94.9394
	62	-2	0.08398	94.9334
	62	-2.0008	0.08404	94.9492
	63	-2	0.08397	94.9275
	64	-1.9992	0.08401	94.9711
	65	-1.9992	0.08403	94.983
	66	-1.99841	0.08395	94.9553
	66	-1.99522	0.08397	95.0468
	67	-1.99602	0.08399	95.0387
	68	-1.99443	0.08391	95.031
	69	-1.99602	0.08403	95.0625
	70	-1.99841	0.08405	95.0147
	70	-1.99841	0.084	94.985
	71	-1.99443	0.08401	95.0904
	72	-1.99602	0.08403	95.0625
	73	-1.99841	0.08404	95.0088
	74	-1.99761	0.084	95.0049
	74	-1.99682	0.08401	95.0307
	75	-1.99761	0.08395	94.9752
	76	-1.99682	0.08401	95.0307
	77	-2.00159	0.08406	94.9412
	78	-2.0008	0.08403	94.9433
	78	-1.99841	0.08398	94.9731
	79	-1.9992	0.084	94.9651
	80	-2	0.08401	94.9512
	81	-2.00318	0.08401	94.8719
	82	-2.00159	0.084	94.9056
	82	-1.9992	0.08396	94.9414
	83	-2.00239	0.08399	94.8798
	84	-2.0008	0.08401	94.9314
	85	-2.00159	0.084	94.9056
	86	-2.00159	0.08399	94.8997
	86	-2.00159	0.08397	94.8878
	87	-1.9992	0.08395	94.9355
	88	-2	0.08396	94.9215
	89	-2.0008	0.08395	94.8958
	90	-2	0.08389	94.8799
	90	-1.9992	0.08397	94.9473
	91	-2.0008	0.08399	94.9195
	92	-2	0.08401	94.9512
	93	-2	0.08398	94.9334
	94	-1.9992	0.08397	94.9473
	94	-2	0.08398	94.9334
	95	-1.99761	0.08394	94.9693
	96	-2	0.08398	94.9334
	97	-2.0008	0.08398	94.9136
	98	-2	0.08399	94.9394
	98	-1.9992	0.08396	94.9414
	99	-2.0008	0.08397	94.9076
	100	-2.00318	0.08413	94.9431
	101	-1.9992	0.08391	94.9117
	102	-2	0.08398	94.9334
	102	-2.0008	0.08399	94.9195
	103	-2	0.08395	94.9156
	104	-2.0008	0.084	94.9254
	105	-2	0.08395	94.9156
	106	-2.0008	0.08393	94.8839
	106	-2.00159	0.08389	94.8403
	107	-2.0008	0.08394	94.8898
	108	-1.99841	0.08392	94.9375
	109	-1.99841	0.08387	94.9078
	110	-1.99761	0.08398	94.993
	110	-1.99841	0.08392	94.9375
	111	-1.99682	0.08383	94.9237
	112	-1.99841	0.08401	94.9909
	113	-2.00159	0.08397	94.8878
	114	-2	0.08391	94.8918
	114	-1.99761	0.08392	94.9574
	115	-2	0.08395	94.9156
	116	-1.9992	0.08389	94.8998
	117	-1.99841	0.08388	94.9137
	118	-1.99761	0.08389	94.9395
	118	-1.99761	0.08385	94.9158
	119	-1.99602	0.0839	94.9852
	120	-1.99761	0.0839	94.9455
	121	-2	0.0839	94.8859
	122	-1.99761	0.08381	94.892
	122	-1.9992	0.0839	94.9057
	123	-1.99761	0.08383	94.9039
	124	-1.99841	0.08389	94.9197
	125	-1.99841	0.08392	94.9375
	126	-1.99841	0.08384	94.8899
	126	-2	0.08392	94.8978
	127	-1.99841	0.0839	94.9256
	128	-1.99682	0.08387	94.9475
	129	-2	0.08394	94.9097
	130	-1.9992	0.08394	94.9295
	130	-1.9992	0.08388	94.8939
	131	-1.9992	0.08395	94.9355
	132	-1.9992	0.08386	94.882
	133	-2.0008	0.08391	94.872
	134	-2	0.08389	94.8799
	134	-1.99682	0.08389	94.9594
	135	-2	0.08393	94.9037
	136	-1.99841	0.0839	94.9256
	137	-1.9992	0.08395	94.9355
	138	-2	0.08392	94.8978
	138	-2.00239	0.08394	94.8501
	139	-2.0008	0.0839	94.866
	140	-2.00876	0.08404	94.7511
	141	-2.01354	0.0839	94.5496
	142	-2.01354	0.08389	94.5436
	142	-2.01433	0.08392	94.5418
	143	-2.01433	0.08383	94.4883
	144	-2.01274	0.08381	94.5158
	145	-2.01194	0.08385	94.5593
	146	-2.01115	0.08385	94.579
	146	-2.01194	0.08391	94.595
	147	-2.01354	0.0839	94.5496
	148	-2.01274	0.08383	94.5277
	149	-2.01513	0.08396	94.5458
	150	-2.01433	0.08381	94.4764
	150	-2.01194	0.08386	94.5653
	151	-2.01274	0.08387	94.5515
	152	-2.01433	0.08386	94.5061
	153	-2.01274	0.08385	94.5396
	154	-2.01513	0.08384	94.4745
	154	-2.01433	0.08389	94.5239
	155	-2.01274	0.08388	94.5574
	156	-2.01433	0.08382	94.4823
	157	-2.01513	0.08387	94.4924
	158	-2.01194	0.08382	94.5415
	158	-2.01354	0.08382	94.502
	159	-2.01433	0.08395	94.5596
	160	-2.01354	0.08381	94.4961
	161	-2.01274	0.08385	94.5396
	162	-2.01513	0.08389	94.5042
	162	-2.01115	0.0838	94.5493
	163	-2.01274	0.08381	94.5158
	164	-2.01354	0.08386	94.5258
	165	-2.01513	0.08383	94.4686
	166	-2.01433	0.08385	94.5002
	166	-2.00876	0.08376	94.5847
	167	-2.00796	0.08389	94.6818
	168	-2.00876	0.08392	94.6799
	169	-2.00717	0.08376	94.6243
	170	-2.00717	0.08389	94.7016
	170	-2.00717	0.08387	94.6897
	171	-2.00717	0.08389	94.7016
	172	-2.00717	0.08382	94.66
	173	-2.00557	0.08379	94.6817
	174	-2.00796	0.08385	94.6581
	174	-2.00717	0.0838	94.6481
	175	-2.00876	0.08392	94.6799
	176	-2.00876	0.08386	94.6442
	177	-2.00717	0.08386	94.6838
	178	-2.00796	0.08384	94.6521
	178	-2.00876	0.08389	94.6621
	179	-2.00876	0.08385	94.6383
	180	-2.00955	0.08384	94.6126
	181	-2.00796	0.08383	94.6462
	182	-2.00955	0.08384	94.6126
	182	-2.00796	0.08381	94.6343
	183	-2.00876	0.08382	94.6205
	184	-2.00796	0.08385	94.6581
	185	-2.00557	0.08379	94.6817
	186	-2.00876	0.08391	94.674
	186	-2.00637	0.08378	94.656
	187	-2.00557	0.08383	94.7055
	188	-2.00318	0.0838	94.7471
	189	-2.00557	0.08384	94.7114
	190	-2.00557	0.0838	94.6877
	190	-2.00717	0.08384	94.6719
	191	-2.00717	0.08383	94.6659
	192	-2.00637	0.08381	94.6738
	193	-2.00637	0.08384	94.6917
	194	-2.00717	0.08386	94.6838
	194	-2.00557	0.08383	94.7055
	195	-2.00557	0.08382	94.6996
	196	-2.00717	0.0838	94.6481
	197	-2.00876	0.08388	94.6561
	198	-2.00796	0.0838	94.6283
	198	-2.00318	0.08376	94.7233
	199	-2.00478	0.08379	94.7015
	200	-2.00796	0.08382	94.6402
	201	-2.00717	0.08379	94.6421
	202	-2.00796	0.08382	94.6402
	202	-2.00398	0.08374	94.6916
	203	-2.00637	0.08379	94.6619
	204	-2.00796	0.08381	94.6343
	205	-2.00955	0.08385	94.6185
	206	-2.00557	0.08381	94.6936
	206	-2.00796	0.08383	94.6462
	207	-2.00717	0.08383	94.6659
	208	-2.00557	0.0837	94.6281
	209	-2.00637	0.08386	94.7036
	210	-2.00557	0.08379	94.6817
	210	-2.00637	0.08381	94.6738
	211	-2.00557	0.0838	94.6877
	212	-2.00637	0.0838	94.6679
	213	-2.00637	0.08378	94.656
	214	-2.00637	0.08379	94.6619
	214	-2.00398	0.08376	94.7035
	215	-2.00557	0.08381	94.6936
	216	-2.00557	0.08379	94.6817
	217	-2.00637	0.0838	94.6679
	218	-2.00478	0.08376	94.6837
	218	-2.00557	0.08382	94.6996
	219	-2.00796	0.08381	94.6343
	220	-2.00637	0.08379	94.6619
	221	-2.00478	0.08378	94.6956
	222	-2.00796	0.08378	94.6164
	222	-2.00955	0.08383	94.6066
	223	-2.00557	0.08375	94.6579
	224	-2.00717	0.08384	94.6719
	225	-2.00717	0.08384	94.6719
	226	-2.00637	0.08379	94.6619
	226	-2.00557	0.08374	94.6519
	227	-2.00796	0.08384	94.6521
	228	-2.00637	0.08384	94.6917
	229	-2.00557	0.08377	94.6698
	230	-2.00717	0.08379	94.6421
	230	-2.00717	0.08379	94.6421
	231	-2.00478	0.08379	94.7015
	232	-2.00637	0.08368	94.5964
	233	-2.00557	0.08377	94.6698
	234	-2.00557	0.08381	94.6936
	234	-2.00557	0.08375	94.6579
	235	-2.00478	0.08379	94.7015
	236	-2.00717	0.08379	94.6421
	237	-2.00557	0.08377	94.6698
	238	-2.00478	0.08379	94.7015
	238	-2.00557	0.08378	94.6758
	239	-2.00398	0.08373	94.6856
	240	-2.00398	0.08373	94.6856
	241	-2.00637	0.08381	94.6738
	242	-2.00637	0.08375	94.6381
	242	-2.00557	0.08374	94.6519
	243	-2.00557	0.08375	94.6579
	244	-2.00557	0.08378	94.6758
	245	-2.00557	0.08374	94.6519
	246	-2.00318	0.08372	94.6994
	246	-2.00637	0.08376	94.6441
	247	-2.01035	0.08376	94.5452
	248	-2.00557	0.08371	94.6341
	249	-2.00796	0.08371	94.5747
	250	-2.00796	0.08376	94.6045
	250	-2.00717	0.08375	94.6183
	251	-2.00876	0.08375	94.5788
	252	-2.00717	0.08373	94.6064
	253	-2.00796	0.08377	94.6105
	254	-2.00398	0.08354	94.5723
	254	-2.00796	0.08377	94.6105
	255	-2.00478	0.0837	94.6479
	256	-2.00557	0.08369	94.6222
	257	-2.00557	0.08376	94.6639
	258	-2.00796	0.08374	94.5926
	258	-2.00478	0.0837	94.6479
	259	-2.00557	0.08369	94.6222
	260	-2.00478	0.08369	94.642
	261	-2.00557	0.08371	94.6341
	262	-2.00318	0.08374	94.7114
	262	-2.00478	0.08368	94.636
	263	-2.00478	0.08371	94.6539
	264	-2.00478	0.08376	94.6837
	265	-2.00478	0.08373	94.6658
	266	-2.00398	0.08371	94.6737
	266	-2.00478	0.08371	94.6539
	267	-2.00398	0.0837	94.6677
	268	-2.00478	0.08373	94.6658
	269	-2.00478	0.08372	94.6598
	270	-2.00557	0.08369	94.6222
	270	-2.00478	0.08367	94.63
	271	-2.00318	0.08362	94.6399
	272	-2.00398	0.08365	94.6379
	273	-2.00557	0.0837	94.6281
	274	-2.00557	0.0837	94.6281
	274	-2.00637	0.08366	94.5845
	275	-2.00239	0.08363	94.6656
	276	-2.00557	0.08367	94.6103
	277	-2.00557	0.08371	94.6341
	278	-2.00557	0.08366	94.6043
	278	-2.00717	0.08366	94.5647
	279	-2.00478	0.0837	94.6479
	280	-2.00557	0.08366	94.6043
	281	-2.00557	0.08372	94.64
	282	-2.00557	0.08367	94.6103
	282	-2.00557	0.08364	94.5924
	283	-2.00398	0.08369	94.6618
	284	-2.00637	0.0837	94.6083
	285	-2.00637	0.08367	94.5905
	286	-2.00478	0.08367	94.63
	286	-2.00637	0.08368	94.5964
	287	-2.00478	0.08363	94.6062
	288	-2.00239	0.08363	94.6656
	289	-2.00398	0.08369	94.6618
	290	-2.00398	0.0837	94.6677
	290	-2.00159	0.08365	94.6974
	291	-2.00478	0.08371	94.6539
	292	-2.00398	0.08369	94.6618
	293	-2.00318	0.08366	94.6637
	294	-2.00239	0.08368	94.6954
	294	-2.00318	0.0837	94.6875
	295	-2.00239	0.08365	94.6776
	296	-2.00478	0.08371	94.6539
	297	-2.00398	0.08367	94.6499
	298	-2.00318	0.08367	94.6697
	298	-2.00398	0.08367	94.6499
	299	-2.00318	0.08375	94.7173
	300	-2.00318	0.08367	94.6697
	301	-2.00239	0.08366	94.6835
	302	-2.00398	0.08367	94.6499
	302	-2.00478	0.08368	94.636
	303	-2.00398	0.08369	94.6618
	304	-2.00557	0.08366	94.6043
	305	-2.00478	0.08365	94.6181
	306	-2.00398	0.08368	94.6558
	306	-2.01752	0.08379	94.3857
	307	-2.01592	0.08354	94.2762
	308	-2.01672	0.08356	94.2684
	309	-2.01752	0.08356	94.2488
	310	-2.01672	0.08357	94.2744
	310	-2.01592	0.08358	94.3
	311	-2.01592	0.08359	94.306
	312	-2.01672	0.08358	94.2803
	313	-2.01672	0.08358	94.2803
	314	-2.01672	0.08359	94.2863
	314	-2.01672	0.08355	94.2625
	315	-2.01672	0.08358	94.2803
	316	-2.01592	0.08356	94.2881
	317	-2.01592	0.08358	94.3
	318	-2.01672	0.08351	94.2386
	318	-2.01752	0.08339	94.1473
	319	-2.01831	0.08363	94.2708
	320	-2.01831	0.08357	94.2351
	321	-2.01672	0.08358	94.2803
	322	-2.01672	0.08354	94.2565
	322	-2.01831	0.08358	94.241
	323	-2.01672	0.08356	94.2684
	324	-2.01672	0.08354	94.2565
	325	-2.01433	0.08355	94.3215
	326	-2.01752	0.08361	94.2786
	326	-2.01194	0.08345	94.321
	327	-2.01513	0.08361	94.3376
	328	-2.01752	0.08361	94.2786
	329	-2.01592	0.08353	94.2702
	330	-2.01513	0.08357	94.3137
	330	-2.00717	0.0834	94.4096
	331	-2.00478	0.08358	94.5764
	332	-2.00637	0.0836	94.5487
	333	-2.00398	0.08356	94.5843
	334	-2.00478	0.08361	94.5943
	334	-2.00398	0.08353	94.5664
	335	-2.00478	0.08357	94.5704
	336	-2.00478	0.08363	94.6062
	337	-2.00398	0.08355	94.5783
	338	-2.00478	0.08358	94.5764
	338	-2.00478	0.08354	94.5525
	339	-2.00318	0.08355	94.5981
	340	-2.00398	0.08361	94.6141
	341	-2.00239	0.0836	94.6478
	342	-2.00239	0.08352	94.6
	342	-2.00318	0.08357	94.6101
	343	-2.00557	0.0836	94.5685
	344	-2.00318	0.08357	94.6101
	345	-2.00398	0.08358	94.5962
	346	-2.00398	0.08356	94.5843
	346	-2.00557	0.08359	94.5626
	347	-2.00239	0.08351	94.5941
	348	-2.00318	0.08357	94.6101
	349	-2.00239	0.08355	94.6179
	350	-1.99761	0.08357	94.749
	350	-1.99761	0.08351	94.7131
	351	-1.99682	0.08359	94.7808
	352	-1.99682	0.08355	94.7569
	353	-1.99602	0.0836	94.8066
	354	-1.99761	0.0836	94.7669
	354	-1.99682	0.08357	94.7688
	355	-1.99761	0.08364	94.7907
	356	-1.99602	0.08352	94.7589
	357	-1.99682	0.08361	94.7927
	358	-1.99602	0.08356	94.7827
	358	-1.99841	0.0836	94.747
	359	-1.99841	0.08359	94.741
	360	-1.99602	0.08361	94.8126
	361	-1.99761	0.08359	94.7609
	362	-1.99682	0.08357	94.7688
	362	-1.99841	0.08354	94.7112
	363	-1.99682	0.08354	94.7509
	364	-1.99602	0.08353	94.7648
	365	-1.99602	0.0835	94.7469
	366	-1.99761	0.08354	94.731
	366	-1.99602	0.08345	94.7171
	367	-1.99522	0.08353	94.7847
	368	-1.99522	0.0835	94.7668
	369	-1.99682	0.08351	94.733
	370	-1.99761	0.08353	94.7251
	370	-1.99522	0.08346	94.7429
	371	-1.99761	0.08352	94.7191
	372	-1.99602	0.0835	94.7469
	373	-1.99682	0.08351	94.733
	374	-1.99602	0.08351	94.7529
	374	-1.99602	0.08352	94.7589
	375	-1.99682	0.08346	94.7032
	376	-1.99522	0.08346	94.7429
	377	-1.99682	0.08351	94.733
	378	-2.01592	0.08377	94.4132
	378	-2.01592	0.08347	94.2344
	379	-2.01672	0.08346	94.2087
	380	-2.01513	0.08343	94.2302
	381	-2.01592	0.08347	94.2344
	382	-2.01592	0.08348	94.2404
	382	-2.01672	0.08346	94.2087
	383	-2.01831	0.0835	94.1933
	384	-2.01672	0.08345	94.2028
	385	-2.01672	0.08345	94.2028
	386	-2.01672	0.08346	94.2087
	386	-2.01911	0.0835	94.1736
	387	-2.01831	0.08347	94.1754
	388	-2.01831	0.08345	94.1634
	389	-2.01672	0.08344	94.1968
	390	-2.01752	0.08342	94.1652
	390	-2.01672	0.08345	94.2028
	391	-2.01433	0.08337	94.214
	392	-2.01911	0.08353	94.1915
	393	-2.01911	0.08343	94.1319
	394	-2.01592	0.08339	94.1866
	394	-2.01672	0.0834	94.1729
	395	-2.01592	0.08337	94.1747
	396	-2.01672	0.08342	94.1849
	397	-2.01672	0.08345	94.2028
	398	-2.01592	0.08345	94.2224
	398	-2.01513	0.08345	94.2421
	399	-2.01752	0.08343	94.1712
	400	-2.01831	0.08342	94.1455
	401	-2.01513	0.08343	94.2302
	402	-2.01831	0.0835	94.1933
	402	-2.01831	0.08344	94.1575
	403	-2.01672	0.08346	94.2087
	404	-2.01513	0.08337	94.1943
	405	-2.01592	0.08348	94.2404
	406	-2.01672	0.08343	94.1908
	406	-2.01672	0.08341	94.1789
	407	-2.01592	0.08347	94.2344
	408	-2.01911	0.08343	94.1319
	409	-2.01592	0.08337	94.1747
	410	-2.01672	0.08345	94.2028
	410	-2.01592	0.08341	94.1986
	411	-2.01752	0.0834	94.1532
	412	-2.01592	0.08341	94.1986
	413	-2.01752	0.08343	94.1712
	414	-2.01672	0.08344	94.1968
	414	-2.01592	0.08339	94.1866
	415	-2.01592	0.08343	94.2105
	416	-2.01752	0.08345	94.1831
	417	-2.01592	0.08339	94.1866
	418	-2.01831	0.08343	94.1515
	418	-2.01752	0.08345	94.1831
	419	-2.01672	0.08341	94.1789
	420	-2.01592	0.08338	94.1806
	421	-2.01672	0.08338	94.161
	422	-2.01592	0.08342	94.2045
	422	-2.01672	0.08345	94.2028
	423	-2.01592	0.08342	94.2045
	424	-2.01752	0.08343	94.1712
	425	-2.01592	0.08341	94.1986
	426	-2.01672	0.08342	94.1849
	426	-2.01752	0.08344	94.1771
	427	-2.01831	0.0834	94.1336
	428	-2.01513	0.08336	94.1884
	429	-2.01513	0.08343	94.2302
	430	-2.01672	0.0834	94.1729
	430	-2.01752	0.08339	94.1473
	431	-2.01672	0.08333	94.1311
	432	-2.01592	0.08342	94.2045
	433	-2.01752	0.0834	94.1532
	434	-2.01672	0.08341	94.1789
	434	-2.01592	0.08336	94.1687
	435	-2.0199	0.08346	94.1301
	436	-2.01911	0.08337	94.096
	437	-2.01831	0.0834	94.1336
	438	-2.01752	0.0834	94.1532
	438	-2.01592	0.08329	94.1268
	439	-2.01672	0.08337	94.155
	440	-2.01672	0.08339	94.1669
	441	-2.01433	0.08329	94.1662
	442	-2.01433	0.0834	94.232
	442	-2.01274	0.08338	94.2594
	443	-2.01513	0.08339	94.2063
	444	-2.01274	0.08335	94.2415
	445	-2.01354	0.0834	94.2517
	446	-2.01513	0.08341	94.2182
	446	-2.01433	0.0834	94.232
	447	-2.01433	0.08341	94.2379
	448	-2.01513	0.08344	94.2362
	449	-2.01592	0.08341	94.1986
	450	-2.01354	0.08334	94.2158
	450	-2.01592	0.08337	94.1747
	451	-2.01354	0.08332	94.2038
	452	-2.01354	0.08339	94.2457
	453	-2.01354	0.08338	94.2397
	454	-2.01274	0.08336	94.2475
	454	-2.01513	0.08339	94.2063
	455	-2.01513	0.0834	94.2123
	456	-2.01513	0.0834	94.2123
	457	-2.01433	0.08334	94.1961
	458	-2.01354	0.0833	94.1919
	458	-2.01433	0.0834	94.232
	459	-2.01194	0.08338	94.2791
	460	-2.01513	0.08337	94.1943
	461	-2.01672	0.08343	94.1908
	462	-2.01274	0.0833	94.2116
	462	-2.01354	0.08336	94.2278
	463	-2.01513	0.08338	94.2003
	464	-2.01354	0.08331	94.1979
	465	-2.01194	0.08328	94.2193
	466	-2.01433	0.0834	94.232
	466	-2.01433	0.08337	94.214
	467	-2.01513	0.08337	94.1943
	468	-2.01513	0.08336	94.1884
	469	-2.01433	0.08335	94.2021
	470	-2.01513	0.08337	94.1943
	470	-2.01194	0.08331	94.2373
	471	-2.01433	0.08335	94.2021
	472	-2.01274	0.08331	94.2176
	473	-2.01433	0.08341	94.2379
	474	-2.01513	0.08327	94.1345
	474	-2.01274	0.08333	94.2295
	475	-2.01354	0.08335	94.2218
	476	-2.01274	0.08334	94.2355
	477	-2.01274	0.08333	94.2295
	478	-2.01354	0.08338	94.2397
	478	-2.01433	0.08336	94.2081
	479	-2.01354	0.08331	94.1979
	480	-2.01433	0.08333	94.1901
	481	-2.01115	0.08328	94.2391
	482	-2.01274	0.08336	94.2475
	482	-2.01274	0.08334	94.2355
	483	-2.01274	0.08334	94.2355
	484	-2.01433	0.08332	94.1841
	485	-2.01354	0.08334	94.2158
	486	-2.01274	0.08332	94.2236
	486	-2.01354	0.0833	94.1919
	487	-2.01433	0.08338	94.22
	488	-2.01433	0.08332	94.1841
	489	-2.01194	0.08326	94.2074
	490	-2.01354	0.08332	94.2038
	490	-2.01115	0.08328	94.2391
	491	-2.01194	0.08329	94.2253
	492	-2.01354	0.08334	94.2158
	493	-2.01592	0.08332	94.1448
	494	-2.01354	0.08328	94.1799
	494	-2.01035	0.08326	94.2468
	495	-2.01433	0.0833	94.1722
	496	-2.01354	0.08335	94.2218
	497	-2.01194	0.08326	94.2074
	498	-2.00717	0.08326	94.3258
	498	-2.00876	0.08338	94.3581
	499	-2.00796	0.08335	94.3599
	500	-2.00876	0.08342	94.382
	501	-2.00796	0.08337	94.3719
	502	-2.00717	0.08334	94.3737
	502	-2.00717	0.08344	94.4335
	503	-2.00637	0.0833	94.3696
	504	-2.00717	0.08334	94.3737
	505	-2.00717	0.08332	94.3617
	506	-2.00637	0.08327	94.3516
	506	-2.00796	0.08332	94.342
	507	-2.00796	0.08333	94.3479
	508	-2.00557	0.08331	94.3953
	509	-2.00876	0.08336	94.3461
	510	-2.00717	0.0833	94.3498
	510	-2.00717	0.08337	94.3916
	511	-2.00717	0.08329	94.3438
	512	-2.00717	0.08334	94.3737
	513	-2.00717	0.08332	94.3617
	514	-2.00717	0.08336	94.3857
	514	-2.00637	0.08332	94.3815
	515	-2.00637	0.08331	94.3755
	516	-2.00717	0.08334	94.3737
	517	-2.00717	0.08331	94.3558
	518	-2.00318	0.08328	94.4368
	518	-2.00637	0.08332	94.3815
	519	-2.00955	0.08346	94.3861
	520	-2.01274	0.0833	94.2116
	521	-2.01513	0.08333	94.1704
	522	-2.01274	0.08335	94.2415
	522	-2.01513	0.08328	94.1405
	523	-2.01513	0.0833	94.1525
	524	-2.01115	0.08326	94.2271
	525	-2.01274	0.08329	94.2056
	526	-2.01354	0.08329	94.1859
	526	-2.01274	0.0833	94.2116
	527	-2.01194	0.08327	94.2134
	528	-2.01274	0.08329	94.2056
	529	-2.01274	0.08328	94.1996
	530	-2.01274	0.0833	94.2116
	530	-2.01115	0.08327	94.2331
	531	-2.01354	0.08329	94.1859
	532	-2.00478	0.08313	94.3073
	533	-2.00717	0.08327	94.3318
	534	-2.00557	0.08326	94.3654
	534	-2.00796	0.0833	94.33
	535	-2.00717	0.08327	94.3318
	536	-2.00796	0.08327	94.3121
	537	-2.00557	0.08328	94.3774
	538	-2.00637	0.08331	94.3755
	538	-2.00717	0.08329	94.3438
	539	-2.00717	0.08329	94.3438
	540	-2.00717	0.08333	94.3677
	541	-2.00955	0.08329	94.2845
	542	-2.00796	0.08328	94.318
	542	-2.00955	0.08334	94.3144
	543	-2.00637	0.08328	94.3576
	544	-2.00637	0.083	94.1897
	545	-2.00796	0.08292	94.1022
	546	-2.00637	0.08316	94.2857
	546	-2.00955	0.08332	94.3025
	547	-2.00796	0.08326	94.3061
	548	-2.01035	0.08336	94.3066
	549	-2.01194	0.08332	94.2433
	550	-2.00955	0.08325	94.2606
	550	-2.01115	0.08329	94.245
	551	-2.00955	0.08322	94.2426
	552	-2.00796	0.08325	94.3001
	553	-2.01274	0.08327	94.1936
	554	-2.01115	0.08325	94.2211
	554	-2.01274	0.08327	94.1936
	555	-2.01035	0.08328	94.2588
	556	-2.01035	0.08325	94.2408
	557	-2.01354	0.08329	94.1859
	558	-2.01274	0.08328	94.1996
	558	-2.01194	0.08326	94.2074
	559	-2.01035	0.08324	94.2348
	560	-2.01194	0.08325	94.2014
	561	-2.01115	0.08329	94.245
	562	-2.01115	0.08328	94.2391
	562	-2.01035	0.08328	94.2588
	563	-2.01115	0.0833	94.251
	564	-2.01194	0.08326	94.2074
	565	-2.01035	0.08319	94.2049
	566	-2.01115	0.08323	94.2091
	566	-2.01194	0.08328	94.2193
	567	-2.01274	0.08329	94.2056
	568	-2.01115	0.08327	94.2331
	569	-2.01274	0.08326	94.1877
	570	-2.01274	0.08314	94.1158
	570	-2.01354	0.08328	94.1799
	571	-2.01354	0.08329	94.1859
	572	-2.01354	0.0833	94.1919
	573	-2.01354	0.08325	94.162
	574	-2.01354	0.08325	94.162
	574	-2.01274	0.08323	94.1697
	575	-2.01274	0.08322	94.1637
	576	-2.01115	0.08327	94.2331
	577	-2.01354	0.08324	94.156
	578	-2.00955	0.08317	94.2127
	578	-2.01274	0.08332	94.2236
	579	-2.01274	0.08321	94.1577
	580	-2.01274	0.08326	94.1877
	581	-2.01194	0.08326	94.2074
	582	-2.01115	0.0832	94.1912
	582	-2.01115	0.08323	94.2091
	583	-2.01274	0.08326	94.1877
	584	-2.01194	0.08319	94.1655
	585	-2.01354	0.08329	94.1859
	586	-2.01194	0.0832	94.1714
	586	-2.00876	0.08316	94.2264
	587	-2.01035	0.08325	94.2408
	588	-2.01274	0.08323	94.1697
	589	-2.00876	0.08317	94.2324
	590	-2.01433	0.08329	94.1662
	590	-2.01115	0.08318	94.1792
	591	-2.01115	0.08321	94.1972
	592	-2.01035	0.08323	94.2289
	593	-2.01194	0.08321	94.1774
	594	-2.01274	0.0832	94.1517
	594	-2.01035	0.08317	94.1929
	595	-2.01274	0.08325	94.1817
	596	-2.01115	0.08323	94.2091
	597	-2.01035	0.08319	94.2049
	598	-2.01035	0.08319	94.2049
	598	-2.01194	0.08319	94.1655
	599	-2.01274	0.08322	94.1637
	600	-2.01354	0.08323	94.15
	601	-2.01194	0.08317	94.1535
	602	-2.01194	0.08316	94.1475
	602	-2.00955	0.08318	94.2187
	603	-2.01433	0.08325	94.1423
	604	-2.01354	0.08324	94.156
	605	-2.01115	0.08312	94.1432
	606	-2.01035	0.08321	94.2169
	606	-2.01194	0.08322	94.1834
	607	-2.01194	0.08319	94.1655
	608	-2.01354	0.08318	94.12
	609	-2.01274	0.08318	94.1398
	610	-2.01035	0.08319	94.2049
	610	-2.01194	0.08314	94.1355
	611	-2.01274	0.08318	94.1398
	612	-2.01115	0.08317	94.1732
	613	-2.01274	0.0832	94.1517
	614	-2.01274	0.08317	94.1338
	614	-2.01354	0.08321	94.138
	615	-2.01035	0.08315	94.1809
	616	-2.01433	0.08315	94.0824
	617	-2.01194	0.08316	94.1475
	618	-2.01274	0.0832	94.1517
	618	-2.01274	0.08323	94.1697
	619	-2.01035	0.0832	94.2109
	620	-2.01274	0.0832	94.1517
	621	-2.01433	0.08321	94.1183
	622	-2.01274	0.08307	94.0738
	622	-2.00717	0.08313	94.248
	623	-2.00637	0.0832	94.3097
	624	-2.00478	0.08314	94.3133
	625	-2.00557	0.08319	94.3235
	626	-2.00637	0.08321	94.3157
	626	-2.00557	0.08314	94.2935
	627	-2.00557	0.08319	94.3235
	628	-2.00478	0.08314	94.3133
	629	-2.00717	0.08321	94.2959
	630	-2.00717	0.08317	94.2719
	630	-2.00717	0.08319	94.2839
	631	-2.00478	0.08313	94.3073
	632	-2.00637	0.08318	94.2977
	633	-2.00398	0.08312	94.3211
	634	-2.00398	0.08319	94.3631
	634	-2.00239	0.08323	94.4266
	635	-2.00239	0.08319	94.4027
	636	-2.00318	0.08321	94.3949
	637	-2.00398	0.08318	94.3571
	638	-2.00239	0.08317	94.3907
	638	-2.00398	0.08321	94.375
	639	-2.00159	0.08313	94.3865
	640	-2.0008	0.08319	94.4423
	641	-2.00318	0.08318	94.3769
	642	-2.00398	0.08322	94.381
	642	-2.00318	0.08321	94.3949
	643	-2.00239	0.08315	94.3787
	644	-2.00159	0.08318	94.4165
	645	-2.00239	0.08315	94.3787
	646	-2.00239	0.08317	94.3907
	646	-2.00478	0.08325	94.3792
	647	-2.00796	0.08313	94.2282
	648	-2.00637	0.08312	94.2617
	649	-2.00796	0.08313	94.2282
	650	-2.00717	0.08315	94.26
	650	-2.00717	0.0831	94.23
	651	-2.00796	0.08315	94.2402
	652	-2.00239	0.08303	94.3067
	653	-2.00239	0.08315	94.3787
	654	-2.00318	0.08314	94.3529
	654	-2.00239	0.08314	94.3727
	655	-2.00239	0.08312	94.3607
	656	-2.00478	0.08319	94.3433
	657	-2.00318	0.08313	94.3469
	658	-2.00318	0.08317	94.3709
	658	-2.00159	0.08317	94.4105
	659	-2.00318	0.08315	94.3589
	660	-2.00318	0.0831	94.3289
	661	-2.00398	0.08317	94.3511
	662	-2.00478	0.08315	94.3193
	662	-2.00398	0.0831	94.3091
	663	-2.00239	0.08319	94.4027
	664	-2.00318	0.08322	94.4008
	665	-2.00637	0.08328	94.3576
	666	-2.00955	0.08314	94.1947
	666	-2.00717	0.08318	94.2779
	667	-2.00955	0.08312	94.1827
	668	-2.00955	0.08317	94.2127
	669	-2.00876	0.08315	94.2204
	670	-2.00796	0.08312	94.2222
	670	-2.00796	0.08309	94.2042
	671	-2.00796	0.08317	94.2522
	672	-2.00876	0.08314	94.2144
	673	-2.00796	0.08312	94.2222
	674	-2.00955	0.08317	94.2127
	674	-2.00796	0.08315	94.2402
	675	-2.00717	0.08313	94.248
	676	-2.00796	0.08314	94.2342
	677	-2.00717	0.08315	94.26
	678	-2.00557	0.08311	94.2755
	678	-2.00398	0.08315	94.3391
	679	-2.00557	0.08317	94.3115
	680	-2.00318	0.0831	94.3289
	681	-2.00398	0.08316	94.3451
	682	-2.00557	0.08321	94.3354
	682	-2.0008	0.08304	94.3524
	683	-2.00239	0.08317	94.3907
	684	-2.00239	0.08312	94.3607
	685	-2.00239	0.08309	94.3427
	686	-2.00318	0.08309	94.3229
	686	-2.01194	0.08312	94.1235
	687	-2.00955	0.08304	94.1347
	688	-2.01354	0.08319	94.126
	689	-2.01194	0.08311	94.1175
	690	-2.01274	0.08306	94.0678
	690	-2.01115	0.08312	94.1432
	691	-2.01274	0.08305	94.0618
	692	-2.00955	0.08315	94.2007
	693	-2.01194	0.08309	94.1055
	694	-2.01354	0.08314	94.0961
	694	-2.01274	0.08306	94.0678
	695	-2.01354	0.08313	94.0901
	696	-2.01354	0.08311	94.0781
	697	-2.00955	0.08304	94.1347
	698	-2.01274	0.08305	94.0618
	698	-2.01194	0.08309	94.1055
	699	-2.01035	0.08309	94.145
	700	-2.01194	0.0831	94.1115
	701	-2.00955	0.08305	94.1407
	702	-2.00876	0.08304	94.1545
	702	-2.00239	0.083	94.2887
	703	-1.99841	0.08305	94.4179
	704	-1.99761	0.08309	94.4618
	705	-1.99841	0.08319	94.5019
	706	-1.9992	0.08309	94.4221
	706	-1.99761	0.08312	94.4798
	707	-1.99761	0.08316	94.5038
	708	-1.99761	0.08313	94.4858
	709	-1.99602	0.0831	94.5075
	710	-1.99522	0.08312	94.5394
	710	-1.99761	0.08319	94.5217
	711	-1.99682	0.0831	94.4877
	712	-1.99522	0.0831	94.5274
	713	-1.99761	0.08314	94.4918
	714	-1.99602	0.08309	94.5015
	714	-1.99602	0.08311	94.5135
	715	-1.99602	0.08309	94.5015
	716	-1.9992	0.08313	94.446
	717	-1.99761	0.08313	94.4858
	718	-1.99761	0.08313	94.4858
	718	-1.99761	0.08313	94.4858
	719	-1.99602	0.08311	94.5135
	720	-1.99841	0.08315	94.4779
	721	-1.99841	0.08313	94.4659
	722	-1.99841	0.08318	94.4959
	722	-2	0.08316	94.4442
	723	-1.99841	0.08317	94.4899
	724	-1.9992	0.08315	94.458
	725	-1.99841	0.08313	94.4659
	726	-1.9992	0.08317	94.47
	726	-1.99841	0.08309	94.4419
	727	-1.99841	0.08313	94.4659
	728	-1.99761	0.08312	94.4798
	729	-1.9992	0.08313	94.446
	730	-2	0.08317	94.4502
	730	-2.00796	0.08333	94.3479
	731	-2.01115	0.0831	94.1312
	732	-2.01274	0.08312	94.1038
	733	-2.01354	0.08312	94.0841
	734	-2.01194	0.08308	94.0995
	734	-2.01115	0.08305	94.1012
	735	-2.01115	0.08311	94.1372
	736	-2.01115	0.08309	94.1252
	737	-2.01354	0.08311	94.0781
	738	-2.01274	0.08317	94.1338
	738	-2.01194	0.08312	94.1235
	739	-2.01194	0.08303	94.0695
	740	-2.01194	0.08311	94.1175
	741	-2.00955	0.08308	94.1587
	742	-2.01274	0.08313	94.1098
	742	-2.01194	0.08306	94.0875
	743	-2.01274	0.08315	94.1218
	744	-2.01274	0.08311	94.0978
	745	-2.01433	0.08317	94.0944
	746	-2.01115	0.08312	94.1432
	746	-2.01354	0.0832	94.132
	747	-2.01194	0.0831	94.1115
	748	-2.01115	0.08307	94.1132
	749	-2.01035	0.08307	94.133
	750	-2.01194	0.08317	94.1535
	750	-2.00876	0.08302	94.1425
	751	-2.01194	0.0831	94.1115
	752	-2.01115	0.08314	94.1552
	753	-2.01274	0.08316	94.1278
	754	-2.01115	0.08314	94.1552
	754	-2.01194	0.08319	94.1655
	755	-2.01354	0.08314	94.0961
	756	-2.01035	0.08311	94.157
	757	-2.01115	0.08309	94.1252
	758	-2.01194	0.0831	94.1115
	758	-2.01115	0.0831	94.1312
	759	-2.01035	0.08308	94.139
	760	-2.01115	0.08314	94.1552
	761	-2.01274	0.08309	94.0858
	762	-2.01274	0.08316	94.1278
	762	-2.01035	0.08304	94.115
	763	-2.01274	0.08311	94.0978
	764	-2.01274	0.08309	94.0858
	765	-2.01274	0.08311	94.0978
	766	-2.01035	0.08313	94.169
	766	-2.01115	0.08307	94.1132
	767	-2.01194	0.08312	94.1235
	768	-2.01274	0.08308	94.0798
	769	-2.01035	0.08309	94.145
	770	-2.01115	0.0831	94.1312
	770	-2.01035	0.08307	94.133
	771	-2.01115	0.0831	94.1312
	772	-2.01274	0.08313	94.1098
	773	-2.01194	0.08311	94.1175
	774	-2.01035	0.08309	94.145
	774	-2.00876	0.08305	94.1605
	775	-2.01194	0.08315	94.1415
	776	-2.00955	0.08302	94.1227
	777	-2.01115	0.08307	94.1132
	778	-2.01354	0.08313	94.0901
	778	-2.01115	0.08312	94.1432
	779	-2.01354	0.08308	94.0601
	780	-2.01115	0.08315	94.1612
	781	-2.00717	0.08299	94.164
	782	-2.00796	0.08308	94.1982
	782	-2.01194	0.08313	94.1295
	783	-2.01035	0.08304	94.115
	784	-2.01115	0.08315	94.1612
	785	-2.01035	0.08313	94.169
	786	-2.00955	0.08307	94.1527
	786	-2.01194	0.08313	94.1295
	787	-2.01115	0.08309	94.1252
	788	-2.00955	0.08304	94.1347
	789	-2.01115	0.08311	94.1372
	790	-2.01194	0.08313	94.1295
	790	-2.00876	0.08307	94.1725
	791	-2.01035	0.08304	94.115
	792	-2.01115	0.0831	94.1312
	793	-2.00955	0.08306	94.1467
	794	-2.00955	0.08306	94.1467
	794	-2.01115	0.08309	94.1252
	795	-2.01274	0.08309	94.0858
	796	-2.00955	0.08305	94.1407
	797	-2.01035	0.08307	94.133
	798	-2.01035	0.08308	94.139
	798	-2.00955	0.08304	94.1347
	799	-2.00955	0.08302	94.1227
	800	-2.01035	0.08308	94.139
	801	-2.00955	0.08303	94.1287
	802	-2.00876	0.08308	94.1785
	802	-2.00717	0.08305	94.2
	803	-2.00955	0.08304	94.1347
	804	-2.01035	0.0831	94.151
	805	-2.01115	0.08303	94.0893
	806	-2.00637	0.08302	94.2018
	806	-2.00717	0.08309	94.224
	807	-2.00478	0.08308	94.2773
	808	-2.00557	0.08309	94.2635
	809	-2.00717	0.0831	94.23
	810	-2.00478	0.08308	94.2773
	810	-2.00557	0.0831	94.2695
	811	-2.00557	0.08302	94.2215
	812	-2.00637	0.08306	94.2258
	813	-2.00717	0.08296	94.1459
	814	-2.00557	0.08311	94.2755
	814	-2.00637	0.08314	94.2737
	815	-2.00478	0.08308	94.2773
	816	-2.00557	0.08304	94.2335
	817	-2.00637	0.08312	94.2617
	818	-2.00717	0.08311	94.236
	818	-2.00557	0.08305	94.2395
	819	-2.00557	0.08305	94.2395
	820	-2.00637	0.08305	94.2198
	821	-2.00478	0.08309	94.2833
	822	-2.00717	0.08302	94.182
	822	-2.00637	0.08303	94.2078
	823	-2.00637	0.08301	94.1957
	824	-2.00478	0.08299	94.2233
	825	-2.00717	0.08304	94.194
	826	-2.00478	0.08308	94.2773
	826	-2.00637	0.08303	94.2078
	827	-2.00637	0.08307	94.2318
	828	-2.00478	0.08304	94.2533
	829	-2.00557	0.08305	94.2395
	830	-2.00876	0.0831	94.1905
	830	-2.00478	0.08297	94.2113
	831	-2.00557	0.08304	94.2335
	832	-2.00478	0.08306	94.2653
	833	-2.00796	0.08303	94.1682
	834	-2.00717	0.08305	94.2
	834	-2.00637	0.08304	94.2138
	835	-2.00478	0.083	94.2293
	836	-2.00717	0.08314	94.254
	837	-2.00557	0.08304	94.2335
	838	-2.00637	0.08302	94.2018
	838	-2.00717	0.08301	94.176
	839	-2.00637	0.08298	94.1777
	840	-2.00637	0.08308	94.2378
	841	-2.00796	0.08307	94.1922
	842	-2.00717	0.08301	94.176
	842	-2.00557	0.08299	94.2035
	843	-2.00637	0.08306	94.2258
	844	-2.00637	0.083	94.1897
	845	-2.00637	0.08306	94.2258
	846	-2.00557	0.083	94.2095
	846	-2.00717	0.08307	94.212
	847	-2.00398	0.08298	94.2371
	848	-2.00637	0.08306	94.2258
	849	-2.00876	0.08312	94.2024
	850	-2.00478	0.08303	94.2473
	850	-2.00717	0.08307	94.212
	851	-2.00478	0.08301	94.2353
	852	-2.00478	0.08299	94.2233
	853	-2.00717	0.08302	94.182
	854	-2.00796	0.08305	94.1802
	854	-2.00557	0.08296	94.1855
	855	-2.00557	0.08305	94.2395
	856	-2.00478	0.08297	94.2113
	857	-2.00398	0.08303	94.2671
	858	-2.00478	0.08302	94.2413
	858	-2.00557	0.083	94.2095
	859	-2.00637	0.08302	94.2018
	860	-2.00557	0.08297	94.1915
	861	-2.00398	0.08293	94.2071
	862	-2.00637	0.08303	94.2078
	862	-2.00717	0.08301	94.176
	863	-2.00557	0.08302	94.2215
	864	-2.00557	0.08299	94.2035
	865	-2.00478	0.083	94.2293
	866	-2.00557	0.08299	94.2035
	866	-2.00717	0.08308	94.218
	867	-2.00637	0.08302	94.2018
	868	-2.00398	0.08295	94.2191
	869	-2.00478	0.08294	94.1933
	870	-2.00478	0.08298	94.2173
	870	-2.00557	0.08298	94.1975
	871	-2.00398	0.08296	94.2251
	872	-2.00557	0.08299	94.2035
	873	-2.00717	0.08305	94.2
	874	-2.00478	0.08295	94.1993
	874	-2.00637	0.08302	94.2018
	875	-2.00478	0.08298	94.2173
	876	-2.00637	0.08301	94.1957
	877	-2.00717	0.08298	94.158
	878	-2.00717	0.08302	94.182
	878	-2.00478	0.08294	94.1933
	879	-2.00557	0.08298	94.1975
	880	-2.00478	0.08298	94.2173
	881	-2.00557	0.08298	94.1975
	882	-2.00637	0.08299	94.1837
	882	-2.00717	0.08296	94.1459
	883	-2.00796	0.08299	94.1442
	884	-2.00717	0.08293	94.1279
	885	-2.00637	0.083	94.1897
	886	-2.00717	0.08298	94.158
	886	-2.00637	0.08302	94.2018
	887	-2.00717	0.08299	94.164
	888	-2.00876	0.08305	94.1605
	889	-2.01035	0.08295	94.061
	890	-2.01035	0.08292	94.0429
	890	-2.01035	0.08284	93.9948
	891	-2.00955	0.08296	94.0867
	892	-2.01035	0.08294	94.0549
	893	-2.01035	0.08291	94.0369
	894	-2.00955	0.08296	94.0867
	894	-2.00955	0.08291	94.0567
	895	-2.01194	0.08294	94.0155
	896	-2.00876	0.08286	94.0463
	897	-2.01194	0.0829	93.9915
	898	-2.01115	0.08293	94.0292
	898	-2.01433	0.08299	93.9864
	899	-2.01354	0.08297	93.9941
	900	-2.00955	0.08289	94.0446
	901	-2.01433	0.08298	93.9804
	902	-2.01274	0.08294	93.9958
	902	-2.01274	0.08289	93.9657
	903	-2.00955	0.08288	94.0386
	904	-2.01035	0.08289	94.0249
	905	-2.01115	0.08291	94.0172
	906	-2.01274	0.0829	93.9718
	906	-2.01274	0.08288	93.9597
	907	-2.01115	0.08291	94.0172
	908	-2.00955	0.08287	94.0326
	909	-2.01274	0.08291	93.9778
	910	-2.01115	0.08287	93.9931
	910	-2.01115	0.08284	93.9751
	911	-2.01194	0.0829	93.9915
	912	-2.01115	0.08287	93.9931
	913	-2.01115	0.08292	94.0232
	914	-2.01194	0.08283	93.9494
	914	-2.01194	0.0829	93.9915
	915	-2.01194	0.08292	94.0035
	916	-2.01194	0.0829	93.9915
	917	-2.00955	0.08288	94.0386
	918	-2.01513	0.08299	93.9667
	918	-2.01194	0.08288	93.9794
	919	-2.01115	0.08289	94.0052
	920	-2.01194	0.08292	94.0035
	921	-2.01194	0.08284	93.9554
	922	-2.01354	0.08296	93.9881
	922	-2.01194	0.08287	93.9734
	923	-2.01354	0.08292	93.9641
	924	-2.01115	0.08281	93.9571
	925	-2.01433	0.08297	93.9744
	926	-2.01433	0.0829	93.9324
	926	-2.01274	0.08291	93.9778
	927	-2.01194	0.08285	93.9614
	928	-2.01194	0.0829	93.9915
	929	-2.01274	0.08291	93.9778
	930	-2.01433	0.08291	93.9384
	930	-2.01194	0.08286	93.9674
	931	-2.01115	0.08286	93.9871
	932	-2.01035	0.08276	93.9467
	933	-2.01274	0.08292	93.9838
	934	-2.01274	0.08282	93.9236
	934	-2.01354	0.08294	93.9761
	935	-2.01274	0.08292	93.9838
	936	-2.01354	0.08285	93.922
	937	-2.01194	0.08285	93.9614
	938	-2.01354	0.08288	93.94
	938	-2.01274	0.08292	93.9838
	939	-2.01433	0.08289	93.9263
	940	-2.01274	0.08282	93.9236
	941	-2.01592	0.08289	93.887
	942	-2.01513	0.08282	93.8646
	942	-2.01433	0.08283	93.8903
	943	-2.01513	0.0829	93.9127
	944	-2.01354	0.08282	93.9039
	945	-2.01592	0.08292	93.905
	946	-2.01433	0.08281	93.8782
	946	-2.01274	0.0828	93.9116
	947	-2.01592	0.0829	93.893
	948	-2.01194	0.08279	93.9253
	949	-2.01592	0.08289	93.887
	950	-2.01513	0.08284	93.8766
	950	-2.01592	0.08288	93.881
	951	-2.01592	0.08282	93.8449
	952	-2.01274	0.08282	93.9236
	953	-2.01513	0.08285	93.8826
	954	-2.01672	0.08288	93.8613
	954	-2.01354	0.08281	93.8979
	955	-2.01513	0.08283	93.8706
	956	-2.01513	0.08281	93.8586
	957	-2.01274	0.08282	93.9236
	958	-2.01433	0.08286	93.9083
	958	-2.01513	0.08282	93.8646
	959	-2.01274	0.08283	93.9297
	960	-2.01513	0.0829	93.9127
	961	-2.01513	0.08283	93.8706
	962	-2.01513	0.08282	93.8646
	962	-2.01274	0.08286	93.9477
	963	-2.01592	0.08292	93.905
	964	-2.01513	0.08288	93.9006
	965	-2.01194	0.08285	93.9614
	966	-2.01513	0.08289	93.9067
	966	-2.01274	0.08283	93.9297
	967	-2.01194	0.08291	93.9975
	968	-2.01115	0.08277	93.933
	969	-2.01194	0.08289	93.9855
	970	-2.01354	0.08287	93.934
	970	-2.01035	0.08277	93.9527
	971	-2.01274	0.0829	93.9718
	972	-2.01433	0.08288	93.9203
	973	-2.01831	0.08291	93.84
	974	-2.01513	0.08283	93.8706
	974	-2.01354	0.08288	93.94
	975	-2.01433	0.08285	93.9023
	976	-2.01672	0.08291	93.8793
	977	-2.01354	0.08281	93.8979
	978	-2.01274	0.08286	93.9477
	978	-2.01672	0.08289	93.8673
	979	-2.01354	0.08284	93.916
	980	-2.01433	0.08291	93.9384
	981	-2.01274	0.08284	93.9357
	982	-2.01354	0.08279	93.8859
	982	-2.01592	0.08287	93.875
	983	-2.01433	0.08286	93.9083
	984	-2.01831	0.08285	93.804
	985	-2.01433	0.08287	93.9143
	986	-2.01274	0.08277	93.8936
	986	-2.01433	0.08289	93.9263
	987	-2.01592	0.08283	93.8509
	988	-2.01513	0.08283	93.8706
	989	-2.01592	0.08284	93.8569
	990	-2.01672	0.08288	93.8613
	990	-2.01592	0.0828	93.8329
	991	-2.01592	0.08284	93.8569
	992	-2.01513	0.08281	93.8586
	993	-2.01433	0.0828	93.8722
	994	-2.01513	0.08286	93.8886
	994	-2.01513	0.08286	93.8886
	995	-2.01354	0.08277	93.8739
	996	-2.01433	0.08282	93.8843
	997	-2.01592	0.08287	93.875
	998	-2.01513	0.08282	93.8646
	998	-2.01354	0.0828	93.8919
	999	-2.01433	0.08287	93.9143
	1000	-2.01433	0.08278	93.8602
	1001	-2.01354	0.08287	93.934
	1002	-2.01354	0.08281	93.8979
	1002	-2.01592	0.08285	93.8629
	1003	-2.01513	0.08281	93.8586
	1004	-2.01354	0.08284	93.916
	1005	-2.01354	0.08282	93.9039
	1006	-2.01513	0.08288	93.9006
	1006	-2.01274	0.08277	93.8936
	1007	-2.01433	0.0828	93.8722
	1008	-2.01194	0.08273	93.8892
	1009	-2.01354	0.0828	93.8919
	1010	-2.01672	0.08284	93.8373
	1010	-2.01274	0.08278	93.8996
	1011	-2.01513	0.08288	93.9006
	1012	-2.01513	0.08276	93.8285
	1013	-2.01592	0.08285	93.8629
	1014	-2.01354	0.08278	93.8799
	1014	-2.01433	0.08279	93.8662
	1015	-2.01354	0.08281	93.8979
	1016	-2.01513	0.08285	93.8826
	1017	-2.01354	0.08278	93.8799
	1018	-2.01194	0.08279	93.9253
	1018	-2.01513	0.08291	93.9187
	1019	-2.01274	0.08284	93.9357
	1020	-2.01433	0.08285	93.9023
	1021	-2.01672	0.08283	93.8312
	1022	-2.01354	0.08279	93.8859
	1022	-2.01354	0.08285	93.922
	1023	-2.01354	0.08278	93.8799
	1024	-2.01433	0.08277	93.8542
	1025	-2.01433	0.08282	93.8843
	1026	-2.01513	0.08273	93.8104
	1026	-2.01592	0.08281	93.8389
	1027	-2.01592	0.08281	93.8389
	1028	-2.01513	0.08281	93.8586
	1029	-2.01513	0.08283	93.8706
	1030	-2.01433	0.08274	93.8361
	1030	-2.01433	0.08284	93.8963
	1031	-2.01274	0.08278	93.8996
	1032	-2.01354	0.0828	93.8919
	1033	-2.01354	0.08278	93.8799
	1034	-2.01274	0.08279	93.9056
	1034	-2.01513	0.08281	93.8586
	1035	-2.01672	0.08283	93.8312
	1036	-2.01194	0.08276	93.9073
	1037	-2.01433	0.08284	93.8963
	1038	-2.01513	0.08278	93.8405
	1038	-2.01354	0.0828	93.8919
	1039	-2.01354	0.0828	93.8919
	1040	-2.01354	0.08278	93.8799
	1041	-2.01433	0.08284	93.8963
	1042	-2.01433	0.08276	93.8482
	1042	-2.01433	0.08283	93.8903
	1043	-2.01433	0.08282	93.8843
	1044	-2.01194	0.08268	93.8591
	1045	-2.01274	0.08278	93.8996
	1046	-2.01433	0.08279	93.8662
	1046	-2.01513	0.08282	93.8646
	1047	-2.01433	0.08278	93.8602
	1048	-2.01274	0.08279	93.9056
	1049	-2.01433	0.08282	93.8843
	1050	-2.01752	0.08284	93.8176
	1050	-2.01592	0.0828	93.8329
	1051	-2.01194	0.08273	93.8892
	1052	-2.01354	0.08281	93.8979
	1053	-2.01354	0.08278	93.8799
	1054	-2.01433	0.08276	93.8482
	1054	-2.01194	0.08279	93.9253
	1055	-2.01115	0.08276	93.927
	1056	-2.01433	0.08268	93.8
	1057	-2.01354	0.08276	93.8679
	1058	-2.01433	0.0828	93.8722
	1058	-2.01433	0.08277	93.8542
	1059	-2.01354	0.0828	93.8919
	1060	-2.01194	0.0827	93.8711
	1061	-2.01354	0.08276	93.8679
	1062	-2.01274	0.08275	93.8815
	1062	-2.01354	0.08281	93.8979
	1063	-2.01194	0.08273	93.8892
	1064	-2.01274	0.08279	93.9056
	1065	-2.01513	0.08282	93.8646
	1066	-2.01513	0.08274	93.8164
	1066	-2.01354	0.08276	93.8679
	1067	-2.01274	0.08277	93.8936
	1068	-2.01433	0.08276	93.8482
	1069	-2.01354	0.08274	93.8558
	1070	-2.01433	0.08271	93.8181
	1070	-2.01354	0.08274	93.8558
	1071	-2.01274	0.08273	93.8695
	1072	-2.01433	0.08268	93.8
	1073	-2.01274	0.08275	93.8815
	1074	-2.01433	0.08275	93.8421
	1074	-2.01592	0.08282	93.8449
	1075	-2.01354	0.08265	93.8016
	1076	-2.01513	0.08279	93.8465
	1077	-2.01194	0.08271	93.8772
	1078	-2.00717	0.08271	93.9956
	1078	-2.00637	0.08274	94.0334
	1079	-2.00955	0.08273	93.9484
	1080	-2.00557	0.0827	94.0291
	1081	-2.00796	0.08275	93.9999
	1082	-2.00876	0.08275	93.9802
	1082	-2.00557	0.08272	94.0411
	1083	-2.00398	0.08267	94.0506
	1084	-2.00717	0.08275	94.0197
	1085	-2.00717	0.08272	94.0016
	1086	-2.00796	0.08276	94.0059
	1086	-2.00796	0.08279	94.024
	1087	-2.00796	0.08274	93.9939
	1088	-2.01194	0.0828	93.9313
	1089	-2.01274	0.08271	93.8575
	1090	-2.01115	0.08268	93.8788
	1090	-2.01513	0.08273	93.8104
	1091	-2.01513	0.08276	93.8285
	1092	-2.01354	0.08268	93.8197
	1093	-2.01274	0.08272	93.8635
	1094	-2.01354	0.08268	93.8197
	1094	-2.01354	0.08272	93.8438
	1095	-2.01354	0.08269	93.8257
	1096	-2.01115	0.08269	93.8848
	1097	-2.01354	0.08271	93.8377
	1098	-2.01592	0.08271	93.7787
	1098	-2.01354	0.0827	93.8317
	1099	-2.01354	0.0827	93.8317
	1100	-2.01513	0.08274	93.8164
	1101	-2.01274	0.0827	93.8514
	1102	-2.01274	0.0827	93.8514
	1102	-2.01274	0.08267	93.8333
	1103	-2.01513	0.0827	93.7923
	1104	-2.01274	0.08272	93.8635
	1105	-2.01354	0.08271	93.8377
	1106	-2.01035	0.08263	93.8684
	1106	-2.01194	0.08273	93.8892
	1107	-2.01433	0.08274	93.8361
	1108	-2.01194	0.08268	93.8591
	1109	-2.01433	0.08277	93.8542
	1110	-2.01354	0.08263	93.7896
	1110	-2.01433	0.08277	93.8542
	1111	-2.01354	0.08263	93.7896
	1112	-2.00876	0.08263	93.9079
	1113	-2.01194	0.08275	93.9012
	1114	-2.01115	0.08266	93.8667
	1114	-2.01194	0.08275	93.9012
	1115	-2.01035	0.08266	93.8865
	1116	-2.01035	0.08265	93.8804
	1117	-2.01274	0.08277	93.8936
	1118	-2.00955	0.08263	93.8881
	1118	-2.00955	0.08272	93.9424
	1119	-2.01035	0.08273	93.9286
	1120	-2.00876	0.08266	93.926
	1121	-2.01194	0.08276	93.9073
	1122	-2.01035	0.08263	93.8684
	1122	-2.01194	0.08276	93.9073
	1123	-2.01354	0.08274	93.8558
	1124	-2.01035	0.08267	93.8925
	1125	-2.00876	0.08259	93.8838
	1126	-2.01115	0.08268	93.8788
	1126	-2.00955	0.08269	93.9243
	1127	-2.00955	0.08268	93.9183
	1128	-2.00876	0.08267	93.932
	1129	-2.00876	0.08267	93.932
	1130	-2.01035	0.08268	93.8985
	1130	-2.01035	0.08271	93.9166
	1131	-2.00717	0.08262	93.9413
	1132	-2.00955	0.08276	93.9664
	1133	-2.00876	0.08267	93.932
	1134	-2.00876	0.08266	93.926
	1134	-2.00955	0.08271	93.9363
	1135	-2.00398	0.08256	93.9843
	1136	-2.0008	0.08269	94.1419
	1137	-2	0.08274	94.1918
	1138	-1.99841	0.0827	94.2074
	1138	-1.99682	0.08268	94.2351
	1139	-1.99522	0.08272	94.299
	1140	-1.99841	0.08274	94.2315
	1141	-1.99761	0.08272	94.2394
	1142	-1.99602	0.08273	94.2851
	1142	-1.99682	0.08274	94.2713
	1143	-1.99522	0.08274	94.311
	1144	-1.99602	0.08277	94.3092
	1145	-1.99761	0.08278	94.2755
	1146	-1.99602	0.08273	94.2851
	1146	-1.99443	0.08272	94.3189
	1147	-1.99443	0.08277	94.349
	1148	-1.99761	0.08277	94.2695
	1149	-1.99761	0.08274	94.2514
	1150	-1.99602	0.08274	94.2911
	1150	-1.99602	0.08272	94.2791
	1151	-1.99682	0.08272	94.2592
	1152	-1.99761	0.08272	94.2394
	1153	-2.00478	0.08288	94.1572
	1154	-2.00876	0.08266	93.926
	1154	-2.01115	0.08268	93.8788
	1155	-2.00955	0.08268	93.9183
	1156	-2.01035	0.08269	93.9046
	1157	-2.01035	0.08269	93.9046
	1158	-2.01115	0.08271	93.8969
	1158	-2.01035	0.08267	93.8925
	1159	-2.01035	0.08264	93.8744
	1160	-2.00955	0.08272	93.9424
	1161	-2.00876	0.08262	93.9018
	1162	-2.01115	0.08264	93.8547
	1162	-2.01115	0.08266	93.8667
	1163	-2.01115	0.08274	93.9149
	1164	-2.01035	0.08266	93.8865
	1165	-2.01035	0.08272	93.9226
	1166	-2.00955	0.08267	93.9122
	1166	-2.01035	0.08268	93.8985
	1167	-2.01035	0.08268	93.8985
	1168	-2.00717	0.08262	93.9413
	1169	-2.00955	0.08265	93.9002
	1170	-2.00876	0.08266	93.926
	1170	-2.00876	0.08267	93.932
	1171	-2.00876	0.08263	93.9079
	1172	-2.01035	0.08264	93.8744
	1173	-2.00955	0.08268	93.9183
	1174	-2.00955	0.08264	93.8941
	1174	-2.00876	0.08267	93.932
	1175	-2.00955	0.08261	93.8761
	1176	-2.01115	0.08266	93.8667
	1177	-2.00955	0.08267	93.9122
	1178	-2.00955	0.08262	93.8821
	1178	-2.01035	0.08266	93.8865
	1179	-2.01115	0.08266	93.8667
	1180	-2.01274	0.08265	93.8213
	1181	-2.00876	0.08261	93.8958
	1182	-2.01354	0.08268	93.8197
	1182	-2.01274	0.08262	93.8032
	1183	-2.01035	0.08265	93.8804
	1184	-2.01194	0.08262	93.8229
	1185	-2.01115	0.0826	93.8306
	1186	-2.01115	0.08266	93.8667
	1186	-2.01115	0.08265	93.8607
	1187	-2.01194	0.08258	93.7988
	1188	-2.01115	0.08264	93.8547
	1189	-2.01115	0.08263	93.8487
	1190	-2.01274	0.08262	93.8032
	1190	-2.01035	0.08261	93.8563
	1191	-2.01274	0.0826	93.7912
	1192	-2.01194	0.0826	93.8109
	1193	-2.01115	0.08264	93.8547
	1194	-2.01115	0.08252	93.7823
	1194	-2.01274	0.08266	93.8273
	1195	-2.01115	0.08255	93.8004
	1196	-2.01115	0.08258	93.8185
	1197	-2.01354	0.08264	93.7956
	1198	-2.01274	0.08255	93.761
	1198	-2.00955	0.08261	93.8761
	1199	-2.01194	0.08264	93.835
	1200	-2.01035	0.08259	93.8443
	1201	-2.01115	0.0826	93.8306
	1202	-2.01035	0.08257	93.8322
	1202	-2.01035	0.08265	93.8804
	1203	-2.01115	0.08261	93.8366
	1204	-2.00955	0.0826	93.87
	1205	-2.01194	0.08255	93.7807
	1206	-2.01035	0.08257	93.8322
	1206	-2.01115	0.08262	93.8426
	1207	-2.01115	0.08265	93.8607
	1208	-2.01194	0.0826	93.8109
	1209	-2.01274	0.08265	93.8213
	1210	-2.01035	0.08257	93.8322
	1210	-2.01115	0.08257	93.8125
	1211	-2.01035	0.0826	93.8503
	1212	-2.01115	0.08263	93.8487
	1213	-2.00955	0.08256	93.8459
	1214	-2.01115	0.08259	93.8246
	1214	-2.01115	0.0826	93.8306
	1215	-2.00955	0.08259	93.864
	1216	-2.01035	0.08261	93.8563
	1217	-2.01194	0.08258	93.7988
	1218	-2.01115	0.08258	93.8185
	1218	-2.00955	0.08257	93.8519
	1219	-2.01035	0.08259	93.8443
	1220	-2.01035	0.08258	93.8382
	1221	-2.01194	0.08259	93.8048
	1222	-2.00955	0.08252	93.8218
	1222	-2.01035	0.08261	93.8563
	1223	-2.01035	0.08255	93.8201
	1224	-2.01035	0.08263	93.8684
	1225	-2.01433	0.08262	93.7638
	1226	-2.01274	0.0824	93.6704
	1226	-2.01035	0.08259	93.8443
	1227	-2.01354	0.08262	93.7835
	1228	-2.01115	0.08258	93.8185
	1229	-2.01194	0.08259	93.8048
	1230	-2.01194	0.0826	93.8109
	1230	-2.01115	0.08259	93.8246
	1231	-2.01035	0.08254	93.8141
	1232	-2.01115	0.08258	93.8185
	1233	-2.01115	0.08254	93.7944
	1234	-2.01115	0.08257	93.8125
	1234	-2.01194	0.0826	93.8109
	1235	-2.01194	0.08259	93.8048
	1236	-2.01115	0.08257	93.8125
	1237	-2.01115	0.08257	93.8125
	1238	-2.01115	0.08257	93.8125
	1238	-2.01115	0.08256	93.8065
	1239	-2.01035	0.0826	93.8503
	1240	-2.01274	0.08269	93.8454
	1241	-2.01194	0.08251	93.7566
	1242	-2.00876	0.08251	93.8355
	1242	-2.01194	0.0826	93.8109
	1243	-2.01115	0.08258	93.8185
	1244	-2.01035	0.08257	93.8322
	1245	-2.01035	0.08258	93.8382
	1246	-2.01115	0.08255	93.8004
	1246	-2.01115	0.08258	93.8185
	1247	-2.01035	0.08258	93.8382
	1248	-2.01354	0.08263	93.7896
	1249	-2.01115	0.08256	93.8065
	1250	-2.01035	0.08258	93.8382
	1250	-2.01115	0.08261	93.8366
	1251	-2.01115	0.08257	93.8125
	1252	-2.01115	0.08259	93.8246
	1253	-2.01115	0.08259	93.8246
	1254	-2.01035	0.08258	93.8382
	1254	-2.00876	0.08255	93.8596
	1255	-2.00876	0.08259	93.8838
	1256	-2.00876	0.08253	93.8475
	1257	-2.00876	0.08258	93.8777
	1258	-2.00955	0.08254	93.8338
	1258	-2.00955	0.08261	93.8761
	1259	-2.00876	0.08257	93.8717
	1260	-2.00955	0.0826	93.87
	1261	-2.00796	0.08259	93.9035
	1262	-2.01035	0.08256	93.8262
	1262	-2.00876	0.08251	93.8355
	1263	-2.00876	0.08257	93.8717
	1264	-2.01115	0.08258	93.8185
	1265	-2.00955	0.0826	93.87
	1266	-2.00955	0.08259	93.864
	1266	-2.00717	0.08252	93.881
	1267	-2.00955	0.08266	93.9062
	1268	-2.00796	0.0825	93.8492
	1269	-2.00637	0.08256	93.9249
	1270	-2.00478	0.08257	93.9705
	1270	-2.00637	0.08262	93.9611
	1271	-2.00557	0.08257	93.9507
	1272	-2.00557	0.08262	93.9809
	1273	-2.00557	0.08258	93.9567
	1274	-2.00557	0.08257	93.9507
	1274	-2.00478	0.08256	93.9645
	1275	-2.00717	0.08261	93.9353
	1276	-2.00955	0.08259	93.864
	1277	-2.00717	0.08258	93.9172
	1278	-2.00876	0.0826	93.8898
	1278	-2.00796	0.0826	93.9095
	1279	-2.00876	0.08256	93.8657
	1280	-2.00876	0.08257	93.8717
	1281	-2.00876	0.08258	93.8777
	1282	-2.00796	0.08256	93.8854
	1282	-2.00955	0.08252	93.8218
	1283	-2.00876	0.0826	93.8898
	1284	-2.00796	0.08251	93.8552
	1285	-2.00796	0.08257	93.8914
	1286	-2.00955	0.08257	93.8519
	1286	-2.00955	0.08256	93.8459
	1287	-2.00717	0.08253	93.8871
	1288	-2.00796	0.08257	93.8914
	1289	-2.00955	0.08255	93.8399
	1290	-2.00876	0.08257	93.8717
	1290	-2.00955	0.08259	93.864
	1291	-2.00796	0.08249	93.8431
	1292	-2.00876	0.08259	93.8838
	1293	-2.00796	0.08255	93.8794
	1294	-2.01115	0.08252	93.7823
	1294	-2.00796	0.0826	93.9095
	1295	-2.00876	0.08254	93.8536
	1296	-2.01035	0.08253	93.8081
	1297	-2.00717	0.08252	93.881
	1298	-2.01035	0.08254	93.8141
	1298	-2.00876	0.08253	93.8475
	1299	-2.00796	0.08258	93.8975
	1300	-2.00796	0.08254	93.8733
	1301	-2.00796	0.08253	93.8673
	1302	-2.00796	0.08253	93.8673
	1302	-2.00796	0.08255	93.8794
	1303	-2.00637	0.08254	93.9129
	1304	-2.00876	0.08257	93.8717
	1305	-2.00717	0.08253	93.8871
	1306	-2.00876	0.08256	93.8657
	1306	-2.00717	0.08253	93.8871
	1307	-2.00637	0.08251	93.8947
	1308	-2.00796	0.08257	93.8914
	1309	-2.00876	0.08254	93.8536
	1310	-2.00796	0.08254	93.8733
	1310	-2.00876	0.0825	93.8294
	1311	-2.00876	0.08242	93.7811
	1312	-2.00796	0.08252	93.8613
	1313	-2.00637	0.08253	93.9068
	1314	-2.00717	0.08253	93.8871
	1314	-2.00796	0.08256	93.8854
	1315	-2.00876	0.08249	93.8234
	1316	-2.00637	0.08257	93.9309
	1317	-2.01035	0.08254	93.8141
	1318	-2.00796	0.08252	93.8613
	1318	-2.00717	0.08253	93.8871
	1319	-2.00955	0.08257	93.8519
	1320	-2.00637	0.08249	93.8827
	1321	-2.00796	0.08256	93.8854
	1322	-2.00478	0.0825	93.9283
	1322	-2.00955	0.08252	93.8218
	1323	-2.00717	0.08253	93.8871
	1324	-2.00717	0.08245	93.8387
	1325	-2.00717	0.08253	93.8871
	1326	-2.00955	0.08255	93.8399
	1326	-2.00876	0.08252	93.8415
	1327	-2.01035	0.08254	93.8141
	1328	-2.00876	0.08249	93.8234
	1329	-2.00796	0.08247	93.8311
	1330	-2.00876	0.08258	93.8777
	1330	-2.00796	0.08249	93.8431
	1331	-2.00876	0.08252	93.8415
	1332	-2.00955	0.08255	93.8399
	1333	-2.00955	0.08254	93.8338
	1334	-2.00876	0.0825	93.8294
	1334	-2.00796	0.0825	93.8492
	1335	-2.00637	0.08251	93.8947
	1336	-2.00876	0.08253	93.8475
	1337	-2.00955	0.08252	93.8218
	1338	-2.00717	0.0825	93.8689
	1338	-2.00796	0.0825	93.8492
	1339	-2.00876	0.08257	93.8717
	1340	-2.00717	0.08252	93.881
	1341	-2.00796	0.08252	93.8613
	1342	-2.00876	0.08255	93.8596
	1342	-2.00955	0.08247	93.7916
	1343	-2.00955	0.08252	93.8218
	1344	-2.00955	0.08255	93.8399
	1345	-2.00796	0.08252	93.8613
	1346	-2.00318	0.0825	93.9678
	1346	-2.00398	0.08254	93.9722
	1347	-2.0008	0.08249	94.0212
	1348	-2.00318	0.08257	94.0101
	1349	-2.00318	0.0825	93.9678
	1350	-2.00239	0.08256	94.0239
	1350	-2.00318	0.08258	94.0161
	1351	-2.00239	0.08251	93.9937
	1352	-2.00159	0.08256	94.0437
	1353	-2.00318	0.08262	94.0403
	1354	-1.99761	0.08247	94.0885
	1354	-1.9992	0.08255	94.0971
	1355	-1.99682	0.08258	94.1748
	1356	-1.99841	0.08257	94.1291
	1357	-1.99841	0.08258	94.1351
	1358	-2	0.08263	94.1256
	1358	-1.9992	0.08259	94.1213
	1359	-1.9992	0.08258	94.1152
	1360	-2	0.08262	94.1195
	1361	-2.0008	0.08256	94.0635
	1362	-1.99841	0.08257	94.1291
	1362	-1.9992	0.08257	94.1092
	1363	-1.9992	0.08257	94.1092
	1364	-1.9992	0.08258	94.1152
	1365	-1.99841	0.08254	94.1109
	1366	-1.9992	0.08255	94.0971
	1366	-2	0.08255	94.0773
	1367	-1.9992	0.08253	94.0851
	1368	-1.9992	0.08256	94.1032
	1369	-2.0008	0.08258	94.0756
	1370	-2	0.08256	94.0833
	1370	-2	0.08257	94.0894
	1371	-1.99841	0.0825	94.0868
	1372	-1.9992	0.08255	94.0971
	1373	-1.9992	0.08256	94.1032
	1374	-1.99841	0.0826	94.1471
	1374	-1.9992	0.08255	94.0971
	1375	-1.9992	0.08255	94.0971
	1376	-1.9992	0.08252	94.079
	1377	-1.9992	0.08258	94.1152
	1378	-2.00239	0.08258	94.0359
	1378	-1.99761	0.08251	94.1127
	1379	-2	0.08256	94.0833
	1380	-1.99761	0.08252	94.1187
	1381	-1.99841	0.08257	94.1291
	1382	-1.99761	0.08252	94.1187
	1382	-1.99682	0.08252	94.1386
	1383	-1.9992	0.08257	94.1092
	1384	-1.9992	0.0825	94.0669
	1385	-1.99761	0.08253	94.1248
	1386	-2	0.08251	94.0531
	1386	-1.99682	0.08253	94.1446
	1387	-1.9992	0.08254	94.0911
	1388	-2.0008	0.0825	94.0273
	1389	-1.99602	0.08252	94.1585
	1390	-1.99363	0.08252	94.2181
	1390	-1.99363	0.08252	94.2181
	1391	-1.99443	0.08254	94.2103
	1392	-1.99363	0.0825	94.206
	1393	-1.99283	0.08252	94.238
	1394	-1.99522	0.08256	94.2025
	1394	-1.99602	0.08257	94.1886
	1395	-1.99522	0.08245	94.136
	1396	-1.99204	0.08254	94.27
	1397	-1.99363	0.08252	94.2181
	1398	-1.99522	0.08253	94.1844
	1398	-1.99443	0.0825	94.1861
	1399	-1.99522	0.08263	94.2447
	1400	-1.99522	0.08252	94.1783
	1401	-1.99363	0.08249	94.2
	1402	-1.99283	0.0825	94.2259
	1402	-1.99602	0.08244	94.1101
	1403	-1.99443	0.08253	94.2043
	1404	-1.99443	0.08259	94.2405
	1405	-1.99602	0.08252	94.1585
	1406	-1.99443	0.08255	94.2163
	1406	-1.99522	0.08253	94.1844
	1407	-1.99283	0.08248	94.2139
	1408	-1.99443	0.08258	94.2344
	1409	-1.99443	0.08252	94.1982
	1410	-1.99363	0.0825	94.206
	1410	-1.99363	0.08255	94.2362
	1411	-1.99443	0.08252	94.1982
	1412	-1.99204	0.08245	94.2156
	1413	-1.99363	0.08255	94.2362
	1414	-1.99283	0.0825	94.2259
	1414	-1.99522	0.08256	94.2025
	1415	-1.99363	0.08251	94.2121
	1416	-1.99363	0.08253	94.2242
	1417	-1.99522	0.08253	94.1844
	1418	-1.99363	0.08253	94.2242
	1418	-1.99443	0.08255	94.2163
	1419	-1.99602	0.08255	94.1766
	1420	-1.99443	0.08256	94.2224
	1421	-1.99522	0.08249	94.1602
	1422	-1.99443	0.08254	94.2103
	1422	-1.99522	0.0825	94.1663
	1423	-1.99443	0.08251	94.1922
	1424	-1.99443	0.08251	94.1922
	1425	-1.99522	0.08252	94.1783
	1426	-1.99522	0.08254	94.1904
	1426	-1.99602	0.0825	94.1464
	1427	-1.99522	0.08247	94.1481
	1428	-1.99443	0.08249	94.1801
	1429	-1.99522	0.08255	94.1964
	1430	-1.99522	0.08246	94.1421
	1430	-1.99522	0.08252	94.1783
	1431	-1.99602	0.08252	94.1585
	1432	-1.99522	0.08248	94.1542
	1433	-1.99443	0.08252	94.1982
	1434	-1.99522	0.08251	94.1723
	1434	-1.99602	0.08252	94.1585
	1435	-1.99443	0.08246	94.162
	1436	-1.99682	0.08255	94.1567
	1437	-1.99522	0.08252	94.1783
	1438	-1.99761	0.08258	94.1549
	1438	-1.99602	0.08254	94.1705
	1439	-1.99363	0.08249	94.2
	1440	-1.99602	0.08257	94.1886
	1441	-1.99522	0.08244	94.13
	1442	-1.99204	0.08245	94.2156
	1442	-1.98885	0.08243	94.2833
	1443	-1.99363	0.08258	94.2543
	1444	-1.99124	0.08249	94.2597
	1445	-1.99204	0.08249	94.2398
	1446	-1.99204	0.08247	94.2277
	1446	-1.99124	0.08253	94.2839
	1447	-1.99204	0.0825	94.2459
	1448	-1.98965	0.08251	94.3117
	1449	-1.98965	0.08244	94.2694
	1450	-1.99283	0.08252	94.238
	1450	-1.99283	0.08256	94.2622
	1451	-1.99045	0.08242	94.2374
	1452	-1.99045	0.08247	94.2676
	1453	-1.99124	0.08249	94.2597
	1454	-1.99124	0.08247	94.2477
	1454	-1.98885	0.08244	94.2893
	1455	-1.99363	0.08257	94.2483
	1456	-1.99363	0.0825	94.206
	1457	-1.99204	0.08247	94.2277
	1458	-1.99283	0.08248	94.2139
	1458	-1.99283	0.08251	94.232
	1459	-2.00159	0.08272	94.1401
	1460	-2.00796	0.08241	93.7948
	1461	-2.00955	0.08248	93.7976
	1462	-2.01115	0.08246	93.7461
	1462	-2.00955	0.08247	93.7916
	1463	-2.00796	0.08243	93.8069
	1464	-2.00876	0.08242	93.7811
	1465	-2.00955	0.08248	93.7976
	1466	-2.00876	0.08245	93.7992
	1466	-2.00796	0.08237	93.7706
	1467	-2.00876	0.08241	93.7751
	1468	-2.00876	0.08242	93.7811
	1469	-2.00955	0.08249	93.8037
	1470	-2.01035	0.08238	93.7175
	1470	-2.01035	0.08244	93.7537
	1471	-2.00876	0.08241	93.7751
	1472	-2.00796	0.08245	93.819
	1473	-2.00796	0.08243	93.8069
	1474	-2.00717	0.08247	93.8508
	1474	-2.00796	0.08249	93.8431
	1475	-2.00637	0.08245	93.8585
	1476	-2.00637	0.08245	93.8585
	1477	-2.00637	0.08245	93.8585
	1478	-2.00796	0.08249	93.8431
	1478	-2.00557	0.0824	93.8481
	1479	-2.00717	0.0825	93.8689
	1480	-2.00717	0.08243	93.8267
	1481	-2.00637	0.08248	93.8766
	1482	-2.00637	0.0824	93.8283
	1482	-2.00876	0.08247	93.8113
	1483	-2.00398	0.08241	93.8937
	1484	-2.00637	0.08246	93.8645
	1485	-2.00955	0.08249	93.8037
	1486	-2.00557	0.08244	93.8722
	1486	-2.00637	0.08244	93.8525
	1487	-2.00796	0.08241	93.7948
	1488	-2.00717	0.08245	93.8387
	1489	-2.00717	0.08245	93.8387
	1490	-2.00796	0.08244	93.8129
	1490	-2.00717	0.08245	93.8387
	1491	-2.00717	0.08247	93.8508
	1492	-2.00637	0.08246	93.8645
	1493	-2.00796	0.08244	93.8129
	1494	-2.00796	0.08246	93.825
	1494	-2.00796	0.08238	93.7767
	1495	-2.00717	0.08243	93.8267
	1496	-2.00717	0.08241	93.8146
	1497	-2.00478	0.0824	93.8678
	1498	-2.00717	0.08241	93.8146
	1498	-2.00955	0.08245	93.7795
	1499	-2.00637	0.08238	93.8162
	1500	-2.00478	0.08238	93.8557
	1501	-2.00637	0.08233	93.7859
	1502	-2.00717	0.08246	93.8448
	1502	-2.00717	0.08242	93.8206
	1503	-2.00637	0.08236	93.8041
	1504	-2.00717	0.0824	93.8085
	1505	-2.00717	0.08239	93.8025
	1506	-2.00955	0.08247	93.7916
	1506	-2.00796	0.08243	93.8069
	1507	-2.00876	0.08242	93.7811
	1508	-2.01035	0.08249	93.7839
	1509	-2.00955	0.0824	93.7493
	1510	-2.00717	0.08242	93.8206
	1510	-2.00717	0.08244	93.8327
	1511	-2.00796	0.0824	93.7888
	1512	-2.00876	0.08242	93.7811
	1513	-2.00876	0.0824	93.769
	1514	-2.00796	0.08244	93.8129
	1514	-2.00717	0.08241	93.8146
	1515	-2.00637	0.08244	93.8525
	1516	-2.00955	0.08243	93.7674
	1517	-2.00876	0.08241	93.7751
	1518	-2.00478	0.08238	93.8557
	1518	-2.00796	0.08243	93.8069
	1519	-2.00796	0.08244	93.8129
	1520	-2.00876	0.08245	93.7992
	1521	-2.00717	0.08242	93.8206
	1522	-2.00717	0.08237	93.7904
	1522	-2.00717	0.08241	93.8146
	1523	-2.00717	0.08243	93.8267
	1524	-2.00876	0.08245	93.7992
	1525	-2.00955	0.08243	93.7674
	1526	-2.00796	0.08243	93.8069
	1526	-2.00796	0.08242	93.8009
	1527	-2.00955	0.0824	93.7493
	1528	-2.00796	0.08245	93.819
	1529	-2.00717	0.08241	93.8146
	1530	-2.00637	0.08239	93.8222
	1530	-2.00637	0.08235	93.7981
	1531	-2.00717	0.08247	93.8508
	1532	-2.00955	0.08241	93.7553
	1533	-2.00637	0.08244	93.8525
	1534	-2.00796	0.0824	93.7888
	1534	-2.00796	0.08247	93.8311
	1535	-2.00717	0.08239	93.8025
	1536	-2.00955	0.08247	93.7916
	1537	-2.00557	0.08239	93.842
	1538	-2.00717	0.08242	93.8206
	1538	-2.00796	0.08241	93.7948
	1539	-2.00717	0.0824	93.8085
	1540	-2.00876	0.08248	93.8174
	1541	-2.00796	0.08242	93.8009
	1542	-2.00955	0.08246	93.7855
	1542	-2.00557	0.08237	93.8299
	1543	-2.00637	0.08238	93.8162
	1544	-2.00717	0.0824	93.8085
	1545	-2.00637	0.08238	93.8162
	1546	-2.00876	0.08245	93.7992
	1546	-2.00796	0.08241	93.7948
	1547	-2.00557	0.08238	93.836
	1548	-2.00637	0.08242	93.8404
	1549	-2.00796	0.0824	93.7888
	1550	-2.00717	0.08242	93.8206
	1550	-2.00717	0.08246	93.8448
	1551	-2.00717	0.08234	93.7722
	1552	-2.00637	0.08241	93.8343
	1553	-2.00637	0.08243	93.8464
	1554	-2.00159	0.0823	93.8865
	1554	-2.00159	0.08247	93.9893
	1555	-2.00239	0.08243	93.9454
	1556	-2.00239	0.08251	93.9937
	1557	-2.00239	0.08249	93.9816
	1558	-2.00239	0.08247	93.9695
	1558	-2.00318	0.08245	93.9376
	1559	-2.00239	0.08248	93.9756
	1560	-2.00478	0.08241	93.8739
	1561	-2.0008	0.08239	93.9608
	1562	-2.00398	0.08244	93.9118
	1562	-2.0008	0.08236	93.9427
	1563	-2.00159	0.08245	93.9772
	1564	-2.00159	0.08238	93.9349
	1565	-2.00239	0.08245	93.9574
	1566	-2	0.08237	93.9685
	1566	-2.00239	0.08244	93.9514
	1567	-2.00239	0.08238	93.9151
	1568	-2.00159	0.08241	93.9531
	1569	-2.00239	0.0824	93.9272
	1570	-2.00239	0.08239	93.9212
	1570	-2.00159	0.0824	93.947
	1571	-2.00159	0.08243	93.9652
	1572	-2.00239	0.08242	93.9393
	1573	-2	0.08239	93.9806
	1574	-2.00159	0.08244	93.9712
	1574	-2	0.08234	93.9504
	1575	-2.0008	0.08242	93.9789
	1576	-2.00159	0.08244	93.9712
	1577	-2.00239	0.08243	93.9454
	1578	-2	0.08236	93.9625
	1578	-2.00239	0.08237	93.9091
	1579	-2.0008	0.08236	93.9427
	1580	-2.00239	0.08243	93.9454
	1581	-2.00318	0.0824	93.9074
	1582	-2.00159	0.0824	93.947
	1582	-1.9992	0.08233	93.9642
	1583	-2.0008	0.0824	93.9668
	1584	-2.00159	0.08241	93.9531
	1585	-2.00398	0.0824	93.8876
	1586	-2	0.08236	93.9625
	1586	-2.00239	0.0824	93.9272
	1587	-2.00159	0.08243	93.9652
	1588	-2.0008	0.0824	93.9668
	1589	-2.00478	0.08244	93.892
	1590	-2.00239	0.08236	93.903
	1590	-1.9992	0.08236	93.9823
	1591	-2.00159	0.08239	93.941
	1592	-2.0008	0.0824	93.9668
	1593	-2.00318	0.08241	93.9135
	1594	-2	0.08234	93.9504
	1594	-2.00159	0.08237	93.9289
	1595	-2.00159	0.08241	93.9531
	1596	-2.0008	0.08235	93.9366
	1597	-2.00239	0.0824	93.9272
	1598	-2.0008	0.08237	93.9487
[truncated: 94,363 more rows]

## Sheet: Figure 3d
Figure 3d	CoPc-O-COF			CoPc-S-COF
		j (mA cm-2)			j (mA cm-2)
	Potential (V vs RHE)	O2,ORR	H2O2,ORR	Potential (V vs RHE)	O2,ORR	H2O2,ORR
	1.0006	0.00068129	0.0965	1.00061	-0.00116	0.09482
	0.9996	0.00061457	0.0965	0.99961	-0.00119	0.09506
	0.9986	0.00056051	0.09642	0.99861	-0.00123	0.09546
	0.9976	0.000503981	0.09642	0.99761	-0.00125	0.0957
	0.9966	0.000448328	0.09634	0.99661	-0.00129	0.09594
	0.9956	0.000381688	0.09642	0.99561	-0.00132	0.09618
	0.9946	0.000327548	0.09634	0.99461	-0.00134	0.09642
	0.9936	0.000255414	0.09634	0.99361	-0.00137	0.09666
	0.9926	0.000192596	0.09634	0.99261	-0.00141	0.09689
	0.9916	0.000143232	0.09634	0.99161	-0.00144	0.09729
	0.9906	7.96975e-05	0.09634	0.99061	-0.00147	0.09753
	0.9896	2.63535e-05	0.09634	0.98961	-0.0015	0.09785
	0.9886	-2.77627e-05	0.09634	0.98861	-0.00152	0.09809
	0.9876	-8.42357e-05	0.09634	0.98761	-0.00156	0.09833
	0.9866	-0.000132086	0.09642	0.98661	-0.00158	0.09857
	0.9856	-0.000195621	0.09642	0.98561	-0.00161	0.09873
	0.9846	-0.000247373	0.09642	0.98461	-0.00164	0.09904
	0.9836	-0.000288933	0.0965	0.98361	-0.00167	0.09928
	0.9826	-0.000345382	0.0965	0.98261	-0.0017	0.09952
	0.9816	-0.00040422	0.0965	0.98161	-0.00173	0.09984
	0.9806	-0.000453662	0.09658	0.98061	-0.00177	0.10016
	0.9796	-0.000515605	0.09658	0.97961	-0.00179	0.10032
	0.9786	-0.000556369	0.09666	0.97861	-0.00182	0.10056
	0.9776	-0.000605016	0.09666	0.97761	-0.00185	0.10088
	0.9766	-0.000660748	0.09674	0.97661	-0.00188	0.10111
	0.9756	-0.000707006	0.09682	0.97561	-0.0019	0.10143
	0.9746	-0.000759554	0.09682	0.97461	-0.00193	0.10175
	0.9736	-0.000811306	0.09689	0.97361	-0.00197	0.10199
	0.9726	-0.000856688	0.09689	0.97261	-0.00199	0.10239
	0.9716	-0.000910032	0.09697	0.97161	-0.00202	0.10271
	0.9706	-0.000945064	0.09705	0.97061	-0.00204	0.10287
	0.9696	-0.001	0.09713	0.96961	-0.00207	0.10311
	0.9686	-0.00105	0.09721	0.96861	-0.0021	0.10334
	0.9676	-0.00113	0.09721	0.96761	-0.00217	0.10358
	0.9666	-0.00117	0.09729	0.96661	-0.00219	0.10382
	0.9656	-0.00122	0.09737	0.96561	-0.00221	0.10406
	0.9646	-0.00126	0.09745	0.96461	-0.00224	0.10422
	0.9636	-0.00131	0.09745	0.96361	-0.00227	0.10446
	0.9626	-0.00135	0.09753	0.96261	-0.00229	0.10478
	0.9616	-0.00139	0.09761	0.96161	-0.00233	0.10494
	0.9606	-0.00145	0.09769	0.96061	-0.00236	0.10525
	0.9596	-0.00148	0.09777	0.95961	-0.00238	0.10549
	0.9586	-0.00153	0.09785	0.95862	-0.00241	0.10565
	0.9576	-0.00158	0.09793	0.95762	-0.00244	0.10589
	0.9566	-0.00162	0.09801	0.95662	-0.00247	0.10605
	0.9556	-0.00167	0.09801	0.95562	-0.0025	0.10629
	0.9546	-0.00172	0.09809	0.95462	-0.00253	0.10645
	0.9536	-0.00176	0.09817	0.95362	-0.00255	0.10685
	0.9526	-0.00182	0.09825	0.95262	-0.00259	0.10701
	0.9516	-0.00184	0.09833	0.95162	-0.00261	0.10725
	0.9506	-0.00189	0.09833	0.95062	-0.00264	0.10748
	0.9496	-0.00194	0.09841	0.94962	-0.00267	0.10756
	0.9486	-0.00198	0.09849	0.94862	-0.0027	0.1078
	0.9476	-0.00203	0.09849	0.94762	-0.00272	0.10812
	0.9466	-0.00207	0.09857	0.94662	-0.00275	0.10836
	0.9456	-0.0021	0.09865	0.94562	-0.00277	0.10852
	0.9446	-0.00216	0.09865	0.94462	-0.00281	0.10884
	0.9436	-0.0022	0.09873	0.94362	-0.00283	0.109
	0.9426	-0.00224	0.09881	0.94262	-0.00286	0.10908
	0.9416	-0.00229	0.09881	0.94162	-0.0029	0.10932
	0.9406	-0.00233	0.09889	0.94062	-0.00292	0.10939
	0.9396	-0.00237	0.09889	0.93962	-0.00296	0.10955
	0.9386	-0.00241	0.09889	0.93862	-0.00298	0.10979
	0.9376	-0.00245	0.09896	0.93762	-0.00301	0.10979
	0.9366	-0.0025	0.09896	0.93662	-0.00304	0.10995
	0.9356	-0.00254	0.09904	0.93562	-0.00307	0.11011
	0.9346	-0.00258	0.09904	0.93462	-0.0031	0.11019
	0.9336	-0.00263	0.09904	0.93362	-0.00313	0.11027
	0.9326	-0.00266	0.09904	0.93262	-0.00315	0.11051
	0.9316	-0.00271	0.09904	0.93162	-0.00319	0.11051
	0.9306	-0.00274	0.09904	0.93062	-0.0032	0.11059
	0.9296	-0.00279	0.09912	0.92962	-0.00324	0.11075
	0.9286	-0.00283	0.09912	0.92862	-0.00328	0.11075
	0.9276	-0.00287	0.09912	0.92762	-0.00331	0.11083
	0.9266	-0.00291	0.09904	0.92662	-0.00333	0.11099
	0.9256	-0.00295	0.09904	0.92562	-0.00337	0.11107
	0.9246	-0.00298	0.09904	0.92462	-0.00339	0.11107
	0.9236	-0.00303	0.09896	0.92362	-0.00342	0.11123
	0.9226	-0.00307	0.09896	0.92262	-0.00345	0.11115
	0.9216	-0.0031	0.09889	0.92162	-0.00348	0.11115
	0.9206	-0.00314	0.09889	0.92062	-0.00352	0.11123
	0.9196	-0.00317	0.09881	0.91962	-0.00355	0.11123
	0.9186	-0.00321	0.09881	0.91862	-0.00358	0.11115
	0.9176	-0.00325	0.09873	0.91762	-0.00361	0.11123
	0.9166	-0.00329	0.09865	0.91662	-0.00366	0.11123
	0.9156	-0.00334	0.09857	0.91562	-0.00369	0.11123
	0.9146	-0.00336	0.09849	0.91462	-0.00372	0.11131
	0.9136	-0.0034	0.09841	0.91362	-0.00375	0.11115
	0.9126	-0.00345	0.09833	0.91262	-0.00381	0.11115
	0.9116	-0.00348	0.09825	0.91162	-0.00383	0.11115
	0.9106	-0.00352	0.09809	0.91062	-0.00387	0.11107
	0.9096	-0.00356	0.09801	0.90962	-0.00391	0.11099
	0.9086	-0.0036	0.09785	0.90862	-0.00395	0.11091
	0.9076	-0.00365	0.09769	0.90763	-0.00399	0.11083
	0.9066	-0.00367	0.09761	0.90663	-0.00403	0.11067
	0.9056	-0.00371	0.09745	0.90563	-0.00407	0.11059
	0.9046	-0.00376	0.09729	0.90463	-0.00411	0.11043
	0.9036	-0.0038	0.09713	0.90363	-0.00416	0.11027
	0.9026	-0.00384	0.09697	0.90263	-0.00421	0.11019
	0.9016	-0.00388	0.09682	0.90163	-0.00425	0.10995
	0.9006	-0.00392	0.09666	0.90063	-0.0043	0.10987
	0.8996	-0.00397	0.09642	0.89963	-0.00435	0.10979
	0.8986	-0.004	0.09618	0.89863	-0.00439	0.10963
	0.8976	-0.00405	0.09602	0.89763	-0.00444	0.10939
	0.8966	-0.00411	0.09578	0.89663	-0.0045	0.10924
	0.8956	-0.00414	0.09554	0.89563	-0.00456	0.109
	0.8946	-0.00418	0.09538	0.89463	-0.00462	0.10876
	0.8936	-0.00423	0.09514	0.89363	-0.00467	0.1086
	0.8926	-0.00427	0.09482	0.89263	-0.00472	0.10836
	0.8916	-0.00432	0.09459	0.89163	-0.00478	0.10812
	0.8906	-0.00437	0.09435	0.89063	-0.00485	0.10796
	0.8896	-0.00441	0.09403	0.88963	-0.00493	0.10772
	0.8886	-0.00446	0.09371	0.88863	-0.00499	0.1074
	0.8876	-0.0045	0.09347	0.88763	-0.00505	0.10717
	0.8866	-0.00455	0.09323	0.88663	-0.00513	0.10685
	0.8856	-0.0046	0.09291	0.88563	-0.0052	0.10653
	0.8846	-0.00465	0.0926	0.88463	-0.00528	0.10637
	0.8836	-0.0047	0.09228	0.88363	-0.00537	0.10597
	0.8826	-0.00473	0.09188	0.88263	-0.00544	0.10565
	0.8816	-0.00478	0.09156	0.88163	-0.00554	0.10533
	0.8806	-0.00485	0.09124	0.88064	-0.00563	0.10502
	0.8796	-0.00489	0.09084	0.87964	-0.00572	0.1047
	0.8786	-0.00495	0.09045	0.87864	-0.00584	0.10446
	0.8776	-0.005	0.09013	0.87764	-0.00596	0.1039
	0.8766	-0.00505	0.08973	0.87664	-0.00608	0.1035
	0.8756	-0.0051	0.08933	0.87564	-0.00621	0.10311
	0.8746	-0.00515	0.08885	0.87464	-0.00634	0.10263
	0.8736	-0.00521	0.08846	0.87364	-0.00649	0.10223
	0.8726	-0.00528	0.08806	0.87264	-0.00664	0.10183
	0.8716	-0.00534	0.08758	0.87164	-0.0068	0.10127
	0.8706	-0.0054	0.0871	0.87064	-0.00697	0.10088
	0.8696	-0.00546	0.08662	0.86964	-0.00714	0.10048
	0.8686	-0.00552	0.08623	0.86865	-0.00732	0.09992
	0.8676	-0.00559	0.08575	0.86765	-0.0075	0.09944
	0.8666	-0.00565	0.08527	0.86665	-0.00769	0.09889
	0.8656	-0.00574	0.08463	0.86565	-0.00791	0.09841
	0.8646	-0.00583	0.08416	0.86465	-0.00813	0.09785
	0.8636	-0.0059	0.08368	0.86365	-0.00837	0.09737
	0.8626	-0.00599	0.0832	0.86265	-0.00862	0.09674
	0.8616	-0.00609	0.08264	0.86166	-0.00889	0.09626
	0.8606	-0.00618	0.08209	0.86066	-0.00916	0.0957
	0.8596	-0.00629	0.08153	0.85966	-0.00947	0.09506
	0.8586	-0.0064	0.08097	0.85866	-0.00977	0.09451
	0.8576	-0.00652	0.08041	0.85766	-0.0101	0.09387
	0.8566	-0.00664	0.07978	0.85667	-0.01045	0.09323
	0.8556	-0.00675	0.07918	0.85567	-0.01082	0.09252
	0.8546	-0.00689	0.07854	0.85467	-0.01122	0.09188
	0.8536	-0.00702	0.07792	0.85367	-0.01164	0.09116
	0.8526	-0.00716	0.07729	0.85268	-0.01208	0.09053
	0.8516	-0.0073	0.07662	0.85168	-0.01256	0.08989
	0.8506	-0.00743	0.07592	0.85068	-0.01303	0.08917
	0.8496	-0.00758	0.07527	0.84969	-0.01356	0.08846
	0.8486	-0.00775	0.0746	0.84869	-0.01412	0.08782
	0.8476	-0.0079	0.07392	0.84769	-0.0147	0.08702
	0.8466	-0.00808	0.07321	0.8467	-0.01533	0.08631
	0.8456	-0.00827	0.07251	0.8457	-0.01598	0.08551
	0.8446	-0.00846	0.07177	0.8447	-0.01667	0.08463
	0.8436	-0.00868	0.07102	0.84371	-0.0174	0.08384
	0.8426	-0.00889	0.07028	0.84271	-0.01817	0.08304
	0.8416	-0.00912	0.06952	0.84172	-0.01899	0.08217
	0.8406	-0.00937	0.06874	0.84072	-0.01985	0.08129
	0.8396	-0.00964	0.06796	0.83973	-0.02076	0.08049
	0.8386	-0.0099	0.06713	0.83874	-0.02172	0.07957
	0.8376	-0.0102	0.06628	0.83774	-0.02272	0.07867
	0.8366	-0.01049	0.06548	0.83675	-0.02379	0.07782
	0.8356	-0.01081	0.06463	0.83576	-0.02492	0.07686
	0.8346	-0.01113	0.06378	0.83476	-0.02607	0.07596
	0.8336	-0.01149	0.06294	0.83377	-0.02732	0.07505
	0.8326	-0.01186	0.06209	0.83278	-0.02865	0.07407
	0.8316	-0.01224	0.06121	0.83179	-0.03001	0.07309
	0.8306	-0.01265	0.06032	0.8308	-0.03144	0.07217
	0.8296	-0.01307	0.05942	0.82981	-0.03294	0.07114
	0.8286	-0.01354	0.0585	0.82882	-0.03453	0.07012
	0.8276	-0.01403	0.05756	0.82783	-0.03623	0.06912
	0.8266	-0.01454	0.05662	0.82684	-0.03795	0.06802
	0.8256	-0.01507	0.05567	0.82585	-0.03978	0.06694
	0.8246	-0.01564	0.05471	0.82486	-0.04168	0.06588
	0.8236	-0.01623	0.05374	0.82387	-0.04367	0.06471
	0.8226	-0.01687	0.05277	0.82289	-0.04574	0.06358
	0.8216	-0.01752	0.05178	0.8219	-0.04791	0.06257
	0.8206	-0.01822	0.05078	0.82092	-0.05022	0.06141
	0.8196	-0.01895	0.04979	0.81993	-0.05257	0.06019
	0.8186	-0.0197	0.04877	0.81895	-0.05499	0.05905
	0.8176	-0.0205	0.04771	0.81796	-0.05757	0.0578
	0.8166	-0.02135	0.04667	0.81698	-0.06024	0.05661
	0.8156	-0.02222	0.04562	0.816	-0.063	0.0554
	0.8146	-0.02314	0.04455	0.81501	-0.06592	0.05416
	0.8136	-0.02413	0.04348	0.81403	-0.06896	0.05297
	0.8126	-0.02517	0.04241	0.81305	-0.07207	0.0517
	0.8116	-0.02624	0.04133	0.81207	-0.0753	0.05045
	0.8106	-0.02734	0.04025	0.81109	-0.07862	0.04918
	0.8096	-0.02853	0.03915	0.81012	-0.08209	0.04795
	0.8086	-0.02976	0.038	0.80914	-0.08567	0.04662
	0.8076	-0.03104	0.03693	0.80816	-0.08941	0.04533
	0.8066	-0.03238	0.03583	0.80719	-0.09323	0.04402
	0.8056	-0.03377	0.0347	0.80621	-0.09713	0.04266
	0.8046	-0.03525	0.03356	0.80524	-0.10119	0.04133
	0.8036	-0.0368	0.03241	0.80426	-0.10541	0.04002
	0.8026	-0.03839	0.03127	0.80329	-0.10971	0.03866
	0.8016	-0.04008	0.03011	0.80232	-0.11417	0.03736
	0.8006	-0.04183	0.02895	0.80135	-0.11879	0.03606
	0.7996	-0.04363	0.02781	0.80038	-0.12349	0.03469
	0.7986	-0.04551	0.02666	0.79941	-0.12842	0.03335
	0.7976	-0.04746	0.02549	0.79844	-0.13336	0.03205
	0.7966	-0.04951	0.02422	0.79747	-0.13846	0.03066
	0.7956	-0.05164	0.02301	0.7965	-0.14379	0.02934
	0.7946	-0.05381	0.02189	0.79554	-0.14912	0.02803
	0.7936	-0.0561	0.02076	0.79457	-0.1547	0.02665
	0.7926	-0.0585	0.01959	0.79361	-0.16035	0.02526
	0.7916	-0.06096	0.01843	0.79264	-0.16616	0.02394
	0.7906	-0.06354	0.01726	0.79168	-0.17221	0.02259
	0.7896	-0.0662	0.01609	0.79072	-0.17818	0.02127
	0.7886	-0.06903	0.01491	0.78976	-0.18447	0.01994
	0.7876	-0.07189	0.01373	0.7888	-0.19084	0.01856
	0.7866	-0.07481	0.01255	0.78784	-0.19737	0.01724
	0.7856	-0.07787	0.01136	0.78688	-0.20398	0.01596
	0.7846	-0.08105	0.01018	0.78592	-0.21075	0.01467
	0.7836	-0.08432	0.00904	0.78497	-0.2176	0.01337
	0.7826	-0.08774	0.0079	0.78401	-0.22468	0.01209
	0.7816	-0.09124	0.00672	0.78306	-0.23185	0.0108
	0.7806	-0.0949	0.00552	0.7821	-0.23917	0.00955
	0.7796	-0.09857	0.00432	0.78115	-0.24666	0.00825
	0.7786	-0.10239	0.00314	0.7802	-0.25414	0.00705
	0.7776	-0.10645	0.00193	0.77924	-0.26186	0.00582
	0.7766	-0.11051	0.000872611	0.77829	-0.26975	0.00458
	0.7756	-0.11473	-0.000244745	0.77734	-0.27755	0.00337
	0.7746	-0.11911	-0.0014	0.77639	-0.28567	0.00215
	0.7736	-0.12357	-0.00254	0.77545	-0.29395	0.000966561
	0.7726	-0.12818	-0.00365	0.7745	-0.30231	-0.000209554
	0.7716	-0.13296	-0.00474	0.77355	-0.31083	-0.00138
	0.7706	-0.13782	-0.00583	0.77261	-0.31951	-0.00253
	0.7696	-0.14291	-0.00696	0.77166	-0.32834	-0.00362
	0.7686	-0.14801	-0.00807	0.77072	-0.33718	-0.00464
	0.7676	-0.15334	-0.00917	0.76977	-0.34626	-0.0057
	0.7666	-0.15884	-0.01025	0.76883	-0.35533	-0.00677
	0.7656	-0.16441	-0.01134	0.76789	-0.36457	-0.00778
	0.7646	-0.17014	-0.01239	0.76695	-0.37404	-0.00878
	0.7636	-0.17611	-0.01346	0.76601	-0.3836	-0.00984
	0.7626	-0.18217	-0.01453	0.76507	-0.39339	-0.01084
	0.7616	-0.18838	-0.01561	0.76413	-0.40326	-0.01175
	0.7606	-0.19475	-0.01673	0.76319	-0.41314	-0.01264
	0.7596	-0.20127	-0.01778	0.76226	-0.42309	-0.01355
	0.7586	-0.20804	-0.01876	0.76132	-0.43328	-0.01459
	0.7576	-0.21473	-0.01976	0.76039	-0.44347	-0.01553
	0.7566	-0.22182	-0.02082	0.75945	-0.45382	-0.01637
	0.7556	-0.22898	-0.02188	0.75852	-0.46425	-0.01726
	0.7546	-0.23639	-0.02291	0.75758	-0.47468	-0.01808
	0.7536	-0.24395	-0.02396	0.75665	-0.48535	-0.01892
	0.7526	-0.25159	-0.02496	0.75572	-0.4961	-0.01981
	0.7516	-0.25955	-0.02598	0.75478	-0.50701	-0.02064
	0.7506	-0.2676	-0.02732	0.75385	-0.51775	-0.02137
	0.7496	-0.2758	-0.02822	0.75292	-0.52898	-0.02213
	0.7486	-0.28432	-0.02913	0.75199	-0.54045	-0.02287
	0.7476	-0.29275	-0.0301	0.75107	-0.55183	-0.02358
	0.7466	-0.30143	-0.03103	0.75014	-0.56298	-0.02439
	0.7456	-0.31059	-0.03215	0.74921	-0.5746	-0.02516
	0.7446	-0.31951	-0.03348	0.74828	-0.58591	-0.02592
	0.7436	-0.32898	-0.03437	0.74735	-0.59761	-0.02658
	0.7426	-0.33846	-0.03517	0.74643	-0.60971	-0.0272
	0.7416	-0.34801	-0.03606	0.7455	-0.6215	-0.02788
	0.7406	-0.3578	-0.03693	0.74458	-0.63328	-0.02861
	0.7396	-0.36799	-0.0379	0.74365	-0.64522	-0.0294
	0.7386	-0.37818	-0.0389	0.74273	-0.65717	-0.02999
	0.7376	-0.38885	-0.04007	0.7418	-0.66927	-0.03064
	0.7366	-0.39944	-0.04094	0.74088	-0.68145	-0.03123
	0.7356	-0.41027	-0.04192	0.73995	-0.69339	-0.03177
	0.7346	-0.42126	-0.04302	0.73903	-0.70605	-0.03234
	0.7336	-0.4324	-0.04385	0.73811	-0.71855	-0.03292
	0.7326	-0.44403	-0.04479	0.73719	-0.73041	-0.0335
	0.7316	-0.45565	-0.04572	0.73627	-0.74379	-0.03412
	0.7306	-0.46736	-0.04666	0.73535	-0.75677	-0.03464
	0.7296	-0.47938	-0.04768	0.73443	-0.76951	-0.03518
	0.7286	-0.49156	-0.04877	0.73351	-0.78193	-0.03571
	0.7276	-0.5039	-0.04959	0.73259	-0.79443	-0.03627
	0.7266	-0.51656	-0.05046	0.73167	-0.80732	-0.03673
	0.7256	-0.52922	-0.05139	0.73076	-0.82086	-0.03721
	0.7246	-0.54212	-0.05236	0.72983	-0.8328	-0.03769
	0.7236	-0.55525	-0.05335	0.72891	-0.84554	-0.03817
	0.7226	-0.56863	-0.05415	0.72799	-0.85828	-0.03865
	0.7216	-0.58209	-0.05504	0.72708	-0.87182	-0.03909
	0.7206	-0.5957	-0.05587	0.72616	-0.88455	-0.03943
	0.7196	-0.60979	-0.0568	0.72524	-0.89809	-0.03996
	0.7186	-0.62412	-0.05783	0.72432	-0.91083	-0.04045
	0.7176	-0.63846	-0.05873	0.72341	-0.92436	-0.04083
	0.7166	-0.65263	-0.05964	0.72249	-0.9379	-0.04135
	0.7156	-0.66704	-0.06043	0.72157	-0.95064	-0.0418
	0.7146	-0.68193	-0.06121	0.72065	-0.96338	-0.04226
	0.7136	-0.6965	-0.06211	0.71974	-0.97691	-0.04275
	0.7126	-0.71162	-0.06303	0.71882	-0.99045	-0.04311
	0.7116	-0.72699	-0.06412	0.7179	-1.00318	-0.04361
	0.7106	-0.7422	-0.06479	0.71698	-1.01592	-0.04407
	0.7096	-0.75732	-0.06555	0.71607	-1.02946	-0.04433
	0.7086	-0.77293	-0.06637	0.71515	-1.04299	-0.04477
	0.7076	-0.78861	-0.06737	0.71423	-1.05573	-0.04522
	0.7066	-0.80494	-0.06823	0.71331	-1.06768	-0.04565
	0.7056	-0.82166	-0.06896	0.71239	-1.08121	-0.04597
	0.7046	-0.83758	-0.06974	0.71148	-1.09554	-0.04621
	0.7036	-0.8535	-0.07086	0.71057	-1.10908	-0.04656
	0.7026	-0.86943	-0.07145	0.70965	-1.12182	-0.04697
	0.7016	-0.88694	-0.07237	0.70873	-1.13455	-0.04732
	0.7006	-0.90366	-0.07308	0.70781	-1.14729	-0.04754
	0.6996	-0.92038	-0.07377	0.70689	-1.16083	-0.0478
	0.6986	-0.9371	-0.07471	0.70597	-1.17357	-0.04819
	0.6976	-0.95462	-0.07524	0.70505	-1.18551	-0.04862
	0.6966	-0.97134	-0.07583	0.70413	-1.19825	-0.04876
	0.6956	-0.98885	-0.07695	0.70322	-1.21258	-0.04906
	0.6946	-1.00637	-0.07771	0.7023	-1.22611	-0.04934
	0.6936	-1.02309	-0.07808	0.70138	-1.23806	-0.04947
	0.6926	-1.03981	-0.07864	0.70046	-1.2508	-0.04983
	0.6916	-1.05732	-0.07986	0.69954	-1.26354	-0.05022
	0.6906	-1.07484	-0.08018	0.69861	-1.27548	-0.05042
	0.6896	-1.09315	-0.08073	0.6977	-1.28901	-0.05056
	0.6886	-1.11146	-0.08137	0.69678	-1.30175	-0.0508
	0.6876	-1.12898	-0.08201	0.69585	-1.31369	-0.05108
	0.6866	-1.14729	-0.08256	0.69492	-1.32404	-0.05149
	0.6856	-1.16481	-0.08328	0.69399	-1.33599	-0.05174
	0.6846	-1.18232	-0.08408	0.69307	-1.34873	-0.05192
	0.6836	-1.20064	-0.08463	0.69215	-1.36067	-0.05217
	0.6826	-1.21815	-0.08511	0.69122	-1.37261	-0.05245
	0.6816	-1.23567	-0.08575	0.6903	-1.38535	-0.05275
	0.6806	-1.25318	-0.08654	0.68938	-1.39729	-0.053
	0.6796	-1.2707	-0.0871	0.68846	-1.41003	-0.05315
	0.6786	-1.28822	-0.08774	0.68753	-1.42197	-0.05331
	0.6776	-1.30573	-0.08822	0.6866	-1.43312	-0.0535
	0.6766	-1.32404	-0.08861	0.68567	-1.44427	-0.05361
	0.6756	-1.34156	-0.08917	0.68473	-1.45382	-0.05363
	0.6746	-1.35908	-0.08973	0.68383	-1.46895	-0.05386
	0.6736	-1.3758	-0.09037	0.6829	-1.48089	-0.05404
	0.6726	-1.39411	-0.09092	0.68198	-1.49283	-0.05445
	0.6716	-1.41242	-0.0914	0.68104	-1.50318	-0.05495
	0.6706	-1.42914	-0.09228	0.6801	-1.51274	-0.05521
	0.6696	-1.44666	-0.09252	0.67917	-1.52309	-0.05529
	0.6686	-1.46656	-0.09315	0.67823	-1.53344	-0.05526
	0.6676	-1.48328	-0.09355	0.6773	-1.54459	-0.05532
	0.6666	-1.4992	-0.09403	0.67637	-1.55573	-0.05547
	0.6656	-1.51672	-0.09451	0.67544	-1.56688	-0.05574
	0.6646	-1.53424	-0.09506	0.67452	-1.57882	-0.05601
	0.6636	-1.55175	-0.09546	0.67359	-1.58997	-0.05616
	0.6626	-1.56927	-0.09594	0.67266	-1.60111	-0.05638
	0.6616	-1.58599	-0.09634	0.67172	-1.61067	-0.05655
	0.6606	-1.6043	-0.09721	0.67077	-1.61943	-0.05657
	0.6596	-1.62102	-0.09865	0.66982	-1.62739	-0.05674
	0.6586	-1.63694	-0.09833	0.66888	-1.63694	-0.05696
	0.6576	-1.65366	-0.09809	0.66796	-1.64968	-0.05701
	0.6566	-1.67038	-0.09841	0.66702	-1.65924	-0.05725
	0.6556	-1.68631	-0.09873	0.66608	-1.66799	-0.05698
	0.6546	-1.70223	-0.0992	0.66514	-1.67755	-0.05692
	0.6536	-1.71815	-0.0996	0.66419	-1.68631	-0.05713
	0.6526	-1.73328	-0.1	0.66325	-1.69586	-0.05732
	0.6516	-1.74841	-0.1004	0.66232	-1.70621	-0.05736
	0.6506	-1.76433	-0.10127	0.66138	-1.71656	-0.05763
	0.6496	-1.78185	-0.10127	0.66043	-1.72452	-0.05768
	0.6486	-1.79777	-0.10143	0.65948	-1.73169	-0.05762
	0.6476	-1.81051	-0.10175	0.65853	-1.74045	-0.05764
	0.6466	-1.82643	-0.10215	0.65758	-1.74841	-0.05801
	0.6456	-1.84156	-0.10247	0.65663	-1.75637	-0.058
	0.6446	-1.85589	-0.10303	0.65571	-1.76831	-0.05807
	0.6436	-1.87261	-0.10334	0.65478	-1.77946	-0.05826
	0.6426	-1.88854	-0.10494	0.65382	-1.78662	-0.05833
	0.6416	-1.89968	-0.1043	0.65286	-1.79299	-0.05869
	0.6406	-1.91481	-0.10446	0.65191	-1.80016	-0.05893
	0.6396	-1.92834	-0.10462	0.65097	-1.80971	-0.05901
	0.6386	-1.94188	-0.10502	0.65002	-1.81847	-0.05912
	0.6376	-1.95462	-0.10573	0.64906	-1.82404	-0.05905
	0.6366	-1.96815	-0.10557	0.64811	-1.83201	-0.05891
	0.6356	-1.98089	-0.10589	0.64715	-1.83917	-0.05922
	0.6346	-1.99443	-0.10637	0.64619	-1.84554	-0.05943
	0.6336	-2.00955	-0.10661	0.64523	-1.85191	-0.05945
	0.6326	-2.02229	-0.10693	0.64428	-1.85987	-0.05967
	0.6316	-2.03583	-0.10709	0.64333	-1.86783	-0.05984
	0.6306	-2.04777	-0.10725	0.64239	-1.87659	-0.05966
	0.6296	-2.06051	-0.10756	0.64143	-1.88376	-0.05997
	0.6286	-2.07325	-0.10812	0.64045	-1.88615	-0.06018
	0.6276	-2.08439	-0.1082	0.63953	-1.89889	-0.06003
	0.6266	-2.09634	-0.10836	0.63861	-1.91162	-0.06015
	0.6256	-2.10748	-0.10868	0.63762	-1.91401	-0.06017
	0.6246	-2.11783	-0.109	0.63666	-1.91959	-0.06027
	0.6236	-2.12898	-0.10924	0.6357	-1.92596	-0.06027
	0.6226	-2.14331	-0.10939	0.63473	-1.93153	-0.06044
	0.6216	-2.15446	-0.10971	0.63377	-1.9379	-0.06026
	0.6206	-2.1664	-0.10987	0.6328	-1.94268	-0.06035
	0.6196	-2.17755	-0.11011	0.63184	-1.94825	-0.06043
	0.6186	-2.1879	-0.11003	0.63089	-1.95701	-0.06023
	0.6176	-2.19904	-0.11043	0.62993	-1.96258	-0.06035
	0.6166	-2.20541	-0.11075	0.62896	-1.96736	-0.06041
	0.6156	-2.21895	-0.11099	0.62801	-1.97532	-0.06075
	0.6146	-2.2285	-0.11139	0.62704	-1.98089	-0.06083
	0.6136	-2.23965	-0.11178	0.62607	-1.98487	-0.06071
	0.6126	-2.2508	-0.11282	0.62509	-1.98885	-0.06057
	0.6116	-2.25876	-0.11306	0.62408	-1.98726	-0.06079
	0.6106	-2.26831	-0.11226	0.62315	-1.99841	-0.06084
	0.6096	-2.27787	-0.11226	0.62219	-2.00478	-0.06099
	0.6086	-2.28583	-0.11242	0.62121	-2.00796	-0.06106
	0.6076	-2.29777	-0.1133	0.62024	-2.01194	-0.06104
	0.6066	-2.30494	-0.11369	0.61928	-2.01831	-0.06122
	0.6056	-2.31131	-0.11322	0.61832	-2.02468	-0.06145
	0.6046	-2.32086	-0.11322	0.61734	-2.02866	-0.06141
	0.6036	-2.32882	-0.11401	0.61635	-2.03025	-0.06126
	0.6026	-2.34076	-0.11433	0.61541	-2.03901	-0.06143
	0.6016	-2.34713	-0.11401	0.61443	-2.0422	-0.06157
	0.6006	-2.35748	-0.11473	0.61348	-2.05016	-0.0616
	0.5996	-2.36624	-0.11584	0.61253	-2.05892	-0.0615
	0.5986	-2.37261	-0.11529	0.61153	-2.05892	-0.06115
	0.5976	-2.37898	-0.11616	0.61055	-2.0621	-0.06141
	0.5966	-2.38854	-0.11513	0.60959	-2.06847	-0.06176
	0.5956	-2.39411	-0.11529	0.60862	-2.07245	-0.06142
	0.5946	-2.40127	-0.11537	0.60764	-2.07643	-0.06132
	0.5936	-2.40764	-0.11545	0.60666	-2.07882	-0.06182
	0.5926	-2.41083	-0.11576	0.60568	-2.08201	-0.06192
	0.5916	-2.42516	-0.11592	0.6047	-2.08519	-0.062
	0.5906	-2.42994	-0.11608	0.60373	-2.09076	-0.06197
	0.5896	-2.4379	-0.11648	0.60278	-2.09793	-0.06172
	0.5886	-2.44347	-0.1164	0.6018	-2.10111	-0.0616
	0.5876	-2.45303	-0.11648	0.60084	-2.10828	-0.06185
	0.5866	-2.4586	-0.11664	0.59982	-2.1043	-0.06171
	0.5856	-2.46099	-0.11696	0.59883	-2.10669	-0.06193
	0.5846	-2.46895	-0.11704	0.59786	-2.11067	-0.06224
	0.5836	-2.47373	-0.11728	0.59689	-2.11545	-0.06225
	0.5826	-2.48089	-0.11752	0.59591	-2.11863	-0.06228
	0.5816	-2.48965	-0.11752	0.59493	-2.12261	-0.06252
	0.5806	-2.49204	-0.11775	0.59398	-2.12978	-0.06244
	0.5796	-2.49761	-0.11847	0.593	-2.13296	-0.06244
	0.5786	-2.50398	-0.11815	0.59201	-2.13455	-0.0626
	0.5776	-2.50637	-0.11839	0.59103	-2.13854	-0.06271
	0.5766	-2.51194	-0.11871	0.59005	-2.14172	-0.06275
	0.5756	-2.51911	-0.11951	0.5891	-2.14968	-0.06295
	0.5746	-2.52548	-0.11998	0.5881	-2.14889	-0.06271
	0.5736	-2.52946	-0.11919	0.58713	-2.15366	-0.06242
	0.5726	-2.53503	-0.11919	0.5861	-2.14889	-0.06269
	0.5716	-2.53822	-0.11943	0.58512	-2.15207	-0.06281
	0.5706	-2.54459	-0.11975	0.58414	-2.15605	-0.0627
	0.5696	-2.55175	-0.11975	0.58317	-2.16003	-0.06275
	0.5686	-2.55573	-0.11975	0.5822	-2.16481	-0.06276
	0.5676	-2.5621	-0.1199	0.58123	-2.16959	-0.06252
	0.5666	-2.56768	-0.12038	0.58023	-2.17038	-0.06275
	0.5656	-2.57086	-0.1211	0.57927	-2.17596	-0.06316
	0.5646	-2.57484	-0.12245	0.57829	-2.17994	-0.06314
	0.5636	-2.58121	-0.1211	0.5773	-2.18073	-0.06308
	0.5626	-2.58917	-0.12118	0.5763	-2.18073	-0.06307
	0.5616	-2.58997	-0.12182	0.57529	-2.17994	-0.06318
	0.5606	-2.58917	-0.1211	0.57429	-2.17994	-0.06335
	0.5596	-2.59076	-0.12118	0.57329	-2.17994	-0.06353
	0.5586	-2.59952	-0.1215	0.57231	-2.18232	-0.06332
	0.5576	-2.6051	-0.12166	0.57138	-2.19347	-0.06339
	0.5566	-2.60908	-0.1215	0.57039	-2.19506	-0.0633
	0.5556	-2.60908	-0.12174	0.56941	-2.19904	-0.06322
	0.5546	-2.61385	-0.12205	0.56843	-2.20143	-0.06343
	0.5536	-2.62261	-0.12213	0.56745	-2.20541	-0.06356
	0.5526	-2.62659	-0.12293	0.56645	-2.20462	-0.0632
	0.5516	-2.62739	-0.12285	0.56546	-2.20621	-0.06338
	0.5506	-2.62898	-0.12285	0.56449	-2.21178	-0.06346
	0.5496	-2.63057	-0.12309	0.56352	-2.21656	-0.06337
	0.5486	-2.63137	-0.12293	0.56249	-2.21099	-0.06337
	0.5476	-2.64252	-0.12333	0.56151	-2.21417	-0.06345
	0.5466	-2.64331	-0.12341	0.56051	-2.21417	-0.06351
	0.5456	-2.64411	-0.12357	0.55953	-2.21815	-0.0635
	0.5446	-2.65048	-0.12365	0.55855	-2.22054	-0.06329
	0.5436	-2.65605	-0.12389	0.55756	-2.22293	-0.0633
	0.5426	-2.65844	-0.12428	0.55654	-2.21975	-0.06338
	0.5416	-2.66322	-0.12412	0.55556	-2.22293	-0.06353
	0.5406	-2.66401	-0.12412	0.55458	-2.22532	-0.0635
	0.5396	-2.6672	-0.12404	0.55362	-2.23248	-0.06347
	0.5386	-2.66561	-0.12436	0.55262	-2.23248	-0.06365
	0.5376	-2.67197	-0.12468	0.55163	-2.23408	-0.06376
	0.5366	-2.67277	-0.12643	0.55066	-2.23806	-0.06368
	0.5356	-2.67277	-0.12564	0.54968	-2.24204	-0.06361
	0.5346	-2.68312	-0.12604	0.54866	-2.23806	-0.06371
	0.5336	-2.68551	-0.12548	0.54766	-2.23806	-0.06384
	0.5326	-2.6871	-0.12564	0.54665	-2.23726	-0.06395
	0.5316	-2.68869	-0.1258	0.54567	-2.24045	-0.06357
	0.5306	-2.69347	-0.12596	0.54469	-2.24283	-0.0636
	0.5296	-2.69108	-0.12604	0.54373	-2.25	-0.06379
	0.5286	-2.69188	-0.12611	0.54275	-2.25318	-0.0639
	0.5276	-2.69666	-0.12635	0.54171	-2.24682	-0.0642
	0.5266	-2.70462	-0.12643	0.54075	-2.25239	-0.06438
	0.5256	-2.70621	-0.12667	0.53974	-2.25159	-0.06438
	0.5246	-2.7086	-0.12667	0.53875	-2.25318	-0.06438
	0.5236	-2.71178	-0.12691	0.53777	-2.25557	-0.06404
	0.5226	-2.70541	-0.12699	0.53676	-2.25478	-0.06401
	0.5216	-2.7086	-0.12699	0.53576	-2.25478	-0.06458
	0.5206	-2.71178	-0.12731	0.5348	-2.26035	-0.06438
	0.5196	-2.71178	-0.12731	0.53381	-2.26274	-0.06409
	0.5186	-2.71656	-0.12771	0.53281	-2.26194	-0.06433
	0.5176	-2.72054	-0.12803	0.53181	-2.26194	-0.06446
	0.5166	-2.72373	-0.12803	0.5308	-2.26035	-0.06435
	0.5156	-2.72452	-0.12826	0.52982	-2.26433	-0.06435
	0.5146	-2.72611	-0.12842	0.52885	-2.26831	-0.06436
	0.5136	-2.72532	-0.12866	0.52786	-2.2707	-0.0645
	0.5126	-2.7293	-0.12858	0.52686	-2.2707	-0.06475
	0.5116	-2.73248	-0.12866	0.52587	-2.2715	-0.06494
	0.5106	-2.73646	-0.12906	0.52487	-2.2715	-0.06466
	0.5096	-2.73487	-0.12938	0.52388	-2.27389	-0.06448
	0.5086	-2.74045	-0.12938	0.52287	-2.2715	-0.06429
	0.5076	-2.73965	-0.12954	0.5218	-2.26115	-0.06429
	0.5066	-2.73487	-0.1297	0.52087	-2.2715	-0.06453
	0.5056	-2.74363	-0.1297	0.51991	-2.27787	-0.06442
	0.5046	-2.74761	-0.12962	0.51892	-2.28025	-0.06471
	0.5036	-2.7492	-0.13002	0.51795	-2.28424	-0.06488
	0.5026	-2.75	-0.13081	0.51696	-2.28662	-0.065
	0.5016	-2.7508	-0.13041	0.51595	-2.28424	-0.06471
	0.5006	-2.74682	-0.13049	0.51494	-2.28344	-0.06456
	0.4996	-2.75239	-0.13073	0.51395	-2.28424	-0.06463
	0.4986	-2.75557	-0.13089	0.51293	-2.28185	-0.06439
	0.4976	-2.75557	-0.13113	0.51195	-2.28424	-0.06459
	0.4966	-2.75796	-0.13137	0.51097	-2.28742	-0.06463
	0.4956	-2.75876	-0.13129	0.51	-2.29299	-0.06428
	0.4946	-2.75717	-0.13169	0.50897	-2.28742	-0.06439
	0.4936	-2.75637	-0.13312	0.50795	-2.28503	-0.06447
	0.4926	-2.76274	-0.13209	0.50698	-2.28901	-0.0646
	0.4916	-2.76354	-0.13479	0.506	-2.29299	-0.06492
	0.4906	-2.76274	-0.13304	0.50498	-2.28981	-0.06478
	0.4896	-2.76592	-0.1328	0.50399	-2.29061	-0.06467
	0.4886	-2.76911	-0.13336	0.50301	-2.29379	-0.06496
	0.4876	-2.7715	-0.1328	0.50197	-2.28742	-0.0649
	0.4866	-2.77468	-0.13336	0.50101	-2.29459	-0.06486
	0.4856	-2.77548	-0.13304	0.50004	-2.29936	-0.06495
	0.4846	-2.77707	-0.13304	0.49902	-2.29618	-0.06491
	0.4836	-2.77627	-0.13296	0.49803	-2.29697	-0.06481
	0.4826	-2.77707	-0.13304	0.49704	-2.29936	-0.06523
	0.4816	-2.77707	-0.1332	0.49607	-2.30334	-0.06525
	0.4806	-2.77627	-0.13344	0.49508	-2.30494	-0.06471
	0.4796	-2.78185	-0.13368	0.49408	-2.30573	-0.06486
	0.4786	-2.78105	-0.13416	0.49307	-2.30414	-0.06494
	0.4776	-2.77866	-0.13384	0.49205	-2.30096	-0.0652
	0.4766	-2.78185	-0.134	0.49108	-2.30494	-0.06555
	0.4756	-2.78185	-0.13416	0.4901	-2.30892	-0.06539
	0.4746	-2.78424	-0.13432	0.48912	-2.3121	-0.06545
	0.4736	-2.78583	-0.13432	0.48811	-2.30971	-0.06587
	0.4726	-2.78583	-0.13463	0.4871	-2.30812	-0.06549
	0.4716	-2.78503	-0.13471	0.48613	-2.3129	-0.06523
	0.4706	-2.78344	-0.13495	0.48515	-2.31608	-0.06534
	0.4696	-2.79379	-0.13543	0.48414	-2.31529	-0.06593
	0.4686	-2.78981	-0.13535	0.48314	-2.31529	-0.06564
	0.4676	-2.79299	-0.13543	0.48213	-2.3129	-0.06555
	0.4666	-2.79857	-0.13543	0.48115	-2.31608	-0.06573
	0.4656	-2.79936	-0.13567	0.48014	-2.31449	-0.06542
	0.4646	-2.79618	-0.13631	0.47912	-2.3121	-0.06564
	0.4636	-2.79697	-0.13798	0.47816	-2.31847	-0.06604
	0.4626	-2.79936	-0.13686	0.47715	-2.31688	-0.06604
	0.4616	-2.80096	-0.13631	0.47614	-2.31529	-0.06598
	0.4606	-2.80096	-0.13646	0.47513	-2.31369	-0.06574
	0.4596	-2.80494	-0.1371	0.47415	-2.31688	-0.06556
	0.4586	-2.80414	-0.13718	0.47318	-2.32166	-0.06619
	0.4576	-2.80175	-0.13766	0.47218	-2.32086	-0.06645
	0.4566	-2.79936	-0.13718	0.47118	-2.32166	-0.06617
	0.4556	-2.80414	-0.13718	0.47018	-2.32166	-0.06588
	0.4546	-2.80255	-0.13726	0.46915	-2.31608	-0.06596
	0.4536	-2.80653	-0.13718	0.46817	-2.32006	-0.0654
	0.4526	-2.80812	-0.1375	0.46721	-2.32643	-0.06546
	0.4516	-2.81131	-0.13766	0.46622	-2.32803	-0.0656
	0.4506	-2.8121	-0.13782	0.46524	-2.33121	-0.06576
	0.4496	-2.80892	-0.13806	0.46424	-2.33041	-0.06638
	0.4486	-2.80971	-0.13814	0.46314	-2.31529	-0.06612
	0.4476	-2.8129	-0.13869	0.46221	-2.32643	-0.06604
	0.4466	-2.81131	-0.14005	0.46122	-2.32803	-0.06607
	0.4456	-2.81449	-0.13877	0.46025	-2.3328	-0.066
	0.4446	-2.81608	-0.13877	0.45924	-2.33041	-0.06571
	0.4436	-2.81847	-0.13925	0.4582	-2.32484	-0.06575
	0.4426	-2.8129	-0.13901	0.45725	-2.3328	-0.0655
	0.4416	-2.81051	-0.13917	0.45627	-2.33599	-0.06561
	0.4406	-2.81608	-0.13933	0.45525	-2.3328	-0.06584
	0.4396	-2.81768	-0.13949	0.45422	-2.32803	-0.06595
	0.4386	-2.81051	-0.13965	0.45329	-2.33838	-0.06576
	0.4376	-2.81608	-0.13957	0.4523	-2.34076	-0.06573
	0.4366	-2.82086	-0.14045	0.45133	-2.34475	-0.06557
	0.4356	-2.82325	-0.14204	0.45032	-2.34315	-0.06529
	0.4346	-2.82245	-0.14212	0.4493	-2.34076	-0.06553
	0.4336	-2.81608	-0.14053	0.44831	-2.34156	-0.06548
	0.4326	-2.82166	-0.14053	0.44731	-2.34156	-0.06558
	0.4316	-2.82006	-0.14053	0.44632	-2.34315	-0.06721
	0.4306	-2.82245	-0.14061	0.44531	-2.34236	-0.0673
	0.4296	-2.82404	-0.14084	0.4443	-2.33997	-0.06681
	0.4286	-2.82564	-0.141	0.44322	-2.32803	-0.0667
	0.4276	-2.82086	-0.14124	0.4423	-2.34076	-0.06673
	0.4266	-2.82882	-0.14132	0.44134	-2.34713	-0.0666
	0.4256	-2.83121	-0.1414	0.44034	-2.34713	-0.06616
	0.4246	-2.83041	-0.14156	0.43927	-2.33599	-0.06618
	0.4236	-2.82962	-0.14148	0.43833	-2.34475	-0.06605
	0.4226	-2.82723	-0.14164	0.43734	-2.34634	-0.06627
	0.4216	-2.83041	-0.14204	0.43639	-2.3543	-0.0663
	0.4206	-2.83121	-0.1422	0.43538	-2.3535	-0.06602
	0.4196	-2.83599	-0.14244	0.43438	-2.35271	-0.06612
	0.4186	-2.8336	-0.14236	0.43336	-2.35032	-0.06622
	0.4176	-2.83439	-0.14244	0.43236	-2.34952	-0.06588
	0.4166	-2.83599	-0.1426	0.43138	-2.3535	-0.066
	0.4156	-2.83917	-0.14268	0.43039	-2.3543	-0.06646
	0.4146	-2.8328	-0.14275	0.42936	-2.35032	-0.06642
	0.4136	-2.83041	-0.14355	0.42836	-2.34952	-0.06641
	0.4126	-2.83519	-0.14323	0.42738	-2.35271	-0.0664
	0.4116	-2.83678	-0.14315	0.42636	-2.34952	-0.06608
	0.4106	-2.83678	-0.14347	0.42539	-2.3543	-0.06633
	0.4096	-2.83997	-0.14379	0.42439	-2.3543	-0.06638
	0.4086	-2.83838	-0.14371	0.42341	-2.35828	-0.06654
	0.4076	-2.83758	-0.14411	0.42237	-2.35111	-0.06651
	0.4066	-2.83997	-0.14451	0.42126	-2.33439	-0.06693
	0.4056	-2.84156	-0.14411	0.42037	-2.35111	-0.06718
	0.4046	-2.84236	-0.14411	0.41938	-2.35271	-0.06663
	0.4036	-2.84554	-0.14451	0.41838	-2.3535	-0.06652
	0.4026	-2.84634	-0.14467	0.41741	-2.35828	-0.06617
	0.4016	-2.83917	-0.1461	0.41641	-2.35748	-0.06626
	0.4006	-2.84475	-0.14618	0.4154	-2.35669	-0.06677
	0.3996	-2.84315	-0.14522	0.4144	-2.35589	-0.06662
	0.3986	-2.84315	-0.14618	0.41339	-2.3551	-0.06634
	0.3976	-2.84634	-0.14578	0.41236	-2.35032	-0.06629
	0.3966	-2.84873	-0.1453	0.41138	-2.35271	-0.066
	0.3956	-2.84873	-0.14546	0.41041	-2.35748	-0.0664
	0.3946	-2.84634	-0.14578	0.40942	-2.35987	-0.06658
	0.3936	-2.84873	-0.14634	0.4084	-2.35669	-0.06643
	0.3926	-2.85111	-0.14634	0.40742	-2.35987	-0.0663
	0.3916	-2.85111	-0.14634	0.40649	-2.37102	-0.06619
	0.3906	-2.84952	-0.14713	0.40544	-2.36226	-0.06592
	0.3896	-2.84873	-0.14697	0.40443	-2.36067	-0.06609
	0.3886	-2.84873	-0.14666	0.40344	-2.36306	-0.06619
	0.3876	-2.85032	-0.14666	0.40245	-2.36385	-0.06612
	0.3866	-2.85271	-0.14753	0.40141	-2.35748	-0.06656
	0.3856	-2.84873	-0.14809	0.40041	-2.35828	-0.06686
	0.3846	-2.85271	-0.14729	0.39943	-2.36146	-0.06667
	0.3836	-2.85111	-0.14737	0.39845	-2.36465	-0.06671
	0.3826	-2.8535	-0.14729	0.39743	-2.36146	-0.06671
	0.3816	-2.85748	-0.14785	0.39642	-2.35987	-0.06625
	0.3806	-2.85748	-0.14793	0.39547	-2.36783	-0.06618
	0.3796	-2.85748	-0.14865	0.39445	-2.36465	-0.06609
	0.3786	-2.85748	-0.14849	0.39343	-2.36067	-0.06611
	0.3776	-2.85987	-0.14833	0.39244	-2.36226	-0.06648
	0.3766	-2.8543	-0.14857	0.39145	-2.36465	-0.06659
	0.3756	-2.85589	-0.14952	0.39049	-2.37022	-0.06643
	0.3746	-2.85589	-0.14849	0.38945	-2.36465	-0.06657
	0.3736	-2.85669	-0.14849	0.38844	-2.36226	-0.06676
	0.3726	-2.86306	-0.14865	0.38747	-2.36783	-0.0667
	0.3716	-2.85908	-0.14912	0.38647	-2.36704	-0.06674
	0.3706	-2.86146	-0.14928	0.38546	-2.36624	-0.06683
	0.3696	-2.85828	-0.15008	0.38447	-2.36704	-0.06657
	0.3686	-2.86385	-0.14944	0.38348	-2.36863	-0.06679
	0.3676	-2.86306	-0.14952	0.38245	-2.36385	-0.06669
	0.3666	-2.86545	-0.1496	0.38149	-2.37022	-0.06621
	0.3656	-2.86226	-0.1496	0.3805	-2.37261	-0.06643
	0.3646	-2.85748	-0.14984	0.37951	-2.37341	-0.06669
	0.3636	-2.86226	-0.15008	0.37851	-2.37341	-0.06656
	0.3626	-2.86545	-0.15032	0.3775	-2.37261	-0.06663
	0.3616	-2.86704	-0.15199	0.37652	-2.375	-0.06651
	0.3606	-2.86783	-0.15096	0.3755	-2.37182	-0.0667
	0.3596	-2.86783	-0.15239	0.37452	-2.3758	-0.06691
	0.3586	-2.86783	-0.15151	0.37353	-2.37739	-0.06678
	0.3576	-2.86465	-0.15263	0.37254	-2.37818	-0.06663
	0.3566	-2.86624	-0.15581	0.37152	-2.375	-0.06682
	0.3556	-2.86943	-0.15183	0.3705	-2.37261	-0.06688
	0.3546	-2.87261	-0.15127	0.36954	-2.37818	-0.06668
	0.3536	-2.87022	-0.15143	0.36853	-2.37739	-0.06646
	0.3526	-2.87341	-0.15151	0.36753	-2.37739	-0.06647
	0.3516	-2.87182	-0.15175	0.36652	-2.3758	-0.06631
	0.3506	-2.87261	-0.15175	0.36555	-2.37978	-0.06652
	0.3496	-2.87341	-0.15239	0.36454	-2.37818	-0.06664
	0.3486	-2.86863	-0.15318	0.36355	-2.37978	-0.06647
	0.3476	-2.87022	-0.15231	0.36254	-2.37818	-0.06647
	0.3466	-2.87341	-0.15231	0.36152	-2.3758	-0.06643
	0.3456	-2.875	-0.15247	0.36058	-2.38455	-0.06658
	0.3446	-2.87659	-0.15247	0.35957	-2.38376	-0.06669
	0.3436	-2.87659	-0.15295	0.35857	-2.38376	-0.06668
	0.3426	-2.87898	-0.15422	0.35753	-2.37739	-0.06661
	0.3416	-2.88057	-0.15366	0.35654	-2.37898	-0.06693
	0.3406	-2.87978	-0.15398	0.35556	-2.38137	-0.06696
	0.3396	-2.87978	-0.15342	0.35457	-2.38376	-0.06702
	0.3386	-2.87818	-0.15334	0.35356	-2.38137	-0.06696
	0.3376	-2.88057	-0.15358	0.35253	-2.37739	-0.06709
	0.3366	-2.88217	-0.15366	0.35154	-2.37898	-0.06693
	0.3356	-2.88455	-0.1535	0.35055	-2.38057	-0.06682
	0.3346	-2.88217	-0.15374	0.34953	-2.37739	-0.06693
	0.3336	-2.87978	-0.15382	0.34849	-2.37102	-0.06727
	0.3326	-2.87898	-0.1539	0.34751	-2.3742	-0.06764
	0.3316	-2.875	-0.1543	0.34655	-2.38057	-0.06743
	0.3306	-2.88854	-0.15525	0.34559	-2.38615	-0.06708
	0.3296	-2.88854	-0.15494	0.34455	-2.37978	-0.06717
	0.3286	-2.88854	-0.15462	0.34355	-2.38057	-0.06724
	0.3276	-2.88774	-0.15557	0.34256	-2.38137	-0.06736
	0.3266	-2.88535	-0.15677	0.34155	-2.37978	-0.06758
	0.3256	-2.88694	-0.15541	0.3406	-2.38774	-0.06765
	0.3246	-2.88694	-0.15518	0.33961	-2.38933	-0.06732
	0.3236	-2.89013	-0.15525	0.33858	-2.38535	-0.06713
	0.3226	-2.89013	-0.15525	0.3376	-2.38854	-0.06719
	0.3216	-2.88854	-0.15565	0.3366	-2.38854	-0.06709
	0.3206	-2.88296	-0.15573	0.33559	-2.38615	-0.0673
	0.3196	-2.875	-0.15565	0.33456	-2.38217	-0.0673
	0.3186	-2.89092	-0.15589	0.33358	-2.38535	-0.06755
	0.3176	-2.8949	-0.15597	0.33261	-2.39013	-0.06762
	0.3166	-2.89809	-0.15645	0.33164	-2.39411	-0.06756
	0.3156	-2.8949	-0.15645	0.33062	-2.39172	-0.06742
	0.3146	-2.8965	-0.15653	0.32959	-2.38694	-0.06749
	0.3136	-2.8949	-0.15645	0.32858	-2.38455	-0.06782
	0.3126	-2.89252	-0.15653	0.32758	-2.38535	-0.06822
	0.3116	-2.89411	-0.15693	0.3266	-2.38774	-0.06789
	0.3106	-2.89331	-0.15725	0.3256	-2.38854	-0.06757
	0.3096	-2.90446	-0.15709	0.32461	-2.39013	-0.06758
	0.3086	-2.89809	-0.15725	0.32362	-2.39092	-0.06756
	0.3076	-2.90127	-0.15764	0.32262	-2.39092	-0.06764
	0.3066	-2.90127	-0.15748	0.3216	-2.38854	-0.06727
	0.3056	-2.8965	-0.15852	0.32059	-2.38694	-0.06721
	0.3046	-2.90207	-0.15828	0.3196	-2.38854	-0.06729
	0.3036	-2.90048	-0.1578	0.31862	-2.39092	-0.06726
	0.3026	-2.90207	-0.1578	0.31762	-2.39092	-0.06743
	0.3016	-2.89889	-0.15828	0.31663	-2.39331	-0.0675
	0.3006	-2.89729	-0.15828	0.31564	-2.3949	-0.06725
	0.2996	-2.90605	-0.15844	0.31464	-2.3949	-0.06736
	0.2986	-2.90844	-0.15852	0.31365	-2.3957	-0.06756
	0.2976	-2.91083	-0.15828	0.31266	-2.39809	-0.06747
	0.2966	-2.90605	-0.15836	0.31166	-2.39729	-0.06795
	0.2956	-2.90924	-0.15868	0.31065	-2.3957	-0.06793
	0.2946	-2.91003	-0.159	0.30964	-2.3949	-0.06787
	0.2936	-2.90844	-0.15924	0.30864	-2.39411	-0.06797
	0.2926	-2.90924	-0.15939	0.30766	-2.39809	-0.06779
	0.2916	-2.91083	-0.15947	0.30667	-2.39889	-0.06764
	0.2906	-2.91162	-0.15939	0.30564	-2.39411	-0.06767
	0.2896	-2.91322	-0.15995	0.30464	-2.39411	-0.06768
	0.2886	-2.91481	-0.16258	0.30366	-2.39729	-0.06755
	0.2876	-2.9164	-0.16019	0.30265	-2.3957	-0.06748
	0.2866	-2.91561	-0.15995	0.30164	-2.3949	-0.06745
	0.2856	-2.9164	-0.15995	0.30068	-2.40127	-0.06708
	0.2846	-2.91799	-0.16011	0.29967	-2.39889	-0.06689
	0.2836	-2.91799	-0.16043	0.29866	-2.39729	-0.06725
	0.2826	-2.92038	-0.16059	0.29765	-2.3965	-0.06717
	0.2816	-2.91481	-0.16075	0.29666	-2.39809	-0.06734
	0.2806	-2.91799	-0.16154	0.29564	-2.3949	-0.06764
	0.2796	-2.91879	-0.16369	0.29464	-2.39411	-0.06733
	0.2786	-2.91959	-0.16115	0.29364	-2.39411	-0.06736
	0.2776	-2.92038	-0.16099	0.29266	-2.39729	-0.0676
	0.2766	-2.92675	-0.16107	0.29165	-2.3957	-0.06736
	0.2756	-2.92357	-0.16162	0.29065	-2.3957	-0.06729
	0.2746	-2.92516	-0.16234	0.2897	-2.40366	-0.06742
	0.2736	-2.92755	-0.16178	0.28867	-2.39968	-0.06759
	0.2726	-2.92914	-0.16178	0.28764	-2.39411	-0.06779
	0.2716	-2.92596	-0.16178	0.28669	-2.40207	-0.06757
	0.2706	-2.92516	-0.16178	0.28569	-2.40207	-0.06778
	0.2696	-2.92914	-0.16194	0.28467	-2.39968	-0.06771
	0.2686	-2.92436	-0.16226	0.28367	-2.39968	-0.06772
	0.2676	-2.92436	-0.16234	0.28265	-2.3957	-0.06773
	0.2666	-2.93073	-0.16234	0.28164	-2.39411	-0.06804
	0.2656	-2.93312	-0.16234	0.28066	-2.39729	-0.06847
	0.2646	-2.93392	-0.1625	0.27967	-2.39889	-0.06827
	0.2636	-2.94029	-0.16393	0.2787	-2.40366	-0.06822
	0.2626	-2.93392	-0.16354	0.27771	-2.40525	-0.06822
	0.2616	-2.93392	-0.16314	0.27664	-2.3949	-0.06772
	0.2606	-2.93471	-0.1629	0.2757	-2.40446	-0.06804
	0.2596	-2.93471	-0.16314	0.27471	-2.40605	-0.06791
	0.2586	-2.93471	-0.16346	0.27369	-2.40207	-0.06786
	0.2576	-2.94188	-0.16338	0.27266	-2.39809	-0.06812
	0.2566	-2.94427	-0.16338	0.27168	-2.40127	-0.06803
	0.2556	-2.94347	-0.16346	0.27069	-2.40207	-0.06768
	0.2546	-2.93949	-0.16361	0.26972	-2.40685	-0.06773
	0.2536	-2.94347	-0.16441	0.26873	-2.40844	-0.0676
	0.2526	-2.94666	-0.16505	0.2677	-2.40446	-0.06768
	0.2516	-2.94586	-0.16441	0.26665	-2.3965	-0.068
	0.2506	-2.94586	-0.16425	0.26571	-2.40605	-0.06824
	0.2496	-2.94506	-0.16425	0.26473	-2.40844	-0.06807
	0.2486	-2.94825	-0.16465	0.26369	-2.40287	-0.06824
	0.2476	-2.95064	-0.16664	0.2627	-2.40366	-0.06806
	0.2466	-2.94745	-0.16561	0.26169	-2.40287	-0.06789
	0.2456	-2.94825	-0.16584	0.2607	-2.40446	-0.06823
	0.2446	-2.95303	-0.16545	0.25972	-2.40685	-0.06815
	0.2436	-2.94984	-0.16521	0.25872	-2.40685	-0.06801
	0.2426	-2.95064	-0.16529	0.2577	-2.40366	-0.06814
	0.2416	-2.95462	-0.16545	0.25669	-2.40287	-0.06837
	0.2406	-2.95382	-0.16576	0.2557	-2.40366	-0.06809
	0.2396	-2.95462	-0.16592	0.25472	-2.40685	-0.06851
	0.2386	-2.95541	-0.16704	0.2537	-2.40446	-0.06893
	0.2376	-2.96019	-0.16823	0.25273	-2.40844	-0.06838
	0.2366	-2.96338	-0.16704	0.25171	-2.40605	-0.06837
	0.2356	-2.96338	-0.16656	0.25073	-2.40844	-0.06864
	0.2346	-2.96338	-0.1664	0.24975	-2.41162	-0.06869
	0.2336	-2.96417	-0.16712	0.24866	-2.39809	-0.06865
	0.2326	-2.96338	-0.1668	0.24767	-2.39889	-0.06891
	0.2316	-2.96895	-0.16672	0.24672	-2.40764	-0.06854
	0.2306	-2.96099	-0.1668	0.24575	-2.41162	-0.06861
	0.2296	-2.96576	-0.16696	0.24474	-2.41083	-0.06891
	0.2286	-2.97213	-0.16768	0.24366	-2.39729	-0.06898
	0.2276	-2.96497	-0.16712	0.2427	-2.40366	-0.06897
	0.2266	-2.97452	-0.1672	0.24173	-2.40924	-0.06885
	0.2256	-2.97054	-0.16736	0.24074	-2.41003	-0.06864
	0.2246	-2.97452	-0.16744	0.23975	-2.41162	-0.06881
	0.2236	-2.97213	-0.16752	0.23877	-2.41561	-0.06887
	0.2226	-2.97452	-0.1676	0.23776	-2.41401	-0.06877
	0.2216	-2.97691	-0.1676	0.23675	-2.41162	-0.0691
	0.2206	-2.97771	-0.16783	0.23574	-2.41083	-0.06937
	0.2196	-2.9793	-0.16959	0.23479	-2.41799	-0.06921
	0.2186	-2.97771	-0.16943	0.23378	-2.4172	-0.06925
	0.2176	-2.9785	-0.16855	0.23276	-2.41401	-0.06912
	0.2166	-2.9801	-0.16847	0.23178	-2.4172	-0.06912
	0.2156	-2.98248	-0.16855	0.23078	-2.4172	-0.06904
	0.2146	-2.98806	-0.16847	0.22981	-2.42118	-0.06912
	0.2136	-2.98487	-0.16871	0.22876	-2.41401	-0.06913
	0.2126	-2.98408	-0.16895	0.22773	-2.40844	-0.06929
	0.2116	-2.98646	-0.16887	0.22671	-2.40525	-0.06938
	0.2106	-2.99045	-0.17086	0.22572	-2.40764	-0.06926
	0.2096	-2.99602	-0.17189	0.22475	-2.41162	-0.06943
	0.2086	-2.99443	-0.17022	0.22378	-2.4164	-0.0695
	0.2076	-2.98885	-0.1699	0.22277	-2.41481	-0.06909
	0.2066	-2.99283	-0.16982	0.22175	-2.41242	-0.06944
	0.2056	-2.99761	-0.1699	0.22078	-2.4172	-0.06994
	0.2046	-2.99363	-0.17022	0.21979	-2.41799	-0.06954
	0.2036	-2.99602	-0.17038	0.21877	-2.41481	-0.06982
	0.2026	-2.99761	-0.17014	0.21776	-2.41401	-0.07008
	0.2016	-2.99841	-0.17022	0.21677	-2.41481	-0.07018
	0.2006	-2.9992	-0.17078	0.21578	-2.4164	-0.07004
				0.21476	-2.41401	-0.06971
		--		0.21376	-2.41401	-0.06963
		--		0.21277	-2.41481	-0.06966
		--		0.21177	-2.41481	-0.06992
		--		0.21078	-2.4172	-0.0699
		--		0.20979	-2.41799	-0.07019
		--		0.20881	-2.42118	-0.07013
		--		0.20782	-2.42277	-0.06997
		--		0.20683	-2.42436	-0.07202
		--		0.20582	-2.42277	-0.07156
		--		0.20483	-2.42436	-0.07127
		--		0.20384	-2.42596	-0.07124
		--		0.2028	-2.41959	-0.07115
		--		0.20182	-2.42277	-0.07086
		--		0.20076	-2.41401	-0.07102
		--			--
		--			--
		--			--
		--			--
		--			--
		--			--
		--			--
		--			--
		--			--
		--			--
		--			--
		--			--
		--			--
		--			--
		--			--
		--			--
		--			--
		--			--
		--			--
		--			--
		--			--
		--			--
		--			--
		--			--
		--			--
		--			--
		--			--
		--			--
		--			--
		--			--
		--			--
		--			--
		--			--
		--			--
		--			--
		--			--
		--			--
		--			--
		--			--
		--			--
		--			--
		--			--
		--			--
		--			--
		--			--
		--			--
		--			--
		--			--
		--			--
		--			--
		--			--
		--			--
		--			--
		--			--
		--			--
		--			--
		--			--
		--			--
		--			--
		--			--
		--			--
		--			--
		--			--
		--			--
		--			--
		--			--
		--			--
		--			--
		--			--
		--			--
		--			--
		--			--
		--			--
		--			--
		--			--
		--			--
		--			--
		--			--
		--			--
		--			--
		--			--
		--			--
					--
					--
					--
					--
					--
					--
					--
					--
					--
					--
					--
					--
					--
					--
					--
					--
					--
					--
					--
					--
					--
					--
					--
					--
					--
					--
					--
					--
					--
					--
					--
					--
					--
					--
					--
					--
					--
					--
					--
					--
					--
					--
					--
					--
					--
					--
					--
					--
					--
					--
					--
					--
					--
					--
					--
					--
					--
					--
					--
					--
					--
					--
					--
					--
					--
					--
					--
					--
					--
					--
					--
					--
					--
					--
					--
					--
					--
					--
					--
					--
					--
					--
					--

## Sheet: Figure 3e
Figure 3e	CoPc-O-COF						CoPc-S-COF
		j (mA cm-2)						j (mA cm-2)
	Potential (V vs RHE)	10 mM H2O2	20 mM H2O2	30 mM H2O2	40 mM H2O2	50 mM H2O2	Potential (V vs RHE)	10 mM H2O2	20 mM H2O2	30 mM H2O2	40 mM H2O2	50 mM H2O2
	0.8006	0.00928	0.00996	0.00641	0.06882	0.08312	0.8006	0.07085	0.04502	0.00507	0.00237	0.09522
	0.7996	0.00896	0.00954	0.00583	0.0681	0.08225	0.7996	0.07071	0.04463	0.00472	0.00194	0.09482
	0.7986	0.00863	0.0091	0.00521	0.06739	0.08129	0.7986	0.07049	0.04423	0.0044	0.00152	0.09443
	0.7976	0.00831	0.00866	0.0046	0.06661	0.08025	0.7976	0.0703	0.04382	0.00404	0.00108	0.09395
	0.7966	0.00794	0.00814	0.00394	0.06586	0.07932	0.7966	0.07005	0.04337	0.00362	0.000541959	0.09347
	0.7956	0.00759	0.00767	0.00331	0.06512	0.07838	0.7956	0.06992	0.04299	0.00326	5.83519e-05	0.09299
	0.7946	0.00718	0.00715	0.00261	0.06425	0.07739	0.7946	0.06963	0.04248	0.00282	-0.000415844	0.09252
	0.7936	0.00679	0.00669	0.00191	0.06329	0.07635	0.7936	0.0695	0.0421	0.00237	-0.000906051	0.09212
	0.7926	0.00634	0.00611	0.00116	0.06241	0.07541	0.7926	0.06916	0.04152	0.0019	-0.00145	0.09156
	0.7916	0.00598	0.00562	0.000445064	0.06153	0.07428	0.7916	0.06898	0.04105	0.00152	-0.00202	0.09108
	0.7906	0.00556	0.00501	-0.000324682	0.0606	0.07311	0.7906	0.06865	0.04046	0.0011	-0.00258	0.09061
	0.7896	0.00514	0.00446	-0.00106	0.05968	0.07199	0.7896	0.06843	0.03996	0.00064172	-0.00308	0.09005
	0.7886	0.00466	0.00386	-0.00188	0.05872	0.07087	0.7886	0.06814	0.03944	0.000117675	-0.00362	0.08949
	0.7876	0.00422	0.00327	-0.00272	0.05761	0.06959	0.7876	0.06795	0.03897	-0.000390287	-0.00417	0.08901
	0.7866	0.00374	0.0026	-0.00361	0.0566	0.06837	0.7866	0.06755	0.03838	-0.000851115	-0.00476	0.08846
	0.7856	0.00327	0.00199	-0.00445	0.05556	0.06711	0.7856	0.06736	0.03791	-0.00128	-0.00534	0.0879
	0.7846	0.00271	0.00127	-0.00539	0.05448	0.06591	0.7846	0.06689	0.03729	-0.00181	-0.00603	0.08726
	0.7836	0.00225	0.000642994	-0.00625	0.05333	0.0647	0.7836	0.0667	0.03669	-0.00227	-0.00671	0.0867
	0.7826	0.00168	-9.06847e-05	-0.00722	0.05221	0.06345	0.7826	0.06631	0.03596	-0.0027	-0.00737	0.08607
	0.7816	0.00114	-0.000816083	-0.00816	0.0511	0.06201	0.7816	0.06605	0.03541	-0.00322	-0.00805	0.08543
	0.7806	0.000576911	-0.00161	-0.00919	0.04997	0.06058	0.7806	0.06564	0.03475	-0.00382	-0.00868	0.08479
	0.7796	6.29061e-05	-0.00237	-0.01018	0.04873	0.05914	0.7796	0.06535	0.03416	-0.0044	-0.00933	0.08416
	0.7786	-0.000541481	-0.00319	-0.01127	0.04747	0.05766	0.7786	0.06486	0.03339	-0.00495	-0.00998	0.08352
	0.7776	-0.00113	-0.00395	-0.0123	0.04615	0.05614	0.7776	0.06471	0.0329	-0.00543	-0.0106	0.08288
	0.7766	-0.00181	-0.00483	-0.01344	0.04486	0.05468	0.7766	0.06417	0.03211	-0.00609	-0.01135	0.08217
	0.7756	-0.00237	-0.00563	-0.01455	0.04354	0.05313	0.7756	0.06396	0.03156	-0.0067	-0.01207	0.08145
	0.7746	-0.00303	-0.00653	-0.01575	0.04222	0.05159	0.7746	0.06352	0.03085	-0.00728	-0.01281	0.08065
	0.7736	-0.00371	-0.00737	-0.01693	0.04088	0.04987	0.7736	0.06313	0.03014	-0.00781	-0.01353	0.08002
	0.7726	-0.00444	-0.0083	-0.01814	0.03933	0.04811	0.7726	0.06268	0.02928	-0.00845	-0.01426	0.07924
	0.7716	-0.00513	-0.00918	-0.01932	0.03787	0.0464	0.7716	0.06247	0.02858	-0.00908	-0.01503	0.07844
	0.7706	-0.0059	-0.01025	-0.02057	0.03645	0.04471	0.7706	0.06193	0.02771	-0.00965	-0.01575	0.07772
	0.7696	-0.00655	-0.01123	-0.02182	0.03489	0.04287	0.7696	0.06166	0.02711	-0.01025	-0.0165	0.07692
	0.7686	-0.00732	-0.01233	-0.0232	0.03333	0.04104	0.7686	0.06111	0.02627	-0.01091	-0.01737	0.0761
	0.7676	-0.00807	-0.01335	-0.02452	0.03178	0.03916	0.7676	0.06077	0.02551	-0.01153	-0.01826	0.07537
	0.7666	-0.00887	-0.01441	-0.026	0.03014	0.03727	0.7666	0.0603	0.02471	-0.01213	-0.0191	0.07451
	0.7656	-0.00969	-0.01555	-0.02743	0.02847	0.03533	0.7656	0.05982	0.02387	-0.01279	-0.02004	0.0737
	0.7646	-0.01051	-0.0167	-0.02891	0.02667	0.03334	0.7646	0.05931	0.02295	-0.01347	-0.021	0.07284
	0.7636	-0.01134	-0.01784	-0.03031	0.02494	0.03135	0.7636	0.05895	0.02216	-0.01428	-0.02189	0.07189
	0.7626	-0.01229	-0.01908	-0.03195	0.02319	0.02917	0.7626	0.05841	0.02124	-0.01494	-0.0227	0.07104
	0.7616	-0.01318	-0.02027	-0.03354	0.02128	0.02691	0.7616	0.05803	0.02041	-0.01557	-0.02343	0.07014
	0.7606	-0.01412	-0.02156	-0.03521	0.01938	0.02467	0.7606	0.05739	0.01932	-0.01623	-0.02431	0.06917
	0.7596	-0.01502	-0.02287	-0.03683	0.01756	0.02249	0.7596	0.0569	0.01839	-0.01691	-0.02514	0.06825
	0.7586	-0.01595	-0.02424	-0.03853	0.01563	0.02036	0.7586	0.0563	0.01749	-0.01767	-0.02604	0.06736
	0.7576	-0.0169	-0.0256	-0.04025	0.01351	0.01809	0.7576	0.05585	0.01657	-0.0185	-0.02692	0.06648
	0.7566	-0.01792	-0.02699	-0.04209	0.01135	0.01561	0.7566	0.05533	0.0155	-0.01914	-0.02777	0.06552
	0.7556	-0.01892	-0.02834	-0.04396	0.00927	0.013	0.7556	0.05475	0.01447	-0.01988	-0.02877	0.06458
	0.7546	-0.01997	-0.02999	-0.04579	0.00714	0.01045	0.7546	0.05406	0.01341	-0.02074	-0.02982	0.06359
	0.7536	-0.02097	-0.03154	-0.04765	0.00494	0.00788	0.7536	0.05368	0.01246	-0.02142	-0.03076	0.06257
	0.7526	-0.02206	-0.03311	-0.04963	0.00264	0.00531	0.7526	0.05299	0.01131	-0.02225	-0.03178	0.06147
	0.7516	-0.02317	-0.03458	-0.05159	0.000323806	0.00264	0.7516	0.05256	0.01045	-0.02328	-0.03278	0.06054
	0.7506	-0.02434	-0.03622	-0.05359	-0.0021	-2.44745e-05	0.7506	0.05183	0.00923	-0.0242	-0.03389	0.05952
	0.7496	-0.02551	-0.03784	-0.05562	-0.00451	-0.00275	0.7496	0.05127	0.00825	-0.02498	-0.03503	0.05843
	0.7486	-0.02678	-0.03959	-0.05776	-0.00691	-0.00573	0.7486	0.05047	0.007	-0.02576	-0.03619	0.05728
	0.7476	-0.02799	-0.04122	-0.05966	-0.00949	-0.00869	0.7476	0.04998	0.00583	-0.02635	-0.03717	0.05633
	0.7466	-0.02924	-0.04304	-0.06192	-0.01203	-0.01157	0.7466	0.04918	0.00455	-0.02713	-0.03826	0.05533
	0.7456	-0.03046	-0.04482	-0.06416	-0.01485	-0.01448	0.7456	0.04865	0.00362	-0.02797	-0.03916	0.05433
	0.7446	-0.0319	-0.0468	-0.06647	-0.01768	-0.01751	0.7446	0.04789	0.00232	-0.02884	-0.04038	0.05313
	0.7436	-0.03322	-0.04867	-0.06885	-0.02034	-0.02059	0.7436	0.04737	0.00102	-0.02976	-0.0413	0.05201
	0.7426	-0.03451	-0.0506	-0.07135	-0.02314	-0.02408	0.7426	0.04667	-0.000382404	-0.03076	-0.04226	0.05077
	0.7416	-0.03584	-0.05256	-0.07369	-0.02589	-0.02734	0.7416	0.04594	-0.00171	-0.03152	-0.04347	0.04955
	0.7406	-0.03725	-0.05461	-0.07621	-0.02881	-0.03057	0.7406	0.04521	-0.00289	-0.03243	-0.04475	0.0483
	0.7396	-0.0385	-0.05662	-0.07869	-0.0317	-0.03406	0.7396	0.0446	-0.00412	-0.03325	-0.04592	0.047
	0.7386	-0.04003	-0.05876	-0.08129	-0.03457	-0.03756	0.7386	0.04364	-0.00556	-0.03408	-0.0469	0.04594
	0.7376	-0.0415	-0.06093	-0.08384	-0.03764	-0.0408	0.7376	0.04298	-0.00682	-0.0351	-0.0482	0.04484
	0.7366	-0.04298	-0.06311	-0.08654	-0.04073	-0.04437	0.7366	0.0421	-0.00825	-0.03614	-0.04955	0.0435
	0.7356	-0.04455	-0.06534	-0.08917	-0.04389	-0.04814	0.7356	0.04146	-0.00963	-0.03698	-0.05072	0.04225
	0.7346	-0.04614	-0.06771	-0.09204	-0.0471	-0.0518	0.7346	0.04061	-0.01104	-0.03787	-0.05194	0.04096
	0.7336	-0.04768	-0.07001	-0.09482	-0.05024	-0.05524	0.7336	0.03988	-0.01232	-0.03889	-0.05317	0.03953
	0.7326	-0.04935	-0.07235	-0.09769	-0.05361	-0.05923	0.7326	0.03909	-0.01389	-0.03986	-0.05443	0.03807
	0.7316	-0.05095	-0.07475	-0.10056	-0.05705	-0.0633	0.7316	0.03838	-0.01535	-0.0409	-0.05554	0.03682
	0.7306	-0.05259	-0.07727	-0.10358	-0.06067	-0.06735	0.7306	0.03741	-0.01681	-0.04189	-0.05673	0.03575
	0.7296	-0.05428	-0.0797	-0.10653	-0.06426	-0.07131	0.7296	0.03665	-0.01816	-0.0426	-0.05775	0.03458
	0.7286	-0.05597	-0.08225	-0.10947	-0.06775	-0.07506	0.7286	0.03556	-0.01971	-0.04368	-0.0592	0.03271
	0.7276	-0.05763	-0.08495	-0.11242	-0.07143	-0.07912	0.7276	0.03476	-0.02117	-0.04472	-0.06052	0.03119
	0.7266	-0.05944	-0.08758	-0.11576	-0.07515	-0.08336	0.7266	0.03388	-0.02274	-0.0458	-0.06184	0.02958
	0.7256	-0.06128	-0.09029	-0.11895	-0.07869	-0.08758	0.7256	0.03308	-0.02438	-0.04686	-0.06319	0.02824
	0.7246	-0.06313	-0.09307	-0.12221	-0.08225	-0.09188	0.7246	0.03217	-0.02592	-0.04795	-0.06457	0.02702
	0.7236	-0.06496	-0.0957	-0.12548	-0.08599	-0.09642	0.7236	0.03141	-0.02753	-0.04897	-0.06606	0.02603
	0.7226	-0.06689	-0.09857	-0.12882	-0.08997	-0.10072	0.7226	0.03036	-0.02916	-0.05006	-0.0676	0.02487
	0.7216	-0.06886	-0.10143	-0.13201	-0.09387	-0.10518	0.7216	0.02962	-0.03066	-0.05107	-0.06884	0.02342
	0.7206	-0.07076	-0.10462	-0.13543	-0.09801	-0.10979	0.7206	0.02855	-0.03245	-0.05227	-0.07031	0.02185
	0.7196	-0.07252	-0.10748	-0.13901	-0.10191	-0.11425	0.7196	0.02781	-0.03408	-0.05354	-0.07181	0.02041
	0.7186	-0.07451	-0.11043	-0.1426	-0.10613	-0.11871	0.7186	0.02676	-0.03561	-0.05469	-0.07326	0.01881
	0.7176	-0.07644	-0.11338	-0.14602	-0.11027	-0.12317	0.7176	0.02587	-0.0372	-0.05578	-0.07476	0.01717
	0.7166	-0.07846	-0.11656	-0.14952	-0.11441	-0.12787	0.7166	0.02483	-0.03893	-0.05677	-0.07614	0.01549
	0.7156	-0.08057	-0.11951	-0.15303	-0.11903	-0.13288	0.7156	0.02404	-0.04057	-0.05795	-0.07762	0.01387
	0.7146	-0.08272	-0.12277	-0.15685	-0.12325	-0.13766	0.7146	0.02297	-0.04243	-0.0592	-0.07905	0.01199
	0.7136	-0.08479	-0.12596	-0.16067	-0.12779	-0.14236	0.7136	0.02212	-0.04415	-0.06023	-0.08049	0.01018
	0.7126	-0.08686	-0.12922	-0.16449	-0.13209	-0.14737	0.7126	0.02104	-0.04601	-0.0614	-0.08225	0.00867
	0.7116	-0.08909	-0.13232	-0.16823	-0.1367	-0.15223	0.7116	0.02008	-0.04783	-0.06304	-0.08384	0.00697
	0.7106	-0.09124	-0.13583	-0.17205	-0.141	-0.15732	0.7106	0.01911	-0.0495	-0.06445	-0.08527	0.00549
	0.7096	-0.09331	-0.13925	-0.17611	-0.14554	-0.16234	0.7096	0.01807	-0.05119	-0.06565	-0.08702	0.00409
	0.7086	-0.09554	-0.14268	-0.18002	-0.15048	-0.16728	0.7086	0.01715	-0.05295	-0.06681	-0.08877	0.00259
	0.7076	-0.09777	-0.14618	-0.184	-0.15525	-0.17277	0.7076	0.01622	-0.05474	-0.0677	-0.09029	0.000881369
	0.7066	-0.10016	-0.14976	-0.18806	-0.15995	-0.17811	0.7066	0.01502	-0.05661	-0.06904	-0.0918	-0.000893312
	0.7056	-0.10231	-0.15318	-0.19204	-0.16441	-0.18336	0.7056	0.01412	-0.05838	-0.07049	-0.09339	-0.00225
	0.7046	-0.10446	-0.15653	-0.19642	-0.16911	-0.18877	0.7046	0.01295	-0.06033	-0.07186	-0.09498	-0.00368
	0.7036	-0.10693	-0.16027	-0.20056	-0.17381	-0.19419	0.7036	0.01206	-0.062	-0.07326	-0.09674	-0.00572
	0.7026	-0.10939	-0.16377	-0.2047	-0.17882	-0.19968	0.7026	0.01096	-0.06372	-0.07449	-0.09857	-0.0076
	0.7016	-0.11162	-0.16728	-0.20892	-0.18384	-0.20502	0.7016	0.00977	-0.06556	-0.07565	-0.10032	-0.00955
	0.7006	-0.11409	-0.17094	-0.21314	-0.18885	-0.21051	0.7006	0.00855	-0.06757	-0.07698	-0.10199	-0.01139
	0.6996	-0.11648	-0.1746	-0.21752	-0.19371	-0.216	0.6996	0.0077	-0.06951	-0.07843	-0.1039	-0.01305
	0.6986	-0.11879	-0.1785	-0.22182	-0.19881	-0.22166	0.6986	0.00665	-0.07154	-0.07962	-0.10573	-0.01501
	0.6976	-0.1211	-0.18232	-0.2258	-0.20382	-0.22747	0.6976	0.0056	-0.07338	-0.08097	-0.10748	-0.01704
	0.6966	-0.12349	-0.18639	-0.2301	-0.20916	-0.23312	0.6966	0.00447	-0.07519	-0.08248	-0.10932	-0.01915
	0.6956	-0.12596	-0.19013	-0.23463	-0.21433	-0.23877	0.6956	0.00346	-0.07701	-0.08384	-0.11107	-0.02072
	0.6946	-0.12842	-0.19403	-0.23861	-0.21951	-0.24451	0.6946	0.00225	-0.07909	-0.08527	-0.11298	-0.02255
	0.6936	-0.13065	-0.19785	-0.24299	-0.22436	-0.25	0.6936	0.00118	-0.08089	-0.08678	-0.11481	-0.02436
	0.6926	-0.13336	-0.20191	-0.24777	-0.22954	-0.25557	0.6926	-1.2078e-05	-0.08288	-0.08822	-0.11648	-0.02619
	0.6916	-0.13591	-0.20589	-0.25239	-0.23487	-0.26123	0.6916	-0.00105	-0.08471	-0.08973	-0.11823	-0.0279
	0.6906	-0.13869	-0.20995	-0.25685	-0.24021	-0.26696	0.6906	-0.00235	-0.08702	-0.09124	-0.12014	-0.0299
	0.6896	-0.14116	-0.21401	-0.26131	-0.24562	-0.27301	0.6896	-0.0033	-0.08893	-0.09268	-0.12205	-0.03183
	0.6886	-0.14355	-0.21799	-0.26584	-0.25088	-0.27858	0.6886	-0.00457	-0.091	-0.09435	-0.12389	-0.03393
	0.6876	-0.14602	-0.22197	-0.2703	-0.25613	-0.28455	0.6876	-0.0056	-0.09299	-0.0961	-0.12588	-0.03635
	0.6866	-0.14881	-0.22588	-0.275	-0.2617	-0.29037	0.6866	-0.00687	-0.0949	-0.09745	-0.12795	-0.03852
	0.6856	-0.15127	-0.22994	-0.27978	-0.26688	-0.29602	0.6856	-0.00801	-0.09689	-0.09896	-0.13025	-0.04059
	0.6846	-0.15366	-0.23432	-0.28432	-0.27213	-0.30215	0.6846	-0.00926	-0.09904	-0.10072	-0.13232	-0.04279
	0.6836	-0.15621	-0.23846	-0.28869	-0.27779	-0.3086	0.6836	-0.0103	-0.10111	-0.10239	-0.13439	-0.04522
	0.6826	-0.159	-0.24244	-0.29323	-0.28336	-0.31465	0.6826	-0.01166	-0.10311	-0.1039	-0.13654	-0.04752
	0.6816	-0.16146	-0.2465	-0.29793	-0.28885	-0.32094	0.6816	-0.01277	-0.1051	-0.10533	-0.13854	-0.04928
	0.6806	-0.16433	-0.25072	-0.30295	-0.29435	-0.32715	0.6806	-0.01418	-0.10732	-0.10677	-0.14076	-0.05138
	0.6796	-0.16672	-0.2551	-0.30748	-0.29992	-0.33304	0.6796	-0.01517	-0.10916	-0.10892	-0.14291	-0.05311
	0.6786	-0.16927	-0.25916	-0.31218	-0.30605	-0.33869	0.6786	-0.01643	-0.11099	-0.11075	-0.14475	-0.05531
	0.6776	-0.17182	-0.26322	-0.31688	-0.31146	-0.34475	0.6776	-0.01763	-0.11314	-0.11242	-0.14682	-0.05752
	0.6766	-0.17452	-0.26744	-0.32197	-0.31648	-0.35064	0.6766	-0.01897	-0.11537	-0.11354	-0.14896	-0.05967
	0.6756	-0.17707	-0.27174	-0.32675	-0.32158	-0.35669	0.6756	-0.02	-0.11752	-0.11513	-0.15104	-0.06188
	0.6746	-0.17978	-0.27619	-0.33145	-0.32707	-0.36282	0.6746	-0.02144	-0.11982	-0.11688	-0.15334	-0.06405
	0.6736	-0.18225	-0.28033	-0.33615	-0.33296	-0.36927	0.6736	-0.02252	-0.12189	-0.11887	-0.15549	-0.06625
	0.6726	-0.18495	-0.28463	-0.34076	-0.33917	-0.37564	0.6726	-0.02396	-0.12412	-0.1207	-0.1578	-0.0689
	0.6716	-0.18774	-0.28861	-0.34554	-0.34482	-0.38193	0.6716	-0.02521	-0.12635	-0.12269	-0.16027	-0.07135
	0.6706	-0.19037	-0.2926	-0.34992	-0.35016	-0.38885	0.6706	-0.02654	-0.12874	-0.12389	-0.16234	-0.07357
	0.6696	-0.19299	-0.29705	-0.35502	-0.35621	-0.3953	0.6696	-0.02787	-0.13113	-0.1258	-0.16401	-0.07563
	0.6686	-0.19554	-0.30151	-0.35987	-0.36194	-0.40207	0.6686	-0.02936	-0.1332	-0.12763	-0.16632	-0.07857
	0.6676	-0.19817	-0.30557	-0.36473	-0.36736	-0.4082	0.6676	-0.03042	-0.13535	-0.1293	-0.16887	-0.08105
	0.6666	-0.20096	-0.30987	-0.36951	-0.37277	-0.41457	0.6666	-0.032	-0.1379	-0.13153	-0.17118	-0.084
	0.6656	-0.20374	-0.31433	-0.37436	-0.37874	-0.42086	0.6656	-0.03335	-0.14013	-0.13352	-0.17341	-0.08662
	0.6646	-0.20661	-0.31863	-0.37922	-0.38376	-0.42715	0.6646	-0.03487	-0.14236	-0.13519	-0.17596	-0.08838
	0.6636	-0.20892	-0.32269	-0.38392	-0.38901	-0.43296	0.6636	-0.03619	-0.14435	-0.13678	-0.17779	-0.09045
	0.6626	-0.21178	-0.32715	-0.38885	-0.3949	-0.43917	0.6626	-0.0377	-0.14666	-0.13909	-0.17994	-0.09299
	0.6616	-0.21433	-0.33161	-0.39451	-0.40064	-0.44538	0.6616	-0.03906	-0.14889	-0.14132	-0.18264	-0.09514
	0.6606	-0.21688	-0.33551	-0.39936	-0.40621	-0.45191	0.6606	-0.04032	-0.15096	-0.14291	-0.18471	-0.09761
	0.6596	-0.21959	-0.34005	-0.40406	-0.41218	-0.45852	0.6596	-0.04146	-0.15326	-0.14467	-0.1871	-0.10024
	0.6586	-0.22229	-0.34427	-0.40884	-0.41752	-0.46481	0.6586	-0.04314	-0.15589	-0.14666	-0.18997	-0.10326
	0.6576	-0.22484	-0.34849	-0.41361	-0.42285	-0.47126	0.6576	-0.04443	-0.15828	-0.14889	-0.1922	-0.10605
	0.6566	-0.22739	-0.35326	-0.41927	-0.42842	-0.47779	0.6566	-0.04608	-0.16075	-0.15111	-0.19451	-0.10868
	0.6556	-0.22978	-0.35709	-0.42381	-0.43416	-0.48408	0.6556	-0.04742	-0.16306	-0.15287	-0.19674	-0.11139
	0.6546	-0.2324	-0.36107	-0.42818	-0.43957	-0.49013	0.6546	-0.04888	-0.16545	-0.15454	-0.19944	-0.11409
	0.6536	-0.23487	-0.36521	-0.43296	-0.44538	-0.49602	0.6536	-0.05042	-0.1676	-0.15637	-0.20231	-0.11672
	0.6526	-0.23782	-0.36967	-0.43782	-0.45104	-0.50223	0.6526	-0.05217	-0.1703	-0.15836	-0.20462	-0.11951
	0.6516	-0.24037	-0.37373	-0.44212	-0.45685	-0.50836	0.6516	-0.05372	-0.17269	-0.16035	-0.20653	-0.12221
	0.6506	-0.24268	-0.37803	-0.44689	-0.46226	-0.51433	0.6506	-0.05533	-0.175	-0.16242	-0.20908	-0.12516
	0.6496	-0.24538	-0.38201	-0.45207	-0.46736	-0.52126	0.6496	-0.05673	-0.17747	-0.16449	-0.2117	-0.12771
	0.6486	-0.24825	-0.38615	-0.45693	-0.47293	-0.52826	0.6486	-0.05826	-0.18025	-0.16672	-0.21409	-0.13033
	0.6476	-0.25056	-0.39045	-0.46178	-0.47882	-0.53416	0.6476	-0.05953	-0.18248	-0.16855	-0.21696	-0.13288
	0.6466	-0.25318	-0.39451	-0.4664	-0.48471	-0.54013	0.6466	-0.06117	-0.18487	-0.17078	-0.21975	-0.13551
	0.6456	-0.25549	-0.39865	-0.4707	-0.48989	-0.54658	0.6456	-0.06268	-0.1871	-0.17301	-0.22261	-0.13846
	0.6446	-0.2582	-0.40295	-0.47556	-0.49538	-0.55279	0.6446	-0.06434	-0.18965	-0.17532	-0.22532	-0.1414
	0.6436	-0.26099	-0.40701	-0.48041	-0.50048	-0.55756	0.6436	-0.06589	-0.19212	-0.17739	-0.22739	-0.14451
	0.6426	-0.26361	-0.41115	-0.48487	-0.50613	-0.56385	0.6426	-0.06768	-0.19498	-0.1797	-0.2297	-0.14761
	0.6416	-0.26608	-0.41497	-0.48941	-0.51258	-0.57022	0.6416	-0.0688	-0.19729	-0.18137	-0.23232	-0.15016
	0.6406	-0.26887	-0.41871	-0.49482	-0.51728	-0.57635	0.6406	-0.07045	-0.19976	-0.1836	-0.23519	-0.15303
	0.6396	-0.27142	-0.42269	-0.49936	-0.52253	-0.58217	0.6396	-0.07222	-0.20231	-0.18575	-0.23798	-0.15613
	0.6386	-0.27381	-0.42659	-0.50366	-0.52811	-0.58806	0.6386	-0.07408	-0.2047	-0.18814	-0.24053	-0.15844
	0.6376	-0.27643	-0.43089	-0.50836	-0.53288	-0.59363	0.6376	-0.0753	-0.20661	-0.19037	-0.24347	-0.16202
	0.6366	-0.27842	-0.43511	-0.51282	-0.53814	-0.59912	0.6366	-0.07676	-0.20908	-0.19268	-0.24642	-0.16592
	0.6356	-0.28057	-0.43933	-0.51696	-0.54379	-0.60573	0.6356	-0.07807	-0.21162	-0.1949	-0.24944	-0.16919
	0.6346	-0.2832	-0.44291	-0.5215	-0.54952	-0.61218	0.6346	-0.0797	-0.21417	-0.19761	-0.25191	-0.17166
	0.6336	-0.28583	-0.44642	-0.52596	-0.55462	-0.61839	0.6336	-0.08105	-0.21648	-0.19952	-0.25438	-0.17452
	0.6326	-0.28838	-0.45032	-0.53018	-0.56003	-0.62412	0.6326	-0.08288	-0.21927	-0.20183	-0.25756	-0.17771
	0.6316	-0.29029	-0.4543	-0.53495	-0.566	-0.63033	0.6316	-0.08447	-0.22166	-0.20406	-0.26059	-0.18097
	0.6306	-0.29283	-0.45828	-0.53893	-0.57118	-0.63646	0.6306	-0.08615	-0.22436	-0.20677	-0.26361	-0.184
	0.6296	-0.29546	-0.46202	-0.54355	-0.57611	-0.64116	0.6296	-0.08758	-0.22699	-0.20884	-0.26648	-0.18702
	0.6286	-0.29817	-0.46592	-0.54817	-0.58097	-0.64737	0.6286	-0.08901	-0.2297	-0.21115	-0.26927	-0.19045
	0.6276	-0.30008	-0.46975	-0.55255	-0.58631	-0.65279	0.6276	-0.09061	-0.23217	-0.21361	-0.27237	-0.19307
	0.6266	-0.30247	-0.47365	-0.55717	-0.5918	-0.65844	0.6266	-0.0926	-0.23463	-0.216	-0.27516	-0.19554
	0.6256	-0.3047	-0.47755	-0.56091	-0.59753	-0.66449	0.6256	-0.09403	-0.23718	-0.21791	-0.27747	-0.19833
	0.6246	-0.30717	-0.48145	-0.56537	-0.60231	-0.67022	0.6246	-0.09594	-0.23965	-0.22022	-0.28025	-0.20135
	0.6236	-0.30947	-0.48503	-0.56919	-0.60637	-0.675	0.6236	-0.09745	-0.2418	-0.22253	-0.28288	-0.2035
	0.6226	-0.31154	-0.48933	-0.57365	-0.61107	-0.68097	0.6226	-0.0992	-0.24451	-0.22452	-0.28559	-0.20701
	0.6216	-0.31361	-0.49268	-0.57795	-0.61696	-0.68766	0.6216	-0.10048	-0.24705	-0.22675	-0.28846	-0.21035
	0.6206	-0.31616	-0.49634	-0.58209	-0.62205	-0.69275	0.6206	-0.10215	-0.2496	-0.22922	-0.29132	-0.21409
	0.6196	-0.31887	-0.50008	-0.58702	-0.62707	-0.69817	0.6196	-0.1035	-0.25191	-0.23177	-0.29411	-0.21775
	0.6186	-0.32134	-0.50374	-0.59092	-0.63161	-0.70398	0.6186	-0.10541	-0.25422	-0.23384	-0.29721	-0.22126
	0.6176	-0.32333	-0.50732	-0.59467	-0.63678	-0.70971	0.6176	-0.10677	-0.25661	-0.23631	-0.3004	-0.22412
	0.6166	-0.32532	-0.51067	-0.59912	-0.64124	-0.71529	0.6166	-0.10836	-0.25963	-0.23877	-0.30374	-0.22683
	0.6156	-0.32779	-0.51417	-0.60358	-0.64705	-0.72086	0.6156	-0.10955	-0.2621	-0.24124	-0.30669	-0.22994
	0.6146	-0.33025	-0.51744	-0.60748	-0.65215	-0.7258	0.6146	-0.11123	-0.26457	-0.24387	-0.30916	-0.23328
	0.6136	-0.33217	-0.52118	-0.61186	-0.65669	-0.73248	0.6136	-0.11282	-0.26696	-0.24642	-0.31146	-0.23631
	0.6126	-0.33471	-0.5254	-0.61576	-0.66139	-0.73814	0.6126	-0.11457	-0.26967	-0.24928	-0.31457	-0.23981
	0.6116	-0.33694	-0.52906	-0.61959	-0.66632	-0.74252	0.6116	-0.11632	-0.27213	-0.25159	-0.31799	-0.24347
	0.6106	-0.33901	-0.53217	-0.62396	-0.67142	-0.74817	0.6106	-0.11807	-0.2746	-0.25382	-0.32126	-0.24666
	0.6096	-0.34116	-0.53551	-0.62818	-0.67643	-0.75414	0.6096	-0.11943	-0.27675	-0.25621	-0.32436	-0.25008
	0.6086	-0.34323	-0.53901	-0.63256	-0.68129	-0.75924	0.6086	-0.12118	-0.2793	-0.25844	-0.32731	-0.2535
	0.6076	-0.34538	-0.54236	-0.63662	-0.68639	-0.76457	0.6076	-0.12277	-0.28193	-0.26115	-0.33033	-0.2574
	0.6066	-0.34745	-0.5457	-0.64013	-0.69108	-0.77022	0.6066	-0.12428	-0.28447	-0.26377	-0.3336	-0.26099
	0.6056	-0.34944	-0.54912	-0.64419	-0.69666	-0.77635	0.6056	-0.1258	-0.28678	-0.26624	-0.3367	-0.26433
	0.6046	-0.35191	-0.55231	-0.64825	-0.70127	-0.78296	0.6046	-0.12747	-0.28957	-0.26903	-0.34005	-0.26799
	0.6036	-0.35398	-0.55557	-0.65231	-0.70613	-0.78861	0.6036	-0.1289	-0.29172	-0.27182	-0.34355	-0.2715
	0.6026	-0.35605	-0.55947	-0.65605	-0.71019	-0.79347	0.6026	-0.13073	-0.29427	-0.27492	-0.34689	-0.27516
	0.6016	-0.35804	-0.56274	-0.66059	-0.71505	-0.79857	0.6016	-0.13232	-0.29658	-0.27699	-0.34968	-0.27842
	0.6006	-0.36043	-0.56672	-0.66401	-0.71951	-0.80334	0.6006	-0.13416	-0.2992	-0.27986	-0.35279	-0.28169
	0.5996	-0.36258	-0.57014	-0.66728	-0.72452	-0.80812	0.5996	-0.13559	-0.30175	-0.28272	-0.35581	-0.28511
	0.5986	-0.36417	-0.57349	-0.67134	-0.73002	-0.81369	0.5986	-0.13742	-0.3043	-0.28567	-0.35892	-0.28877
	0.5976	-0.36632	-0.57651	-0.67516	-0.73487	-0.81847	0.5976	-0.13893	-0.30685	-0.28822	-0.36242	-0.2926
	0.5966	-0.36871	-0.57962	-0.67906	-0.73981	-0.82325	0.5966	-0.14076	-0.30979	-0.29037	-0.36529	-0.29562
	0.5956	-0.37078	-0.58312	-0.6836	-0.74347	-0.82803	0.5956	-0.14212	-0.31218	-0.2926	-0.36823	-0.29896
	0.5946	-0.37349	-0.58662	-0.6875	-0.74841	-0.8336	0.5946	-0.14387	-0.31489	-0.29506	-0.37134	-0.30279
	0.5936	-0.3758	-0.58941	-0.69132	-0.75271	-0.84076	0.5936	-0.1453	-0.31744	-0.29769	-0.3746	-0.30637
	0.5926	-0.37795	-0.5926	-0.69467	-0.75772	-0.84475	0.5926	-0.14705	-0.31998	-0.30016	-0.37818	-0.31003
	0.5916	-0.37994	-0.59602	-0.69833	-0.7633	-0.84952	0.5916	-0.14857	-0.32205	-0.30279	-0.38161	-0.31385
	0.5906	-0.38248	-0.59936	-0.70255	-0.7672	-0.8543	0.5906	-0.15032	-0.32436	-0.30573	-0.38479	-0.31696
	0.5896	-0.38447	-0.60247	-0.70629	-0.77182	-0.85908	0.5896	-0.15199	-0.32707	-0.3086	-0.38814	-0.32022
	0.5886	-0.38623	-0.60581	-0.70979	-0.77683	-0.86624	0.5886	-0.15382	-0.32986	-0.31146	-0.39148	-0.32389
	0.5876	-0.38806	-0.60868	-0.71361	-0.78153	-0.87182	0.5876	-0.1551	-0.33201	-0.31385	-0.39435	-0.32715
	0.5866	-0.39013	-0.6125	-0.71783	-0.78503	-0.8758	0.5866	-0.15709	-0.33455	-0.31624	-0.39761	-0.33097
	0.5856	-0.39228	-0.61576	-0.7215	-0.78965	-0.88057	0.5856	-0.15868	-0.33702	-0.31887	-0.40032	-0.33559
	0.5846	-0.39443	-0.61871	-0.72476	-0.79467	-0.88535	0.5846	-0.16059	-0.34005	-0.32158	-0.40342	-0.33933
	0.5836	-0.39682	-0.62158	-0.7285	-0.79857	-0.89013	0.5836	-0.16218	-0.3426	-0.32484	-0.40669	-0.34283
	0.5826	-0.39896	-0.625	-0.73225	-0.80255	-0.8965	0.5826	-0.16409	-0.34506	-0.32739	-0.41027	-0.34634
	0.5816	-0.40088	-0.62834	-0.73583	-0.80653	-0.90207	0.5816	-0.16584	-0.34769	-0.32962	-0.41377	-0.34992
	0.5806	-0.40279	-0.63161	-0.73973	-0.81131	-0.90605	0.5806	-0.16768	-0.35016	-0.33209	-0.41648	-0.3539
	0.5796	-0.40502	-0.63495	-0.74355	-0.81529	-0.91083	0.5796	-0.16927	-0.35239	-0.33495	-0.41975	-0.35804
	0.5786	-0.40693	-0.63822	-0.74769	-0.82006	-0.91481	0.5786	-0.17118	-0.35518	-0.33782	-0.42309	-0.3621
	0.5776	-0.40908	-0.64116	-0.75088	-0.82484	-0.92038	0.5776	-0.17277	-0.3578	-0.34045	-0.42619	-0.36537
	0.5766	-0.41123	-0.64411	-0.75486	-0.82962	-0.92516	0.5766	-0.17476	-0.36011	-0.34307	-0.42986	-0.36887
	0.5756	-0.41361	-0.64721	-0.7586	-0.83439	-0.92994	0.5756	-0.17635	-0.36266	-0.34578	-0.43336	-0.37277
	0.5746	-0.41576	-0.65024	-0.76154	-0.83758	-0.93471	0.5746	-0.17803	-0.36521	-0.34841	-0.43646	-0.37619
	0.5736	-0.41823	-0.65326	-0.76473	-0.84236	-0.93949	0.5736	-0.1797	-0.36783	-0.35127	-0.44005	-0.37906
	0.5726	-0.41998	-0.65645	-0.76919	-0.84793	-0.94506	0.5726	-0.18153	-0.37086	-0.35446	-0.44315	-0.38256
	0.5716	-0.42182	-0.65932	-0.77277	-0.85191	-0.94984	0.5716	-0.1832	-0.37349	-0.35725	-0.44626	-0.38654
	0.5706	-0.42373	-0.66266	-0.77556	-0.8551	-0.95462	0.5706	-0.18519	-0.3758	-0.35963	-0.44944	-0.39021
	0.5696	-0.42588	-0.66576	-0.77914	-0.85987	-0.9586	0.5696	-0.1867	-0.37803	-0.3621	-0.45239	-0.39395
	0.5686	-0.42795	-0.66839	-0.7824	-0.86385	-0.96417	0.5686	-0.18861	-0.38073	-0.36505	-0.45589	-0.39873
	0.5676	-0.43049	-0.67174	-0.78686	-0.86863	-0.96815	0.5676	-0.19013	-0.38312	-0.36783	-0.45955	-0.40263
	0.5666	-0.43272	-0.67436	-0.79029	-0.87341	-0.97373	0.5666	-0.1918	-0.38567	-0.37086	-0.46338	-0.40645
	0.5656	-0.43479	-0.67747	-0.79339	-0.87818	-0.9793	0.5656	-0.19347	-0.38822	-0.37349	-0.46688	-0.41043
	0.5646	-0.43646	-0.68089	-0.79777	-0.88296	-0.98408	0.5646	-0.19538	-0.39061	-0.37596	-0.47022	-0.41433
	0.5636	-0.43846	-0.68416	-0.80175	-0.88694	-0.98806	0.5636	-0.19682	-0.39299	-0.37834	-0.47365	-0.41863
	0.5626	-0.44053	-0.68742	-0.80494	-0.89092	-0.99363	0.5626	-0.19857	-0.39586	-0.38113	-0.47691	-0.42285
	0.5616	-0.44268	-0.69037	-0.80812	-0.8949	-0.99841	0.5616	-0.20008	-0.39841	-0.38392	-0.47986	-0.42683
	0.5606	-0.44467	-0.69363	-0.81131	-0.89889	-1.00239	0.5606	-0.20207	-0.40072	-0.38718	-0.48352	-0.43002
	0.5596	-0.44674	-0.69602	-0.81529	-0.90287	-1.00717	0.5596	-0.20374	-0.40311	-0.39021	-0.48694	-0.43424
	0.5586	-0.44896	-0.69904	-0.81927	-0.90685	-1.01274	0.5586	-0.20525	-0.40541	-0.39283	-0.49029	-0.43838
	0.5576	-0.45088	-0.70183	-0.82325	-0.91242	-1.01752	0.5576	-0.20645	-0.40748	-0.3961	-0.49427	-0.44196
	0.5566	-0.45295	-0.70525	-0.82723	-0.9172	-1.02389	0.5566	-0.20844	-0.41043	-0.39889	-0.49793	-0.4461
	0.5556	-0.45486	-0.70812	-0.83041	-0.92038	-1.02866	0.5556	-0.21019	-0.41282	-0.40159	-0.50143	-0.44984
	0.5546	-0.45709	-0.71107	-0.8328	-0.92436	-1.03264	0.5546	-0.21218	-0.41529	-0.4047	-0.50406	-0.45454
	0.5536	-0.45908	-0.71401	-0.83758	-0.92914	-1.03742	0.5536	-0.21369	-0.41791	-0.40725	-0.50701	-0.45884
	0.5526	-0.46162	-0.71752	-0.84076	-0.93392	-1.0414	0.5526	-0.21553	-0.4203	-0.41003	-0.51051	-0.46218
	0.5516	-0.46354	-0.7199	-0.84475	-0.9379	-1.04618	0.5516	-0.21712	-0.42277	-0.41258	-0.51425	-0.46624
	0.5506	-0.46561	-0.72333	-0.84873	-0.94188	-1.05096	0.5506	-0.21887	-0.4254	-0.41553	-0.51791	-0.4703
	0.5496	-0.4672	-0.72619	-0.85191	-0.94586	-1.05653	0.5496	-0.22054	-0.42771	-0.41847	-0.52094	-0.47412
	0.5486	-0.46919	-0.72914	-0.8543	-0.95064	-1.0621	0.5486	-0.22205	-0.42994	-0.42142	-0.52444	-0.47795
	0.5476	-0.47142	-0.73232	-0.85828	-0.95462	-1.06768	0.5476	-0.22357	-0.43217	-0.42436	-0.52787	-0.48201
	0.5466	-0.47333	-0.73495	-0.86146	-0.9586	-1.07166	0.5466	-0.2254	-0.43479	-0.42707	-0.53137	-0.48654
	0.5456	-0.47572	-0.7379	-0.86465	-0.96258	-1.07564	0.5456	-0.22707	-0.43694	-0.43002	-0.53527	-0.49132
	0.5446	-0.47763	-0.74084	-0.86863	-0.96736	-1.08041	0.5446	-0.2289	-0.43973	-0.43296	-0.53901	-0.4953
	0.5436	-0.47938	-0.74387	-0.87182	-0.97134	-1.08519	0.5436	-0.23018	-0.44196	-0.43575	-0.54315	-0.49809
	0.5426	-0.48169	-0.74721	-0.8758	-0.97532	-1.08917	0.5426	-0.23177	-0.44419	-0.43869	-0.5461	-0.50135
	0.5416	-0.48408	-0.7504	-0.87978	-0.9801	-1.09315	0.5416	-0.23336	-0.4465	-0.4414	-0.54896	-0.50549
	0.5406	-0.48615	-0.75318	-0.88376	-0.98487	-1.09952	0.5406	-0.23519	-0.44912	-0.44395	-0.55303	-0.51011
	0.5396	-0.48798	-0.75565	-0.88694	-0.98885	-1.1035	0.5396	-0.23662	-0.45151	-0.44737	-0.55645	-0.51449
	0.5386	-0.49021	-0.75828	-0.88933	-0.99363	-1.10748	0.5386	-0.2383	-0.4539	-0.45064	-0.55924	-0.51871
	0.5376	-0.49164	-0.76107	-0.89252	-0.99761	-1.11385	0.5376	-0.23965	-0.45597	-0.45334	-0.56298	-0.52277
	0.5366	-0.49403	-0.76401	-0.8965	-1.00239	-1.11863	0.5366	-0.24132	-0.45868	-0.45613	-0.56728	-0.52739
	0.5356	-0.49666	-0.7672	-0.89968	-1.00637	-1.12182	0.5356	-0.24275	-0.46059	-0.45924	-0.57094	-0.53177
	0.5346	-0.49849	-0.77046	-0.90366	-1.01035	-1.12659	0.5346	-0.24435	-0.46306	-0.46162	-0.57389	-0.53631
	0.5336	-0.50032	-0.77309	-0.90764	-1.01354	-1.13057	0.5336	-0.24578	-0.46529	-0.46441	-0.57667	-0.54029
	0.5326	-0.50239	-0.7758	-0.91083	-1.01911	-1.13535	0.5326	-0.24753	-0.46768	-0.46728	-0.57986	-0.54387
	0.5316	-0.50422	-0.77874	-0.91401	-1.02309	-1.14092	0.5316	-0.24896	-0.46967	-0.46982	-0.58312	-0.54737
	0.5306	-0.50629	-0.78177	-0.91799	-1.02866	-1.1457	0.5306	-0.25088	-0.47221	-0.47269	-0.58654	-0.55159
	0.5296	-0.5082	-0.78424	-0.92197	-1.03264	-1.15048	0.5296	-0.25207	-0.47452	-0.47572	-0.59029	-0.55613
	0.5286	-0.51027	-0.7875	-0.92516	-1.03742	-1.15446	0.5286	-0.25382	-0.47707	-0.47874	-0.59475	-0.56059
	0.5276	-0.51242	-0.79053	-0.92834	-1.0422	-1.16003	0.5276	-0.25518	-0.47914	-0.48185	-0.59833	-0.56441
	0.5266	-0.51489	-0.79395	-0.93232	-1.04538	-1.16481	0.5266	-0.25669	-0.48161	-0.48471	-0.60199	-0.56855
	0.5256	-0.51696	-0.79697	-0.93471	-1.04857	-1.17038	0.5256	-0.25812	-0.48352	-0.48766	-0.60565	-0.57205
	0.5246	-0.51895	-0.79936	-0.93869	-1.05334	-1.17436	0.5246	-0.25971	-0.48583	-0.49061	-0.6086	-0.57604
	0.5236	-0.52086	-0.80175	-0.94268	-1.05812	-1.17834	0.5236	-0.26131	-0.48806	-0.49331	-0.61162	-0.58025
	0.5226	-0.52269	-0.80494	-0.94506	-1.06131	-1.18312	0.5226	-0.26282	-0.49068	-0.49626	-0.61505	-0.58527
	0.5216	-0.525	-0.80812	-0.94904	-1.06608	-1.1879	0.5216	-0.26401	-0.49244	-0.4992	-0.61847	-0.58989
	0.5206	-0.52683	-0.81051	-0.95303	-1.06927	-1.19427	0.5206	-0.26568	-0.49482	-0.50247	-0.62205	-0.59475
	0.5196	-0.52882	-0.81369	-0.95701	-1.07325	-1.19745	0.5196	-0.26696	-0.49705	-0.50518	-0.62556	-0.59881
	0.5186	-0.53105	-0.81608	-0.96019	-1.07723	-1.20143	0.5186	-0.26839	-0.49912	-0.5078	-0.62922	-0.60199
	0.5176	-0.53264	-0.81927	-0.96338	-1.08121	-1.20541	0.5176	-0.2699	-0.50119	-0.51051	-0.63232	-0.60589
	0.5166	-0.53487	-0.82245	-0.96656	-1.08599	-1.21019	0.5166	-0.2715	-0.50342	-0.51274	-0.63551	-0.61027
	0.5156	-0.53654	-0.82484	-0.97134	-1.09076	-1.21497	0.5156	-0.27285	-0.50557	-0.51568	-0.63901	-0.61449
	0.5146	-0.53877	-0.82803	-0.97373	-1.09475	-1.22054	0.5146	-0.27468	-0.50788	-0.51839	-0.6426	-0.61863
	0.5136	-0.54068	-0.83041	-0.97691	-1.09873	-1.22452	0.5136	-0.27564	-0.50971	-0.52118	-0.6461	-0.62293
	0.5126	-0.54268	-0.8336	-0.9801	-1.1035	-1.2285	0.5126	-0.27723	-0.51234	-0.5242	-0.64976	-0.62739
	0.5116	-0.54467	-0.83599	-0.98328	-1.10748	-1.23487	0.5116	-0.27834	-0.51433	-0.52715	-0.65342	-0.63097
	0.5106	-0.5465	-0.83917	-0.98726	-1.11226	-1.24045	0.5106	-0.27986	-0.51656	-0.53033	-0.65693	-0.63503
	0.5096	-0.54857	-0.84236	-0.99045	-1.11624	-1.24522	0.5096	-0.28121	-0.51871	-0.53288	-0.66043	-0.63925
	0.5086	-0.55072	-0.84554	-0.99363	-1.12022	-1.24841	0.5086	-0.28264	-0.52118	-0.53631	-0.66417	-0.64363
	0.5076	-0.55279	-0.84793	-0.99761	-1.125	-1.25318	0.5076	-0.28392	-0.52317	-0.53909	-0.66768	-0.64825
	0.5066	-0.55494	-0.85111	-1.00159	-1.12898	-1.25796	0.5066	-0.28543	-0.52524	-0.5422	-0.67102	-0.65255
	0.5056	-0.55717	-0.8535	-1.00398	-1.13296	-1.26194	0.5056	-0.2867	-0.52707	-0.54475	-0.6742	-0.65732
	0.5046	-0.55908	-0.85589	-1.00637	-1.13694	-1.26592	0.5046	-0.28806	-0.52898	-0.54761	-0.67787	-0.66154
	0.5036	-0.56091	-0.85908	-1.00955	-1.14092	-1.2715	0.5036	-0.28925	-0.53097	-0.55048	-0.68145	-0.66521
	0.5026	-0.56338	-0.86226	-1.01274	-1.1457	-1.27548	0.5026	-0.29068	-0.5332	-0.55287	-0.68447	-0.66895
	0.5016	-0.56529	-0.86545	-1.01672	-1.14968	-1.28025	0.5016	-0.29172	-0.53535	-0.55518	-0.68758	-0.67309
	0.5006	-0.56728	-0.86783	-1.0199	-1.15366	-1.28503	0.5006	-0.29307	-0.53758	-0.5578	-0.69068	-0.67659
	0.4996	-0.56919	-0.87102	-1.02309	-1.15844	-1.29061	0.4996	-0.29427	-0.53909	-0.56123	-0.69419	-0.68177
	0.4986	-0.5711	-0.87341	-1.02627	-1.16322	-1.29538	0.4986	-0.29554	-0.541	-0.56409	-0.69777	-0.68527
	0.4976	-0.57333	-0.8758	-1.02946	-1.16799	-1.30096	0.4976	-0.2965	-0.54268	-0.56712	-0.70064	-0.68869
	0.4966	-0.57588	-0.87898	-1.03344	-1.17197	-1.30414	0.4966	-0.29801	-0.5449	-0.56975	-0.70422	-0.69236
	0.4956	-0.57763	-0.88137	-1.03583	-1.17516	-1.30971	0.4956	-0.2992	-0.54705	-0.57189	-0.70748	-0.69658
	0.4946	-0.57946	-0.88535	-1.03981	-1.18073	-1.31608	0.4946	-0.30072	-0.54928	-0.57444	-0.71075	-0.70111
	0.4936	-0.58153	-0.88774	-1.04299	-1.18471	-1.32006	0.4936	-0.30167	-0.55096	-0.57763	-0.71473	-0.70541
	0.4926	-0.58328	-0.89013	-1.04618	-1.1879	-1.32484	0.4926	-0.30318	-0.55295	-0.58089	-0.71815	-0.70979
	0.4916	-0.58551	-0.89331	-1.04936	-1.19188	-1.32882	0.4916	-0.30446	-0.55518	-0.5832	-0.72126	-0.71417
	0.4906	-0.58742	-0.8957	-1.05255	-1.19586	-1.3336	0.4906	-0.30581	-0.55756	-0.58591	-0.72436	-0.71807
	0.4896	-0.58941	-0.89809	-1.05732	-1.19984	-1.33838	0.4896	-0.30653	-0.55939	-0.58869	-0.72803	-0.72229
	0.4886	-0.5914	-0.90127	-1.06051	-1.20382	-1.34395	0.4886	-0.3078	-0.56123	-0.59124	-0.73121	-0.72619
	0.4876	-0.59355	-0.90366	-1.06369	-1.2086	-1.34793	0.4876	-0.30884	-0.5629	-0.59411	-0.73439	-0.73065
	0.4866	-0.5957	-0.90685	-1.06688	-1.21258	-1.35271	0.4866	-0.30995	-0.56449	-0.59658	-0.73822	-0.73408
	0.4856	-0.59777	-0.91003	-1.07006	-1.21656	-1.35669	0.4856	-0.31099	-0.56648	-0.59952	-0.7418	-0.7379
	0.4846	-0.59968	-0.91242	-1.07404	-1.22213	-1.36067	0.4846	-0.31242	-0.56863	-0.60223	-0.74538	-0.74196
	0.4836	-0.60167	-0.91561	-1.07643	-1.22771	-1.36624	0.4836	-0.31346	-0.57054	-0.60422	-0.74896	-0.74642
	0.4826	-0.60374	-0.91879	-1.08041	-1.23169	-1.37102	0.4826	-0.31465	-0.57221	-0.60709	-0.75191	-0.75088
	0.4816	-0.60573	-0.92118	-1.08439	-1.23567	-1.375	0.4816	-0.31561	-0.57389	-0.61043	-0.7551	-0.75541
	0.4806	-0.60772	-0.92357	-1.08758	-1.23885	-1.38057	0.4806	-0.3168	-0.57588	-0.6133	-0.75828	-0.75979
	0.4796	-0.60963	-0.92675	-1.09076	-1.24283	-1.38615	0.4796	-0.31823	-0.57803	-0.61592	-0.76162	-0.76425
	0.4786	-0.6117	-0.92914	-1.09395	-1.24761	-1.39092	0.4786	-0.31935	-0.57962	-0.61903	-0.76449	-0.76919
	0.4776	-0.61417	-0.93153	-1.09793	-1.25159	-1.3957	0.4776	-0.32022	-0.58153	-0.62189	-0.76775	-0.77373
	0.4766	-0.61616	-0.93471	-1.10111	-1.25637	-1.39889	0.4766	-0.32126	-0.5832	-0.62428	-0.77205	-0.77858
	0.4756	-0.61783	-0.9379	-1.1043	-1.26194	-1.40366	0.4756	-0.32213	-0.58479	-0.62699	-0.77524	-0.78256
	0.4746	-0.6199	-0.94029	-1.10748	-1.26752	-1.40924	0.4746	-0.32333	-0.58678	-0.62986	-0.77803	-0.7867
	0.4736	-0.62182	-0.94268	-1.11146	-1.2707	-1.41322	0.4736	-0.32428	-0.58838	-0.63288	-0.78105	-0.79084
	0.4726	-0.62389	-0.94586	-1.11465	-1.27468	-1.4164	0.4726	-0.32556	-0.59029	-0.63607	-0.78471	-0.79538
	0.4716	-0.62588	-0.94825	-1.11783	-1.27787	-1.42118	0.4716	-0.32635	-0.59228	-0.63814	-0.78885	-0.79936
	0.4706	-0.62779	-0.95143	-1.12182	-1.28264	-1.42675	0.4706	-0.32731	-0.59379	-0.64076	-0.79148	-0.80334
	0.4696	-0.62954	-0.95462	-1.125	-1.28742	-1.43073	0.4696	-0.32834	-0.59546	-0.64323	-0.79514	-0.80653
	0.4686	-0.63169	-0.95701	-1.12818	-1.2914	-1.43551	0.4686	-0.32962	-0.59705	-0.64562	-0.79697	-0.81051
	0.4676	-0.6336	-0.95939	-1.13217	-1.29618	-1.43869	0.4676	-0.33033	-0.59873	-0.64817	-0.80016	-0.81369
	0.4666	-0.63567	-0.96258	-1.13535	-1.30016	-1.44427	0.4666	-0.33129	-0.6004	-0.65064	-0.80414	-0.81768
	0.4656	-0.63782	-0.96497	-1.13933	-1.30494	-1.44904	0.4656	-0.33201	-0.60223	-0.65342	-0.80732	-0.82166
	0.4646	-0.63965	-0.96736	-1.14252	-1.30812	-1.45621	0.4646	-0.33312	-0.60406	-0.65621	-0.80971	-0.82564
	0.4636	-0.64172	-0.97054	-1.1465	-1.3129	-1.45939	0.4636	-0.33384	-0.60557	-0.6586	-0.81369	-0.83041
	0.4626	-0.64331	-0.97373	-1.14968	-1.31608	-1.46338	0.4626	-0.33479	-0.60701	-0.6617	-0.81768	-0.8336
	0.4616	-0.64522	-0.97611	-1.15207	-1.32166	-1.46736	0.4616	-0.33575	-0.6086	-0.66425	-0.82086	-0.83838
	0.4606	-0.64721	-0.9793	-1.15525	-1.32564	-1.47213	0.4606	-0.3367	-0.61091	-0.66704	-0.82404	-0.84236
	0.4596	-0.6492	-0.98169	-1.15844	-1.32882	-1.47691	0.4596	-0.33734	-0.6125	-0.6699	-0.82803	-0.84554
	0.4586	-0.65111	-0.98408	-1.16162	-1.3336	-1.48169	0.4586	-0.33869	-0.61401	-0.67253	-0.83121	-0.84873
	0.4576	-0.65334	-0.98726	-1.16481	-1.33678	-1.48567	0.4576	-0.33949	-0.61521	-0.675	-0.8336	-0.8535
	0.4566	-0.65541	-0.99045	-1.16799	-1.34076	-1.49124	0.4566	-0.34037	-0.61704	-0.67739	-0.83678	-0.85748
	0.4556	-0.65732	-0.99204	-1.17197	-1.34554	-1.49522	0.4556	-0.34053	-0.61839	-0.6797	-0.83997	-0.86226
	0.4546	-0.65916	-0.99522	-1.17516	-1.35032	-1.5	0.4546	-0.3414	-0.62006	-0.68264	-0.84315	-0.86545
	0.4536	-0.66107	-0.99841	-1.17834	-1.3543	-1.50478	0.4536	-0.3422	-0.6215	-0.68543	-0.84634	-0.86943
	0.4526	-0.6629	-1.0008	-1.18153	-1.35828	-1.50876	0.4526	-0.34299	-0.62333	-0.68822	-0.84952	-0.87261
	0.4516	-0.66465	-1.00318	-1.18471	-1.36146	-1.51354	0.4516	-0.34355	-0.62444	-0.69021	-0.85271	-0.87659
	0.4506	-0.66672	-1.00557	-1.1879	-1.36624	-1.51911	0.4506	-0.34451	-0.62572	-0.69275	-0.85589	-0.88137
	0.4496	-0.66831	-1.00796	-1.19108	-1.37022	-1.52389	0.4496	-0.34498	-0.62699	-0.69562	-0.85908	-0.88615
	0.4486	-0.6703	-1.01035	-1.19427	-1.375	-1.52707	0.4486	-0.34578	-0.62866	-0.69785	-0.86226	-0.89092
	0.4476	-0.67245	-1.01354	-1.19825	-1.37978	-1.53185	0.4476	-0.34642	-0.6301	-0.70056	-0.86545	-0.8949
	0.4466	-0.67436	-1.01672	-1.20143	-1.38535	-1.53583	0.4466	-0.34729	-0.63153	-0.70318	-0.86863	-0.89809
	0.4456	-0.67635	-1.01911	-1.20462	-1.38933	-1.53981	0.4456	-0.34817	-0.63288	-0.70502	-0.87182	-0.90207
	0.4446	-0.67834	-1.0215	-1.2078	-1.39252	-1.54459	0.4446	-0.34912	-0.63439	-0.70756	-0.875	-0.90525
	0.4436	-0.68018	-1.02389	-1.21178	-1.3965	-1.55016	0.4436	-0.3496	-0.63615	-0.71003	-0.87739	-0.90924
	0.4426	-0.68256	-1.02707	-1.21338	-1.39968	-1.55573	0.4426	-0.35056	-0.6379	-0.71266	-0.88137	-0.91322
	0.4416	-0.68416	-1.02946	-1.21736	-1.40446	-1.56051	0.4416	-0.35088	-0.63909	-0.71505	-0.88376	-0.91879
	0.4406	-0.68567	-1.03185	-1.21975	-1.40844	-1.56449	0.4406	-0.35159	-0.64061	-0.71736	-0.88774	-0.92277
	0.4396	-0.6875	-1.03583	-1.22373	-1.41242	-1.56768	0.4396	-0.35223	-0.64164	-0.7199	-0.89092	-0.92596
	0.4386	-0.68941	-1.03901	-1.22691	-1.4164	-1.57245	0.4386	-0.35295	-0.64291	-0.72293	-0.89411	-0.93073
	0.4376	-0.6914	-1.04061	-1.23089	-1.41959	-1.57803	0.4376	-0.3535	-0.64443	-0.72524	-0.8965	-0.93392
	0.4366	-0.69371	-1.04299	-1.23408	-1.42436	-1.5828	0.4366	-0.35414	-0.6457	-0.72731	-0.89889	-0.9379
	0.4356	-0.69594	-1.04459	-1.23726	-1.42914	-1.58758	0.4356	-0.35462	-0.64682	-0.7301	-0.90207	-0.94188
	0.4346	-0.69793	-1.04777	-1.24045	-1.43312	-1.59076	0.4346	-0.35541	-0.64825	-0.7328	-0.90525	-0.94586
	0.4336	-0.69928	-1.05016	-1.24443	-1.43551	-1.59554	0.4336	-0.35573	-0.64944	-0.73479	-0.90844	-0.94984
	0.4326	-0.70096	-1.05255	-1.24841	-1.44029	-1.60032	0.4326	-0.35661	-0.65096	-0.73726	-0.91083	-0.95303
	0.4316	-0.70247	-1.05573	-1.2508	-1.44506	-1.6051	0.4316	-0.35709	-0.65207	-0.73957	-0.91401	-0.95621
	0.4306	-0.70438	-1.05812	-1.25398	-1.45064	-1.60908	0.4306	-0.35764	-0.6535	-0.7418	-0.9164	-0.96099
	0.4296	-0.70661	-1.06051	-1.25637	-1.45621	-1.61465	0.4296	-0.35812	-0.65478	-0.74435	-0.91959	-0.96497
	0.4286	-0.7082	-1.0629	-1.25876	-1.46019	-1.62022	0.4286	-0.35876	-0.65613	-0.7465	-0.92357	-0.96975
	0.4276	-0.71003	-1.06529	-1.26194	-1.46258	-1.625	0.4276	-0.35908	-0.65709	-0.74889	-0.92675	-0.97373
	0.4266	-0.71194	-1.06847	-1.26513	-1.46497	-1.62818	0.4266	-0.35979	-0.65828	-0.75143	-0.92914	-0.97771
	0.4256	-0.71377	-1.07086	-1.26831	-1.46975	-1.63455	0.4256	-0.35995	-0.65979	-0.7539	-0.93232	-0.98248
	0.4246	-0.71561	-1.07325	-1.2715	-1.47373	-1.63854	0.4246	-0.36059	-0.66123	-0.75621	-0.93551	-0.98646
	0.4236	-0.7172	-1.07564	-1.27468	-1.47771	-1.64411	0.4236	-0.36075	-0.66218	-0.75804	-0.9379	-0.99124
	0.4226	-0.71903	-1.07882	-1.27787	-1.48169	-1.64809	0.4226	-0.36146	-0.66338	-0.76011	-0.94029	-0.99602
	0.4216	-0.7207	-1.08121	-1.28105	-1.48567	-1.65207	0.4216	-0.36186	-0.66417	-0.76258	-0.94347	-1
	0.4206	-0.72253	-1.0836	-1.28344	-1.49045	-1.65525	0.4206	-0.36218	-0.66513	-0.76529	-0.94666	-1.00159
	0.4196	-0.72444	-1.08519	-1.28742	-1.49283	-1.66003	0.4196	-0.36202	-0.66616	-0.76696	-0.94825	-1.00398
	0.4186	-0.72619	-1.08758	-1.29061	-1.49761	-1.66322	0.4186	-0.3625	-0.66712	-0.76871	-0.95143	-1.00717
	0.4176	-0.72803	-1.09076	-1.29379	-1.50159	-1.66879	0.4176	-0.36266	-0.66807	-0.7707	-0.95382	-1.01115
	0.4166	-0.72994	-1.09315	-1.29618	-1.50557	-1.67357	0.4166	-0.36322	-0.66919	-0.77317	-0.95621	-1.01433
	0.4156	-0.73113	-1.09634	-1.30016	-1.50955	-1.67755	0.4156	-0.36346	-0.6703	-0.77556	-0.95939	-1.01752
	0.4146	-0.73288	-1.09793	-1.30255	-1.51354	-1.68232	0.4146	-0.36377	-0.67166	-0.77771	-0.96178	-1.0207
	0.4136	-0.73439	-1.10111	-1.30573	-1.51752	-1.68631	0.4136	-0.36409	-0.67277	-0.78049	-0.96497	-1.02468
	0.4126	-0.73615	-1.1035	-1.30892	-1.52309	-1.69108	0.4126	-0.36449	-0.67412	-0.78304	-0.96815	-1.02866
	0.4116	-0.7379	-1.10589	-1.3121	-1.52707	-1.69586	0.4116	-0.36473	-0.67548	-0.78519	-0.97054	-1.03264
	0.4106	-0.73981	-1.10828	-1.31529	-1.52946	-1.70064	0.4106	-0.36537	-0.67651	-0.78742	-0.97373	-1.03583
	0.4096	-0.74172	-1.10987	-1.31847	-1.53344	-1.70382	0.4096	-0.36553	-0.67707	-0.78973	-0.97611	-1.03822
	0.4086	-0.74339	-1.11226	-1.32086	-1.53662	-1.7086	0.4086	-0.366	-0.67811	-0.7914	-0.9793	-1.0414
	0.4076	-0.74459	-1.11545	-1.32404	-1.5422	-1.71338	0.4076	-0.36632	-0.67898	-0.79299	-0.98169	-1.04459
	0.4066	-0.74618	-1.11783	-1.32723	-1.54618	-1.71736	0.4066	-0.36648	-0.67986	-0.79467	-0.98408	-1.05016
	0.4056	-0.74801	-1.12102	-1.33041	-1.54936	-1.72213	0.4056	-0.36656	-0.68105	-0.79697	-0.98646	-1.05414
	0.4046	-0.75016	-1.12341	-1.33439	-1.55255	-1.72691	0.4046	-0.36704	-0.68209	-0.80016	-0.98965	-1.05732
	0.4036	-0.75191	-1.125	-1.33678	-1.55732	-1.73248	0.4036	-0.3672	-0.68312	-0.80255	-0.99204	-1.06051
	0.4026	-0.75382	-1.12739	-1.33917	-1.56131	-1.73726	0.4026	-0.36768	-0.68416	-0.80494	-0.99443	-1.06369
	0.4016	-0.75525	-1.12978	-1.34236	-1.56449	-1.74045	0.4016	-0.36752	-0.68479	-0.80573	-0.99761	-1.06608
	0.4006	-0.75764	-1.13296	-1.34554	-1.56927	-1.74443	0.4006	-0.36799	-0.68591	-0.80732	-0.9992	-1.06927
	0.3996	-0.75916	-1.13455	-1.34793	-1.57404	-1.74761	0.3996	-0.36815	-0.68694	-0.80971	-1.00159	-1.07325
	0.3986	-0.76027	-1.13774	-1.35111	-1.57723	-1.75159	0.3986	-0.36855	-0.68806	-0.81131	-1.00398	-1.07803
	0.3976	-0.7617	-1.14013	-1.3535	-1.58121	-1.75637	0.3976	-0.36871	-0.68885	-0.81369	-1.00637	-1.08201
	0.3966	-0.76346	-1.14172	-1.35748	-1.5836	-1.75955	0.3966	-0.36903	-0.68973	-0.81608	-1.00955	-1.08439
	0.3956	-0.76457	-1.14411	-1.35987	-1.58758	-1.76354	0.3956	-0.36903	-0.69045	-0.81768	-1.01274	-1.08838
	0.3946	-0.7664	-1.14729	-1.36226	-1.59076	-1.76831	0.3946	-0.36959	-0.69164	-0.82006	-1.01513	-1.09156
	0.3936	-0.76807	-1.14968	-1.36624	-1.59475	-1.77309	0.3936	-0.36943	-0.69228	-0.82166	-1.01752	-1.09475
	0.3926	-0.76998	-1.15127	-1.36943	-1.59873	-1.77707	0.3926	-0.36982	-0.69347	-0.82404	-1.0207	-1.09873
	0.3916	-0.77197	-1.15287	-1.37182	-1.60191	-1.78264	0.3916	-0.3699	-0.69395	-0.82564	-1.02309	-1.10191
	0.3906	-0.77404	-1.15525	-1.3742	-1.60589	-1.78822	0.3906	-0.37022	-0.69482	-0.82723	-1.02548	-1.1051
	0.3896	-0.77588	-1.15764	-1.37739	-1.60987	-1.79299	0.3896	-0.37006	-0.69578	-0.82962	-1.02787	-1.10828
	0.3886	-0.77755	-1.16003	-1.38137	-1.61465	-1.79697	0.3886	-0.3703	-0.69666	-0.83121	-1.03025	-1.11146
	0.3876	-0.77874	-1.16242	-1.38455	-1.61863	-1.80016	0.3876	-0.37038	-0.69729	-0.8336	-1.03264	-1.11465
	0.3866	-0.78033	-1.16481	-1.38774	-1.62182	-1.80414	0.3866	-0.37054	-0.69817	-0.83519	-1.03503	-1.11704
	0.3856	-0.78185	-1.1672	-1.39013	-1.625	-1.80732	0.3856	-0.3703	-0.69881	-0.83758	-1.03662	-1.12022
	0.3846	-0.78304	-1.16959	-1.39252	-1.62898	-1.8129	0.3846	-0.37062	-0.69968	-0.83917	-1.03981	-1.1242
	0.3836	-0.78439	-1.17197	-1.3949	-1.63296	-1.81768	0.3836	-0.37046	-0.70008	-0.84156	-1.0422	-1.12739
	0.3826	-0.78607	-1.17357	-1.39809	-1.63615	-1.82086	0.3826	-0.37038	-0.70119	-0.84315	-1.04379	-1.12978
	0.3816	-0.78814	-1.17675	-1.40127	-1.63854	-1.82484	0.3816	-0.37062	-0.70215	-0.84475	-1.04697	-1.13296
	0.3806	-0.78989	-1.17914	-1.40366	-1.64252	-1.82882	0.3806	-0.3707	-0.70295	-0.84634	-1.04857	-1.13615
	0.3796	-0.79164	-1.18073	-1.40605	-1.6465	-1.8336	0.3796	-0.3707	-0.70342	-0.84873	-1.05016	-1.13933
	0.3786	-0.79339	-1.18232	-1.41003	-1.65048	-1.83758	0.3786	-0.37094	-0.70446	-0.85032	-1.05494	-1.14331
	0.3776	-0.79498	-1.18392	-1.41322	-1.65446	-1.84236	0.3776	-0.3707	-0.70525	-0.85191	-1.05812	-1.14729
	0.3766	-0.79618	-1.1871	-1.41561	-1.65764	-1.84634	0.3766	-0.37078	-0.70605	-0.8543	-1.05971	-1.15048
	0.3756	-0.79777	-1.18949	-1.4172	-1.66162	-1.84952	0.3756	-0.3707	-0.70661	-0.85669	-1.06131	-1.15287
	0.3746	-0.79857	-1.19188	-1.41959	-1.6664	-1.8543	0.3746	-0.37086	-0.70764	-0.85748	-1.0629	-1.15525
	0.3736	-0.80175	-1.19347	-1.42277	-1.66959	-1.85828	0.3736	-0.37102	-0.7082	-0.85908	-1.06529	-1.15764
	0.3726	-0.80334	-1.19586	-1.42596	-1.67357	-1.86306	0.3726	-0.3711	-0.70876	-0.86146	-1.06688	-1.16003
	0.3716	-0.80414	-1.19825	-1.42994	-1.67675	-1.86783	0.3716	-0.37094	-0.70939	-0.86385	-1.06927	-1.16322
	0.3706	-0.80573	-1.19984	-1.43312	-1.67994	-1.87102	0.3706	-0.37102	-0.70987	-0.86465	-1.07166	-1.1664
	0.3696	-0.80732	-1.20223	-1.43392	-1.68312	-1.875	0.3696	-0.37086	-0.71067	-0.86624	-1.07404	-1.16879
	0.3686	-0.80892	-1.20462	-1.4371	-1.68631	-1.87898	0.3686	-0.37102	-0.71123	-0.86783	-1.07643	-1.17197
	0.3676	-0.81051	-1.20621	-1.43949	-1.69029	-1.88217	0.3676	-0.3707	-0.71186	-0.86943	-1.07803	-1.17516
	0.3666	-0.8121	-1.2086	-1.44188	-1.69347	-1.88615	0.3666	-0.37062	-0.71266	-0.87102	-1.08041	-1.17834
	0.3656	-0.81369	-1.21099	-1.44347	-1.69745	-1.89092	0.3656	-0.37046	-0.71346	-0.87341	-1.0836	-1.18153
	0.3646	-0.81449	-1.21258	-1.44745	-1.70064	-1.8949	0.3646	-0.37054	-0.71401	-0.875	-1.08599	-1.18471
	0.3636	-0.81608	-1.21497	-1.44904	-1.70541	-1.89968	0.3636	-0.37046	-0.71441	-0.87739	-1.08838	-1.18869
	0.3626	-0.81768	-1.21736	-1.45223	-1.71019	-1.90366	0.3626	-0.37062	-0.71521	-0.87898	-1.08997	-1.19108
	0.3616	-0.81927	-1.21895	-1.45541	-1.71417	-1.90764	0.3616	-0.37038	-0.71568	-0.87978	-1.09156	-1.19347
	0.3606	-0.82086	-1.22134	-1.4578	-1.71736	-1.91162	0.3606	-0.37046	-0.71672	-0.88137	-1.09395	-1.19666
	0.3596	-0.82325	-1.22293	-1.46178	-1.72054	-1.9164	0.3596	-0.37038	-0.71768	-0.88296	-1.09634	-1.20064
	0.3586	-0.82484	-1.22532	-1.46417	-1.72293	-1.92038	0.3586	-0.37014	-0.71847	-0.88455	-1.09873	-1.20382
	0.3576	-0.82564	-1.22691	-1.46656	-1.72611	-1.92357	0.3576	-0.36998	-0.71879	-0.88615	-1.10032	-1.20621
	0.3566	-0.82723	-1.2293	-1.46815	-1.7293	-1.92834	0.3566	-0.37022	-0.71959	-0.88774	-1.10271	-1.20939
	0.3556	-0.82882	-1.23089	-1.47134	-1.73328	-1.93153	0.3556	-0.36998	-0.71998	-0.88933	-1.1051	-1.21178
	0.3546	-0.83041	-1.23408	-1.47373	-1.73726	-1.93631	0.3546	-0.37014	-0.72046	-0.89013	-1.10669	-1.21497
	0.3536	-0.83121	-1.23567	-1.47611	-1.74045	-1.94108	0.3536	-0.36982	-0.72094	-0.89092	-1.10748	-1.21815
	0.3526	-0.8328	-1.23806	-1.4785	-1.74443	-1.94427	0.3526	-0.36982	-0.7215	-0.89252	-1.10987	-1.21975
	0.3516	-0.83439	-1.23965	-1.48328	-1.74841	-1.94745	0.3516	-0.36982	-0.72213	-0.8949	-1.11226	-1.22293
	0.3506	-0.83678	-1.24204	-1.48567	-1.75239	-1.95303	0.3506	-0.36959	-0.72269	-0.8965	-1.11385	-1.22532
	0.3496	-0.83758	-1.24443	-1.48726	-1.75557	-1.95701	0.3496	-0.36943	-0.72317	-0.89809	-1.11545	-1.2285
	0.3486	-0.83838	-1.24602	-1.48965	-1.75876	-1.96099	0.3486	-0.36935	-0.72381	-0.90048	-1.11783	-1.23169
	0.3476	-0.83997	-1.24841	-1.49204	-1.76194	-1.96417	0.3476	-0.36879	-0.7242	-0.90207	-1.12022	-1.23328
	0.3466	-0.84156	-1.25	-1.49522	-1.76433	-1.96656	0.3466	-0.36895	-0.72476	-0.90366	-1.12182	-1.23726
	0.3456	-0.84315	-1.25239	-1.49841	-1.76831	-1.97134	0.3456	-0.36863	-0.72516	-0.90525	-1.1242	-1.23885
	0.3446	-0.84475	-1.25478	-1.5008	-1.77229	-1.97293	0.3446	-0.36863	-0.72596	-0.90685	-1.12659	-1.24204
	0.3436	-0.84634	-1.25637	-1.50318	-1.77548	-1.9785	0.3436	-0.36839	-0.72635	-0.90844	-1.12818	-1.24363
	0.3426	-0.84713	-1.25876	-1.50478	-1.77866	-1.98328	0.3426	-0.36839	-0.72659	-0.90844	-1.12898	-1.24522
	0.3416	-0.84873	-1.26035	-1.50796	-1.78185	-1.98646	0.3416	-0.36815	-0.72699	-0.91003	-1.13137	-1.2492
	0.3406	-0.84952	-1.26274	-1.51035	-1.78503	-1.99045	0.3406	-0.36768	-0.72723	-0.91083	-1.13296	-1.25159
	0.3396	-0.85191	-1.26433	-1.51274	-1.78901	-1.99363	0.3396	-0.36712	-0.72763	-0.91242	-1.13535	-1.25398
	0.3386	-0.85271	-1.26672	-1.51433	-1.7922	-1.99841	0.3386	-0.36712	-0.72826	-0.91322	-1.13694	-1.25717
	0.3376	-0.8535	-1.26831	-1.51592	-1.79538	-2.00239	0.3376	-0.36672	-0.72858	-0.91481	-1.13933	-1.26035
	0.3366	-0.8551	-1.2699	-1.5199	-1.80016	-2.00557	0.3366	-0.36688	-0.72938	-0.91561	-1.14092	-1.26274
	0.3356	-0.85589	-1.2715	-1.52389	-1.80414	-2.00955	0.3356	-0.36664	-0.7297	-0.9172	-1.14331	-1.26513
	0.3346	-0.85748	-1.27389	-1.52627	-1.80732	-2.01354	0.3346	-0.36648	-0.7297	-0.91879	-1.1449	-1.26752
	0.3336	-0.85908	-1.27548	-1.52707	-1.81051	-2.01752	0.3336	-0.36616	-0.7301	-0.92118	-1.1465	-1.2707
	0.3326	-0.86067	-1.27787	-1.52946	-1.81369	-2.0207	0.3326	-0.36568	-0.73073	-0.92277	-1.14889	-1.27309
	0.3316	-0.86226	-1.27866	-1.53264	-1.81688	-2.02389	0.3316	-0.36545	-0.73121	-0.92516	-1.15048	-1.27627
	0.3306	-0.86306	-1.28105	-1.53583	-1.82086	-2.02866	0.3306	-0.36529	-0.73169	-0.92596	-1.15207	-1.27866
	0.3296	-0.86385	-1.28264	-1.53742	-1.82404	-2.03344	0.3296	-0.36481	-0.73209	-0.92675	-1.15287	-1.28025
	0.3286	-0.86545	-1.28503	-1.53981	-1.82643	-2.03822	0.3286	-0.36473	-0.7328	-0.92755	-1.15446	-1.28264
	0.3276	-0.86704	-1.28662	-1.5422	-1.82803	-2.0414	0.3276	-0.36425	-0.73288	-0.92834	-1.15685	-1.28344
	0.3266	-0.86783	-1.28822	-1.54459	-1.83201	-2.04459	0.3266	-0.36385	-0.73288	-0.92914	-1.15844	-1.28583
	0.3256	-0.86943	-1.28981	-1.54697	-1.83599	-2.04777	0.3256	-0.36338	-0.73328	-0.93073	-1.16003	-1.28822
	0.3246	-0.87102	-1.2922	-1.54857	-1.83917	-2.05175	0.3246	-0.3633	-0.73384	-0.93232	-1.16162	-1.29061
	0.3236	-0.87182	-1.29379	-1.55175	-1.84236	-2.05494	0.3236	-0.36298	-0.73408	-0.93312	-1.16242	-1.29299
	0.3226	-0.87341	-1.29538	-1.55414	-1.84634	-2.05812	0.3226	-0.3629	-0.73432	-0.93471	-1.16481	-1.29618
	0.3216	-0.875	-1.29777	-1.55653	-1.84952	-2.0629	0.3216	-0.36234	-0.73432	-0.93551	-1.1664	-1.29857
	0.3206	-0.87659	-1.30016	-1.55892	-1.85191	-2.06608	0.3206	-0.3621	-0.73479	-0.93631	-1.16799	-1.30016
	0.3196	-0.87739	-1.30175	-1.55971	-1.85589	-2.07006	0.3196	-0.3617	-0.73511	-0.9371	-1.16959	-1.30255
	0.3186	-0.87818	-1.30255	-1.5629	-1.85908	-2.07484	0.3186	-0.36146	-0.73591	-0.9379	-1.17038	-1.30573
	0.3176	-0.87898	-1.30494	-1.56529	-1.86306	-2.07882	0.3176	-0.36107	-0.73639	-0.93949	-1.17197	-1.30892
	0.3166	-0.88057	-1.30732	-1.56847	-1.86624	-2.0828	0.3166	-0.36067	-0.7367	-0.94029	-1.17436	-1.31131
	0.3156	-0.88217	-1.30892	-1.57006	-1.86863	-2.08678	0.3156	-0.36027	-0.7367	-0.94188	-1.17516	-1.31369
	0.3146	-0.88296	-1.30892	-1.57166	-1.87102	-2.08838	0.3146	-0.36003	-0.73694	-0.94347	-1.17675	-1.31608
	0.3136	-0.88535	-1.31051	-1.57564	-1.875	-2.09315	0.3136	-0.35939	-0.7367	-0.94427	-1.17834	-1.31768
	0.3126	-0.88615	-1.3129	-1.57723	-1.87818	-2.09713	0.3126	-0.35924	-0.73726	-0.94586	-1.18073	-1.32006
	0.3116	-0.88774	-1.31449	-1.57882	-1.88137	-2.09952	0.3116	-0.3586	-0.73742	-0.94666	-1.18232	-1.32245
	0.3106	-0.88854	-1.31608	-1.58121	-1.88376	-2.1051	0.3106	-0.35844	-0.73774	-0.94666	-1.18232	-1.32404
	0.3096	-0.89013	-1.31768	-1.58439	-1.88774	-2.10828	0.3096	-0.35836	-0.73814	-0.94745	-1.18312	-1.32643
	0.3086	-0.89092	-1.31927	-1.58678	-1.89092	-2.11146	0.3086	-0.35828	-0.73846	-0.94904	-1.18551	-1.32803
	0.3076	-0.89172	-1.32086	-1.58838	-1.89331	-2.11465	0.3076	-0.3578	-0.73846	-0.94984	-1.1879	-1.33041
	0.3066	-0.89252	-1.32325	-1.59156	-1.8957	-2.11624	0.3066	-0.35748	-0.73869	-0.95143	-1.18869	-1.3336
	0.3056	-0.89411	-1.32484	-1.59395	-1.89968	-2.12022	0.3056	-0.35677	-0.73893	-0.95223	-1.19029	-1.33678
	0.3046	-0.8957	-1.32723	-1.59554	-1.90366	-2.1242	0.3046	-0.35661	-0.73949	-0.95382	-1.19108	-1.33917
	0.3036	-0.8957	-1.32803	-1.59713	-1.90525	-2.12818	0.3036	-0.35581	-0.73997	-0.95541	-1.19268	-1.34156
	0.3026	-0.89729	-1.33041	-1.59873	-1.90924	-2.13057	0.3026	-0.35533	-0.74037	-0.95621	-1.19586	-1.34315
	0.3016	-0.89889	-1.33201	-1.60111	-1.91242	-2.13376	0.3016	-0.35478	-0.74029	-0.95701	-1.19745	-1.34554
	0.3006	-0.89968	-1.3336	-1.60271	-1.91481	-2.13774	0.3006	-0.3543	-0.74029	-0.9578	-1.19825	-1.34873
	0.2996	-0.90127	-1.33519	-1.6051	-1.9164	-2.14172	0.2996	-0.35358	-0.74037	-0.95939	-1.19904	-1.35111
	0.2986	-0.90287	-1.33758	-1.60748	-1.92038	-2.1465	0.2986	-0.35342	-0.74037	-0.95939	-1.20143	-1.35191
	0.2976	-0.90366	-1.33838	-1.60987	-1.92436	-2.14809	0.2976	-0.35263	-0.73997	-0.96019	-1.20303	-1.3535
	0.2966	-0.90525	-1.33997	-1.61146	-1.92755	-2.15207	0.2966	-0.35255	-0.74045	-0.96099	-1.20462	-1.3551
	0.2956	-0.90685	-1.34076	-1.61385	-1.93153	-2.15605	0.2956	-0.35191	-0.74076	-0.96178	-1.20462	-1.35669
	0.2946	-0.90685	-1.34236	-1.61624	-1.93232	-2.16003	0.2946	-0.35135	-0.74068	-0.96258	-1.20621	-1.35987
	0.2936	-0.90764	-1.34475	-1.61863	-1.93551	-2.16242	0.2936	-0.35072	-0.74061	-0.96417	-1.20701	-1.36146
	0.2926	-0.90844	-1.34554	-1.62102	-1.93869	-2.1664	0.2926	-0.3504	-0.74076	-0.96497	-1.2086	-1.36385
	0.2916	-0.91003	-1.34793	-1.62261	-1.94188	-2.16959	0.2916	-0.34976	-0.741	-0.96736	-1.21019	-1.36624
	0.2906	-0.91162	-1.34952	-1.62341	-1.94666	-2.17357	0.2906	-0.3492	-0.7414	-0.96736	-1.21178	-1.36783
	0.2896	-0.91242	-1.35111	-1.6258	-1.95143	-2.17755	0.2896	-0.34841	-0.74124	-0.96815	-1.21258	-1.36943
	0.2886	-0.91401	-1.35271	-1.62818	-1.95382	-2.18073	0.2886	-0.34793	-0.74132	-0.96895	-1.21338	-1.37182
	0.2876	-0.91481	-1.3543	-1.62898	-1.95621	-2.18392	0.2876	-0.34729	-0.74148	-0.96975	-1.21417	-1.37341
	0.2866	-0.9164	-1.35589	-1.63137	-1.9578	-2.18869	0.2866	-0.34689	-0.7414	-0.97054	-1.21576	-1.3758
	0.2856	-0.9172	-1.35669	-1.63455	-1.96019	-2.19268	0.2856	-0.34626	-0.74132	-0.96975	-1.21656	-1.37739
	0.2846	-0.91799	-1.35828	-1.63774	-1.96338	-2.19506	0.2846	-0.3457	-0.74156	-0.97054	-1.21736	-1.37898
	0.2836	-0.91959	-1.35987	-1.64013	-1.96576	-2.19745	0.2836	-0.34482	-0.74172	-0.97134	-1.21815	-1.38137
	0.2826	-0.92038	-1.36226	-1.64092	-1.96815	-2.20143	0.2826	-0.34451	-0.74212	-0.97293	-1.21975	-1.38137
	0.2816	-0.92118	-1.36226	-1.64331	-1.97293	-2.20462	0.2816	-0.34379	-0.74188	-0.97373	-1.22134	-1.38376
	0.2806	-0.92197	-1.36385	-1.6457	-1.97532	-2.20621	0.2806	-0.34315	-0.74188	-0.97373	-1.22213	-1.38615
	0.2796	-0.92277	-1.36624	-1.64729	-1.97771	-2.21019	0.2796	-0.34236	-0.7418	-0.97532	-1.22293	-1.38854
	0.2786	-0.92436	-1.36783	-1.64968	-1.98169	-2.21417	0.2786	-0.34204	-0.74204	-0.97611	-1.22373	-1.39013
	0.2776	-0.92516	-1.36943	-1.65048	-1.98487	-2.21576	0.2776	-0.34148	-0.7422	-0.97691	-1.22452	-1.39172
	0.2766	-0.92675	-1.37022	-1.65207	-1.98806	-2.21975	0.2766	-0.34092	-0.7418	-0.97771	-1.22611	-1.39411
	0.2756	-0.92755	-1.37182	-1.65366	-1.99124	-2.22373	0.2756	-0.33997	-0.74204	-0.9785	-1.22691	-1.39729
	0.2746	-0.92834	-1.37341	-1.65605	-1.99363	-2.22771	0.2746	-0.33917	-0.74196	-0.9785	-1.22771	-1.39889
	0.2736	-0.92914	-1.3742	-1.65764	-1.99682	-2.23248	0.2736	-0.33822	-0.74164	-0.9785	-1.2293	-1.40048
	0.2726	-0.92994	-1.37659	-1.65924	-1.99841	-2.23806	0.2726	-0.33758	-0.74164	-0.9793	-1.23089	-1.40127
	0.2716	-0.93073	-1.37818	-1.66083	-2	-2.24045	0.2716	-0.3367	-0.74196	-0.9801	-1.23248	-1.40287
	0.2706	-0.93232	-1.37978	-1.66322	-2.00398	-2.24363	0.2706	-0.33607	-0.74188	-0.98089	-1.23328	-1.40525
	0.2696	-0.93392	-1.38057	-1.66481	-2.00637	-2.24602	0.2696	-0.33511	-0.74156	-0.98169	-1.23408	-1.40605
	0.2686	-0.93471	-1.38217	-1.6672	-2.00955	-2.24761	0.2686	-0.33439	-0.74148	-0.98248	-1.23487	-1.40764
	0.2676	-0.93551	-1.38376	-1.66959	-2.01274	-2.25239	0.2676	-0.33328	-0.741	-0.98328	-1.23646	-1.40764
	0.2666	-0.93631	-1.38535	-1.67118	-2.01592	-2.25478	0.2666	-0.3328	-0.74084	-0.98408	-1.23726	-1.41003
	0.2656	-0.9379	-1.38615	-1.67357	-2.01831	-2.25876	0.2656	-0.33169	-0.74076	-0.98487	-1.23885	-1.41242
	0.2646	-0.93869	-1.38774	-1.67596	-2.0215	-2.26194	0.2646	-0.33097	-0.74076	-0.98567	-1.23965	-1.41401
	0.2636	-0.93869	-1.38854	-1.67675	-2.02548	-2.26513	0.2636	-0.33018	-0.74029	-0.98646	-1.24124	-1.41561
	0.2626	-0.93949	-1.39013	-1.67834	-2.02787	-2.26911	0.2626	-0.32954	-0.73973	-0.98726	-1.24204	-1.41879
	0.2616	-0.94108	-1.39092	-1.67994	-2.03025	-2.27229	0.2616	-0.32842	-0.73997	-0.98726	-1.24283	-1.42038
	0.2606	-0.94268	-1.39252	-1.68153	-2.03344	-2.27627	0.2606	-0.32739	-0.74045	-0.98726	-1.24283	-1.42118
	0.2596	-0.94427	-1.39411	-1.68312	-2.03742	-2.28025	0.2596	-0.32619	-0.73965	-0.98726	-1.24363	-1.42197
	0.2586	-0.94506	-1.3957	-1.68551	-2.03901	-2.28344	0.2586	-0.3254	-0.73941	-0.98726	-1.24443	-1.42357
	0.2576	-0.94586	-1.39729	-1.6871	-2.0414	-2.28503	0.2576	-0.3242	-0.73933	-0.98806	-1.24443	-1.42596
	0.2566	-0.94586	-1.39809	-1.6879	-2.04459	-2.28901	0.2566	-0.32325	-0.73869	-0.98806	-1.24602	-1.42675
	0.2556	-0.94666	-1.39968	-1.69029	-2.04777	-2.29299	0.2556	-0.32174	-0.73838	-0.98885	-1.24602	-1.42755
	0.2546	-0.94745	-1.40048	-1.69188	-2.05175	-2.29618	0.2546	-0.32062	-0.73838	-0.98965	-1.24602	-1.42914
	0.2536	-0.94825	-1.40207	-1.69427	-2.05494	-2.29857	0.2536	-0.31951	-0.73814	-0.99045	-1.24761	-1.43073
	0.2526	-0.94904	-1.40366	-1.69586	-2.05732	-2.30175	0.2526	-0.31839	-0.73734	-0.99124	-1.2492	-1.43392
	0.2516	-0.94904	-1.40525	-1.69666	-2.06051	-2.30494	0.2516	-0.31688	-0.73686	-0.99283	-1.2508	-1.43631
	0.2506	-0.95064	-1.40525	-1.69984	-2.06369	-2.30892	0.2506	-0.31561	-0.73615	-0.99443	-1.25318	-1.43869
	0.2496	-0.95143	-1.40764	-1.70223	-2.06608	-2.3121	0.2496	-0.31425	-0.73583	-0.99602	-1.25478	-1.44188
	0.2486	-0.95303	-1.40924	-1.70303	-2.06847	-2.31688	0.2486	-0.31354	-0.73559	-0.99522	-1.25478	-1.44188
	0.2476	-0.95382	-1.41003	-1.70462	-2.07086	-2.31927	0.2476	-0.31202	-0.73519	-0.99283	-1.25318	-1.43949
	0.2466	-0.95382	-1.41162	-1.70621	-2.07404	-2.32404	0.2466	-0.31083	-0.73471	-0.99204	-1.25318	-1.43949
	0.2456	-0.95541	-1.41242	-1.7078	-2.07723	-2.32723	0.2456	-0.30971	-0.73432	-0.99283	-1.25398	-1.44108
	0.2446	-0.95621	-1.41401	-1.70939	-2.07882	-2.32962	0.2446	-0.30852	-0.73416	-0.99363	-1.25478	-1.44506
	0.2436	-0.95701	-1.41481	-1.71178	-2.08201	-2.3328	0.2436	-0.30693	-0.73328	-0.99363	-1.25637	-1.44586
	0.2426	-0.9578	-1.41561	-1.71417	-2.08599	-2.33599	0.2426	-0.30573	-0.73272	-0.99443	-1.25637	-1.44586
	0.2416	-0.95939	-1.4172	-1.71656	-2.08838	-2.33997	0.2416	-0.30414	-0.73225	-0.99443	-1.25717	-1.44825
	0.2406	-0.95939	-1.41879	-1.71736	-2.09156	-2.34395	0.2406	-0.30303	-0.73201	-0.99443	-1.25717	-1.44984
	0.2396	-0.96019	-1.42038	-1.71895	-2.09554	-2.34634	0.2396	-0.30151	-0.73153	-0.99443	-1.25717	-1.45143
	0.2386	-0.96099	-1.42038	-1.72054	-2.09713	-2.34952	0.2386	-0.30032	-0.73137	-0.99522	-1.25796	-1.45223
	0.2376	-0.96099	-1.42197	-1.72213	-2.09952	-2.35191	0.2376	-0.29881	-0.73073	-0.99522	-1.25796	-1.45382
	0.2366	-0.96258	-1.42277	-1.72373	-2.10271	-2.3551	0.2366	-0.29753	-0.72978	-0.99682	-1.25955	-1.45462
	0.2356	-0.96338	-1.42436	-1.72532	-2.10589	-2.35828	0.2356	-0.29626	-0.72906	-0.99682	-1.26035	-1.45621
	0.2346	-0.96417	-1.42596	-1.72691	-2.10828	-2.36226	0.2346	-0.29482	-0.72834	-0.99682	-1.26115	-1.4578
	0.2336	-0.96497	-1.42675	-1.7285	-2.11146	-2.36624	0.2336	-0.29315	-0.72795	-0.99682	-1.26194	-1.45939
	0.2326	-0.96576	-1.42755	-1.7301	-2.11465	-2.36863	0.2326	-0.29188	-0.72755	-0.99682	-1.26194	-1.46019
	0.2316	-0.96736	-1.42914	-1.73248	-2.11783	-2.37182	0.2316	-0.28997	-0.72691	-0.99761	-1.26274	-1.46099
	0.2306	-0.96736	-1.43073	-1.73408	-2.12022	-2.375	0.2306	-0.28861	-0.72635	-0.99841	-1.26433	-1.46258
	0.2296	-0.96815	-1.43232	-1.73646	-2.12341	-2.37818	0.2296	-0.2871	-0.72556	-0.99841	-1.26513	-1.46417
	0.2286	-0.96975	-1.43392	-1.73806	-2.12739	-2.38217	0.2286	-0.28591	-0.72524	-0.9992	-1.26592	-1.46576
	0.2276	-0.97054	-1.43471	-1.73965	-2.13057	-2.38535	0.2276	-0.28439	-0.7246	-1.0008	-1.26672	-1.46815
	0.2266	-0.97134	-1.43551	-1.74045	-2.13217	-2.38933	0.2266	-0.2832	-0.72381	-1.0008	-1.26672	-1.47054
	0.2256	-0.97213	-1.43551	-1.74283	-2.13615	-2.39252	0.2256	-0.28129	-0.72301	-0.9992	-1.26672	-1.46975
	0.2246	-0.97373	-1.4371	-1.74443	-2.13854	-2.3957	0.2246	-0.28002	-0.72261	-0.9992	-1.26672	-1.47134
	0.2236	-0.97373	-1.43949	-1.74602	-2.14252	-2.39809	0.2236	-0.27858	-0.72182	-1	-1.26672	-1.47213
	0.2226	-0.97452	-1.44108	-1.74761	-2.1457	-2.40287	0.2226	-0.27723	-0.72158	-1	-1.26752	-1.47293
	0.2216	-0.97532	-1.44188	-1.74841	-2.14809	-2.40685	0.2216	-0.27564	-0.72166	-1.0008	-1.26752	-1.47373
	0.2206	-0.97611	-1.44347	-1.75159	-2.14889	-2.41083	0.2206	-0.27452	-0.72134	-1.0008	-1.26831	-1.47532
	0.2196	-0.97691	-1.44506	-1.75318	-2.15366	-2.41401	0.2196	-0.27309	-0.72038	-1.0008	-1.26752	-1.47532
	0.2186	-0.9785	-1.44666	-1.75478	-2.15685	-2.4164	0.2186	-0.27166	-0.7199	-1	-1.26911	-1.47691
	0.2176	-0.9801	-1.44745	-1.75637	-2.16083	-2.42038	0.2176	-0.27022	-0.71943	-1	-1.2699	-1.4785
	0.2166	-0.98089	-1.44904	-1.75955	-2.16401	-2.42436	0.2166	-0.26919	-0.71935	-1.0008	-1.2707	-1.4801
	0.2156	-0.98089	-1.44984	-1.76194	-2.1664	-2.42675	0.2156	-0.2676	-0.71895	-1.0008	-1.2715	-1.4801
	0.2146	-0.98248	-1.45064	-1.76354	-2.16799	-2.42994	0.2146	-0.26608	-0.71815	-1.0008	-1.2715	-1.48089
	0.2136	-0.98328	-1.45223	-1.76513	-2.17197	-2.43232	0.2136	-0.26505	-0.71768	-1.0008	-1.2715	-1.48248
	0.2126	-0.98408	-1.45223	-1.76752	-2.17357	-2.4371	0.2126	-0.26385	-0.71704	-1.00159	-1.27309	-1.48408
	0.2116	-0.98487	-1.45382	-1.76911	-2.17755	-2.44108	0.2116	-0.26218	-0.7164	-1.0008	-1.27309	-1.48567
	0.2106	-0.98646	-1.45541	-1.7707	-2.18073	-2.44506	0.2106	-0.26099	-0.71632	-1.0008	-1.27309	-1.48646
	0.2096	-0.98726	-1.45701	-1.77309	-2.18392	-2.44825	0.2096	-0.25971	-0.71592	-1.00159	-1.27309	-1.48726
	0.2086	-0.98726	-1.4586	-1.77468	-2.1871	-2.45064	0.2086	-0.2586	-0.71521	-1.0008	-1.27389	-1.48885
	0.2076	-0.98806	-1.46019	-1.77707	-2.18949	-2.45303	0.2076	-0.25725	-0.71457	-1.0008	-1.27468	-1.48885
	0.2066	-0.98965	-1.46178	-1.77946	-2.19188	-2.4578	0.2066	-0.25613	-0.71449	-1.0008	-1.27468	-1.49045
	0.2056	-0.99124	-1.46338	-1.78105	-2.19666	-2.46099	0.2056	-0.2551	-0.71417	-1.0008	-1.27627	-1.49204
	0.2046	-0.99204	-1.46497	-1.78264	-2.20064	-2.46497	0.2046	-0.2539	-0.71361	-1.00159	-1.27707	-1.49204
	0.2036	-0.99363	-1.46576	-1.78424	-2.20303	-2.47054	0.2036	-0.25279	-0.71314	-1.00159	-1.27707	-1.49283
	0.2026	-0.99443	-1.46815	-1.78583	-2.20462	-2.47373	0.2026	-0.25159	-0.71314	-1.00318	-1.27787	-1.49602
	0.2016	-0.99522	-1.46975	-1.78742	-2.2078	-2.47691	0.2016	-0.25032	-0.71266	-1.00239	-1.27787	-1.49761
	0.2006	-0.99682	-1.47054	-1.78742	-2.21338	-2.48089	0.2006	-0.24944	-0.71266	-1.00318	-1.27787	-1.4992

## Sheet: Figure 3f
Figure 3f	CoPc-O-COF						CoPc-S-COF
		j (mA cm-2)						j (mA cm-2)
	Potential (V vs RHE)	10 mM H2O2	20 mM H2O2	30 mM H2O2	40 mM H2O2	50 mM H2O2	Potential (V vs RHE)	10 mM H2O2	20 mM H2O2	30 mM H2O2	40 mM H2O2	50 mM H2O2
	0.2	-0.99682	-1.47054	-1.78742	-2.21338	-2.48089	0.5	-0.29307	-0.53758	-0.5578	-0.69068	-0.67659
	0.3	-0.89968	-1.3336	-1.60271	-1.91481	-2.13774	0.4	-0.36799	-0.68591	-0.80732	-0.9992	-1.06927
	0.4	-0.75764	-1.13296	-1.34554	-1.56927	-1.74443	0.3	-0.3543	-0.74029	-0.9578	-1.19825	-1.34873
	0.5	-0.56728	-0.86783	-1.0199	-1.15366	-1.28503	0.2	-0.24944	-0.71266	-1.00318	-1.27787	-1.4992

## Sheet: Figure 3h
Figure 3h	CoPc-O-COF			CoPc-S-COF
		PDOS (a.u.)			PDOS (a.u.)
	Energy (eV)	up	down	Energy (eV)	up	down
	-27.9483	0	0	-28.1701	0	0
	-27.8163	0	0	-28.0391	0	0
	-27.6853	0	0	-27.9091	0	0
	-27.5533	0	0	-27.7791	0	0
	-27.4223	0	0	-27.6491	0	0
	-27.2913	0	0	-27.5191	0	0
	-27.1593	0	0	-27.3891	0	0
	-27.0283	0	0	-27.2591	0	0
	-26.8963	0	0	-27.1291	0	0
	-26.7653	0	0	-26.9991	0	0
	-26.6333	0	0	-26.8691	0	0
	-26.5023	0	0	-26.7381	0	0
	-26.3713	0	0	-26.6081	0	0
	-26.2393	0	0	-26.4781	0	0
	-26.1083	0	0	-26.3481	0	0
	-25.9763	0	0	-26.2181	0	0
	-25.8453	0	0	-26.0881	0	0
	-25.7143	0	0	-25.9581	0	0
	-25.5823	0	0	-25.8281	0	0
	-25.4513	0	0	-25.6981	0	0
	-25.3193	0	0	-25.5681	0	0
	-25.1883	0	0	-25.4371	0	0
	-25.0563	0	0	-25.3071	0	0
	-24.9253	0	0	-25.1771	0	0
	-24.7943	0	0	-25.0471	0	0
	-24.6623	0	0	-24.9171	0	0
	-24.5313	0	0	-24.7871	0	0
	-24.3993	0	0	-24.6571	0	0
	-24.2683	0	0	-24.5271	0	0
	-24.1363	0	0	-24.3971	0	0
	-24.0053	0	0	-24.2671	0	0
	-23.8743	0	0	-24.1361	0	0
	-23.7423	0	0	-24.0061	0	0
	-23.6113	0	0	-23.8761	0	0
	-23.4793	0	0	-23.7461	0	0
	-23.3483	0	0	-23.6161	0	0
	-23.2173	0	0	-23.4861	0	0
	-23.0853	0	0	-23.3561	0	0
	-22.9543	0	0	-23.2261	0	0
	-22.8223	0	0	-23.0961	0	0
	-22.6913	0	0	-22.9661	0	0
	-22.5593	0	0	-22.8351	0	0
	-22.4283	0	0	-22.7051	0	0
	-22.2973	0	0	-22.5751	0	0
	-22.1653	0	0	-22.4451	0	0
	-22.0343	0	0	-22.3151	0	0
	-21.9023	0	0	-22.1851	0	0
	-21.7713	0.00014	-0.00016	-22.0551	0	0
	-21.6393	0.00274	-0.00271	-21.9251	0	0
	-21.5083	0.00305	-0.00299	-21.7951	0	0
	-21.3773	0.00123	-0.0011	-21.6651	0	0
	-21.2453	0.00026	-0.00032	-21.5341	1e-05	1e-05
	-21.1143	0.00798	-0.00802	-21.4041	0.00436	0.00436
	-20.9823	0.00911	-0.00895	-21.2741	0.00929	0.00929
	-20.8513	0.00228	-0.002	-21.1441	0.001	0.001
	-20.7203	0	0	-21.0141	7e-05	7e-05
	-20.5883	0	0	-20.8841	0.00846	0.00846
	-20.4573	0	0	-20.7541	0.02847	0.02847
	-20.3253	0	0	-20.6241	0.0012	0.0012
	-20.1943	0	0	-20.4941	0	0
	-20.0623	0	0	-20.3631	0	0
	-19.9313	0	0	-20.2331	0	0
	-19.8003	0	0	-20.1031	0	0
	-19.6683	0	0	-19.9731	0	0
	-19.5373	0	0	-19.8431	0	0
	-19.4053	0	0	-19.7131	0	0
	-19.2743	0	0	-19.5831	0	0
	-19.1423	0	0	-19.4531	0	0
	-19.0113	0	0	-19.3231	0	0
	-18.8803	0	0	-19.1931	0	0
	-18.7483	0	0	-19.0621	0	0
	-18.6173	0	0	-18.9321	0	0
	-18.4853	2e-05	-2e-05	-18.8021	0	0
	-18.3543	0.00107	-0.00105	-18.6721	3e-05	3e-05
	-18.2233	0.00117	-0.00115	-18.5421	0.0002	0.0002
	-18.0913	0.00102	-0.00074	-18.4121	0.00019	0.00019
	-17.9603	0.00054	-0.00047	-18.2821	0.00311	0.00311
	-17.8283	0.0013	-0.00161	-18.1521	0.00306	0.00306
	-17.6973	0.00187	-0.00244	-18.0221	0.00181	0.00181
	-17.5653	0.00152	-0.00207	-17.8921	0.00325	0.00325
	-17.4343	0.0021	-0.00095	-17.7611	0.00673	0.00673
	-17.3033	0.0012	-0.0001	-17.6311	0.0049	0.0049
	-17.1713	0.00131	-0.00093	-17.5011	0.00072	0.00072
	-17.0403	0.0001	-0.00074	-17.3711	0	0
	-16.9083	1e-05	-0.0008	-17.2411	0.00021	0.00021
	-16.7773	0.00062	-0.00063	-17.1111	0.00025	0.00025
	-16.6463	0.00087	-0.00085	-16.9811	2e-05	2e-05
	-16.5143	0.00012	-0.00012	-16.8511	0.00112	0.00112
	-16.3833	0	0	-16.7211	0.00625	0.00625
	-16.2513	0	0	-16.5911	0.00491	0.00491
	-16.1203	0	0	-16.4601	0.00397	0.00397
	-15.9883	0	0	-16.3301	0.00033	0.00033
	-15.8573	0	0	-16.2001	0	0
	-15.7263	0.00083	-0.00038	-16.0701	0.00151	0.00151
	-15.5943	0.00368	-0.00342	-15.9401	0.0163	0.0163
	-15.4633	0.00362	-0.00343	-15.8101	0.01325	0.01325
	-15.3313	0.00283	-0.00294	-15.6801	0.00014	0.00014
	-15.2003	0.00536	-0.00442	-15.5501	7e-05	7e-05
	-15.0683	0.00531	-0.0049	-15.4201	0.0003	0.0003
	-14.9373	0.00287	-0.00411	-15.2901	0.01014	0.01014
	-14.8063	5e-05	-0.00018	-15.1591	0.02158	0.02158
	-14.6743	2e-05	-3e-05	-15.0291	0.00062	0.00062
	-14.5433	2e-05	-1e-05	-14.8991	0.00018	0.00018
	-14.4113	3e-05	0	-14.7691	1e-05	1e-05
	-14.2803	3e-05	-1e-05	-14.6391	3e-05	3e-05
	-14.1493	0.00019	-2e-05	-14.5091	0.00016	0.00016
	-14.0173	0.00281	-0.00054	-14.3791	3e-05	3e-05
	-13.8863	0.0029	-0.00286	-14.2491	9e-05	9e-05
	-13.7543	0.00159	-0.00289	-14.1191	0.00076	0.00076
	-13.6233	0	-0.00085	-13.9891	0.00159	0.00159
	-13.4913	0	-1e-05	-13.8581	0.02344	0.02344
	-13.3603	0	0	-13.7281	0.0059	0.0059
	-13.2293	0	0	-13.5981	0.0001	0.0001
	-13.0973	0	0	-13.4681	0.00026	0.00026
	-12.9663	0	0	-13.3381	0.00155	0.00155
	-12.8343	2e-05	-1e-05	-13.2081	0.00168	0.00168
	-12.7033	4e-05	-4e-05	-13.0781	0.00454	0.00454
	-12.5713	6e-05	-6e-05	-12.9481	0.00377	0.00377
	-12.4403	3e-05	-4e-05	-12.8181	0.01187	0.01187
	-12.3093	0	0	-12.6881	0.0274	0.0274
	-12.1773	0.00174	-0.00095	-12.5571	0.00341	0.00341
	-12.0463	0.01127	-0.00909	-12.4271	0.00085	0.00085
	-11.9143	0.02192	-0.01951	-12.2971	0.00057	0.00057
	-11.7833	0.016	-0.01595	-12.1671	6e-05	6e-05
	-11.6523	0.00482	-0.00604	-12.0371	0	0
	-11.5203	3e-05	-4e-05	-11.9071	4e-05	4e-05
	-11.3893	0	-1e-05	-11.7771	0.00031	0.00031
	-11.2573	0	0	-11.6471	0.00014	0.00014
	-11.1263	9e-05	0	-11.5171	0.0011	0.0011
	-10.9943	0.00125	-0.00076	-11.3861	0.02595	0.02595
	-10.8633	0.00336	-0.00354	-11.2561	0.04255	0.04255
	-10.7323	0.01855	-0.01889	-11.1261	0.02875	0.02875
	-10.6003	0.0233	-0.02254	-10.9961	0.01021	0.01021
	-10.4693	0.01125	-0.00888	-10.8661	0.00478	0.00478
	-10.3373	0.00459	-0.00466	-10.7361	0.00754	0.00754
	-10.2063	0.00402	-0.00322	-10.6061	0.00167	0.00167
	-10.0753	0.00784	-0.00675	-10.4761	0.00203	0.00203
	-9.94334	0.00483	-0.00528	-10.3461	0.00687	0.00687
	-9.81234	0.00793	-0.00696	-10.2161	0.07647	0.07647
	-9.68034	0.00327	-0.00366	-10.0851	0.04311	0.04311
	-9.54934	0.00299	-0.00427	-9.95511	0.03807	0.03807
	-9.41734	0.0073	-0.00501	-9.82511	0.00529	0.00529
	-9.28634	0.02637	-0.01491	-9.69511	0.02393	0.02393
	-9.15534	0.02642	-0.02804	-9.56511	0.11214	0.11214
	-9.02334	0.02249	-0.02438	-9.43511	0.02551	0.02551
	-8.89234	0.00745	-0.00588	-9.30511	0.00458	0.00458
	-8.76034	0.0285	-0.0167	-9.17511	0.00047	0.00047
	-8.62934	0.02541	-0.02568	-9.04511	0.0001	0.0001
	-8.49734	0.00744	-0.01114	-8.91511	0.00243	0.00243
	-8.36634	0.00572	-0.00388	-8.78411	0.00931	0.00931
	-8.23534	0.00478	-0.00643	-8.65411	0.00393	0.00393
	-8.10334	0.00154	-0.00128	-8.52411	0.00392	0.00392
	-7.97234	0.00302	-0.00279	-8.39411	0.00088	0.00088
	-7.84034	0.00796	-0.00786	-8.26411	0.00322	0.00322
	-7.70934	0.00479	-0.00325	-8.13411	0.02014	0.02014
	-7.57834	0.00524	-0.00573	-8.00411	0.0179	0.0179
	-7.44634	0.0079	-0.00804	-7.87411	0.04218	0.04218
	-7.31534	0.01828	-0.00979	-7.74411	0.06666	0.06666
	-7.18334	0.04514	-0.03357	-7.61411	0.07944	0.07944
	-7.05234	0.05226	-0.04224	-7.48311	0.03003	0.03003
	-6.92034	0.01365	-0.01603	-7.35311	0.01409	0.01409
	-6.78934	0.01143	-0.00945	-7.22311	0.00821	0.00821
	-6.65834	0.01488	-0.00918	-7.09311	0.02011	0.02011
	-6.52634	0.38092	-0.19824	-6.96311	0.03806	0.03806
	-6.39534	0.2812	-0.34175	-6.83311	0.12177	0.12177
	-6.26334	0.01715	-0.02913	-6.70311	0.09499	0.09499
	-6.13234	0.05521	-0.03693	-6.57311	0.15938	0.15938
	-6.00034	0.09156	-0.05982	-6.44311	0.26427	0.26427
	-5.86934	0.13572	-0.10339	-6.31311	0.0805	0.0805
	-5.73834	0.00795	-0.02173	-6.18211	0.13762	0.13762
	-5.60634	0.00148	-0.00137	-6.05211	0.1273	0.1273
	-5.47534	0.00074	-0.00067	-5.92211	0.92292	0.92292
	-5.34334	0.00037	-0.00053	-5.79211	0.55645	0.55645
	-5.21234	1e-05	-6e-05	-5.66211	0.10021	0.10021
	-5.08134	0.04012	-0.00019	-5.53211	0.01689	0.01689
	-4.94934	0.34069	-0.01807	-5.40211	0.03085	0.03085
	-4.81834	0.92905	-0.579	-5.27211	0.0143	0.0143
	-4.68634	0.3598	-0.68444	-5.14211	0.00332	0.00332
	-4.55534	0.08626	-0.30094	-5.01211	0.006	0.006
	-4.42334	0.0247	-0.02842	-4.88111	0.13635	0.13635
	-4.29234	0.00649	-0.00411	-4.75111	1.553	1.553
	-4.16134	0.02966	-0.01467	-4.62111	2.14615	2.14615
	-4.02934	0.06113	-0.04189	-4.49111	0.14676	0.14676
	-3.89834	0.01807	-0.01881	-4.36111	0.06358	0.06358
	-3.76634	0.01368	-0.00858	-4.23111	0.06344	0.06344
	-3.63534	0.08045	-0.04398	-4.10111	0.07938	0.07938
	-3.50334	0.07631	-0.04443	-3.97111	0.07256	0.07256
	-3.37234	0.02435	-0.02783	-3.84111	0.05416	0.05416
	-3.24134	0.04934	-0.02117	-3.71111	0.03377	0.03377
	-3.10934	0.10486	-0.04853	-3.58011	0.13523	0.13523
	-2.97834	0.02673	-0.03363	-3.45011	0.31428	0.31428
	-2.84634	0.04503	-0.01709	-3.32011	0.11707	0.11707
	-2.71534	0.07024	-0.04838	-3.19011	0.3922	0.3922
	-2.58434	0.1464	-0.04363	-3.06011	0.4248	0.4248
	-2.45234	0.16728	-0.06897	-2.93011	0.65128	0.65128
	-2.32134	0.11757	-0.06102	-2.80011	0.89883	0.89883
	-2.18934	0.06314	-0.02556	-2.67011	0.36401	0.36401
	-2.05834	0.82512	-0.0934	-2.54011	0.67137	0.67137
	-1.92634	1.1945	-0.08038	-2.40911	0.46124	0.46124
	-1.79534	5.02761	-0.03482	-2.27911	0.27964	0.27964
	-1.66434	1.72658	-0.15057	-2.14911	0.75034	0.75034
	-1.53234	0.62497	-1.37274	-2.01911	0.21823	0.21823
	-1.40134	2.07637	-1.55524	-1.88911	3.2966	3.2966
	-1.26934	3.65548	-0.23018	-1.75911	3.83741	3.83741
	-1.13834	3.10389	-0.81031	-1.62911	12.5343	12.5343
	-1.00734	2.87269	-3.00633	-1.49911	3.90532	3.90532
	-0.87534	1.16064	-1.77068	-1.36911	7.2901	7.2901
	-0.74434	1.68202	-2.31035	-1.23911	7.2921	7.2921
	-0.61234	0.80456	-3.095	-1.10811	3.25668	3.25668
	-0.48134	0.62162	-1.9057	-0.97811	1.18916	1.18916
	-0.34934	0.05	-2.80611	-0.84811	3.13683	3.13683
	-0.21834	0.01201	-2.23808	-0.71811	1.57763	1.57763
	-0.08734	0.00051	-0.07164	-0.58811	0.49543	0.49543
	0.04466	0.04424	-0.04509	-0.45811	0.19412	0.19412
	0.17566	0.13314	-1.27617	-0.32811	0.48968	0.48968
	0.30766	0.14986	-0.47703	-0.19811	0.03709	0.03709
	0.43866	0.02032	-0.22641	-0.06811	0.00206	0.00206
	0.57066	0.09018	-0.39222	0.06189	0.00268	0.00268
	0.70166	0.04688	-1.16882	0.19289	0.0001	0.0001
	0.83266	0.15964	-0.19725	0.32289	0	0
	0.96466	4.24828	-0.55502	0.45289	0	0
	1.09566	0.7824	-0.1349	0.58289	0	0
	1.22766	0.00039	-0.01032	0.71289	0.00014	0.00014
	1.35866	0.03304	-2.14984	0.84289	0.05959	0.05959
	1.48966	0.03666	-3.28642	0.97289	0.26055	0.26055
	1.62166	0.03188	-0.06752	1.10289	0.25732	0.25732
	1.75266	0.0452	-0.08162	1.23289	0.21906	0.21906
	1.88466	0.02539	-0.06056	1.36289	2.11555	2.11555
	2.01566	0.02494	-0.04093	1.49389	7.6864	7.6864
	2.14766	0.03384	-0.05921	1.62389	0.01887	0.01887
	2.27866	0.01973	-0.03866	1.75389	0	0
	2.40966	0.00419	-0.00727	1.88389	1e-05	1e-05
	2.54166	0.01266	-0.01643	2.01389	0.00115	0.00115
	2.67266	0.02004	-0.02814	2.14389	0.00292	0.00292
	2.80466	0.00968	-0.01573	2.27389	0.00053	0.00053
	2.93566	0.01975	-0.02107	2.40389	0.00414	0.00414
	3.06766	0.02549	-0.02661	2.53389	0.01344	0.01344
	3.19866	0.01612	-0.03026	2.66389	0.04007	0.04007
	3.32966	0.02369	-0.02984	2.79489	0.15532	0.15532
	3.46166	0.01235	-0.02058	2.92489	0.14916	0.14916
	3.59266	0.02662	-0.01445	3.05489	0.05707	0.05707
	3.72466	0.0316	-0.02425	3.18489	0.01405	0.01405
	3.85566	0.01427	-0.05988	3.31489	6e-05	6e-05
	3.98666	0.00077	-0.02016	3.44489	0	0
	4.11866	0.02184	-0.0047	3.57489	0.00175	0.00175
	4.24966	0.09614	-0.00778	3.70489	0.00997	0.00997
	4.38166	0.00292	-0.0852	3.83489	0.01677	0.01677
	4.51266	0.00234	-0.07091	3.96489	0.01376	0.01376
	4.64466	0.00367	-0.00258	4.09589	0.01579	0.01579
	4.77566	0.16215	-0.00353	4.22589	0.005	0.005
	4.90666	0.02877	-0.01039	4.35589	0.01129	0.01129
	5.03866	0.27062	-0.26219	4.48589	0.01823	0.01823
	5.16966	0.10749	-0.10268	4.61589	0.01538	0.01538
	5.30166	0.03932	-0.19499	4.74589	0.06688	0.06688
	5.43266	0.05189	-0.10732	4.87589	0.04905	0.04905
	5.56366	0.01424	-0.0482	5.00589	0.03375	0.03375
	5.69566	0.03267	-0.0961	5.13589	0.14808	0.14808
	5.82666	0.00801	-0.01935	5.26589	0.33422	0.33422
	5.95866	0.00825	-0.00583	5.39689	0.05778	0.05778
	6.08966	0.01247	-0.02015	5.52689	0.00306	0.00306
	6.22166	0.03633	-0.03184	5.65689	0.00806	0.00806
	6.35266	0.04403	-0.04807	5.78689	0.02024	0.02024
	6.48366	0.02684	-0.05258	5.91689	0.06883	0.06883
	6.61566	0.00273	-0.02034	6.04689	0.11589	0.11589
	6.74666	0.00194	-0.00196	6.17689	0.22781	0.22781
	6.87866	0.00269	-0.0036	6.30689	0.21423	0.21423
	7.00966	0.00326	-0.00415	6.43689	0.0829	0.0829
	7.14166	0.01378	-0.01516	6.56689	0.05699	0.05699
	7.27266	0.0029	-0.00405	6.69789	0.03343	0.03343
	7.40366	0.00551	-0.00467	6.82789	0.04807	0.04807
	7.53566	0.00741	-0.00784	6.95789	0.05408	0.05408
	7.66666	0.00339	-0.00495	7.08789	0.02654	0.02654
	7.79866	0.00748	-0.00675	7.21789	0.02164	0.02164
	7.92966	0.01042	-0.0113	7.34789	0.04342	0.04342
	8.06066	0.01049	-0.01165	7.47789	0.01987	0.01987
	8.19266	0.00815	-0.00909	7.60789	0.02693	0.02693
	8.32366	0.00948	-0.01107	7.73789	0.03676	0.03676
	8.45566	0.01117	-0.01176	7.86889	0.02697	0.02697
	8.58666	0.01152	-0.0104	7.99889	0.02645	0.02645
	8.71866	0.00492	-0.00875	8.12889	0.01889	0.01889
	8.84966	0.01443	-0.01116	8.25889	0.00987	0.00987
	8.98066	0.01068	-0.0132	8.38889	0.02362	0.02362
	9.11266	0.0331	-0.02572	8.51889	0.02359	0.02359
	9.24366	0.03338	-0.03422	8.64889	0.01877	0.01877
	9.37566	0.04612	-0.05209	8.77889	0.02399	0.02399
	9.50666	0.0096	-0.01273	8.90889	0.00839	0.00839
	9.63866	0.00181	-0.00232	9.03889	0.01108	0.01108
	9.76966	0.00014	-0.00169	9.16989	0.0018	0.0018
	9.90066	0	0	9.29989	0	0
	10.0327	0	0	9.42989	0	0
	10.1637	0	0	9.55989	0	0
	10.2957	0	0	9.68989	0	0
	10.4267	0	0	9.81989	0	0
	10.5577	0	0	9.94989	0	0
	10.6897	0	0	10.0799	0	0
	10.8207	0	0	10.2099	0	0
	10.9527	0	0	10.3399	0	0
	11.0837	0	0	10.4709	0	0
	11.2157	0	0	10.6009	0	0
	11.3467	0	0	10.7309	0	0
	11.4777	0	0	10.8609	0	0

## Sheet: Figure 3i
Figure 3i		2e- ORR and H2O2RR		4e- ORR
		CoPc-O-COF	CoPc-S-COF	CoPc-O-COF	CoPc-S-COF
	O2	0	0	0	0
	OOH*	-1.29	-1.07	-1.29	-1.07
	H2O2	-0.18	-0.44	-	-
	O*	-	-	0.19	0.37
	OH*	-0.58	-0.64	-0.58	-0.64
	OH-	0	0	0	0
				--	--
