# Supplementary material for: Dithiine-linked metalphthalocyanine framework with undulated layers for highly efficient and stable H2O2 electroproduction
Source: Nat Commun. 2024 Jan 23;15:678. doi: 10.1038/s41467-024-44899-8 (PMC10805717; doi:10.1038/s41467-024-44899-8)
Supplement: Supplementary file 3 — Source data [file 41467_2024_44899_MOESM3_ESM.zip › source data/Figure 4.xlsx]

## Sheet: Figure 4b
Figure 4b	CoPc-O-COF			CoPc-S-COF
		j (mA cm-2)			j (mA cm-2)
	Potential (V vs RHE)	O2,ORR	H2O2,ORR	Potential (V vs RHE)	O2,ORR	H2O2,ORR
	1.0528	0.00413	0.03564	1.0528	0.00966	0.04192
	1.0518	0.00415	0.03588	1.0518	0.00965	0.04188
	1.0508	0.00413	0.03584	1.0508	0.00952	0.04244
	1.0498	0.00407	0.0356	1.0498	0.00945	0.0432
	1.0488	0.00404	0.03592	1.0488	0.00944	0.04128
	1.0478	0.00401	0.03608	1.0478	0.00941	0.04196
	1.0468	0.00399	0.03596	1.0468	0.00944	0.04008
	1.0458	0.00401	0.03624	1.0458	0.00934	0.04104
	1.0448	0.00406	0.0374	1.0448	0.00923	0.04076
	1.0438	0.00406	0.03764	1.0438	0.00922	0.04392
	1.0428	0.00402	0.0374	1.0428	0.00921	0.0416
	1.0418	0.00402	0.03692	1.0418	0.00916	0.04212
	1.0408	0.00399	0.037	1.0408	0.00923	0.03868
	1.0398	0.00393	0.03708	1.0398	0.00926	0.04148
	1.0388	0.00388	0.037	1.0388	0.00923	0.04236
	1.0378	0.00388	0.03672	1.0378	0.00917	0.03984
	1.0368	0.00392	0.03804	1.0368	0.00909	0.03944
	1.0358	0.00383	0.03804	1.0358	0.009	0.03984
	1.0348	0.00383	0.03748	1.0348	0.00887	0.0404
	1.0338	0.00384	0.03732	1.0338	0.00887	0.03884
	1.0328	0.00382	0.03764	1.0328	0.0088	0.04096
	1.0318	0.00382	0.0376	1.0318	0.00866	0.03952
	1.0308	0.00387	0.03744	1.0308	0.00866	0.04016
	1.0298	0.00383	0.03712	1.0298	0.00857	0.03996
	1.0288	0.00384	0.03792	1.0288	0.00853	0.0412
	1.0278	0.0038	0.03796	1.0278	0.00854	0.04184
	1.0268	0.00379	0.03772	1.0268	0.00846	0.04256
	1.0258	0.00387	0.03744	1.0258	0.00838	0.04048
	1.0248	0.00385	0.03808	1.0248	0.00838	0.0398
	1.0238	0.00388	0.03808	1.0238	0.00843	0.04012
	1.0228	0.00388	0.03792	1.0228	0.00843	0.03952
	1.0218	0.0039	0.03724	1.0218	0.00838	0.04204
	1.0208	0.00389	0.03796	1.0208	0.00834	0.0412
	1.0198	0.00386	0.03776	1.0198	0.00828	0.04068
	1.0188	0.00382	0.03732	1.0188	0.00823	0.03904
	1.0178	0.00379	0.03748	1.0178	0.00822	0.03952
	1.0168	0.00375	0.03808	1.0168	0.00822	0.04096
	1.0158	0.00372	0.0378	1.0158	0.00815	0.03872
	1.0148	0.00371	0.03764	1.0148	0.00813	0.0414
	1.0138	0.00378	0.03852	1.0138	0.00803	0.04084
	1.0128	0.00374	0.03856	1.0128	0.00785	0.04316
	1.0118	0.00368	0.03808	1.0118	0.0078	0.03844
	1.0108	0.00365	0.03776	1.0108	0.0078	0.04216
	1.0098	0.00368	0.038	1.0098	0.0078	0.04112
	1.0088	0.00367	0.03808	1.0088	0.00776	0.04196
	1.0078	0.00363	0.0378	1.0078	0.00768	0.04164
	1.0068	0.00361	0.03764	1.0068	0.00767	0.04092
	1.0058	0.00367	0.03768	1.0058	0.00763	0.04236
	1.0048	0.00373	0.03748	1.0048	0.00763	0.04156
	1.0038	0.00373	0.03732	1.0038	0.00761	0.03996
	1.0028	0.00364	0.03712	1.0028	0.00752	0.04076
	1.0018	0.00357	0.03684	1.0018	0.00751	0.04056
	1.0008	0.00354	0.03724	1.0008	0.00746	0.04136
	0.9998	0.00355	0.03724	0.9998	0.00743	0.04164
	0.9988	0.00357	0.037	0.9988	0.00739	0.04104
	0.9978	0.00357	0.03688	0.9978	0.00732	0.04096
	0.9968	0.00357	0.03696	0.9968	0.00732	0.04184
	0.9958	0.00366	0.03656	0.9958	0.00734	0.04028
	0.9948	0.00364	0.03668	0.9948	0.00733	0.04444
	0.9938	0.00368	0.0362	0.9938	0.00734	0.04028
	0.9928	0.00365	0.03632	0.9928	0.0073	0.04132
	0.9918	0.00363	0.03644	0.9918	0.0073	0.03876
	0.9908	0.00362	0.03724	0.9908	0.00728	0.04304
	0.9898	0.00378	0.03828	0.9898	0.00724	0.04004
	0.9888	0.00376	0.03932	0.9888	0.00723	0.0406
	0.9878	0.0037	0.039	0.9878	0.00724	0.04032
	0.9868	0.00365	0.03908	0.9868	0.00727	0.04296
	0.9858	0.00363	0.03876	0.9858	0.00732	0.04148
	0.9848	0.00361	0.03884	0.9848	0.00732	0.04168
	0.9838	0.00356	0.03876	0.9838	0.00726	0.04184
	0.9828	0.00354	0.03864	0.9828	0.00719	0.04096
	0.9818	0.0035	0.03836	0.9818	0.00711	0.04232
	0.9808	0.0035	0.0386	0.9808	0.00708	0.04328
	0.9798	0.00346	0.0386	0.9798	0.00706	0.04236
	0.9788	0.00344	0.03888	0.9788	0.00699	0.0424
	0.9778	0.0034	0.0384	0.9778	0.00696	0.0414
	0.9768	0.00338	0.03832	0.9768	0.00688	0.04088
	0.9758	0.0034	0.0382	0.9758	0.00679	0.04212
	0.9748	0.0034	0.03832	0.9748	0.00671	0.04128
	0.9738	0.00339	0.03744	0.9738	0.00664	0.04256
	0.9728	0.00339	0.0382	0.9728	0.00662	0.0426
	0.9718	0.00335	0.03832	0.9718	0.00661	0.04284
	0.9708	0.00335	0.03796	0.9708	0.0066	0.04312
	0.9698	0.00333	0.03756	0.9698	0.00657	0.0398
	0.9688	0.0033	0.03884	0.9688	0.00651	0.04044
	0.9678	0.00326	0.03844	0.9678	0.00646	0.04208
	0.9668	0.00326	0.03772	0.9668	0.00642	0.04312
	0.9658	0.00333	0.03764	0.9658	0.00639	0.04136
	0.9648	0.00334	0.03828	0.9648	0.00636	0.0408
	0.9638	0.00333	0.03784	0.9638	0.00632	0.04152
	0.9628	0.00333	0.0374	0.9628	0.00628	0.0414
	0.9618	0.0033	0.0374	0.9618	0.00622	0.04076
	0.9608	0.00331	0.03816	0.9608	0.00621	0.0406
	0.9598	0.00333	0.03756	0.9598	0.00618	0.04216
	0.9588	0.00332	0.0376	0.9588	0.00618	0.04168
	0.9578	0.00332	0.03736	0.9578	0.00617	0.04128
	0.9568	0.00329	0.03808	0.9568	0.00614	0.04092
	0.9558	0.00328	0.03812	0.9558	0.0061	0.03976
	0.9548	0.00332	0.03764	0.9548	0.0061	0.0428
	0.9538	0.0033	0.0372	0.9538	0.00611	0.04236
	0.9528	0.00331	0.0374	0.9528	0.0061	0.04
	0.9518	0.0033	0.03724	0.9518	0.00614	0.04376
	0.9508	0.00332	0.03712	0.9508	0.00612	0.04516
	0.9498	0.00331	0.03672	0.9498	0.0061	0.04248
	0.9488	0.00328	0.03704	0.9488	0.0061	0.04004
	0.9478	0.00323	0.03716	0.9478	0.00607	0.04176
	0.9468	0.00317	0.03692	0.9468	0.00603	0.04232
	0.9458	0.00312	0.03644	0.9458	0.00596	0.043
	0.9448	0.0031	0.0368	0.9448	0.00589	0.03976
	0.9438	0.00308	0.03624	0.9438	0.00584	0.0448
	0.9428	0.00306	0.03604	0.9428	0.0058	0.04144
	0.9418	0.00308	0.03616	0.9418	0.00579	0.04296
	0.9408	0.00309	0.03656	0.9408	0.00576	0.04252
	0.9398	0.00308	0.03644	0.9398	0.00572	0.04224
	0.9388	0.00307	0.036	0.9388	0.00569	0.04156
	0.9378	0.00306	0.03592	0.9378	0.00567	0.04144
	0.9368	0.00303	0.03592	0.9368	0.00564	0.04196
	0.9358	0.00301	0.03552	0.9358	0.00563	0.04248
	0.9348	0.00304	0.03536	0.9348	0.00557	0.04444
	0.9338	0.00303	0.0354	0.9338	0.00554	0.0414
	0.9328	0.003	0.0356	0.9328	0.00551	0.04112
	0.9318	0.003	0.03516	0.9318	0.00544	0.041
	0.9308	0.00297	0.035	0.9308	0.0054	0.0416
	0.9298	0.00296	0.0346	0.9298	0.00538	0.04116
	0.9288	0.00294	0.0346	0.9288	0.00534	0.04152
	0.9278	0.00293	0.03464	0.9278	0.00532	0.0418
	0.9268	0.0029	0.0342	0.9268	0.00529	0.04244
	0.9258	0.00287	0.03384	0.9258	0.00528	0.042
	0.9248	0.00285	0.03372	0.9248	0.00526	0.043
	0.9238	0.00282	0.03368	0.9238	0.00523	0.04248
	0.9228	0.00279	0.03332	0.9228	0.0052	0.04248
	0.9218	0.00277	0.0332	0.9218	0.00513	0.04288
	0.9208	0.00277	0.03296	0.9208	0.00512	0.04504
	0.9198	0.00278	0.03312	0.9198	0.00511	0.04468
	0.9188	0.00276	0.03272	0.9188	0.00509	0.04436
	0.9178	0.00278	0.03264	0.9178	0.00508	0.0432
	0.9168	0.0028	0.03248	0.9168	0.00504	0.04368
	0.9158	0.0028	0.03264	0.9158	0.005	0.04076
	0.9148	0.00278	0.03192	0.9148	0.00497	0.04436
	0.9138	0.00275	0.03192	0.9138	0.00492	0.043
	0.9128	0.00272	0.03208	0.9128	0.00488	0.042
	0.9118	0.00267	0.0324	0.9118	0.00487	0.04348
	0.9108	0.00264	0.03192	0.9108	0.00486	0.04568
	0.9098	0.00262	0.03184	0.9098	0.00482	0.04304
	0.9088	0.00261	0.03112	0.9088	0.0048	0.04212
	0.9078	0.00258	0.03128	0.9078	0.00476	0.04184
	0.9068	0.00255	0.03044	0.9068	0.00472	0.04504
	0.9058	0.00251	0.03052	0.9058	0.00469	0.04348
	0.9048	0.00248	0.03	0.9048	0.00465	0.04444
	0.9038	0.00248	0.02972	0.9038	0.00461	0.04264
	0.9028	0.00248	0.02904	0.9028	0.00457	0.04452
	0.9018	0.00247	0.02932	0.9018	0.00454	0.04276
	0.9008	0.00244	0.02856	0.9008	0.00449	0.04348
	0.8998	0.00241	0.02876	0.8998	0.00445	0.04424
	0.8988	0.00237	0.02796	0.8988	0.0044	0.04392
	0.8978	0.00235	0.02832	0.8978	0.00431	0.04156
	0.8968	0.00231	0.02732	0.8968	0.00425	0.04292
	0.8958	0.0023	0.02784	0.8958	0.0042	0.04292
	0.8948	0.00227	0.02688	0.8948	0.00413	0.04248
	0.8938	0.00226	0.0272	0.8938	0.0041	0.04152
	0.8928	0.00224	0.02624	0.8928	0.00403	0.04188
	0.8918	0.0022	0.02636	0.8918	0.00394	0.0412
	0.8908	0.00218	0.02552	0.8908	0.0039	0.04088
	0.8898	0.00214	0.02552	0.8898	0.00383	0.04016
	0.8888	0.00211	0.0246	0.8888	0.00376	0.04036
	0.8878	0.00208	0.02488	0.8878	0.0037	0.03972
	0.8868	0.00204	0.02432	0.8868	0.00364	0.03956
	0.8858	0.00201	0.02396	0.8858	0.00356	0.03896
	0.8848	0.00198	0.0234	0.8848	0.00348	0.0386
	0.8838	0.00195	0.0236	0.8838	0.00345	0.03788
	0.8828	0.00192	0.02296	0.8828	0.00337	0.0374
	0.8818	0.0019	0.02292	0.8818	0.00329	0.03688
	0.8808	0.00187	0.02224	0.8808	0.00322	0.0364
	0.8798	0.00183	0.02256	0.8798	0.00313	0.03596
	0.8788	0.00178	0.0214	0.8788	0.00304	0.03568
	0.8778	0.00174	0.021	0.8778	0.00296	0.03504
	0.8768	0.0017	0.02048	0.8768	0.00284	0.03468
	0.8758	0.00166	0.02024	0.8758	0.00275	0.03408
	0.8748	0.0016	0.01984	0.8748	0.00268	0.03372
	0.8738	0.00154	0.01948	0.8738	0.00256	0.03316
	0.8728	0.00147	0.01868	0.8728	0.00247	0.03268
	0.8718	0.0014	0.01856	0.8718	0.00239	0.03208
	0.8708	0.00134	0.01804	0.8708	0.00228	0.03176
	0.8698	0.00128	0.01776	0.8698	0.00217	0.03104
	0.8688	0.00122	0.0172	0.8688	0.00206	0.03076
	0.8678	0.00115	0.01708	0.8678	0.00194	0.03012
	0.8668	0.00108	0.01652	0.8668	0.00181	0.0298
	0.8658	0.001	0.01624	0.8658	0.00172	0.02908
	0.8648	0.0009484	0.01564	0.8648	0.00159	0.02884
	0.8638	0.0008788	0.01548	0.8638	0.00146	0.0282
	0.8628	0.000804	0.01512	0.8628	0.00134	0.0282
	0.8618	0.0007116	0.01448	0.8618	0.0012	0.0276
	0.8608	0.0006196	0.01416	0.8608	0.00104	0.02728
	0.8598	0.0005124	0.01368	0.8598	0.0009008	0.02652
	0.8588	0.0004108	0.01332	0.8588	0.0007532	0.02616
	0.8578	0.00028912	0.0128	0.8578	0.0005964	0.02544
	0.8568	0.00017732	0.01272	0.8568	0.000452	0.0252
	0.8558	6.708e-05	0.01176	0.8558	0.00028912	0.02456
	0.8548	-5.04e-05	0.01152	0.8548	0.00011084	0.0242
	0.8538	-0.00017228	0.01076	0.8538	-5.576e-05	0.02364
	0.8528	-0.0003058	0.011	0.8528	-0.0002296	0.02324
	0.8518	-0.0004436	0.0102	0.8518	-0.0004148	0.02264
	0.8508	-0.0005872	0.0102	0.8508	-0.0006096	0.02224
	0.8498	-0.0007412	0.00916	0.8498	-0.0008104	0.02164
	0.8488	-0.0008888	0.00907	0.8488	-0.0009988	0.02132
	0.8478	-0.00105	0.00806	0.8478	-0.00122	0.02072
	0.8468	-0.00122	0.00814	0.8468	-0.00144	0.0204
	0.8458	-0.00138	0.00713	0.8458	-0.00165	0.0198
	0.8448	-0.00155	0.0073	0.8448	-0.00191	0.01944
	0.8438	-0.00174	0.0064	0.8438	-0.00215	0.01884
	0.8428	-0.00194	0.00639	0.8428	-0.00237	0.01848
	0.8418	-0.00214	0.00537	0.8418	-0.00264	0.01788
	0.8408	-0.00237	0.00519	0.8408	-0.0029	0.01748
	0.8398	-0.00256	0.0043	0.8398	-0.00311	0.01692
	0.8388	-0.0028	0.0045	0.8388	-0.0034	0.01652
	0.8378	-0.003	0.00342	0.8378	-0.00368	0.01596
	0.8368	-0.00327	0.00341	0.8368	-0.00391	0.01556
	0.8358	-0.00349	0.00247	0.8358	-0.00423	0.01504
	0.8348	-0.00376	0.0025	0.8348	-0.00453	0.01464
	0.8338	-0.00401	0.00151	0.8338	-0.00475	0.0142
	0.8328	-0.00429	0.00156	0.8328	-0.00508	0.01376
	0.8318	-0.00458	0.000656	0.8318	-0.00539	0.01324
	0.8308	-0.00484	0.000564	0.8308	-0.00562	0.01284
	0.8298	-0.00516	-0.000376	0.8298	-0.006	0.0124
	0.8288	-0.00542	-0.000268	0.8288	-0.00635	0.01188
	0.8278	-0.00578	-0.00127	0.8278	-0.0066	0.0118
	0.8268	-0.00605	-0.00135	0.8268	-0.007	0.01128
	0.8258	-0.00644	-0.00247	0.8258	-0.00737	0.01092
	0.8248	-0.00674	-0.00244	0.8248	-0.0076	0.01044
	0.8238	-0.00714	-0.00334	0.8238	-0.00799	0.00996
	0.8228	-0.00744	-0.00338	0.8228	-0.00844	0.00956
	0.8218	-0.00788	-0.00437	0.8218	-0.00868	0.00912
	0.8208	-0.0082	-0.00446	0.8208	-0.00909	0.00868
	0.8198	-0.0086	-0.00506	0.8198	-0.00956	0.00824
	0.8188	-0.00902	-0.00542	0.8188	-0.00981	0.00784
	0.8178	-0.00937	-0.00629	0.8178	-0.01026	0.00744
	0.8168	-0.00986	-0.00638	0.8168	-0.01073	0.007
	0.8158	-0.01015	-0.0071	0.8158	-0.01102	0.00664
	0.8148	-0.0107	-0.00721	0.8148	-0.01154	0.0062
	0.8138	-0.01101	-0.00813	0.8138	-0.01209	0.00584
	0.8128	-0.01157	-0.00837	0.8128	-0.0124	0.00544
	0.8118	-0.01197	-0.00906	0.8118	-0.01289	0.00508
	0.8108	-0.0125	-0.00932	0.8108	-0.01351	0.00472
	0.8098	-0.0129	-0.01022	0.8098	-0.01376	0.00436
	0.8088	-0.0134	-0.01044	0.8088	-0.0143	0.00399
	0.8078	-0.01388	-0.01102	0.8078	-0.01494	0.00367
	0.8068	-0.01433	-0.01154	0.8068	-0.01531	0.00333
	0.8058	-0.01494	-0.01206	0.8058	-0.01578	0.00302
	0.8048	-0.01534	-0.01255	0.8048	-0.01645	0.00269
	0.8038	-0.01601	-0.01314	0.8038	-0.01683	0.0024
	0.8028	-0.01633	-0.01342	0.8028	-0.01732	0.0021
	0.8018	-0.01705	-0.01409	0.8018	-0.01798	0.00182
	0.8008	-0.01741	-0.0146	0.8008	-0.01839	0.00152
	0.7998	-0.01818	-0.01497	0.7998	-0.01886	0.00125
	0.7988	-0.01862	-0.0154	0.7988	-0.01966	0.0009928
	0.7978	-0.01931	-0.01602	0.7978	-0.02014	0.0007604
	0.7968	-0.01977	-0.01646	0.7968	-0.02054	0.0005144
	0.7958	-0.02036	-0.01676	0.7958	-0.02143	0.00027964
	0.7948	-0.02098	-0.01743	0.7948	-0.02178	6.584e-05
	0.7938	-0.02144	-0.0179	0.7938	-0.0222	-0.00013196
	0.7928	-0.02226	-0.01838	0.7928	-0.02304	-0.00032156
	0.7918	-0.0226	-0.01876	0.7918	-0.02358	-0.0005128
	0.7908	-0.0235	-0.01932	0.7908	-0.02394	-0.0006868
	0.7898	-0.0238	-0.01972	0.7898	-0.02484	-0.0008524
	0.7888	-0.02468	-0.0203	0.7888	-0.02535	-0.00101
	0.7878	-0.02509	-0.02063	0.7878	-0.02576	-0.00116
	0.7868	-0.02588	-0.02118	0.7868	-0.02662	-0.0013
	0.7858	-0.02644	-0.02158	0.7858	-0.02712	-0.00144
	0.7848	-0.02723	-0.02204	0.7848	-0.02738	-0.00156
	0.7838	-0.0277	-0.02244	0.7838	-0.02846	-0.00169
	0.7828	-0.0284	-0.02298	0.7828	-0.02908	-0.0018
	0.7818	-0.02908	-0.02337	0.7818	-0.02936	-0.00192
	0.7808	-0.02959	-0.02388	0.7808	-0.03043	-0.00203
	0.7798	-0.03063	-0.02418	0.7798	-0.03101	-0.00216
	0.7788	-0.03095	-0.02467	0.7788	-0.03115	-0.00227
	0.7778	-0.03212	-0.02512	0.7778	-0.03233	-0.00238
	0.7768	-0.03233	-0.02556	0.7768	-0.03305	-0.00248
	0.7758	-0.03347	-0.02594	0.7758	-0.0332	-0.00258
	0.7748	-0.03375	-0.02642	0.7748	-0.03446	-0.00268
	0.7738	-0.03474	-0.0268	0.7738	-0.03513	-0.00276
	0.7728	-0.03534	-0.02726	0.7728	-0.03532	-0.00286
	0.7718	-0.03608	-0.02761	0.7718	-0.03629	-0.00295
	0.7708	-0.03676	-0.02808	0.7708	-0.03706	-0.00305
	0.7698	-0.03736	-0.02847	0.7698	-0.0372	-0.00314
	0.7688	-0.03824	-0.02891	0.7688	-0.03843	-0.00322
	0.7678	-0.03867	-0.02927	0.7678	-0.03933	-0.00331
	0.7668	-0.03986	-0.02968	0.7668	-0.03936	-0.0034
	0.7658	-0.04016	-0.03005	0.7658	-0.04052	-0.00346
	0.7648	-0.04148	-0.03045	0.7648	-0.04144	-0.00352
	0.7638	-0.04168	-0.03082	0.7638	-0.04132	-0.00358
	0.7628	-0.04284	-0.03122	0.7628	-0.04264	-0.00365
	0.7618	-0.04316	-0.0316	0.7618	-0.0436	-0.00371
	0.7608	-0.04416	-0.03198	0.7608	-0.04356	-0.00378
	0.7598	-0.04484	-0.0324	0.7598	-0.04476	-0.00384
	0.7588	-0.04568	-0.03276	0.7588	-0.04584	-0.00392
	0.7578	-0.04644	-0.03315	0.7578	-0.04588	-0.00398
	0.7568	-0.047	-0.03348	0.7568	-0.04688	-0.00404
	0.7558	-0.04812	-0.03387	0.7558	-0.04796	-0.00408
	0.7548	-0.04828	-0.03422	0.7548	-0.04792	-0.00416
	0.7538	-0.0498	-0.03457	0.7538	-0.0492	-0.00424
	0.7528	-0.04992	-0.03488	0.7528	-0.0504	-0.00428
	0.7518	-0.05132	-0.03527	0.7518	-0.05024	-0.00436
	0.7508	-0.05156	-0.03558	0.7508	-0.05152	-0.0044
	0.7498	-0.05264	-0.03592	0.7498	-0.05276	-0.00444
	0.7488	-0.05328	-0.03624	0.7488	-0.05248	-0.00452
	0.7478	-0.05412	-0.0366	0.7478	-0.05364	-0.0046
	0.7468	-0.05512	-0.03691	0.7468	-0.05504	-0.00464
	0.7458	-0.05572	-0.03723	0.7458	-0.05504	-0.00468
	0.7448	-0.05664	-0.03758	0.7448	-0.05596	-0.00472
	0.7438	-0.05712	-0.03792	0.7438	-0.05732	-0.0048
	0.7428	-0.05832	-0.0382	0.7428	-0.05744	-0.00484
	0.7418	-0.0586	-0.03851	0.7418	-0.0582	-0.00488
	0.7408	-0.06016	-0.03884	0.7408	-0.05984	-0.00492
	0.7398	-0.06032	-0.03911	0.7398	-0.05956	-0.00496
	0.7388	-0.06184	-0.03946	0.7388	-0.06092	-0.005
	0.7378	-0.06192	-0.0397	0.7378	-0.0622	-0.00504
	0.7368	-0.06324	-0.04003	0.7368	-0.06208	-0.00508
	0.7358	-0.06376	-0.04026	0.7358	-0.06304	-0.00512
	0.7348	-0.06472	-0.04061	0.7348	-0.06452	-0.0052
	0.7338	-0.06588	-0.04081	0.7338	-0.06472	-0.0052
	0.7328	-0.0662	-0.04118	0.7328	-0.0654	-0.00528
	0.7318	-0.06756	-0.04146	0.7318	-0.06696	-0.00528
	0.7308	-0.0676	-0.0418	0.7308	-0.067	-0.00536
	0.7298	-0.06928	-0.04197	0.7298	-0.06788	-0.00536
	0.7288	-0.06916	-0.04235	0.7288	-0.06936	-0.00544
	0.7278	-0.07108	-0.04256	0.7278	-0.06956	-0.00544
	0.7268	-0.07116	-0.04294	0.7268	-0.06996	-0.00552
	0.7258	-0.0726	-0.04313	0.7258	-0.0718	-0.00552
	0.7248	-0.07292	-0.0435	0.7248	-0.0722	-0.00556
	0.7238	-0.074	-0.04367	0.7238	-0.07244	-0.0056
	0.7228	-0.07468	-0.04403	0.7228	-0.07432	-0.00564
	0.7218	-0.07556	-0.04411	0.7218	-0.0746	-0.00568
	0.7208	-0.0768	-0.04449	0.7208	-0.07496	-0.00572
	0.7198	-0.07716	-0.04466	0.7198	-0.07668	-0.00572
	0.7188	-0.07856	-0.0451	0.7188	-0.07724	-0.0058
	0.7178	-0.0786	-0.0452	0.7178	-0.07732	-0.0058
	0.7168	-0.08052	-0.04557	0.7168	-0.07952	-0.00584
	0.7158	-0.0802	-0.04574	0.7158	-0.07976	-0.00588
	0.7148	-0.08232	-0.0461	0.7148	-0.0798	-0.00592
	0.7138	-0.08224	-0.04617	0.7138	-0.08196	-0.00592
	0.7128	-0.08396	-0.0465	0.7128	-0.0824	-0.00596
	0.7118	-0.08412	-0.04658	0.7118	-0.08232	-0.006
	0.7108	-0.08516	-0.0469	0.7108	-0.0846	-0.00604
	0.7098	-0.086	-0.0469	0.7098	-0.085	-0.00604
	0.7088	-0.08672	-0.04718	0.7088	-0.08504	-0.00608
	0.7078	-0.0884	-0.04728	0.7078	-0.087	-0.00612
	0.7068	-0.0884	-0.04752	0.7068	-0.088	-0.00616
	0.7058	-0.09008	-0.04761	0.7058	-0.08748	-0.00616
	0.7048	-0.08992	-0.04786	0.7048	-0.08956	-0.0062
	0.7038	-0.09176	-0.04792	0.7038	-0.09028	-0.00624
	0.7028	-0.0918	-0.0482	0.7028	-0.09012	-0.00628
	0.7018	-0.09368	-0.04818	0.7018	-0.09232	-0.00632
	0.7008	-0.09392	-0.04848	0.7008	-0.0932	-0.00628
	0.6998	-0.0954	-0.0485	0.6998	-0.0922	-0.00632
	0.6988	-0.0958	-0.04866	0.6988	-0.09484	-0.00632
	0.6978	-0.0966	-0.04885	0.6978	-0.09592	-0.0064
	0.6968	-0.09764	-0.04903	0.6968	-0.09472	-0.00648
	0.6958	-0.09816	-0.04908	0.6958	-0.09728	-0.00648
	0.6948	-0.10016	-0.04924	0.6948	-0.0986	-0.00652
	0.6938	-0.0998	-0.0492	0.6938	-0.09744	-0.00656
	0.6928	-0.10184	-0.04938	0.6928	-0.10004	-0.0066
	0.6918	-0.10156	-0.04943	0.6918	-0.10108	-0.00664
	0.6908	-0.10352	-0.04956	0.6908	-0.1006	-0.00668
	0.6898	-0.1034	-0.04963	0.6898	-0.1026	-0.00672
	0.6888	-0.10532	-0.04973	0.6888	-0.10352	-0.00672
	0.6878	-0.10568	-0.04976	0.6878	-0.103	-0.00676
	0.6868	-0.1068	-0.04987	0.6868	-0.10488	-0.00676
	0.6858	-0.10772	-0.04988	0.6858	-0.10672	-0.0068
	0.6848	-0.108	-0.05	0.6848	-0.1058	-0.0068
	0.6838	-0.1096	-0.05008	0.6838	-0.10756	-0.00684
	0.6828	-0.10984	-0.05017	0.6828	-0.1096	-0.00688
	0.6818	-0.11192	-0.05022	0.6818	-0.10796	-0.00692
	0.6808	-0.11164	-0.05029	0.6808	-0.11064	-0.00692
	0.6798	-0.11356	-0.05036	0.6798	-0.11216	-0.007
	0.6788	-0.11336	-0.05035	0.6788	-0.11116	-0.007
	0.6778	-0.11528	-0.05046	0.6778	-0.11292	-0.00704
	0.6768	-0.11516	-0.05048	0.6768	-0.11472	-0.00704
	0.6758	-0.1172	-0.05076	0.6758	-0.1138	-0.00712
	0.6748	-0.11756	-0.05068	0.6748	-0.11556	-0.00712
	0.6738	-0.11852	-0.05073	0.6738	-0.11732	-0.00716
	0.6728	-0.11968	-0.05069	0.6728	-0.11656	-0.00716
	0.6718	-0.11968	-0.05077	0.6718	-0.11844	-0.0072
	0.6708	-0.1218	-0.05074	0.6708	-0.1204	-0.0072
	0.6698	-0.12136	-0.05086	0.6698	-0.11924	-0.00728
	0.6688	-0.124	-0.05081	0.6688	-0.12092	-0.00732
	0.6678	-0.12352	-0.05097	0.6678	-0.12308	-0.00736
	0.6668	-0.12548	-0.05089	0.6668	-0.12204	-0.0074
	0.6658	-0.12556	-0.05101	0.6658	-0.12368	-0.0074
	0.6648	-0.12708	-0.05095	0.6648	-0.12584	-0.0074
	0.6638	-0.12732	-0.05112	0.6638	-0.125	-0.00744
	0.6628	-0.12892	-0.05102	0.6628	-0.12628	-0.00744
	0.6618	-0.12976	-0.05116	0.6618	-0.12896	-0.00748
	0.6608	-0.13052	-0.05114	0.6608	-0.12832	-0.00748
	0.6598	-0.13156	-0.05127	0.6598	-0.129	-0.00752
	0.6588	-0.13172	-0.05115	0.6588	-0.13192	-0.00752
	0.6578	-0.13368	-0.0513	0.6578	-0.13096	-0.00756
	0.6568	-0.13348	-0.05125	0.6568	-0.13176	-0.00756
	0.6558	-0.13628	-0.05144	0.6558	-0.1354	-0.00764
	0.6548	-0.13568	-0.05135	0.6548	-0.13448	-0.00768
	0.6538	-0.13784	-0.05146	0.6538	-0.13476	-0.00768
	0.6528	-0.13728	-0.05135	0.6528	-0.13772	-0.00768
	0.6518	-0.13932	-0.05148	0.6518	-0.13716	-0.00772
	0.6508	-0.13964	-0.05139	0.6508	-0.1374	-0.00776
	0.6498	-0.14108	-0.0515	0.6498	-0.14028	-0.0078
	0.6488	-0.1422	-0.05139	0.6488	-0.14	-0.0078
	0.6478	-0.14224	-0.05153	0.6478	-0.14044	-0.0078
	0.6468	-0.14424	-0.05142	0.6468	-0.14376	-0.00784
	0.6458	-0.1436	-0.05151	0.6458	-0.1436	-0.00792
	0.6448	-0.14612	-0.05144	0.6448	-0.14308	-0.00792
	0.6438	-0.14568	-0.05155	0.6438	-0.14644	-0.00792
	0.6428	-0.14852	-0.05147	0.6428	-0.14636	-0.00796
	0.6418	-0.14808	-0.05162	0.6418	-0.14568	-0.00796
	0.6408	-0.14988	-0.05154	0.6408	-0.14852	-0.008
	0.6398	-0.1498	-0.05165	0.6398	-0.14968	-0.00804
	0.6388	-0.15136	-0.05162	0.6388	-0.14864	-0.00808
	0.6378	-0.15188	-0.05164	0.6378	-0.1516	-0.00808
	0.6368	-0.15344	-0.05161	0.6368	-0.15292	-0.00808
	0.6358	-0.1544	-0.05166	0.6358	-0.1506	-0.00812
	0.6348	-0.15464	-0.05161	0.6348	-0.15396	-0.00816
	0.6338	-0.15672	-0.05165	0.6338	-0.15544	-0.00816
	0.6328	-0.15592	-0.05182	0.6328	-0.15356	-0.00824
	0.6318	-0.15848	-0.05179	0.6318	-0.15776	-0.00824
	0.6308	-0.15796	-0.05172	0.6308	-0.15888	-0.00828
	0.6298	-0.16112	-0.0517	0.6298	-0.157	-0.00832
	0.6288	-0.16056	-0.05168	0.6288	-0.15976	-0.00836
	0.6278	-0.1622	-0.05168	0.6278	-0.16176	-0.00836
	0.6268	-0.1626	-0.05166	0.6268	-0.159	-0.0084
	0.6258	-0.16332	-0.05164	0.6258	-0.16324	-0.0084
	0.6248	-0.16464	-0.05166	0.6248	-0.164	-0.0084
	0.6238	-0.16536	-0.05166	0.6238	-0.16268	-0.00844
	0.6228	-0.16716	-0.0517	0.6228	-0.16564	-0.00852
	0.6218	-0.16696	-0.05162	0.6218	-0.16792	-0.00848
	0.6208	-0.16924	-0.05167	0.6208	-0.16444	-0.00852
	0.6198	-0.1684	-0.05164	0.6198	-0.16864	-0.00852
	0.6188	-0.17076	-0.05168	0.6188	-0.16984	-0.0086
	0.6178	-0.1708	-0.05164	0.6178	-0.16832	-0.0086
	0.6168	-0.1734	-0.05173	0.6168	-0.1712	-0.0086
	0.6158	-0.17308	-0.05164	0.6158	-0.17444	-0.0086
	0.6148	-0.17468	-0.05172	0.6148	-0.17104	-0.00864
	0.6138	-0.17496	-0.05162	0.6138	-0.1746	-0.00868
	0.6128	-0.17584	-0.05169	0.6128	-0.176	-0.00904
	0.6118	-0.17728	-0.05166	0.6118	-0.17424	-0.00928
	0.6108	-0.17788	-0.05173	0.6108	-0.1768	-0.00928
	0.6098	-0.18012	-0.05166	0.6098	-0.17968	-0.00924
	0.6088	-0.179	-0.05175	0.6088	-0.1776	-0.00928
	0.6078	-0.18232	-0.05167	0.6078	-0.17964	-0.00928
	0.6068	-0.1806	-0.05177	0.6068	-0.18328	-0.00932
	0.6058	-0.18352	-0.05165	0.6058	-0.17984	-0.00928
	0.6048	-0.18352	-0.05173	0.6048	-0.18176	-0.00928
	0.6038	-0.18564	-0.05167	0.6038	-0.18576	-0.00924
	0.6028	-0.18612	-0.05175	0.6028	-0.18308	-0.00928
	0.6018	-0.18656	-0.05166	0.6018	-0.18544	-0.0092
	0.6008	-0.18808	-0.05177	0.6008	-0.18944	-0.00924
	0.5998	-0.18804	-0.05176	0.5998	-0.18628	-0.0092
	0.5988	-0.18996	-0.05239	0.5988	-0.18876	-0.00928
	0.5978	-0.1904	-0.0519	0.5978	-0.19068	-0.00924
	0.5968	-0.19264	-0.05197	0.5968	-0.18932	-0.00928
	0.5958	-0.19188	-0.05181	0.5958	-0.19144	-0.00928
	0.5948	-0.19468	-0.05188	0.5948	-0.1944	-0.00932
	0.5938	-0.1934	-0.05178	0.5938	-0.19268	-0.00928
	0.5928	-0.19624	-0.05189	0.5928	-0.19356	-0.00936
	0.5918	-0.19604	-0.0518	0.5918	-0.19756	-0.0094
	0.5908	-0.19852	-0.05189	0.5908	-0.19584	-0.00948
	0.5898	-0.19888	-0.05185	0.5898	-0.19664	-0.00944
	0.5888	-0.1992	-0.05196	0.5888	-0.20112	-0.00948
	0.5878	-0.20088	-0.05182	0.5878	-0.1992	-0.00948
	0.5868	-0.20052	-0.05218	0.5868	-0.19928	-0.00948
	0.5858	-0.20336	-0.05197	0.5858	-0.20436	-0.00948
	0.5848	-0.20276	-0.05196	0.5848	-0.20232	-0.00952
	0.5838	-0.2058	-0.05187	0.5838	-0.2022	-0.00944
	0.5828	-0.20428	-0.05193	0.5828	-0.20656	-0.00952
	0.5818	-0.20764	-0.05188	0.5818	-0.2056	-0.00948
	0.5808	-0.20628	-0.05203	0.5808	-0.20552	-0.00952
	0.5798	-0.2086	-0.05194	0.5798	-0.20944	-0.00948
	0.5788	-0.2094	-0.05202	0.5788	-0.20864	-0.00952
	0.5778	-0.21096	-0.05199	0.5778	-0.2088	-0.00952
	0.5768	-0.21188	-0.05217	0.5768	-0.2124	-0.0096
	0.5758	-0.21184	-0.05212	0.5758	-0.21256	-0.00964
	0.5748	-0.21388	-0.05209	0.5748	-0.21104	-0.00968
	0.5738	-0.21316	-0.05202	0.5738	-0.21524	-0.00968
	0.5728	-0.216	-0.05208	0.5728	-0.21536	-0.00968
	0.5718	-0.21544	-0.05202	0.5718	-0.21464	-0.00972
	0.5708	-0.21912	-0.05207	0.5708	-0.21828	-0.00976
	0.5698	-0.2172	-0.05202	0.5698	-0.21864	-0.00976
	0.5688	-0.22048	-0.05209	0.5688	-0.21676	-0.0098
	0.5678	-0.21908	-0.05207	0.5678	-0.2208	-0.0098
	0.5668	-0.22156	-0.05206	0.5668	-0.222	-0.00984
	0.5658	-0.2224	-0.05206	0.5658	-0.2194	-0.00984
	0.5648	-0.22348	-0.05213	0.5648	-0.2244	-0.00988
	0.5638	-0.22552	-0.05209	0.5638	-0.2254	-0.00992
	0.5628	-0.22432	-0.0521	0.5628	-0.22364	-0.00996
	0.5618	-0.22716	-0.05215	0.5618	-0.2276	-0.01
	0.5608	-0.2258	-0.05217	0.5608	-0.22848	-0.01
	0.5598	-0.2292	-0.05218	0.5598	-0.22604	-0.01
	0.5588	-0.22852	-0.05214	0.5588	-0.22968	-0.01004
	0.5578	-0.23168	-0.05222	0.5578	-0.23292	-0.01004
	0.5568	-0.23048	-0.05227	0.5568	-0.22844	-0.01008
	0.5558	-0.23324	-0.05224	0.5558	-0.23372	-0.01008
	0.5548	-0.23248	-0.0522	0.5548	-0.236	-0.01012
	0.5538	-0.23436	-0.05225	0.5538	-0.23164	-0.0102
	0.5528	-0.2354	-0.05221	0.5528	-0.23668	-0.01024
	0.5518	-0.23636	-0.05226	0.5518	-0.23864	-0.01024
	0.5508	-0.23824	-0.05219	0.5508	-0.23504	-0.01024
	0.5498	-0.23696	-0.0523	0.5498	-0.23856	-0.01028
	0.5488	-0.24016	-0.05222	0.5488	-0.24116	-0.01032
	0.5478	-0.23828	-0.05236	0.5478	-0.23764	-0.01032
	0.5468	-0.2424	-0.05234	0.5468	-0.24216	-0.0104
	0.5458	-0.2412	-0.05337	0.5458	-0.2442	-0.01044
	0.5448	-0.2454	-0.0526	0.5448	-0.24072	-0.01044
	0.5438	-0.2438	-0.05264	0.5438	-0.2458	-0.01048
	0.5428	-0.24668	-0.05253	0.5428	-0.24824	-0.01052
	0.5418	-0.24636	-0.0526	0.5418	-0.24396	-0.01052
	0.5408	-0.24704	-0.05256	0.5408	-0.2482	-0.01052
	0.5398	-0.24984	-0.05268	0.5398	-0.25088	-0.01056
	0.5388	-0.2496	-0.05278	0.5388	-0.24788	-0.0106
	0.5378	-0.25276	-0.05307	0.5378	-0.25068	-0.01064
	0.5368	-0.25088	-0.05299	0.5368	-0.25516	-0.01064
	0.5358	-0.25424	-0.05306	0.5358	-0.2514	-0.01072
	0.5348	-0.2524	-0.053	0.5348	-0.25388	-0.01072
	0.5338	-0.25608	-0.05307	0.5338	-0.25776	-0.01076
	0.5328	-0.25528	-0.05294	0.5328	-0.25372	-0.01072
	0.5318	-0.25884	-0.05304	0.5318	-0.25772	-0.01076
	0.5308	-0.25716	-0.05313	0.5308	-0.2614	-0.01084
	0.5298	-0.26004	-0.05324	0.5298	-0.25784	-0.01088
	0.5288	-0.2594	-0.05304	0.5288	-0.26072	-0.01088
	0.5278	-0.26052	-0.05308	0.5278	-0.26504	-0.01092
	0.5268	-0.26348	-0.05296	0.5268	-0.26128	-0.01096
	0.5258	-0.26224	-0.05305	0.5258	-0.26324	-0.01096
	0.5248	-0.26664	-0.05297	0.5248	-0.26744	-0.011
	0.5238	-0.26324	-0.0531	0.5238	-0.26448	-0.01104
	0.5228	-0.26788	-0.05305	0.5228	-0.26608	-0.01104
	0.5218	-0.2654	-0.05312	0.5218	-0.2716	-0.01108
	0.5208	-0.26924	-0.05305	0.5208	-0.2684	-0.01108
	0.5198	-0.26868	-0.05313	0.5198	-0.26936	-0.01116
	0.5188	-0.27108	-0.05304	0.5188	-0.27332	-0.01116
	0.5178	-0.2708	-0.05316	0.5178	-0.27072	-0.01124
	0.5168	-0.27256	-0.05314	0.5168	-0.27292	-0.01132
	0.5158	-0.27328	-0.05321	0.5158	-0.27784	-0.01136
	0.5148	-0.27316	-0.05312	0.5148	-0.27396	-0.01136
	0.5138	-0.2766	-0.05326	0.5138	-0.27528	-0.0114
	0.5128	-0.2754	-0.05316	0.5128	-0.28028	-0.0114
	0.5118	-0.27948	-0.05325	0.5118	-0.2788	-0.01148
	0.5108	-0.27684	-0.05319	0.5108	-0.27856	-0.01148
	0.5098	-0.28064	-0.05327	0.5098	-0.28556	-0.01152
	0.5088	-0.27872	-0.05329	0.5088	-0.28412	-0.01156
	0.5078	-0.28256	-0.05332	0.5078	-0.2824	-0.0116
	0.5068	-0.2822	-0.05327	0.5068	-0.28816	-0.0116
	0.5058	-0.28476	-0.05333	0.5058	-0.28656	-0.01164
	0.5048	-0.28464	-0.05332	0.5048	-0.28508	-0.01168
	0.5038	-0.2852	-0.05342	0.5038	-0.29088	-0.01172
	0.5028	-0.287	-0.0534	0.5028	-0.29056	-0.01176
	0.5018	-0.2856	-0.05349	0.5018	-0.2888	-0.01176
	0.5008	-0.29064	-0.05362	0.5008	-0.29344	-0.01176
	0.4998	-0.28828	-0.05357	0.4998	-0.29296	-0.0118
	0.4988	-0.29372	-0.05355	0.4988	-0.29012	-0.01184
	0.4978	-0.29036	-0.05357	0.4978	-0.29656	-0.01184
	0.4968	-0.29408	-0.05359	0.4968	-0.29672	-0.01192
	0.4958	-0.29312	-0.05392	0.4958	-0.29412	-0.01192
	0.4948	-0.296	-0.05382	0.4948	-0.29976	-0.01196
	0.4938	-0.29704	-0.05371	0.4938	-0.30012	-0.01196
	0.4928	-0.29824	-0.05368	0.4928	-0.29632	-0.012
	0.4918	-0.29876	-0.05373	0.4918	-0.30172	-0.012
	0.4908	-0.29868	-0.05376	0.4908	-0.30408	-0.01208
	0.4898	-0.30104	-0.05377	0.4898	-0.29944	-0.01204
	0.4888	-0.29968	-0.05381	0.4888	-0.30524	-0.01212
	0.4878	-0.30464	-0.05377	0.4878	-0.30772	-0.01212
	0.4868	-0.30208	-0.05386	0.4868	-0.30168	-0.0122
	0.4858	-0.30756	-0.05382	0.4858	-0.3094	-0.01216
	0.4848	-0.30356	-0.05411	0.4848	-0.31096	-0.01224
	0.4838	-0.30808	-0.05491	0.4838	-0.30564	-0.01224
	0.4828	-0.3068	-0.05426	0.4828	-0.31152	-0.01228
	0.4818	-0.30976	-0.05419	0.4818	-0.31368	-0.01228
	0.4808	-0.31132	-0.05454	0.4808	-0.30796	-0.01232
	0.4798	-0.311	-0.05427	0.4798	-0.31436	-0.01232
	0.4788	-0.3128	-0.05427	0.4788	-0.31744	-0.01252
	0.4778	-0.31172	-0.05413	0.4778	-0.31288	-0.0126
	0.4768	-0.31532	-0.05421	0.4768	-0.31608	-0.01264
	0.4758	-0.3128	-0.05412	0.4758	-0.32172	-0.01264
	0.4748	-0.31864	-0.05428	0.4748	-0.31544	-0.01268
	0.4738	-0.31568	-0.05416	0.4738	-0.32172	-0.0126
	0.4728	-0.3212	-0.05456	0.4728	-0.32436	-0.01268
	0.4718	-0.31808	-0.05465	0.4718	-0.31792	-0.01264
	0.4708	-0.32188	-0.05455	0.4708	-0.32364	-0.01272
	0.4698	-0.32108	-0.05447	0.4698	-0.3254	-0.01268
	0.4688	-0.3234	-0.05481	0.4688	-0.32336	-0.01276
	0.4678	-0.32476	-0.05474	0.4678	-0.3262	-0.01276
	0.4668	-0.32532	-0.05469	0.4668	-0.33124	-0.01284
	0.4658	-0.32776	-0.0546	0.4658	-0.32556	-0.01284
	0.4648	-0.32588	-0.05464	0.4648	-0.32868	-0.01296
	0.4638	-0.33096	-0.05462	0.4638	-0.33476	-0.01304
	0.4628	-0.3268	-0.05476	0.4628	-0.32956	-0.0132
	0.4618	-0.3338	-0.05468	0.4618	-0.3332	-0.0132
	0.4608	-0.32976	-0.0548	0.4608	-0.3386	-0.01324
	0.4598	-0.33568	-0.05476	0.4598	-0.33172	-0.01324
	0.4588	-0.3326	-0.05489	0.4588	-0.33628	-0.01328
	0.4578	-0.33516	-0.05482	0.4578	-0.34084	-0.01344
	0.4568	-0.33536	-0.05495	0.4568	-0.33464	-0.01376
	0.4558	-0.336	-0.05489	0.4558	-0.3404	-0.01384
	0.4548	-0.33872	-0.05511	0.4548	-0.34304	-0.01384
	0.4538	-0.33708	-0.05522	0.4538	-0.3396	-0.01376
	0.4528	-0.33992	-0.05522	0.4528	-0.34068	-0.0138
	0.4518	-0.33848	-0.05514	0.4518	-0.34828	-0.01376
	0.4508	-0.342	-0.0553	0.4508	-0.34388	-0.01384
	0.4498	-0.33932	-0.05524	0.4498	-0.34412	-0.0138
	0.4488	-0.3456	-0.05532	0.4488	-0.35	-0.0138
	0.4478	-0.34288	-0.05534	0.4478	-0.34656	-0.0138
	0.4468	-0.34784	-0.05541	0.4468	-0.34636	-0.01384
	0.4458	-0.34548	-0.05539	0.4458	-0.35256	-0.01384
	0.4448	-0.34828	-0.05586	0.4448	-0.3494	-0.01388
	0.4438	-0.34796	-0.05574	0.4438	-0.34788	-0.014
	0.4428	-0.3488	-0.05565	0.4428	-0.3562	-0.01404
	0.4418	-0.3524	-0.05566	0.4418	-0.3522	-0.01404
	0.4408	-0.34968	-0.05568	0.4408	-0.35164	-0.01408
	0.4398	-0.35464	-0.0557	0.4398	-0.35808	-0.01408
	0.4388	-0.35064	-0.05574	0.4388	-0.3566	-0.01408
	0.4378	-0.3564	-0.05577	0.4378	-0.35544	-0.01404
	0.4368	-0.35272	-0.05578	0.4368	-0.36336	-0.01408
	0.4358	-0.35924	-0.05583	0.4358	-0.36168	-0.01408
	0.4348	-0.35688	-0.05676	0.4348	-0.35972	-0.01412
	0.4338	-0.3602	-0.05659	0.4338	-0.36692	-0.01412
	0.4328	-0.35948	-0.05616	0.4328	-0.36628	-0.01416
	0.4318	-0.36016	-0.05616	0.4318	-0.36244	-0.0142
	0.4308	-0.36204	-0.05604	0.4308	-0.36888	-0.0142
	0.4298	-0.362	-0.05607	0.4298	-0.37004	-0.0142
	0.4288	-0.3662	-0.05606	0.4288	-0.36636	-0.01424
	0.4278	-0.36396	-0.0561	0.4278	-0.37472	-0.01428
	0.4268	-0.36848	-0.05604	0.4268	-0.37572	-0.01428
	0.4258	-0.36532	-0.05612	0.4258	-0.36884	-0.01432
	0.4248	-0.37024	-0.05609	0.4248	-0.37672	-0.01432
	0.4238	-0.36656	-0.05695	0.4238	-0.378	-0.01436
	0.4228	-0.37288	-0.05645	0.4228	-0.37124	-0.01436
	0.4218	-0.3694	-0.05635	0.4218	-0.38092	-0.0144
	0.4208	-0.37232	-0.05623	0.4208	-0.38068	-0.0144
	0.4198	-0.371	-0.05628	0.4198	-0.37664	-0.01444
	0.4188	-0.37092	-0.05627	0.4188	-0.38384	-0.01444
	0.4178	-0.37364	-0.05641	0.4178	-0.38496	-0.01448
	0.4168	-0.37208	-0.05639	0.4168	-0.3778	-0.01448
	0.4158	-0.37796	-0.05673	0.4158	-0.38648	-0.01452
	0.4148	-0.37444	-0.05682	0.4148	-0.38844	-0.01452
	0.4138	-0.3792	-0.057	0.4138	-0.38256	-0.01456
	0.4128	-0.376	-0.05694	0.4128	-0.38812	-0.01456
	0.4118	-0.38024	-0.05711	0.4118	-0.39196	-0.01464
	0.4108	-0.37856	-0.05702	0.4108	-0.3862	-0.01464
	0.4098	-0.38344	-0.05717	0.4098	-0.39228	-0.01516
	0.4088	-0.38204	-0.05708	0.4088	-0.39432	-0.01576
	0.4078	-0.38492	-0.05725	0.4078	-0.38988	-0.01632
	0.4068	-0.38412	-0.05716	0.4068	-0.39596	-0.0166
	0.4058	-0.38432	-0.05733	0.4058	-0.4028	-0.01688
	0.4048	-0.38684	-0.05724	0.4048	-0.39296	-0.01704
	0.4038	-0.3858	-0.05742	0.4038	-0.4008	-0.01728
	0.4028	-0.39248	-0.0573	0.4028	-0.4028	-0.01736
	0.4018	-0.38816	-0.05751	0.4018	-0.39552	-0.01756
	0.4008	-0.394	-0.05737	0.4008	-0.4028	-0.01748
	0.3998	-0.3898	-0.05752	0.3998	-0.4064	-0.01728
	0.3988	-0.39516	-0.05743	0.3988	-0.4008	-0.01696
	0.3978	-0.39304	-0.05755	0.3978	-0.406	-0.01684
	0.3968	-0.39812	-0.05743	0.3968	-0.4104	-0.0166
	0.3958	-0.39784	-0.05758	0.3958	-0.4052	-0.01648
	0.3948	-0.39896	-0.05748	0.3948	-0.4068	-0.01632
	0.3938	-0.4004	-0.05761	0.3938	-0.4144	-0.0162
	0.3928	-0.39932	-0.05748	0.3928	-0.4084	-0.01608
	0.3918	-0.4032	-0.05759	0.3918	-0.4128	-0.01604
	0.3908	-0.4008	-0.05755	0.3908	-0.4192	-0.01592
	0.3898	-0.4076	-0.05762	0.3898	-0.41	-0.01588
	0.3888	-0.4036	-0.05758	0.3888	-0.4164	-0.01584
	0.3878	-0.4088	-0.05874	0.3878	-0.4232	-0.01584
	0.3868	-0.4056	-0.05858	0.3868	-0.414	-0.01576
	0.3858	-0.4096	-0.05876	0.3858	-0.4188	-0.0158
	0.3848	-0.4076	-0.05852	0.3848	-0.4256	-0.01572
	0.3838	-0.4128	-0.05819	0.3838	-0.4196	-0.01576
	0.3828	-0.412	-0.05798	0.3828	-0.4212	-0.01572
	0.3818	-0.4132	-0.05817	0.3818	-0.4292	-0.01576
	0.3808	-0.4152	-0.05796	0.3808	-0.4248	-0.01576
	0.3798	-0.4128	-0.05792	0.3798	-0.4244	-0.01604
	0.3788	-0.4172	-0.05782	0.3788	-0.4336	-0.01604
	0.3778	-0.4144	-0.05789	0.3778	-0.426	-0.01596
	0.3768	-0.4216	-0.05786	0.3768	-0.4308	-0.01592
	0.3758	-0.4176	-0.05786	0.3758	-0.438	-0.01596
	0.3748	-0.422	-0.05788	0.3748	-0.4324	-0.016
	0.3738	-0.42	-0.0579	0.3738	-0.4336	-0.01604
	0.3728	-0.4224	-0.05796	0.3728	-0.4412	-0.01604
	0.3718	-0.4216	-0.0579	0.3718	-0.4344	-0.016
	0.3708	-0.4252	-0.05791	0.3708	-0.4352	-0.01604
	0.3698	-0.4256	-0.05792	0.3698	-0.4452	-0.01612
	0.3688	-0.4256	-0.0579	0.3688	-0.4404	-0.01612
	0.3678	-0.4284	-0.05791	0.3678	-0.4392	-0.0162
	0.3668	-0.4256	-0.05792	0.3668	-0.4468	-0.0162
	0.3658	-0.4304	-0.0579	0.3658	-0.4444	-0.01612
	0.3648	-0.4284	-0.05798	0.3648	-0.4436	-0.01612
	0.3638	-0.4356	-0.05792	0.3638	-0.4508	-0.01612
	0.3628	-0.432	-0.058	0.3628	-0.4496	-0.01616
	0.3618	-0.4372	-0.05795	0.3618	-0.4456	-0.0162
	0.3608	-0.434	-0.05801	0.3608	-0.4532	-0.01628
	0.3598	-0.438	-0.05798	0.3598	-0.4524	-0.01624
	0.3588	-0.4372	-0.0583	0.3588	-0.4472	-0.01624
	0.3578	-0.4396	-0.05849	0.3578	-0.4576	-0.0162
	0.3568	-0.4412	-0.05847	0.3568	-0.4552	-0.01624
	0.3558	-0.4392	-0.05847	0.3558	-0.4512	-0.01624
	0.3548	-0.444	-0.05838	0.3548	-0.4616	-0.01632
	0.3538	-0.4388	-0.05824	0.3538	-0.4604	-0.01632
	0.3528	-0.4456	-0.05831	0.3528	-0.4544	-0.01636
	0.3518	-0.4436	-0.0582	0.3518	-0.464	-0.01636
	0.3508	-0.4496	-0.05829	0.3508	-0.464	-0.01644
	0.3498	-0.4464	-0.05835	0.3498	-0.458	-0.01636
	0.3488	-0.4496	-0.05836	0.3488	-0.466	-0.0164
	0.3478	-0.4488	-0.05822	0.3478	-0.4664	-0.0164
	0.3468	-0.4504	-0.05835	0.3468	-0.4604	-0.01644
	0.3458	-0.4504	-0.05854	0.3458	-0.4684	-0.01644
	0.3448	-0.4532	-0.05995	0.3448	-0.4724	-0.01652
	0.3438	-0.4548	-0.05863	0.3438	-0.466	-0.01652
	0.3428	-0.4532	-0.05878	0.3428	-0.4724	-0.01668
	0.3418	-0.4576	-0.0587	0.3418	-0.4724	-0.01668
	0.3408	-0.4524	-0.059	0.3408	-0.4668	-0.01672
	0.3398	-0.4588	-0.05933	0.3398	-0.4764	-0.01672
	0.3388	-0.456	-0.05927	0.3388	-0.4788	-0.01676
	0.3378	-0.4628	-0.05943	0.3378	-0.4736	-0.01668
	0.3368	-0.4596	-0.05922	0.3368	-0.478	-0.01672
	0.3358	-0.462	-0.05902	0.3358	-0.4856	-0.01676
	0.3348	-0.462	-0.05907	0.3348	-0.4728	-0.01676
	0.3338	-0.462	-0.05892	0.3338	-0.4832	-0.01676
	0.3328	-0.4648	-0.05901	0.3328	-0.4876	-0.01684
	0.3318	-0.464	-0.05889	0.3318	-0.4748	-0.01684
	0.3308	-0.4692	-0.05901	0.3308	-0.4848	-0.01688
	0.3298	-0.4656	-0.05887	0.3298	-0.4892	-0.01692
	0.3288	-0.4716	-0.059	0.3288	-0.4816	-0.017
	0.3278	-0.4676	-0.0589	0.3278	-0.4872	-0.01696
	0.3268	-0.4732	-0.05901	0.3268	-0.492	-0.01696
	0.3258	-0.4728	-0.05891	0.3258	-0.4864	-0.01696
	0.3248	-0.4792	-0.05901	0.3248	-0.4896	-0.01696
	0.3238	-0.478	-0.05894	0.3238	-0.4988	-0.017
	0.3228	-0.4812	-0.05902	0.3228	-0.4892	-0.01704
	0.3218	-0.4816	-0.05892	0.3218	-0.4928	-0.01704
	0.3208	-0.4836	-0.05899	0.3208	-0.5032	-0.01704
	0.3198	-0.4876	-0.05897	0.3198	-0.4932	-0.01712
	0.3188	-0.4884	-0.05899	0.3188	-0.4956	-0.01712
	0.3178	-0.4936	-0.059	0.3178	-0.5008	-0.01724
	0.3168	-0.488	-0.05909	0.3168	-0.494	-0.0172
	0.3158	-0.4956	-0.05902	0.3158	-0.4972	-0.01724
	0.3148	-0.4884	-0.05908	0.3148	-0.504	-0.01724
	0.3138	-0.496	-0.05908	0.3138	-0.4984	-0.01724
	0.3128	-0.4928	-0.05913	0.3128	-0.4992	-0.01724
	0.3118	-0.4988	-0.0592	0.3118	-0.51	-0.01724
	0.3108	-0.4972	-0.0592	0.3108	-0.504	-0.0172
	0.3098	-0.498	-0.05924	0.3098	-0.5048	-0.01724
	0.3088	-0.5008	-0.0592	0.3088	-0.5116	-0.01736
	0.3078	-0.4972	-0.05926	0.3078	-0.506	-0.01748
	0.3068	-0.5032	-0.05929	0.3068	-0.5068	-0.01744
	0.3058	-0.5012	-0.05933	0.3058	-0.518	-0.01752
	0.3048	-0.5084	-0.05934	0.3048	-0.51	-0.01744
	0.3038	-0.5036	-0.05936	0.3038	-0.5104	-0.01756
	0.3028	-0.5096	-0.0593	0.3028	-0.5196	-0.01756
	0.3018	-0.5048	-0.05938	0.3018	-0.5152	-0.01756
	0.3008	-0.51	-0.05938	0.3008	-0.5132	-0.0176
	0.2998	-0.5088	-0.05996	0.2998	-0.5256	-0.01772
	0.2988	-0.5136	-0.06066	0.2988	-0.5228	-0.0176
	0.2978	-0.5124	-0.05967	0.2978	-0.5232	-0.01768
	0.2968	-0.5128	-0.05954	0.2968	-0.5324	-0.01764
	0.2958	-0.516	-0.05963	0.2958	-0.5292	-0.01772
	0.2948	-0.5128	-0.0595	0.2948	-0.5248	-0.01772
	0.2938	-0.5188	-0.05976	0.2938	-0.5328	-0.01776
	0.2928	-0.5156	-0.0615	0.2928	-0.5344	-0.01776
	0.2918	-0.5252	-0.0615	0.2918	-0.528	-0.01784
	0.2908	-0.5172	-0.06043	0.2908	-0.5388	-0.0178
	0.2898	-0.5248	-0.06008	0.2898	-0.5384	-0.01784
	0.2888	-0.52	-0.05977	0.2888	-0.528	-0.01776
	0.2878	-0.5244	-0.0598	0.2878	-0.5404	-0.01784
	0.2868	-0.5256	-0.05968	0.2868	-0.542	-0.01784
	0.2858	-0.526	-0.05974	0.2858	-0.5324	-0.018
	0.2848	-0.528	-0.05992	0.2848	-0.5472	-0.01788
	0.2838	-0.5256	-0.05977	0.2838	-0.5444	-0.01792
	0.2828	-0.5292	-0.05963	0.2828	-0.5388	-0.01788
	0.2818	-0.5252	-0.05974	0.2818	-0.5432	-0.01792
	0.2808	-0.5296	-0.05963	0.2808	-0.546	-0.01788
	0.2798	-0.5284	-0.05971	0.2798	-0.5376	-0.018
	0.2788	-0.5364	-0.05958	0.2788	-0.5488	-0.01796
	0.2778	-0.53	-0.05971	0.2778	-0.5508	-0.01812
	0.2768	-0.5384	-0.05963	0.2768	-0.5416	-0.01824
	0.2758	-0.5324	-0.05969	0.2758	-0.5484	-0.01832
	0.2748	-0.538	-0.0596	0.2748	-0.5564	-0.01824
	0.2738	-0.5384	-0.0597	0.2738	-0.5424	-0.01824
	0.2728	-0.5416	-0.05961	0.2728	-0.5504	-0.01824
	0.2718	-0.5444	-0.05971	0.2718	-0.5532	-0.01832
	0.2708	-0.5408	-0.05964	0.2708	-0.5424	-0.01832
	0.2698	-0.5488	-0.05972	0.2698	-0.5524	-0.0184
	0.2688	-0.5408	-0.05962	0.2688	-0.5552	-0.0184
	0.2678	-0.5488	-0.0597	0.2678	-0.5472	-0.01852
	0.2668	-0.5448	-0.05963	0.2668	-0.5528	-0.01848
	0.2658	-0.5532	-0.06006	0.2658	-0.56	-0.01844
	0.2648	-0.548	-0.0597	0.2648	-0.5488	-0.01844
	0.2638	-0.5532	-0.05973	0.2638	-0.5604	-0.01848
	0.2628	-0.5516	-0.05967	0.2628	-0.5628	-0.0184
	0.2618	-0.5548	-0.05977	0.2618	-0.5584	-0.01848
	0.2608	-0.5564	-0.05969	0.2608	-0.5628	-0.01848
	0.2598	-0.5576	-0.06048	0.2598	-0.5672	-0.01864
	0.2588	-0.5616	-0.06023	0.2588	-0.5544	-0.01864
	0.2578	-0.5556	-0.06037	0.2578	-0.5636	-0.01868
	0.2568	-0.5616	-0.06045	0.2568	-0.5748	-0.01868
	0.2558	-0.556	-0.06017	0.2558	-0.5616	-0.0188
	0.2548	-0.5632	-0.05997	0.2548	-0.566	-0.0188
	0.2538	-0.5588	-0.05998	0.2538	-0.5744	-0.0188
	0.2528	-0.5672	-0.06036	0.2528	-0.5648	-0.01884
	0.2518	-0.5604	-0.06027	0.2518	-0.5732	-0.01896
	0.2508	-0.5656	-0.06006	0.2508	-0.5784	-0.01892
	0.2498	-0.5632	-0.06185	0.2498	-0.5696	-0.01896
	0.2488	-0.5644	-0.0605	0.2488	-0.5772	-0.01896
	0.2478	-0.5688	-0.06036	0.2478	-0.5828	-0.019
	0.2468	-0.5668	-0.06027	0.2468	-0.5756	-0.019
	0.2458	-0.5748	-0.06024	0.2458	-0.5772	-0.01904
	0.2448	-0.566	-0.06024	0.2448	-0.5872	-0.01912
	0.2438	-0.5744	-0.06018	0.2438	-0.5744	-0.01908
	0.2428	-0.5684	-0.06028	0.2428	-0.5804	-0.0192
	0.2418	-0.5764	-0.06025	0.2418	-0.5912	-0.0192
	0.2408	-0.5748	-0.06025	0.2408	-0.5824	-0.01916
	0.2398	-0.58	-0.06021	0.2398	-0.5836	-0.01916
	0.2388	-0.5768	-0.06025	0.2388	-0.5952	-0.0192
	0.2378	-0.5816	-0.06026	0.2378	-0.5848	-0.01936
	0.2368	-0.5808	-0.06035	0.2368	-0.588	-0.01948
	0.2358	-0.5816	-0.06031	0.2358	-0.5944	-0.01952
	0.2348	-0.5872	-0.06039	0.2348	-0.5884	-0.01956
	0.2338	-0.5868	-0.06037	0.2338	-0.5896	-0.01964
	0.2328	-0.5948	-0.06046	0.2328	-0.598	-0.01996
	0.2318	-0.5856	-0.0604	0.2318	-0.5964	-0.01996
	0.2308	-0.5964	-0.06053	0.2308	-0.5896	-0.02
	0.2298	-0.5876	-0.0605	0.2298	-0.604	-0.01984
	0.2288	-0.5972	-0.06056	0.2288	-0.5976	-0.0198
	0.2278	-0.5936	-0.06054	0.2278	-0.5968	-0.01972
	0.2268	-0.6004	-0.06075	0.2268	-0.6052	-0.01972
	0.2258	-0.596	-0.06066	0.2258	-0.5996	-0.01968
	0.2248	-0.5968	-0.06071	0.2248	-0.598	-0.0198
	0.2238	-0.5996	-0.06065	0.2238	-0.6076	-0.0198
	0.2228	-0.5964	-0.06075	0.2228	-0.6064	-0.0198
	0.2218	-0.6056	-0.06076	0.2218	-0.6016	-0.01976
	0.2208	-0.6	-0.06083	0.2208	-0.6104	-0.01988
	0.2198	-0.608	-0.06078	0.2198	-0.6096	-0.01984
	0.2188	-0.5984	-0.0609	0.2188	-0.6008	-0.01988
	0.2178	-0.606	-0.06083	0.2178	-0.616	-0.01988
	0.2168	-0.5988	-0.06108	0.2168	-0.6156	-0.01996
	0.2158	-0.606	-0.06096	0.2158	-0.6072	-0.02004
	0.2148	-0.6044	-0.06116	0.2148	-0.6232	-0.0202
	0.2138	-0.608	-0.06134	0.2138	-0.622	-0.0202
	0.2128	-0.606	-0.06144	0.2128	-0.6168	-0.02036
	0.2118	-0.6076	-0.06131	0.2118	-0.63	-0.02028
	0.2108	-0.6108	-0.06139	0.2108	-0.6304	-0.02024
	0.2098	-0.608	-0.06149	0.2098	-0.616	-0.02012
	0.2088	-0.6176	-0.06158	0.2088	-0.6296	-0.02016
	0.2078	-0.61	-0.0615	0.2078	-0.634	-0.02016
	0.2068	-0.6216	-0.06161	0.2068	-0.6192	-0.0202
	0.2058	-0.6096	-0.06202	0.2058	-0.6368	-0.02024
	0.2048	-0.62	-0.06188	0.2048	-0.6376	-0.02032
	0.2038	-0.6144	-0.06344	0.2038	-0.6272	-0.02032
	0.2028	-0.6228	-0.06268	0.2028	-0.6416	-0.0206
	0.2018	-0.624	-0.06213	0.2018	-0.6436	-0.02068
	0.2008	-0.6256	-0.06203	0.2008	-0.6268	-0.0208
	0.1998	-0.6264	-0.06192	0.1998	-0.6416	-0.0208
	0.1988	-0.6248	-0.06201	0.1988	-0.644	-0.02088
	0.1978	-0.6304	-0.06199	0.1978	-0.6288	-0.02088
	0.1968	-0.6252	-0.06215	0.1968	-0.6464	-0.02096
	0.1958	-0.6348	-0.06203	0.1958	-0.6528	-0.021
	0.1948	-0.6276	-0.06211	0.1948	-0.6392	-0.02104
	0.1938	-0.6376	-0.06349	0.1938	-0.6516	-0.02104
	0.1928	-0.6292	-0.06389	0.1928	-0.6572	-0.02116
	0.1918	-0.6368	-0.06332	0.1918	-0.6464	-0.0212
	0.1908	-0.6324	-0.06261	0.1908	-0.6512	-0.0212
	0.1898	-0.6376	-0.06253	0.1898	-0.6532	-0.02108
	0.1888	-0.636	-0.06248	0.1888	-0.6436	-0.02104
	0.1878	-0.6368	-0.0624	0.1878	-0.6488	-0.02116
	0.1868	-0.638	-0.0624	0.1868	-0.6568	-0.02124
	0.1858	-0.634	-0.06238	0.1858	-0.6424	-0.02128
	0.1848	-0.6404	-0.0624	0.1848	-0.6516	-0.02128
	0.1838	-0.6324	-0.06268	0.1838	-0.6572	-0.02132
	0.1828	-0.6452	-0.06267	0.1828	-0.6472	-0.02132
	0.1818	-0.6368	-0.06249	0.1818	-0.6564	-0.02136
	0.1808	-0.6472	-0.06258	0.1808	-0.6652	-0.02148
	0.1798	-0.6392	-0.06254	0.1798	-0.6524	-0.02148
	0.1788	-0.6456	-0.0626	0.1788	-0.6612	-0.02148
	0.1778	-0.6444	-0.0626	0.1778	-0.6712	-0.02156
	0.1768	-0.6476	-0.06256	0.1768	-0.6628	-0.02164
	0.1758	-0.654	-0.06276	0.1758	-0.6608	-0.02168
	0.1748	-0.6524	-0.06267	0.1748	-0.6832	-0.02168
	0.1738	-0.6572	-0.0627	0.1738	-0.6688	-0.02172
	0.1728	-0.6548	-0.06268	0.1728	-0.6676	-0.02168
	0.1718	-0.6612	-0.06272	0.1718	-0.6832	-0.02172
	0.1708	-0.6548	-0.06268	0.1708	-0.6668	-0.02172
	0.1698	-0.6672	-0.06278	0.1698	-0.6764	-0.0218
	0.1688	-0.66	-0.06295	0.1688	-0.6796	-0.02176
	0.1678	-0.6696	-0.06294	0.1678	-0.6696	-0.02184
	0.1668	-0.6604	-0.06289	0.1668	-0.68	-0.02184
	0.1658	-0.6696	-0.06303	0.1658	-0.682	-0.02196
	0.1648	-0.6652	-0.06306	0.1648	-0.6776	-0.02196
	0.1638	-0.67	-0.0637	0.1638	-0.6832	-0.02204
	0.1628	-0.6748	-0.06338	0.1628	-0.6976	-0.022
	0.1618	-0.668	-0.06358	0.1618	-0.6844	-0.02208
	0.1608	-0.6748	-0.06356	0.1608	-0.6772	-0.02204
	0.1598	-0.6644	-0.06375	0.1598	-0.6928	-0.02212
	0.1588	-0.6744	-0.06374	0.1588	-0.686	-0.02212
	0.1578	-0.6636	-0.06392	0.1578	-0.6856	-0.02224
	0.1568	-0.6756	-0.0639	0.1568	-0.6988	-0.0222
	0.1558	-0.668	-0.06412	0.1558	-0.6896	-0.02228
	0.1548	-0.674	-0.06408	0.1548	-0.6892	-0.02224
	0.1538	-0.6692	-0.06436	0.1538	-0.6988	-0.02236
	0.1528	-0.6712	-0.06427	0.1528	-0.6952	-0.02268
	0.1518	-0.6712	-0.06452	0.1518	-0.6916	-0.02284
	0.1508	-0.6712	-0.06453	0.1508	-0.71	-0.02272
	0.1498	-0.678	-0.0647	0.1498	-0.7056	-0.0228
	0.1488	-0.6724	-0.06472	0.1488	-0.6956	-0.02272
	0.1478	-0.6804	-0.06492	0.1478	-0.712	-0.02276
	0.1468	-0.6732	-0.06486	0.1468	-0.7064	-0.02268
	0.1458	-0.686	-0.06508	0.1458	-0.7028	-0.02268
	0.1448	-0.6744	-0.06499	0.1448	-0.7312	-0.02264
	0.1438	-0.6884	-0.06518	0.1438	-0.6992	-0.02272
	0.1428	-0.6788	-0.06511	0.1428	-0.692	-0.02276
	0.1418	-0.6876	-0.06521	0.1418	-0.7004	-0.02276
	0.1408	-0.6836	-0.06514	0.1408	-0.702	-0.02272
	0.1398	-0.6836	-0.06526	0.1398	-0.6908	-0.0228
	0.1388	-0.6864	-0.06534	0.1388	-0.7044	-0.0228
	0.1378	-0.6824	-0.06611	0.1378	-0.708	-0.02288
	0.1368	-0.6924	-0.0668	0.1368	-0.692	-0.02292
	0.1358	-0.686	-0.06568	0.1358	-0.7084	-0.02304
	0.1348	-0.6944	-0.06552	0.1348	-0.7136	-0.023
	0.1338	-0.6856	-0.0656	0.1338	-0.6976	-0.02308
	0.1328	-0.694	-0.06552	0.1328	-0.7132	-0.02308
	0.1318	-0.6872	-0.0656	0.1318	-0.7172	-0.02312
	0.1308	-0.698	-0.06554	0.1308	-0.7048	-0.02312
	0.1298	-0.6948	-0.0656	0.1298	-0.7148	-0.02316
	0.1288	-0.7	-0.06566	0.1288	-0.7176	-0.02316
	0.1278	-0.6956	-0.06584	0.1278	-0.7112	-0.02316
	0.1268	-0.6944	-0.0659	0.1268	-0.7164	-0.0232
	0.1258	-0.6968	-0.06597	0.1258	-0.7252	-0.02328
	0.1248	-0.694	-0.06569	0.1248	-0.712	-0.02332
	0.1238	-0.706	-0.0657	0.1238	-0.7212	-0.02336
	0.1228	-0.6956	-0.0657	0.1228	-0.7316	-0.0234
	0.1218	-0.7044	-0.0657	0.1218	-0.7144	-0.02336
	0.1208	-0.6936	-0.06572	0.1208	-0.7276	-0.0234
	0.1198	-0.7024	-0.06571	0.1198	-0.7344	-0.02336
	0.1188	-0.6952	-0.06577	0.1188	-0.7188	-0.0234
	0.1178	-0.7052	-0.06576	0.1178	-0.736	-0.02336
	0.1168	-0.704	-0.06592	0.1168	-0.7372	-0.02344
	0.1158	-0.7096	-0.0659	0.1158	-0.7208	-0.02352
	0.1148	-0.712	-0.06588	0.1148	-0.7336	-0.02352
	0.1138	-0.7084	-0.06589	0.1138	-0.7376	-0.02352
	0.1128	-0.7144	-0.06589	0.1128	-0.726	-0.02352
	0.1118	-0.7108	-0.06588	0.1118	-0.7368	-0.02352
	0.1108	-0.7208	-0.06589	0.1108	-0.7424	-0.0236
	0.1098	-0.7144	-0.06587	0.1098	-0.732	-0.02356
	0.1088	-0.7232	-0.06593	0.1088	-0.7384	-0.0236
	0.1078	-0.7144	-0.0659	0.1078	-0.7528	-0.02356
	0.1068	-0.7224	-0.06599	0.1068	-0.7384	-0.02364
	0.1058	-0.7164	-0.06595	0.1058	-0.7404	-0.0236
	0.1048	-0.7244	-0.06609	0.1048	-0.7516	-0.02368
	0.1038	-0.7224	-0.06606	0.1038	-0.7396	-0.02364
	0.1028	-0.726	-0.06619	0.1028	-0.7436	-0.02372
	0.1018	-0.7288	-0.06614	0.1018	-0.7548	-0.02372
	0.1008	-0.7208	-0.06622	0.1008	-0.7376	-0.0238
	0.0998	-0.732	-0.06618	0.0998	-0.75	-0.02376
	0.0988	-0.7236	-0.06627	0.0988	-0.76	-0.02384
	0.0978	-0.738	-0.06617	0.0978	-0.7492	-0.0238
	0.0968	-0.7276	-0.06627	0.0968	-0.7544	-0.02388
	0.0958	-0.7376	-0.06644	0.0958	-0.7608	-0.02384
	0.0948	-0.73	-0.0666	0.0948	-0.7556	-0.0238
	0.0938	-0.7348	-0.06636	0.0938	-0.7528	-0.02368
	0.0928	-0.7344	-0.06676	0.0928	-0.7676	-0.02372
	0.0918	-0.7392	-0.06644	0.0918	-0.7612	-0.02372
	0.0908	-0.7384	-0.06646	0.0908	-0.7608	-0.02376
	0.0898	-0.7388	-0.06634	0.0898	-0.7752	-0.02368
	0.0888	-0.7412	-0.06646	0.0888	-0.7728	-0.02376
	0.0878	-0.7352	-0.06641	0.0878	-0.7796	-0.0238
	0.0868	-0.7436	-0.06665	0.0868	-0.788	-0.02388
	0.0858	-0.7376	-0.06832	0.0858	-0.7808	-0.02384
	0.0848	-0.7504	-0.06847	0.0848	-0.7808	-0.02388
	0.0838	-0.7412	-0.0671	0.0838	-0.7864	-0.0238
	0.0828	-0.7508	-0.06699	0.0828	-0.784	-0.02404
	0.0818	-0.744	-0.06682	0.0818	-0.7748	-0.02404
	0.0808	-0.7504	-0.06695	0.0808	-0.7888	-0.02412
	0.0798	-0.7496	-0.06684	0.0798	-0.7876	-0.02404
	0.0788	-0.7536	-0.06697	0.0788	-0.778	-0.02408
	0.0778	-0.7588	-0.06687	0.0778	-0.7928	-0.02404
	0.0768	-0.7532	-0.06694	0.0768	-0.7908	-0.02404
	0.0758	-0.762	-0.06685	0.0758	-0.7808	-0.02404
	0.0748	-0.752	-0.06699	0.0748	-0.7908	-0.02416
	0.0738	-0.762	-0.06682	0.0738	-0.79	-0.0242
	0.0728	-0.7544	-0.06695	0.0728	-0.7828	-0.02432
	0.0718	-0.7672	-0.06686	0.0718	-0.7936	-0.02436
	0.0708	-0.76	-0.06696	0.0708	-0.792	-0.02452
	0.0698	-0.7676	-0.06692	0.0698	-0.7784	-0.0246
	0.0688	-0.7628	-0.06702	0.0688	-0.7964	-0.02472
	0.0678	-0.7664	-0.06694	0.0678	-0.7992	-0.02476
	0.0668	-0.7648	-0.06737	0.0668	-0.7836	-0.0248
	0.0658	-0.7696	-0.0674	0.0658	-0.8036	-0.0248
	0.0648	-0.7736	-0.06766	0.0648	-0.802	-0.02484
	0.0638	-0.77	-0.06716	0.0638	-0.7856	-0.0248
	0.0628	-0.7772	-0.06735	0.0628	-0.8068	-0.02472
	0.0618	-0.768	-0.0672	0.0618	-0.8024	-0.02468
	0.0608	-0.778	-0.06719	0.0608	-0.7872	-0.02472
	0.0598	-0.7688	-0.06716	0.0598	-0.8016	-0.02468
	0.0588	-0.7824	-0.06724	0.0588	-0.8028	-0.02464
	0.0578	-0.7744	-0.06726	0.0578	-0.79	-0.02468
	0.0568	-0.7808	-0.06732	0.0568	-0.8048	-0.02468
	0.0558	-0.7768	-0.06732	0.0558	-0.8024	-0.02472
	0.0548	-0.7752	-0.06742	0.0548	-0.7884	-0.02472
	0.0538	-0.7792	-0.06743	0.0538	-0.8044	-0.02476
	0.0528	-0.7772	-0.06744	0.0528	-0.8156	-0.0248
	0.0518	-0.7852	-0.06746	0.0518	-0.8004	-0.02492
	0.0508	-0.7776	-0.06748	0.0508	-0.812	-0.02496
	0.0498	-0.7868	-0.06749	0.0498	-0.822	-0.02504
	0.0488	-0.7768	-0.06746	0.0488	-0.8064	-0.02512
	0.0478	-0.788	-0.06753	0.0478	-0.8104	-0.0252
	0.0468	-0.7856	-0.06757	0.0468	-0.8216	-0.0252
	0.0458	-0.8012	-0.0676	0.0458	-0.8068	-0.02528
	0.0448	-0.7944	-0.06758	0.0448	-0.8188	-0.02528
	0.0438	-0.8016	-0.06763	0.0438	-0.8428	-0.02544
	0.0428	-0.7968	-0.06766	0.0428	-0.8156	-0.0254
	0.0418	-0.796	-0.06776	0.0418	-0.826	-0.02548
	0.0408	-0.802	-0.06779	0.0408	-0.8312	-0.02564
	0.0398	-0.8004	-0.06831	0.0398	-0.8196	-0.02576
	0.0388	-0.81	-0.06795	0.0388	-0.8316	-0.0258
	0.0378	-0.7988	-0.06795	0.0378	-0.8396	-0.02596
	0.0368	-0.8132	-0.06789	0.0368	-0.826	-0.026
	0.0358	-0.7988	-0.06801	0.0358	-0.8352	-0.02616
	0.0348	-0.8132	-0.06792	0.0348	-0.846	-0.02616
	0.0338	-0.8076	-0.06806	0.0338	-0.8296	-0.02636
	0.0328	-0.8164	-0.06803	0.0328	-0.8348	-0.0264
	0.0318	-0.8144	-0.06814	0.0318	-0.8472	-0.02652
	0.0308	-0.8152	-0.06804	0.0308	-0.832	-0.02652
	0.0298	-0.8192	-0.06824	0.0298	-0.8396	-0.02672
	0.0288	-0.8148	-0.06814	0.0288	-0.8552	-0.02668
	0.0278	-0.8196	-0.06829	0.0278	-0.84	-0.02684
	0.0268	-0.8136	-0.06826	0.0268	-0.8464	-0.0268
	0.0258	-0.824	-0.06839	0.0258	-0.8552	-0.02704
	0.0248	-0.814	-0.06831	0.0248	-0.8492	-0.027
	0.0238	-0.8244	-0.0685	0.0238	-0.8568	-0.02708
	0.0228	-0.8144	-0.06841	0.0228	-0.868	-0.02696
	0.0218	-0.8248	-0.06856	0.0218	-0.8308	-0.02708
	0.0208	-0.822	-0.06848	0.0208	-0.8404	-0.02708
	0.0198	-0.834	-0.0686	0.0198	-0.85	-0.02716
	0.0188	-0.8288	-0.06849	0.0188	-0.8356	-0.02716
	0.0178	-0.832	-0.06874	0.0178	-0.834	-0.02728
	0.0168	-0.8356	-0.0686	0.0168	-0.8472	-0.02736
	0.0158	-0.832	-0.06879	0.0158	-0.8372	-0.02752
	0.0148	-0.8412	-0.06873	0.0148	-0.838	-0.02752
	0.0138	-0.8364	-0.06891	0.0138	-0.8536	-0.02764
	0.0128	-0.8524	-0.0688	0.0128	-0.842	-0.02764
	0.0118	-0.8384	-0.069	0.0118	-0.8408	-0.02776
	0.0108	-0.8528	-0.06887	0.0108	-0.8536	-0.02772
	0.0098	-0.842	-0.06948	0.0098	-0.848	-0.02776
	0.0088	-0.8532	-0.06922	0.0088	-0.8472	-0.0278
	0.0078	-0.8516	-0.07052	0.0078	-0.8592	-0.02788
	0.0068	-0.858	-0.06928	0.0068	-0.848	-0.02784
	0.0058	-0.8612	-0.06937	0.0058	-0.8456	-0.02784
	0.0048	-0.856	-0.06923	0.0048	-0.8576	-0.02792
	0.0038	-0.8632	-0.06937	0.0038	-0.8536	-0.0286
	0.0028	-0.856	-0.06934	0.0028	-0.8448	-0.02936
	0.0018	-0.8668	-0.06951	0.0018	-0.8596	-0.02984
	0.0008	-0.8604	-0.0694	0.0008	-0.8584	-0.03004
	-0.0002	-0.8764	-0.06963	-0.0002	-0.8448	-0.02972
	-0.0012	-0.8628	-0.06959	-0.0012	-0.868	-0.0294
	-0.0022	-0.8788	-0.06976	-0.0022	-0.8596	-0.0294
	-0.0032	-0.8676	-0.06968	-0.0032	-0.8532	-0.02976
	-0.0042	-0.8784	-0.06988	-0.0042	-0.868	-0.02964
	-0.0052	-0.872	-0.06983	-0.0052	-0.8668	-0.02948
	-0.0062	-0.8812	-0.07	-0.0062	-0.8528	-0.02928
	-0.0072	-0.8776	-0.07	-0.0072	-0.874	-0.0292
	-0.0082	-0.872	-0.07012	-0.0082	-0.8724	-0.02912
	-0.0092	-0.884	-0.07008	-0.0092	-0.8592	-0.02912
	-0.0102	-0.8744	-0.07016	-0.0102	-0.8744	-0.02916
	-0.0112	-0.896	-0.0702	-0.0112	-0.8832	-0.02932
	-0.0122	-0.8872	-0.07024	-0.0122	-0.8684	-0.02928
	-0.0132	-0.9124	-0.07028	-0.0132	-0.8912	-0.0294
	-0.0142	-0.8976	-0.07036	-0.0142	-0.888	-0.0294
	-0.0152	-0.9132	-0.07036	-0.0152	-0.872	-0.02956
	-0.0162	-0.9	-0.07044	-0.0162	-0.8896	-0.02948
	-0.0172	-0.9004	-0.07052	-0.0172	-0.8932	-0.02952
	-0.0182	-0.8996	-0.07052	-0.0182	-0.8756	-0.02948
	-0.0192	-0.9008	-0.07064	-0.0192	-0.8864	-0.02968
	-0.0202	-0.9012	-0.07068	-0.0202	-0.8992	-0.02968
	-0.0212	-0.8908	-0.07072	-0.0212	-0.8772	-0.02972
	-0.0222	-0.8988	-0.0708	-0.0222	-0.8908	-0.0296
	-0.0232	-0.8892	-0.07088	-0.0232	-0.9	-0.02984
	-0.0242	-0.9	-0.07092	-0.0242	-0.8828	-0.02972
	-0.0252	-0.8928	-0.07148	-0.0252	-0.9	-0.02972
	-0.0262	-0.9116	-0.07108	-0.0262	-0.9068	-0.02952
	-0.0272	-0.8944	-0.07116	-0.0272	-0.8876	-0.02968
	-0.0282	-0.912	-0.07112	-0.0282	-0.9008	-0.02984
	-0.0292	-0.9064	-0.07128	-0.0292	-0.9092	-0.03016
	-0.0302	-0.9128	-0.07124	-0.0302	-0.8944	-0.03028
	-0.0312	-0.9092	-0.0714	-0.0312	-0.9052	-0.03056
	-0.0322	-0.9108	-0.0714	-0.0322	-0.914	-0.03064
	-0.0332	-0.914	-0.07152	-0.0332	-0.898	-0.03088
	-0.0342	-0.8968	-0.07144	-0.0342	-0.9088	-0.03088
	-0.0352	-0.9116	-0.07164	-0.0352	-0.9184	-0.0312
	-0.0362	-0.8976	-0.0716	-0.0362	-0.8996	-0.0312
	-0.0372	-0.9108	-0.07176	-0.0372	-0.9176	-0.03148
	-0.0382	-0.9024	-0.07204	-0.0382	-0.9232	-0.03144
	-0.0392	-0.9136	-0.072	-0.0392	-0.9176	-0.03168
	-0.0402	-0.9036	-0.07184	-0.0402	-0.924	-0.03172
	-0.0412	-0.91	-0.072	-0.0412	-0.9352	-0.03204
	-0.0422	-0.9096	-0.072	-0.0422	-0.928	-0.03192
	-0.0432	-0.9104	-0.0722	-0.0432	-0.9316	-0.032
	-0.0442	-0.9168	-0.07204	-0.0442	-0.9504	-0.03184
	-0.0452	-0.9152	-0.07236	-0.0452	-0.9308	-0.03212
	-0.0462	-0.9224	-0.07216	-0.0462	-0.9356	-0.0324
	-0.0472	-0.9076	-0.07236	-0.0472	-0.9388	-0.03288
	-0.0482	-0.9224	-0.07232	-0.0482	-0.9268	-0.03296
	-0.0492	-0.9092	-0.0726	-0.0492	-0.9344	-0.03324
	-0.0502	-0.9196	-0.0724	-0.0502	-0.9484	-0.0332
	-0.0512	-0.9104	-0.07272	-0.0512	-0.9308	-0.03324
	-0.0522	-0.9224	-0.07256	-0.0522	-0.9328	-0.03304
	-0.0532	-0.9112	-0.0728	-0.0532	-0.9472	-0.033
	-0.0542	-0.9172	-0.07276	-0.0542	-0.9376	-0.03288
	-0.0552	-0.918	-0.07292	-0.0552	-0.9332	-0.03296
	-0.0562	-0.9128	-0.07344	-0.0562	-0.9468	-0.0328
	-0.0572	-0.9252	-0.0732	-0.0572	-0.938	-0.0328
	-0.0582	-0.9148	-0.07296	-0.0582	-0.9428	-0.033
	-0.0592	-0.9324	-0.0732	-0.0592	-0.9652	-0.03324
	-0.0602	-0.9144	-0.07308	-0.0602	-0.9356	-0.03348
	-0.0612	-0.93	-0.07336	-0.0612	-0.9268	-0.0338
	-0.0622	-0.92	-0.0736	-0.0622	-0.944	-0.03432
	-0.0632	-0.93	-0.07368	-0.0632	-0.9396	-0.03512
	-0.0642	-0.926	-0.07348	-0.0642	-0.9332	-0.03528
	-0.0652	-0.93	-0.0738	-0.0652	-0.9524	-0.03528
	-0.0662	-0.9256	-0.07364	-0.0662	-0.9468	-0.03528
	-0.0672	-0.9268	-0.0738	-0.0672	-0.9436	-0.03516
	-0.0682	-0.9292	-0.0738	-0.0682	-0.9576	-0.03516
	-0.0692	-0.9212	-0.07396	-0.0692	-0.9516	-0.03512
	-0.0702	-0.9332	-0.07392	-0.0702	-0.9416	-0.0352
	-0.0712	-0.924	-0.07404	-0.0712	-0.9472	-0.0354
	-0.0722	-0.9376	-0.07404	-0.0722	-0.9424	-0.03588
	-0.0732	-0.9212	-0.07416	-0.0732	-0.9364	-0.0364
	-0.0742	-0.9372	-0.0742	-0.0742	-0.9524	-0.03704
	-0.0752	-0.9248	-0.07432	-0.0752	-0.9528	-0.0374
	-0.0762	-0.9396	-0.07432	-0.0762	-0.938	-0.03788
	-0.0772	-0.936	-0.07444	-0.0772	-0.9556	-0.03824
	-0.0782	-0.9432	-0.07472	-0.0782	-0.9564	-0.0386
	-0.0792	-0.942	-0.0746	-0.0792	-0.9356	-0.03876
	-0.0802	-0.9412	-0.0746	-0.0802	-0.9564	-0.03888
	-0.0812	-0.9496	-0.07468	-0.0812	-0.958	-0.03892
	-0.0822	-0.9376	-0.0748	-0.0822	-0.9408	-0.0392
	-0.0832	-0.9584	-0.0748	-0.0832	-0.9616	-0.03916
	-0.0842	-0.9452	-0.07496	-0.0842	-0.9648	-0.03928
	-0.0852	-0.9636	-0.075	-0.0852	-0.9532	-0.0392
	-0.0862	-0.9488	-0.07512	-0.0862	-0.97	-0.03936
	-0.0872	-0.9596	-0.07508	-0.0872	-0.9776	-0.03928
	-0.0882	-0.9528	-0.07528	-0.0882	-0.962	-0.0394
	-0.0892	-0.958	-0.07528	-0.0892	-0.9736	-0.03924
	-0.0902	-0.958	-0.07548	-0.0902	-0.9824	-0.03944
	-0.0912	-0.9636	-0.07552	-0.0912	-0.9612	-0.03948
	-0.0922	-0.9584	-0.07584	-0.0922	-0.9764	-0.03964
	-0.0932	-0.958	-0.07596	-0.0932	-0.9796	-0.03952
	-0.0942	-0.966	-0.07636	-0.0942	-0.96	-0.0396
	-0.0952	-0.9532	-0.07656	-0.0952	-0.9692	-0.03952
	-0.0962	-0.9724	-0.07704	-0.0962	-0.9732	-0.03964
	-0.0972	-0.9588	-0.07728	-0.0972	-0.9568	-0.03952
	-0.0982	-0.9796	-0.07808	-0.0982	-0.966	-0.03968
	-0.0992	-0.9596	-0.078	-0.0992	-0.9732	-0.03952
	-0.1002	-0.9792	-0.07848	-0.1002	-0.958	-0.0398
	-0.1012	-0.968	-0.0786	-0.1012	-0.9736	-0.03968
	-0.1022	-0.9736	-0.07896	-0.1022	-0.9888	-0.03968
	-0.1032	-0.978	-0.07912	-0.1032	-0.9656	-0.0394
	-0.1042	-0.9776	-0.07956	-0.1042	-0.9756	-0.0394
	-0.1052	-0.9796	-0.07972	-0.1052	-0.9872	-0.03916
	-0.1062	-0.972	-0.08	-0.1062	-0.968	-0.03932
	-0.1072	-0.9852	-0.07988	-0.1072	-0.9852	-0.03936
	-0.1082	-0.9724	-0.0802	-0.1082	-0.9912	-0.0396
	-0.1092	-0.9908	-0.0802	-0.1092	-0.97	-0.03968
	-0.1102	-0.982	-0.08056	-0.1102	-0.9812	-0.03988
	-0.1112	-1.0004	-0.0804	-0.1112	-0.996	-0.04004
	-0.1122	-0.9844	-0.08084	-0.1122	-0.9764	-0.0402
	-0.1132	-1.0036	-0.08068	-0.1132	-0.9848	-0.04024
	-0.1142	-0.992	-0.08112	-0.1142	-0.9964	-0.04036
	-0.1152	-1.0032	-0.08136	-0.1152	-0.98	-0.04036
	-0.1162	-1.006	-0.08228	-0.1162	-0.9864	-0.04032
	-0.1172	-1.0152	-0.08272	-0.1172	-1.0076	-0.04024
	-0.1182	-1.0144	-0.0836	-0.1182	-0.9932	-0.04036
	-0.1192	-1.0076	-0.08384	-0.1192	-0.998	-0.04036
	-0.1202	-1.0316	-0.08452	-0.1202	-1.0132	-0.04044
	-0.1212	-1.0096	-0.08472	-0.1212	-0.996	-0.0404
	-0.1222	-1.0512	-0.08536	-0.1222	-1.0048	-0.04044
	-0.1232	-1.0276	-0.08536	-0.1232	-1.022	-0.04056
	-0.1242	-1.0396	-0.08584	-0.1242	-1.0168	-0.04048
	-0.1252	-1.0276	-0.08604	-0.1252	-1.0116	-0.04044
	-0.1262	-1.0444	-0.08632	-0.1262	-1.0312	-0.04048
	-0.1272	-1.054	-0.08632	-0.1272	-1.0176	-0.0406
	-0.1282	-1.046	-0.0868	-0.1282	-1.012	-0.04068
	-0.1292	-1.048	-0.08676	-0.1292	-1.03	-0.04088
	-0.1302	-1.0524	-0.08704	-0.1302	-1.0124	-0.04084
	-0.1312	-1.0464	-0.087	-0.1312	-1.0096	-0.04092
	-0.1322	-1.04	-0.08736	-0.1322	-1.022	-0.04084
	-0.1332	-1.044	-0.08724	-0.1332	-1.0116	-0.04096
	-0.1342	-1.0288	-0.08748	-0.1342	-1.0096	-0.041
	-0.1352	-1.0496	-0.08736	-0.1352	-1.0252	-0.0412
	-0.1362	-1.0376	-0.08756	-0.1362	-1.014	-0.04116
	-0.1372	-1.0564	-0.08752	-0.1372	-1.0088	-0.04132
	-0.1382	-1.0284	-0.08768	-0.1382	-1.0296	-0.04196
	-0.1392	-1.0464	-0.0876	-0.1392	-1.0248	-0.04232
	-0.1402	-1.0376	-0.08776	-0.1402	-1.0148	-0.04204
	-0.1412	-1.0488	-0.08812	-0.1412	-1.036	-0.042
	-0.1422	-1.0688	-0.088	-0.1422	-1.0288	-0.0418
	-0.1432	-1.064	-0.08788	-0.1432	-1.0116	-0.042
	-0.1442	-1.0656	-0.08792	-0.1442	-1.0372	-0.04188
	-0.1452	-1.0428	-0.08804	-0.1452	-1.032	-0.042
	-0.1462	-1.0656	-0.088	-0.1462	-1.0184	-0.04184
	-0.1472	-1.0468	-0.08796	-0.1472	-1.0396	-0.04204
	-0.1482	-1.0724	-0.088	-0.1482	-1.0384	-0.04192
	-0.1492	-1.0796	-0.08808	-0.1492	-1.0244	-0.04216
	-0.1502	-1.086	-0.08804	-0.1502	-1.0396	-0.04208
	-0.1512	-1.1008	-0.08808	-0.1512	-1.0416	-0.04228
	-0.1522	-1.0448	-0.08812	-0.1522	-1.022	-0.04212
	-0.1532	-1.0092	-0.08832	-0.1532	-1.0684	-0.0424
	-0.1542	-1.008	-0.08816	-0.1542	-1.0512	-0.04228
	-0.1552	-1.0248	-0.08824	-0.1552	-0.9844	-0.04252
	-0.1562	-1.0144	-0.08816	-0.1562	-0.9716	-0.04252
	-0.1572	-1.0224	-0.08832	-0.1572	-0.9604	-0.04288
	-0.1582	-1.0076	-0.08816	-0.1582	-0.9572	-0.04288
	-0.1592	-1.016	-0.0884	-0.1592	-0.986	-0.04312
	-0.1602	-1.0056	-0.08828	-0.1602	-0.9788	-0.04288
	-0.1612	-1.0188	-0.08856	-0.1612	-0.9628	-0.04284
	-0.1622	-1.0128	-0.08832	-0.1622	-0.9868	-0.0426
	-0.1632	-1.0244	-0.08848	-0.1632	-0.9888	-0.04284
	-0.1642	-1.0232	-0.08836	-0.1642	-0.9696	-0.04288
	-0.1652	-1.0184	-0.08864	-0.1652	-0.988	-0.04312
	-0.1662	-1.024	-0.0884	-0.1662	-0.992	-0.04296
	-0.1672	-1.0156	-0.08864	-0.1672	-0.978	-0.04316
	-0.1682	-1.0304	-0.08844	-0.1682	-0.9932	-0.04296
	-0.1692	-1.0132	-0.08876	-0.1692	-0.9988	-0.0432
	-0.1702	-1.024	-0.08852	-0.1702	-0.9848	-0.04332
	-0.1712	-1.0084	-0.08868	-0.1712	-1.006	-0.04356
	-0.1722	-1.0188	-0.08844	-0.1722	-1.0032	-0.0436
	-0.1732	-1.01	-0.08872	-0.1732	-0.9876	-0.04368
	-0.1742	-1.02	-0.0884	-0.1742	-1.0084	-0.04364
	-0.1752	-1.0224	-0.08864	-0.1752	-0.9956	-0.04388
	-0.1762	-1.0304	-0.08844	-0.1762	-0.9928	-0.044
	-0.1772	-1.0384	-0.0888	-0.1772	-1.0124	-0.0442
	-0.1782	-1.0364	-0.08824	-0.1782	-0.9956	-0.04428
	-0.1792	-1.0508	-0.0886	-0.1792	-1.0012	-0.04456
	-0.1802	-1.042	-0.08832	-0.1802	-1.0124	-0.0446
	-0.1812	-1.0632	-0.08868	-0.1812	-0.9892	-0.04472
	-0.1822	-1.0504	-0.08832	-0.1822	-1.006	-0.04468
	-0.1832	-1.062	-0.08868	-0.1832	-1.012	-0.04488
	-0.1842	-1.0504	-0.08848	-0.1842	-0.9928	-0.04492
	-0.1852	-1.0676	-0.08884	-0.1852	-1.0164	-0.04492
	-0.1862	-1.0576	-0.0886	-0.1862	-1.0092	-0.04508
	-0.1872	-1.0728	-0.08884	-0.1872	-1.0068	-0.0456
	-0.1882	-1.072	-0.08868	-0.1882	-1.03	-0.04592
	-0.1892	-1.0816	-0.08904	-0.1892	-1.002	-0.04616
	-0.1902	-1.0768	-0.08876	-0.1902	-1.0268	-0.04652
	-0.1912	-1.0668	-0.08884	-0.1912	-1.0204	-0.04704
	-0.1922	-1.0772	-0.08888	-0.1922	-1.018	-0.04736
	-0.1932	-1.0576	-0.08912	-0.1932	-1.0412	-0.04752
	-0.1942	-1.0764	-0.08904	-0.1942	-1.0176	-0.04744
	-0.1952	-1.0556	-0.08936	-0.1952	-1.0352	-0.04748
	-0.1962	-1.0672	-0.08936	-0.1962	-1.03	-0.04776
	-0.1972	-1.0544	-0.08956	-0.1972	-1.0208	-0.04784
	-0.1982	-1.058	-0.08956	-0.1982	-1.0448	-0.04804
	-0.1992	-1.054	-0.08956	-0.1992	-1.0204	-0.04836
	-0.2002	-1.0564	-0.08968	-0.2002	-1.036	-0.04876
	-0.2012	-1.0676	-0.08968	-0.2012	-1.0428	-0.04888
	-0.2022	-1.0956	-0.08976	-0.2022	-1.026	-0.04916
	-0.2032	-1.1272	-0.08992	-0.2032	-1.0492	-0.0492
	-0.2042	-1.1132	-0.09012	-0.2042	-1.024	-0.04948
	-0.2052	-1.1268	-0.09016	-0.2052	-1.038	-0.04956
	-0.2062	-1.1136	-0.0902	-0.2062	-1.04	-0.04968
	-0.2072	-1.132	-0.09016	-0.2072	-1.0276	-0.04968
	-0.2082	-1.1172	-0.09036	-0.2082	-1.0524	-0.04988
	-0.2092	-1.1316	-0.09032	-0.2092	-1.028	-0.0498
	-0.2102	-1.12	-0.09032	-0.2102	-1.044	-0.05012
	-0.2112	-1.1296	-0.09032	-0.2112	-1.046	-0.05016
	-0.2122	-1.1264	-0.09084	-0.2122	-1.0304	-0.05032
	-0.2132	-1.132	-0.09052	-0.2132	-1.0512	-0.05016
	-0.2142	-1.1428	-0.0906	-0.2142	-1.0292	-0.0504
	-0.2152	-1.1368	-0.0906	-0.2152	-1.042	-0.05064
	-0.2162	-1.1548	-0.0908	-0.2162	-1.044	-0.05084
	-0.2172	-1.1376	-0.09084	-0.2172	-1.032	-0.0508
	-0.2182	-1.1592	-0.0912	-0.2182	-1.0568	-0.05164
	-0.2192	-1.1412	-0.09104	-0.2192	-1.032	-0.05224
	-0.2202	-1.1664	-0.09132	-0.2202	-1.0496	-0.05252
	-0.2212	-1.1524	-0.09116	-0.2212	-1.0524	-0.05212
	-0.2222	-1.1616	-0.09144	-0.2222	-1.0376	-0.05232
	-0.2232	-1.1548	-0.0912	-0.2232	-1.0588	-0.05224
	-0.2242	-1.1608	-0.09156	-0.2242	-1.0352	-0.05252
	-0.2252	-1.164	-0.09144	-0.2252	-1.052	-0.0522
	-0.2262	-1.1628	-0.09168	-0.2262	-1.0616	-0.05232
	-0.2272	-1.1708	-0.09136	-0.2272	-1.046	-0.05216
	-0.2282	-1.158	-0.09176	-0.2282	-1.07	-0.05228
	-0.2292	-1.1676	-0.09164	-0.2292	-1.0472	-0.0522
	-0.2302	-1.15	-0.09204	-0.2302	-1.0616	-0.05256
	-0.2312	-1.1644	-0.0918	-0.2312	-1.0684	-0.05276
	-0.2322	-1.1488	-0.09216	-0.2322	-1.0488	-0.05372
	-0.2332	-1.172	-0.0918	-0.2332	-1.076	-0.05404
	-0.2342	-1.1532	-0.09224	-0.2342	-1.056	-0.05468
	-0.2352	-1.1616	-0.09196	-0.2352	-1.0656	-0.05484
	-0.2362	-1.1528	-0.09248	-0.2362	-1.0744	-0.05524
	-0.2372	-1.1504	-0.09216	-0.2372	-1.0556	-0.05548
	-0.2382	-1.1568	-0.09248	-0.2382	-1.0848	-0.056
	-0.2392	-1.1504	-0.09212	-0.2392	-1.0652	-0.05596
	-0.2402	-1.1684	-0.09272	-0.2402	-1.074	-0.05624
	-0.2412	-1.1508	-0.09248	-0.2412	-1.0872	-0.05612
	-0.2422	-1.1696	-0.09324	-0.2422	-1.0708	-0.05652
	-0.2432	-1.1528	-0.09276	-0.2432	-1.0952	-0.05652
	-0.2442	-1.1628	-0.0934	-0.2442	-1.0804	-0.05704
	-0.2452	-1.1556	-0.09304	-0.2452	-1.0884	-0.05688
	-0.2462	-1.1692	-0.0934	-0.2462	-1.098	-0.05716
	-0.2472	-1.1612	-0.09296	-0.2472	-1.0752	-0.05752
	-0.2482	-1.164	-0.09344	-0.2482	-1.1048	-0.05768
	-0.2492	-1.1648	-0.09312	-0.2492	-1.086	-0.05772
	-0.2502	-1.1636	-0.09364	-0.2502	-1.0916	-0.0578
	-0.2512	-1.174	-0.09332	-0.2512	-1.1072	-0.05788
	-0.2522	-1.17	-0.09376	-0.2522	-1.0792	-0.05808
	-0.2532	-1.1876	-0.09344	-0.2532	-1.1068	-0.05824
	-0.2542	-1.1744	-0.094	-0.2542	-1.0868	-0.0584
	-0.2552	-1.1908	-0.09368	-0.2552	-1.0896	-0.05876
	-0.2562	-1.172	-0.09404	-0.2562	-1.0936	-0.05952
	-0.2572	-1.1908	-0.09376	-0.2572	-1.0712	-0.06012
	-0.2582	-1.1708	-0.0942	-0.2582	-1.0928	-0.06048
	-0.2592	-1.1888	-0.09388	-0.2592	-1.0764	-0.06096
	-0.2602	-1.1812	-0.09436	-0.2602	-1.0824	-0.06116
	-0.2612	-1.1804	-0.09424	-0.2612	-1.0976	-0.06132
	-0.2622	-1.1876	-0.09452	-0.2622	-1.0696	-0.06108
	-0.2632	-1.1752	-0.09424	-0.2632	-1.0944	-0.06088
	-0.2642	-1.1936	-0.0946	-0.2642	-1.0792	-0.06048
	-0.2652	-1.1796	-0.09468	-0.2652	-1.0876	-0.06052
	-0.2662	-1.1972	-0.09472	-0.2662	-1.1048	-0.06048
	-0.2672	-1.1808	-0.09472	-0.2672	-1.08	-0.06056
	-0.2682	-1.1952	-0.09504	-0.2682	-1.106	-0.06044
	-0.2692	-1.184	-0.09512	-0.2692	-1.0912	-0.06064
	-0.2702	-1.196	-0.09516	-0.2702	-1.094	-0.06036
	-0.2712	-1.1912	-0.09512	-0.2712	-1.1112	-0.06108
	-0.2722	-1.2076	-0.09512	-0.2722	-1.0864	-0.06168
	-0.2732	-1.2076	-0.09528	-0.2732	-1.1124	-0.06248
	-0.2742	-1.2104	-0.09524	-0.2742	-1.102	-0.0628
	-0.2752	-1.214	-0.09536	-0.2752	-1.102	-0.06344
	-0.2762	-1.214	-0.09548	-0.2762	-1.1192	-0.06348
	-0.2772	-1.2236	-0.09552	-0.2772	-1.0948	-0.064
	-0.2782	-1.2128	-0.09544	-0.2782	-1.1216	-0.06392
	-0.2792	-1.232	-0.09564	-0.2792	-1.1064	-0.0646
	-0.2802	-1.206	-0.09572	-0.2802	-1.1056	-0.06448
	-0.2812	-1.2228	-0.09584	-0.2812	-1.1244	-0.06488
	-0.2822	-1.204	-0.09564	-0.2822	-1.1012	-0.06456
	-0.2832	-1.2136	-0.09592	-0.2832	-1.1236	-0.06448
	-0.2842	-1.2044	-0.09572	-0.2842	-1.1156	-0.06412
	-0.2852	-1.2156	-0.09632	-0.2852	-1.112	-0.06424
	-0.2862	-1.2132	-0.09596	-0.2862	-1.1324	-0.06364
	-0.2872	-1.2064	-0.09608	-0.2872	-1.106	-0.06408
	-0.2882	-1.2232	-0.09608	-0.2882	-1.1308	-0.06452
	-0.2892	-1.2088	-0.0964	-0.2892	-1.1308	-0.06564
	-0.2902	-1.2284	-0.09608	-0.2902	-1.126	-0.066
	-0.2912	-1.2084	-0.09648	-0.2912	-1.152	-0.06684
	-0.2922	-1.2188	-0.09632	-0.2922	-1.1236	-0.06688
	-0.2932	-1.1996	-0.09692	-0.2932	-1.1448	-0.06752
	-0.2942	-1.2028	-0.09664	-0.2942	-1.1468	-0.06748
	-0.2952	-1.1904	-0.09724	-0.2952	-1.1388	-0.06812
	-0.2962	-1.1908	-0.09684	-0.2962	-1.166	-0.068
	-0.2972	-1.1912	-0.0974	-0.2972	-1.1384	-0.06856
	-0.2982	-1.1952	-0.097	-0.2982	-1.1612	-0.0684
	-0.2992	-1.2	-0.09796	-0.2992	-1.1576	-0.06896
	-0.3002	-1.1916	-0.0972	-0.3002	-1.1524	-0.06896
	-0.3012	-1.2088	-0.0976	-0.3012	-1.172	-0.0694
	-0.3022	-1.1928	-0.09724	-0.3022	-1.144	-0.0692
	-0.3032	-1.2108	-0.09772	-0.3032	-1.168	-0.06988
	-0.3042	-1.2008	-0.09744	-0.3042	-1.166	-0.06992
	-0.3052	-1.2192	-0.09812	-0.3052	-1.1544	-0.07012
	-0.3062	-1.2052	-0.0976	-0.3062	-1.1796	-0.07004
	-0.3072	-1.2164	-0.09856	-0.3072	-1.1504	-0.07004
	-0.3082	-1.2104	-0.09824	-0.3082	-1.1692	-0.06972
	-0.3092	-1.2104	-0.09904	-0.3092	-1.1652	-0.0696
	-0.3102	-1.2204	-0.09848	-0.3102	-1.1504	-0.06936
	-0.3112	-1.2152	-0.09924	-0.3112	-1.1724	-0.06916
	-0.3122	-1.2324	-0.09912	-0.3122	-1.1452	-0.06908
	-0.3132	-1.2148	-0.09968	-0.3132	-1.1624	-0.06888
	-0.3142	-1.232	-0.09916	-0.3142	-1.1584	-0.06852
	-0.3152	-1.214	-0.09968	-0.3152	-1.1452	-0.06852
	-0.3162	-1.2304	-0.09936	-0.3162	-1.1684	-0.0686
	-0.3172	-1.226	-0.1002	-0.3172	-1.1456	-0.0686
	-0.3182	-1.2396	-0.09956	-0.3182	-1.1648	-0.06888
	-0.3192	-1.2312	-0.10028	-0.3192	-1.1684	-0.0692
	-0.3202	-1.2392	-0.09984	-0.3202	-1.1532	-0.06924
	-0.3212	-1.2328	-0.10052	-0.3212	-1.1792	-0.06912
	-0.3222	-1.2336	-0.1	-0.3222	-1.1536	-0.06912
	-0.3232	-1.2372	-0.1008	-0.3232	-1.1732	-0.06988
	-0.3242	-1.2364	-0.10064	-0.3242	-1.1796	-0.0704
	-0.3252	-1.2492	-0.101	-0.3252	-1.1616	-0.07048
	-0.3262	-1.2284	-0.10072	-0.3262	-1.194	-0.07092
	-0.3272	-1.2468	-0.10108	-0.3272	-1.1696	-0.07084
	-0.3282	-1.2244	-0.10132	-0.3282	-1.1856	-0.07116
	-0.3292	-1.242	-0.10156	-0.3292	-1.1908	-0.07112
	-0.3302	-1.23	-0.10148	-0.3302	-1.174	-0.0712
	-0.3312	-1.2408	-0.10164	-0.3312	-1.1996	-0.07116
	-0.3322	-1.2324	-0.10188	-0.3322	-1.1756	-0.07144
	-0.3332	-1.2372	-0.10224	-0.3332	-1.1864	-0.07124
	-0.3342	-1.24	-0.10224	-0.3342	-1.196	-0.0714
	-0.3352	-1.2344	-0.10244	-0.3352	-1.18	-0.07164
	-0.3362	-1.2488	-0.10244	-0.3362	-1.2056	-0.07236
	-0.3372	-1.2412	-0.10256	-0.3372	-1.1876	-0.07288
	-0.3382	-1.2592	-0.103	-0.3382	-1.1992	-0.0736
	-0.3392	-1.238	-0.10308	-0.3392	-1.21	-0.07388
	-0.3402	-1.2556	-0.10328	-0.3402	-1.1888	-0.07452
	-0.3412	-1.2396	-0.10348	-0.3412	-1.2108	-0.0742
	-0.3422	-1.2556	-0.1038	-0.3422	-1.1872	-0.07468
	-0.3432	-1.252	-0.10372	-0.3432	-1.1956	-0.07448
	-0.3442	-1.2664	-0.1042	-0.3442	-1.2036	-0.07536
	-0.3452	-1.2556	-0.10404	-0.3452	-1.1832	-0.07512
	-0.3462	-1.2616	-0.10436	-0.3462	-1.2144	-0.07548
	-0.3472	-1.2616	-0.10416	-0.3472	-1.1948	-0.07552
	-0.3482	-1.2572	-0.1048	-0.3482	-1.2016	-0.07616
	-0.3492	-1.272	-0.1046	-0.3492	-1.2148	-0.07584
	-0.3502	-1.2592	-0.10532	-0.3502	-1.19	-0.07672
	-0.3512	-1.2848	-0.10492	-0.3512	-1.22	-0.07668
	-0.3522	-1.258	-0.10568	-0.3522	-1.198	-0.07744
	-0.3532	-1.2904	-0.10548	-0.3532	-1.2084	-0.07752
	-0.3542	-1.268	-0.10604	-0.3542	-1.2212	-0.07872
	-0.3552	-1.2808	-0.10576	-0.3552	-1.1928	-0.07848
	-0.3562	-1.2752	-0.10648	-0.3562	-1.2196	-0.0788
	-0.3572	-1.2768	-0.10608	-0.3572	-1.2048	-0.07816
	-0.3582	-1.2716	-0.10688	-0.3582	-1.2128	-0.07876
	-0.3592	-1.2644	-0.10652	-0.3592	-1.2316	-0.07876
	-0.3602	-1.2736	-0.10744	-0.3602	-1.2032	-0.07944
	-0.3612	-1.2588	-0.10692	-0.3612	-1.2336	-0.07956
	-0.3622	-1.2764	-0.10776	-0.3622	-1.2128	-0.08004
	-0.3632	-1.2692	-0.10752	-0.3632	-1.2196	-0.07988
	-0.3642	-1.284	-0.10824	-0.3642	-1.2352	-0.08008
	-0.3652	-1.2676	-0.10776	-0.3652	-1.2068	-0.07992
	-0.3662	-1.2876	-0.1084	-0.3662	-1.236	-0.08048
	-0.3672	-1.28	-0.10816	-0.3672	-1.2192	-0.0806
	-0.3682	-1.3052	-0.10908	-0.3682	-1.2276	-0.0814
	-0.3692	-1.3072	-0.10856	-0.3692	-1.2444	-0.08152
	-0.3702	-1.3236	-0.10936	-0.3702	-1.22	-0.08244
	-0.3712	-1.3152	-0.1088	-0.3712	-1.2508	-0.08244
	-0.3722	-1.3308	-0.10968	-0.3722	-1.236	-0.08284

## Sheet: Figure 4c
Figure 4c
		j (mA cm-2)
	Time (s)	0.73 V (vs RHE)	0.63 V (vs RHE)	0.53 V (vs RHE)	0.43 V (vs RHE)	0.33 V (vs RHE)	0.23 V (vs RHE)	0.13 V (vs RHE)	0.03 V (vs RHE)
	0.1	-68.56	-159	-263.96	-375.12	-496.8	-605.2	-748	-816.8
	0.2	-68.04	-158.84	-267.16	-374.76	-504.4	-606	-750.8	-835.2
	0.3	-67.68	-158.08	-265.68	-374.04	-499.6	-604.8	-753.6	-824
	0.4	-66.56	-157.68	-262.2	-375.12	-499.2	-598	-736.8	-820.4
	0.5	-67.76	-156.68	-262.68	-373.84	-493.2	-602	-736.8	-825.2
	0.6	-67.36	-157.72	-264.24	-374.28	-503.6	-601.6	-754	-808
	0.7	-66	-156.84	-263.12	-372.12	-494	-601.2	-746.8	-814.8
	0.8	-65.48	-154.76	-260.88	-374	-499.6	-590	-728.8	-813.2
	0.9	-66.08	-156.48	-262.4	-372.64	-490	-605.2	-731.6	-826.4
	1	-65.64	-156.88	-261.64	-371.08	-499.6	-604	-735.2	-822.8
	1.1	-66.16	-155.56	-262.72	-371.36	-493.6	-604.8	-756.8	-821.6
	1.2	-66.24	-155.96	-262	-376.24	-504.4	-585.2	-718.8	-823.2
	1.3	-65.52	-156.04	-259.76	-367.56	-503.6	-598.4	-745.6	-838.4
	1.4	-65.84	-156.2	-261.04	-368.92	-499.6	-598.4	-742	-816.8
	1.5	-65.36	-155.68	-261.08	-367.44	-492.8	-591.6	-737.6	-823.2
	1.6	-65.4	-154.96	-262.48	-370.12	-496.8	-596.8	-734.8	-827.6
	1.7	-64.96	-155.64	-260.88	-367.72	-494.8	-604.8	-735.2	-818.8
	1.8	-65.2	-155.36	-263.44	-365.68	-496.4	-594.4	-745.6	-821.6
	1.9	-65.68	-154.16	-265.24	-370.16	-491.2	-591.6	-741.2	-818.4
	2	-64.28	-155.28	-261.64	-370.32	-504.4	-590	-741.6	-831.2
	2.1	-65.12	-155.52	-260.36	-366.72	-502	-594	-744	-824.4
	2.2	-64.36	-154.84	-261.64	-367.56	-495.6	-602.4	-745.6	-823.2
	2.3	-64.6	-156.16	-261	-372	-498.8	-590	-743.6	-834
	2.4	-64.92	-156.8	-259.76	-371.8	-502	-594.4	-743.6	-843.6
	2.5	-65.08	-158	-259.72	-367.76	-498	-603.2	-741.2	-824.8
	2.6	-64.72	-156.84	-261.8	-368.36	-497.6	-599.6	-750	-826
	2.7	-66.04	-156.08	-262.52	-370.2	-489.6	-589.2	-743.2	-824.8
	2.8	-65.52	-156.16	-259.88	-370.48	-499.2	-587.2	-738.4	-822.8
	2.9	-64.92	-156.52	-259.04	-365.48	-492.4	-602	-744.8	-827.6
	3	-63.48	-156.32	-260.96	-369.48	-493.2	-599.6	-741.6	-821.6
	3.1	-64.76	-157.48	-261.32	-368.88	-493.2	-594.4	-732.4	-822.4
	3.2	-64.84	-157.8	-261.24	-369.56	-489.6	-587.2	-730.8	-834
	3.3	-64.92	-159.32	-257.68	-366.6	-496.8	-602	-742.4	-816
	3.4	-64.2	-157.04	-261.6	-365.64	-497.6	-589.6	-739.6	-823.6
	3.5	-65.04	-158	-261.4	-365.48	-500.4	-596.4	-740.8	-832.8
	3.6	-64.84	-157.44	-260.2	-370.64	-492.4	-585.2	-734	-833.2
	3.7	-64.76	-159.56	-260.84	-368.48	-496.8	-602	-741.6	-824.8
	3.8	-64.12	-157.52	-261.96	-368.44	-501.6	-598	-732.8	-816.8
	3.9	-64.84	-158.16	-260.76	-370.48	-499.6	-592	-734	-819.6
	4	-64.32	-158.28	-259.88	-369.44	-490.4	-596.8	-742.4	-826.8
	4.1	-62.64	-159.56	-258.8	-366.12	-492.8	-599.6	-734.8	-836.8
	4.2	-62.68	-157.44	-261.44	-366.28	-494.4	-596.8	-738	-825.6
	4.3	-63.32	-158.16	-261.12	-370.76	-497.6	-592	-724.4	-833.2
	4.4	-63.04	-160	-259	-369.56	-497.6	-604	-742.8	-818.8
	4.5	-63.08	-159.24	-260.16	-367.88	-494.4	-593.6	-745.2	-823.2
	4.6	-62.48	-157.96	-260.64	-370.36	-501.6	-597.6	-735.6	-825.2
	4.7	-63.2	-158.48	-260.64	-369.36	-499.6	-587.6	-736	-824.8
	4.8	-63.16	-159.04	-262	-369.84	-498	-587.6	-729.6	-823.2
	4.9	-63.16	-158.68	-258.92	-368.16	-496.4	-599.2	-749.2	-822
	5	-62.68	-156.8	-261.48	-369.68	-494.4	-588.8	-739.6	-834
	5.1	-63.4	-159.04	-259.44	-370.04	-494.4	-584.4	-728.8	-830.8
	5.2	-63.36	-158.76	-257.44	-371.44	-486.8	-587.2	-737.2	-826.4
	5.3	-62.88	-158.44	-258.48	-363.6	-502	-598.4	-738.8	-816
	5.4	-62.84	-157.52	-261.6	-366.68	-496.8	-586.8	-746.4	-825.2
	5.5	-63	-158.16	-259.64	-367.28	-494	-591.6	-746.4	-821.6
	5.6	-63.08	-159	-259.84	-367.28	-492.8	-586.4	-739.6	-823.2
	5.7	-63.04	-158	-259.72	-365.56	-496.8	-596	-744.8	-823.2
	5.8	-63.16	-157.88	-259.92	-367.64	-497.2	-593.2	-730	-839.2
	5.9	-63.64	-158.32	-258.08	-368.68	-490	-586.4	-734.4	-833.2
	6	-61.08	-158.04	-258.6	-367.64	-494.8	-591.6	-745.6	-830.8
	6.1	-63	-157	-259.84	-362.44	-492.8	-596.4	-739.2	-825.6
	6.2	-62.48	-156.68	-260.44	-365.24	-498.4	-592	-740.8	-828.4
	6.3	-63.12	-157.08	-258.36	-366.68	-494	-589.6	-739.2	-822
	6.4	-62.8	-158.28	-258.44	-362.4	-491.2	-586.4	-733.6	-808
	6.5	-62.72	-156.48	-258.36	-366.2	-496.8	-605.2	-728.8	-820.8
	6.6	-62.76	-155.8	-258.04	-366.04	-491.2	-587.2	-732.8	-832
	6.7	-63.44	-157.08	-257.64	-366.08	-494.4	-588.8	-734.4	-831.2
	6.8	-63.08	-154.04	-257.28	-365.52	-492	-590.4	-736	-811.2
	6.9	-62.8	-157.12	-256.88	-365.48	-493.2	-596	-739.6	-825.6
	7	-63.32	-155.12	-260.92	-364.96	-498	-592	-755.6	-831.6
	7.1	-63.56	-156.68	-258.12	-369.28	-497.2	-585.2	-727.6	-827.2
	7.2	-63.32	-155.96	-260.2	-369.24	-489.2	-591.2	-732.8	-824
	7.3	-62.88	-154.52	-258.44	-367.28	-492.4	-589.2	-746.4	-813.2
	7.4	-63.08	-154.32	-260.16	-367.88	-500	-589.6	-731.2	-807.6
	7.5	-63.4	-155.88	-260.48	-368.04	-492.8	-585.6	-736.4	-814.4
	7.6	-63.56	-155.08	-258.44	-365.68	-486.4	-591.6	-730	-822.8
	7.7	-63.24	-155.48	-257.36	-364.6	-486	-606	-738.8	-814.8
	7.8	-63.32	-153.88	-257.76	-368.72	-493.2	-586.8	-735.6	-818.4
	7.9	-63.52	-155.76	-256.4	-364.4	-494.8	-583.6	-732	-838
	8	-63.36	-156.24	-258.4	-365.4	-492.8	-592.8	-741.6	-814.4
	8.1	-63.28	-156.8	-258.72	-364.36	-499.6	-587.6	-770	-820.8
	8.2	-63.08	-153	-260.04	-365.96	-494.8	-590.8	-743.6	-809.2
	8.3	-63.52	-153.44	-257.48	-364.12	-496	-585.2	-739.2	-814.8
	8.4	-62	-155.84	-257.84	-366.04	-492.4	-583.6	-740.8	-824.8
	8.5	-63.28	-156.28	-258.84	-365.16	-494.8	-593.2	-736	-833.6
	8.6	-63.08	-155.08	-260.36	-366.16	-498.4	-591.2	-741.6	-830.4
	8.7	-63.52	-156.92	-258.24	-365.96	-495.6	-587.2	-739.6	-819.6
	8.8	-63.04	-157.36	-256.96	-363.96	-493.6	-590.8	-738.4	-834
	8.9	-63.32	-157.44	-257.76	-364.04	-494.8	-595.2	-758.4	-824.4
	9	-63.6	-155.28	-259.96	-364.24	-496	-586	-743.2	-827.6
	9.1	-63.64	-158.28	-258.32	-364.76	-489.2	-587.2	-747.6	-817.6
	9.2	-63.08	-157.52	-257	-363.04	-489.6	-590.8	-738	-821.6
	9.3	-62.48	-157.92	-258.12	-363.28	-492.4	-590	-753.6	-821.2
	9.4	-62.88	-155.84	-259.4	-365.64	-502	-586.4	-738	-817.2
	9.5	-62.96	-157.56	-258.96	-366.96	-497.2	-593.6	-734.4	-830.4
	9.6	-62.96	-156.76	-256.36	-366.92	-486.8	-589.6	-741.2	-823.2
	9.7	-62.48	-157.48	-257.6	-365.64	-494.4	-591.2	-741.6	-822.4
	9.8	-63.28	-157.52	-258.84	-368.76	-498.8	-582.8	-730.8	-822
	9.9	-63.52	-157.76	-258.52	-368.36	-490.8	-586	-730.8	-818
	10	-63.04	-157.64	-256.72	-368.8	-496.8	-586.4	-730.4	-838.8
	10.1	-62.92	-158.48	-258.84	-365.12	-493.2	-591.2	-735.6	-815.6
	10.2	-63.36	-157.16	-260	-371.88	-494.8	-585.6	-736.8	-834.8
	10.3	-63.4	-157.72	-256.92	-368.8	-497.6	-586.8	-725.2	-810.8
	10.4	-62.72	-157.6	-254.6	-367.84	-493.2	-586.4	-734.4	-834.8
	10.5	-62.56	-158.24	-258.2	-368.68	-495.6	-593.2	-741.2	-825.6
	10.6	-63.2	-157.04	-258.96	-370	-493.2	-585.6	-736.8	-817.6
	10.7	-63	-157.44	-258.04	-367.88	-489.2	-586.8	-734.4	-820
	10.8	-62.88	-157.36	-256.56	-368.68	-488	-580.4	-738.8	-823.2
	10.9	-62.72	-157.88	-260.04	-366.68	-492.8	-591.6	-736.4	-816.4
	11	-63.52	-157.32	-258.32	-372.52	-491.2	-580.8	-746	-822.4
	11.1	-62.92	-157.96	-258.72	-371.24	-496.8	-587.2	-735.6	-816
	11.2	-62.12	-157.76	-256.48	-373.68	-494	-593.2	-735.6	-827.2
	11.3	-62.56	-157.12	-259.12	-369.32	-500.4	-587.6	-743.2	-823.6
	11.4	-63.04	-156.52	-259.8	-368.8	-494	-583.6	-744	-826.4
	11.5	-62	-157.44	-257.84	-371.16	-492	-596	-730.4	-819.6
	11.6	-61.56	-157.8	-256.44	-371.92	-488.8	-582.4	-738	-828.8
	11.7	-62	-157.44	-258.84	-368.12	-492.4	-592	-743.2	-836
	11.8	-62.56	-157.04	-258.4	-370.16	-480.4	-586.4	-732.4	-821.6
	11.9	-61.96	-156.52	-257.88	-366.04	-484	-590	-734.8	-811.2
	12	-61.72	-156.88	-257.12	-368.96	-487.6	-592.4	-736	-821.2
	12.1	-62.24	-157.96	-258.6	-362.96	-495.2	-589.2	-742	-810.8
	12.2	-62.4	-155.6	-258.16	-364.92	-488.8	-587.2	-729.6	-830.4
	12.3	-61.96	-157.48	-257.8	-365.08	-496.8	-588	-738	-826.8
	12.4	-61.88	-157.04	-258.4	-367.48	-492.8	-597.2	-729.2	-832.8
	12.5	-61.76	-157.24	-257.84	-364.24	-493.6	-591.6	-747.6	-838.8
	12.6	-62.72	-157.4	-257.76	-366.96	-485.6	-592.8	-740	-831.2
	12.7	-62.32	-157.68	-256.28	-367.04	-494.4	-593.6	-742.8	-828.4
	12.8	-62.2	-157.32	-255.72	-366.52	-488	-600.8	-733.2	-820.8
	12.9	-62.6	-157.52	-258.08	-364.56	-499.2	-589.6	-742	-826.8
	13	-62.48	-157.32	-257.12	-369	-493.2	-596	-736.4	-821.2
	13.1	-62.2	-157.6	-255.8	-367.6	-496	-590.8	-742.4	-829.6
	13.2	-61.96	-158.12	-257.84	-369.04	-498	-603.2	-732.4	-814.8
	13.3	-62.32	-157.12	-257.72	-365.4	-493.2	-594.8	-747.2	-825.6
	13.4	-62.4	-156.96	-256.64	-369.24	-492.8	-593.2	-746.8	-817.6
	13.5	-61.4	-156.52	-258.08	-367.32	-499.2	-596.8	-742	-812
	13.6	-61.84	-156.48	-257.6	-366.72	-489.6	-599.2	-739.2	-816.8
	13.7	-61.76	-157.24	-259.96	-369.72	-489.2	-595.6	-736.4	-813.6
	13.8	-62.24	-156.92	-258.08	-369.2	-489.2	-595.2	-736.8	-832
	13.9	-61.92	-157.6	-256.44	-368.4	-493.6	-597.2	-734	-822
	14	-61.52	-156.36	-256.72	-369	-495.6	-593.2	-737.6	-822
	14.1	-62	-158.12	-260.92	-369.48	-497.2	-592.8	-736	-812.4
	14.2	-62.32	-157.32	-255.4	-370.36	-496.4	-596	-729.2	-819.6
	14.3	-61.6	-157.04	-255.28	-370	-496	-593.6	-736.4	-834
	14.4	-61.56	-158.36	-256.96	-369.4	-497.2	-603.2	-734.8	-829.2
	14.5	-61.92	-157.28	-259.56	-365.56	-498	-603.2	-730.4	-840.8
	14.6	-61.96	-155.64	-256.32	-369.68	-497.2	-600.8	-742	-824.4
	14.7	-61.6	-159.2	-256.6	-369.6	-494	-594	-736.8	-816.4
	14.8	-61.36	-158	-258.6	-370.88	-493.6	-598.4	-748	-826.8
	14.9	-61.56	-158.72	-257.56	-368.56	-496.4	-598	-743.2	-820.4
	15	-61.64	-158.08	-258.28	-369.36	-492	-601.6	-739.6	-822.8
	15.1	-61.32	-157.12	-257.68	-371.08	-496.4	-594.4	-732	-822
	15.2	-61.72	-158.12	-257.44	-367.8	-490	-597.2	-740	-820
	15.3	-61.56	-158.56	-258.56	-367.68	-493.2	-592.4	-738	-820
	15.4	-61.64	-157.76	-258.12	-368.6	-493.2	-602	-730.8	-826.4
	15.5	-61.24	-157.52	-258.84	-368.68	-491.2	-600.4	-740.8	-822
	15.6	-61.48	-156.96	-261.4	-369.04	-497.6	-602.4	-745.6	-812
	15.7	-62.12	-157.56	-263.6	-368.68	-493.2	-594.4	-742	-850.4
	15.8	-61.44	-157.2	-259.12	-373.04	-490.4	-593.6	-732	-824.8
	15.9	-61.04	-157.52	-260.04	-369.44	-491.6	-597.6	-726.4	-824
	16	-61.2	-159.12	-262.2	-369.8	-490.8	-596.8	-731.6	-831.2
	16.1	-61.4	-157.76	-261.84	-368.72	-492.4	-600	-740.4	-838.8
	16.2	-61.44	-157.2	-260.4	-371.76	-490.4	-593.2	-734.4	-834.4
	16.3	-60.92	-157.92	-262.12	-371.92	-502.4	-604	-730	-821.2
	16.4	-61.36	-158.8	-259.52	-369.52	-496.4	-594.4	-728.8	-834
	16.5	-61.32	-158.56	-261.52	-368.56	-496.8	-598.8	-740	-832.4
	16.6	-61.6	-157.48	-259.6	-370.48	-490.4	-598	-736	-818.4
	16.7	-61.12	-157.6	-261.68	-371	-492.8	-590.4	-739.2	-825.2
	16.8	-61.12	-157.68	-261.72	-371.4	-493.2	-605.6	-742.4	-844.4
	16.9	-61.52	-158.36	-261.16	-371.28	-473.6	-597.2	-746.8	-818.8
	17	-61.08	-159	-260.04	-374.44	-495.2	-601.6	-734.4	-833.6
	17.1	-60.68	-157.44	-261.68	-371.32	-492.8	-606	-741.2	-828.4
	17.2	-61.24	-158.68	-260.32	-369.6	-492.8	-601.2	-756.8	-821.2
	17.3	-61.2	-158.76	-260.48	-371.4	-496.8	-596.4	-746.4	-822
	17.4	-60.36	-157.44	-259.16	-374.24	-490.4	-605.2	-745.2	-826
	17.5	-58.92	-158.6	-259.2	-371.76	-488	-614	-747.6	-834
	17.6	-61.08	-158.8	-262.84	-370.56	-488	-608.4	-750.8	-824
	17.7	-61.4	-158.52	-260.56	-372.28	-490	-609.6	-761.6	-815.2
	17.8	-61.12	-158.52	-260.68	-373.52	-483.6	-605.2	-757.2	-822
	17.9	-59.92	-159.92	-258.68	-373.08	-491.2	-608.4	-741.2	-834.8
	18	-61.24	-158	-260.8	-368.96	-490	-603.2	-761.6	-825.6
	18.1	-61.2	-158.72	-261.76	-369	-491.6	-602.8	-744.8	-820.4
	18.2	-61.04	-158.6	-258.28	-373.12	-488.4	-605.2	-754.8	-821.6
	18.3	-60.44	-160.4	-258.68	-370.96	-491.2	-606.8	-752.8	-834.4
	18.4	-61.12	-158.96	-261.04	-367.68	-489.2	-615.2	-753.2	-815.6
	18.5	-60.8	-159	-259.24	-371.56	-494.8	-613.2	-761.6	-815.6
	18.6	-60.96	-158.36	-256.8	-370.64	-486.8	-609.2	-752.8	-803.6
	18.7	-60.68	-159.4	-261.28	-371.8	-489.2	-610.8	-754.8	-826
	18.8	-60.88	-159.72	-259.6	-368.72	-487.2	-597.6	-760.4	-814.8
	18.9	-60.88	-157.28	-260.72	-370.8	-492.4	-606.8	-760.4	-832.4
	19	-60.76	-158.76	-257.48	-370.56	-494	-598	-748.8	-820
	19.1	-60.4	-158.72	-262.8	-369.6	-494	-608.8	-762.4	-819.6
	19.2	-60.64	-158.32	-260.68	-369.32	-492	-611.6	-755.2	-820
	19.3	-60.88	-158.28	-260.64	-370.28	-490.4	-611.2	-749.6	-825.2
	19.4	-60.64	-159	-258.52	-374	-486.4	-599.6	-740.4	-824.4
	19.5	-60.56	-158.92	-258.68	-368.64	-497.6	-611.2	-745.6	-818.8
	19.6	-61.12	-158.4	-262.48	-368.56	-500.4	-603.2	-744	-832
	19.7	-60.84	-157.8	-260.56	-369.76	-497.6	-600.4	-745.2	-826.4
	19.8	-60.96	-158.84	-259.32	-373.24	-497.2	-601.2	-747.6	-836
	19.9	-60.8	-159.04	-262.2	-368.96	-502.4	-601.2	-736.4	-812
	20	-61.2	-158.36	-261.68	-367.68	-499.2	-607.6	-769.2	-831.6
	20.1	-60.88	-157.96	-261.44	-371.52	-497.2	-603.6	-741.6	-810.8
	20.2	-61.12	-160.16	-260.24	-369.64	-496	-596	-744.4	-824.8
	20.3	-60.52	-159.04	-263.96	-368.2	-504.4	-606	-753.6	-811.6
	20.4	-60.44	-159	-262.88	-368.64	-498.8	-605.6	-752.4	-812
	20.5	-60.72	-157.68	-262.36	-369.28	-503.6	-600.8	-750.4	-821.2
	20.6	-61.04	-158.72	-262.84	-369.32	-496.4	-606	-753.6	-826.8
	20.7	-60.36	-156.88	-266.4	-370.36	-493.6	-608	-768.4	-819.2
	20.8	-60.56	-157.08	-262.64	-369.68	-486.8	-608	-763.6	-828
	20.9	-60.84	-156.64	-263.24	-369.76	-490.4	-601.6	-747.2	-816.8
	21	-60.56	-158.6	-263	-367.88	-493.6	-604.4	-761.2	-817.6
	21.1	-60.8	-157.28	-267.36	-369.48	-494.8	-600.8	-758.8	-837.6
	21.2	-60.64	-158.24	-264.4	-369.6	-489.6	-607.2	-756.4	-823.6
	21.3	-60.48	-157.72	-264.24	-372.36	-495.6	-598	-740	-818
	21.4	-60.64	-158.76	-262.72	-370.8	-493.6	-613.2	-750	-802
	21.5	-60.32	-156.52	-263.64	-369.84	-492.4	-606.4	-750	-829.6
	21.6	-60.28	-157.8	-263.64	-368.64	-490.4	-600.8	-758.8	-816.4
	21.7	-60.68	-156.84	-264.24	-373.88	-493.6	-594.8	-756	-812
	21.8	-61.04	-158.28	-260.2	-373.48	-490	-601.6	-748.4	-813.6
	21.9	-60.4	-156	-260.24	-369.48	-493.6	-588.4	-742.4	-820.8
	22	-60.44	-157.28	-259.84	-369.92	-492.4	-600.8	-744.4	-819.2
	22.1	-60.64	-157.48	-261.16	-371.76	-491.2	-597.2	-728	-803.6
	22.2	-60.84	-159.2	-259.48	-370.84	-489.2	-590.8	-752.8	-827.2
	22.3	-60.48	-157.16	-260.24	-369.92	-494.4	-588	-731.2	-813.2
	22.4	-60.72	-158.32	-260.28	-372.32	-488.8	-600.4	-742.8	-822.4
	22.5	-60.56	-156.64	-260.76	-371.84	-491.2	-594.4	-732.4	-817.6
	22.6	-61.04	-158.04	-260.92	-369.68	-489.2	-600.8	-747.2	-826
	22.7	-60.28	-156.96	-264.44	-368.08	-492.4	-592.4	-744.8	-816
	22.8	-60.96	-157.24	-259.96	-369.04	-484.8	-596.8	-744	-831.2
	22.9	-60.56	-157.68	-262.44	-371.28	-486.8	-591.6	-735.2	-813.6
	23	-60.88	-157.52	-261.24	-369.48	-486.8	-593.2	-740.4	-816
	23.1	-60.4	-156.36	-262.04	-368.16	-476.8	-600.4	-735.2	-832.8
	23.2	-60.96	-156.92	-262.4	-366.96	-484.8	-589.6	-744.8	-835.2
	23.3	-60.84	-158.68	-261.84	-371.68	-492.4	-598.8	-739.2	-818.8
	23.4	-60.96	-157.32	-261.04	-368.4	-490.4	-600	-740	-828
	23.5	-60.08	-156	-261.72	-368.04	-495.6	-592	-750.4	-818
	23.6	-60.92	-157.32	-263.2	-371.44	-493.6	-599.2	-736	-827.2
	23.7	-60.84	-157.76	-262.88	-371.2	-490.8	-590.4	-733.2	-817.6
	23.8	-60.8	-158.52	-261.64	-368.2	-491.2	-592.4	-739.2	-840
	23.9	-60.28	-155.44	-264.72	-367.72	-490	-591.2	-745.2	-823.2
	24	-60.96	-156.6	-263.16	-366.04	-491.6	-604.4	-746	-822
	24.1	-60.76	-157.24	-264.2	-370.4	-490.8	-598.4	-736	-817.6
	24.2	-60.84	-158.32	-259.96	-367.64	-491.6	-593.6	-757.6	-826.8
	24.3	-59.88	-156.64	-263.28	-367.68	-494.4	-598.4	-743.2	-814
	24.4	-60.76	-156.56	-265.36	-366.56	-488.4	-592.8	-748.4	-820.8
	24.5	-60.56	-157.48	-263.28	-367.6	-490.4	-596	-731.2	-816.8
	24.6	-60.6	-157.32	-264	-366.32	-489.6	-592.4	-740.8	-822
	24.7	-60.04	-156.8	-263.76	-366.88	-495.6	-596	-736.8	-826.4
	24.8	-60.36	-157.8	-264.8	-368.08	-494	-597.2	-753.6	-819.6
	24.9	-60.56	-157.12	-262.84	-372	-489.6	-598.4	-730	-820.8
	25	-60.2	-158.4	-263.36	-367.28	-489.2	-596.4	-736.8	-822
	25.1	-59.68	-156.64	-263.88	-367.64	-491.6	-594.8	-746.8	-816.4
	25.2	-60.44	-157.12	-264.12	-366.12	-484.8	-593.2	-738.4	-828
	25.3	-60.48	-157.2	-263.08	-369.68	-489.2	-590.4	-749.2	-830.8
	25.4	-60.32	-157.84	-263.48	-366.92	-488	-598.4	-746.8	-822.8
	25.5	-59.68	-155.76	-265.76	-366.28	-489.2	-591.2	-734.4	-820
	25.6	-60.48	-156.16	-265.32	-368.92	-490.4	-588.8	-743.2	-813.2
	25.7	-60.64	-157.04	-265.32	-369.4	-489.2	-590.8	-737.6	-824.4
	25.8	-60.44	-157.28	-265	-368.4	-490.4	-588.4	-737.6	-828.8
	25.9	-60	-155.88	-264.8	-369.56	-490.8	-593.6	-744	-813.6
	26	-60.56	-155.32	-267.04	-370.52	-492	-591.2	-742.8	-839.2
	26.1	-61	-156.6	-265.76	-370.84	-492	-594.8	-755.2	-817.2
	26.2	-60.52	-156.8	-264.76	-366.36	-488	-592	-745.6	-815.6
	26.3	-60.16	-155.52	-264.96	-367.84	-490	-592.4	-740	-833.2
	26.4	-60.64	-156.84	-265.12	-370.4	-492	-596.8	-739.6	-822.4
	26.5	-60.84	-155.96	-266.4	-370.24	-488.8	-584.4	-734.8	-814.8
	26.6	-60.4	-157.36	-264.72	-368.32	-493.2	-594.4	-742.8	-835.2
	26.7	-60	-156.08	-264.08	-371.4	-491.2	-591.2	-740	-814.4
	26.8	-60.64	-156.04	-266	-370.4	-492	-593.2	-728.4	-820.4
	26.9	-60.88	-157.36	-263.8	-373.4	-492.8	-588	-734.8	-821.2
	27	-60.48	-156.96	-263.32	-368.04	-488.4	-590.8	-740	-824.4
	27.1	-60.32	-156.48	-265	-370.6	-489.6	-589.6	-738	-820
	27.2	-61	-155.52	-266.96	-370.56	-490	-590.4	-737.2	-815.6
	27.3	-60.52	-157.2	-265.24	-370.68	-494.4	-595.6	-736.8	-818.4
	27.4	-60.28	-156.64	-267.52	-367.4	-496	-594	-748.4	-838.4
	27.5	-60.28	-156.48	-267.48	-371.96	-496.4	-587.6	-742	-809.2
	27.6	-60.4	-156.36	-265.44	-366.8	-496.4	-586	-743.6	-835.6
	27.7	-60.76	-156.04	-266.44	-369.24	-499.2	-585.6	-744	-831.6
	27.8	-60.2	-157.24	-265	-367.04	-501.6	-599.6	-734.4	-815.2
	27.9	-60.24	-154.6	-267.96	-367.84	-498.8	-586.8	-734	-830.4
	28	-60.8	-155.88	-266.8	-368.28	-496	-592.4	-730	-824
	28.1	-60.36	-155.92	-264.84	-369.8	-497.2	-600	-748	-816
	28.2	-60.16	-155.24	-265.12	-366	-494.8	-598.8	-732	-818.4
	28.3	-60.28	-154.96	-264.48	-369.96	-492.8	-592	-744.4	-821.2
	28.4	-60.64	-155.88	-262.92	-372	-497.6	-596.4	-743.6	-829.2
	28.5	-60.48	-156.08	-264.12	-371.16	-494	-587.2	-733.2	-830
	28.6	-60.4	-155.76	-264.12	-365.72	-495.6	-589.2	-732	-834.4
	28.7	-60.68	-154.8	-264.64	-368	-495.6	-593.2	-736	-837.2
	28.8	-60.44	-154.8	-262.24	-371.68	-495.6	-592.4	-734.4	-835.2
	28.9	-60.88	-155.52	-263.12	-369.16	-496.4	-592.8	-739.6	-821.6
	29	-60.36	-155.64	-263.16	-365.96	-504	-595.6	-741.6	-837.2
	29.1	-60.48	-154.48	-263.68	-368.04	-496.4	-592.8	-732	-830.4
	29.2	-61.12	-155.76	-261.2	-369.32	-499.6	-596.8	-737.2	-828.8
	29.3	-60.68	-155.48	-261.52	-368.64	-497.2	-590.4	-722.4	-818.4
	29.4	-60.52	-156	-262.72	-365	-495.6	-601.6	-734.8	-839.2
	29.5	-60.52	-155.64	-262.08	-363.92	-496.4	-595.6	-729.2	-832.8
	29.6	-60.88	-155.52	-262.8	-367.6	-503.6	-595.6	-729.6	-826
	29.7	-60.64	-156.72	-263.08	-366.96	-502.8	-597.6	-740.4	-828.8
	29.8	-59.72	-155.96	-263.44	-368.08	-506.8	-602.4	-739.6	-826.8
	29.9	-60.52	-154.2	-265.2	-368.84	-502.8	-595.2	-741.2	-820.4
	30	-61.16	-155.48	-264.64	-368.44	-501.6	-594.8	-746	-809.6
	30.1	-60.8	-155.04	-266.56	-366.04	-505.2	-602	-739.6	-803.6
	30.2	-60.32	-155.72	-264.4	-365.4	-508.4	-601.6	-736.4	-824.8
	30.3	-60.68	-154.12	-267.04	-370.28	-505.6	-597.2	-746.8	-807.6
	30.4	-60.96	-155.04	-264.6	-367.56	-509.2	-603.6	-747.6	-821.2
	30.5	-60.56	-155	-265.04	-368.28	-502	-599.2	-746	-827.6
	30.6	-60	-155.32	-264.48	-365.84	-507.2	-602	-744.4	-814
	30.7	-60.96	-154.92	-266.04	-365.68	-510.4	-598	-745.2	-820.4
	30.8	-60.76	-155.64	-264.76	-369.44	-506.8	-596	-737.6	-800.4
	30.9	-60.64	-156.36	-262.28	-367.8	-506.4	-603.2	-736.4	-821.6
	31	-59.4	-154.4	-265.6	-364.24	-511.2	-601.2	-732.4	-808.8
	31.1	-59.92	-154	-265.68	-367.68	-512.8	-597.6	-742	-810.4
	31.2	-61.04	-155.2	-263.4	-367.52	-509.2	-595.2	-738.4	-824.8
	31.3	-60.4	-155.6	-264.44	-366.84	-512	-598	-746	-822.4
	31.4	-60.56	-155.2	-264.2	-366.32	-513.2	-602	-749.6	-820.8
	31.5	-60.8	-154.52	-264.56	-365.04	-512	-598.8	-739.6	-797.6
	31.6	-60.56	-155.56	-265.36	-367.12	-510	-596.4	-743.6	-815.6
	31.7	-60.68	-154.48	-261.92	-366.16	-502.8	-600.4	-738	-809.2
	31.8	-60.4	-155.56	-262.72	-368.36	-512	-608.4	-740.4	-807.6
	31.9	-60.44	-153.96	-262.52	-369.52	-508.8	-602.8	-740.4	-822.4
	32	-60.6	-155.28	-263.72	-369.92	-508.4	-596.8	-746.4	-807.2
	32.1	-60.56	-155.68	-262.4	-369.2	-508.4	-597.2	-739.2	-814
	32.2	-60.48	-155.84	-265.36	-365	-511.2	-598.4	-752	-810.8
	32.3	-60.6	-154.6	-262.68	-369	-507.6	-599.6	-738.8	-815.2
	32.4	-60.32	-154.92	-262.52	-368.92	-508.4	-592.8	-751.2	-823.6
	32.5	-60.08	-155.76	-260.92	-366.64	-505.2	-599.2	-755.6	-824.4
	32.6	-60.28	-155.2	-261.6	-364.88	-504.4	-601.2	-738	-807.6
	32.7	-60.52	-150.6	-264.04	-371.56	-496.8	-596.4	-730	-815.2
	32.8	-60.4	-153.96	-262.52	-370.08	-499.2	-594	-736	-810.8
	32.9	-60.16	-155.52	-263.2	-367.12	-500	-602.4	-726.4	-792.4
	33	-60.16	-154.64	-262.08	-367	-506	-601.2	-761.6	-816.8
	33.1	-60.44	-153.8	-265.24	-371.52	-499.6	-602	-741.6	-810.8
	33.2	-60.2	-154.2	-262.28	-367.28	-502.4	-604.8	-739.2	-811.2
	33.3	-60.52	-155.48	-261.92	-368.72	-506.4	-606.4	-725.6	-807.6
	33.4	-60.6	-156.24	-263.8	-364.88	-510	-598	-742.4	-822.4
	33.5	-61	-154.44	-263.36	-371.16	-495.6	-601.6	-751.2	-824
	33.6	-60.4	-154.68	-261.76	-371.76	-507.6	-595.6	-747.6	-814.8
	33.7	-60.32	-155.08	-262.36	-367.64	-500	-614	-749.2	-818.4
	33.8	-60.56	-157.28	-263.72	-368	-503.2	-608.4	-740	-827.6
	33.9	-60.68	-155.12	-262.56	-368.96	-496.8	-606	-746.4	-825.6
	34	-60.28	-154.68	-262.12	-367.52	-506.8	-604.8	-742	-818.4
	34.1	-60.56	-154.04	-261.84	-369.2	-498.8	-617.2	-739.6	-834
	34.2	-60.64	-154.56	-263.92	-370	-500.8	-606.8	-747.6	-803.2
	34.3	-61.24	-154.4	-262.44	-368.84	-500	-610.8	-735.2	-825.6
	34.4	-60.48	-153.8	-262.32	-365.96	-500.8	-600.8	-728.4	-824.4
	34.5	-60.72	-153.64	-260.52	-369.68	-496	-609.6	-734	-817.6
	34.6	-60.88	-154.12	-262.96	-363.8	-498	-601.6	-744	-817.2
	34.7	-61.04	-153.28	-261.56	-367.92	-497.6	-608.8	-742.8	-809.2
	34.8	-60.08	-153.12	-260.84	-368.24	-496.8	-609.6	-734	-798.4
	34.9	-60.56	-153.92	-263.68	-369	-496.8	-608.8	-746	-808.8
	35	-60.4	-154.52	-264.56	-366.6	-496	-606.8	-747.2	-805.2
	35.1	-61.36	-153.16	-262.36	-367.72	-496	-612.8	-736.8	-812.8
	35.2	-59.88	-152.92	-260.56	-368.76	-500	-608.8	-742.8	-795.2
	35.3	-60.44	-153.76	-263.16	-366.6	-494.4	-605.6	-737.6	-820
	35.4	-60.44	-153.16	-263.84	-366.56	-500	-604.8	-746.8	-802.8
	35.5	-60.44	-153	-262.16	-368.72	-496	-600.8	-750.4	-796
	35.6	-60.6	-153.56	-261.36	-365.96	-498.4	-608.8	-743.2	-807.2
	35.7	-60.48	-153.48	-261.88	-369.2	-498.8	-619.6	-742	-795.2
	35.8	-60.32	-153.16	-264.28	-366.32	-498	-603.2	-751.2	-788.4
	35.9	-61.12	-152.76	-261	-368.48	-494.4	-602.8	-749.6	-802.8
	36	-60.44	-153.56	-261.56	-369.16	-496.8	-608	-744.4	-802.4
	36.1	-60.48	-153.08	-263.48	-368.84	-498	-610.4	-744	-811.6
	36.2	-60.4	-153.4	-262.2	-366.84	-498.8	-604	-747.2	-788.8
	36.3	-60.8	-152.92	-260.44	-370.44	-490.4	-600.4	-744	-788.4
	36.4	-60.44	-153.16	-261.08	-368.76	-493.2	-604.4	-751.6	-800.8
	36.5	-60.48	-154.12	-264.2	-368.36	-492	-600	-740	-796.8
	36.6	-60.72	-153.36	-262.96	-366.56	-496	-606	-744	-785.2
	36.7	-61.04	-152.8	-262	-367	-488.8	-602.8	-732.4	-808
	36.8	-60.44	-153.16	-261.4	-368.28	-495.2	-604.4	-738.4	-792.4
	36.9	-60.52	-153.32	-264.28	-371	-492	-597.2	-738.8	-801.6
	37	-60.68	-154	-264.56	-368.8	-490.4	-612.8	-752	-791.2
	37.1	-60.64	-153.4	-261.68	-371.88	-490	-601.2	-742	-796
	37.2	-59.88	-153.32	-261.4	-372.4	-489.2	-599.2	-736	-804.8
	37.3	-60.56	-153.32	-265.72	-369.92	-496.4	-595.2	-742	-798.8
	37.4	-60.88	-152.64	-264.64	-367.08	-493.6	-594	-737.6	-794.4
	37.5	-60.84	-152.6	-261.28	-371.32	-487.6	-597.6	-748.4	-809.2
	37.6	-59.84	-153.4	-265.4	-372.56	-491.2	-605.6	-728	-806
	37.7	-60.48	-153.84	-266.84	-369.32	-495.2	-600.4	-738.4	-799.6
	37.8	-60.4	-153.64	-263.56	-367.68	-494.4	-598	-743.2	-791.2
	37.9	-60.68	-153.2	-255.72	-369.28	-490.4	-607.2	-734.4	-795.6
	38	-60.04	-152.44	-263.92	-372.44	-494.4	-601.6	-732.4	-798
	38.1	-60.28	-152.8	-264	-369.08	-498.4	-600	-738.8	-796
	38.2	-60.44	-153.16	-264.6	-373.04	-494.4	-601.2	-745.6	-799.2
	38.3	-60.52	-152.68	-263.76	-369.8	-493.2	-600	-746.8	-790.4
	38.4	-60.04	-154	-265.12	-370.6	-494	-608.4	-742.4	-806.4
	38.5	-60.56	-152.24	-266.8	-369.16	-499.6	-598.8	-752.4	-797.6
	38.6	-60.92	-153.44	-264.56	-370.4	-502.4	-605.6	-746	-795.6
	38.7	-60.8	-153.52	-263	-372.2	-491.6	-593.6	-751.2	-811.2
	38.8	-60	-152.92	-263.52	-371	-499.2	-600	-756.8	-796.4
	38.9	-60.8	-153.56	-264.8	-371.4	-502	-601.2	-763.2	-795.6
	39	-60.76	-153.24	-263.64	-371.76	-495.6	-602	-751.2	-796
	39.1	-60.84	-153.36	-263.12	-372.72	-486.4	-596.4	-744.4	-810.8
	39.2	-60.4	-153.8	-261.56	-376.12	-495.6	-599.6	-745.6	-815.2
	39.3	-60.6	-153.48	-264.24	-372.32	-504.8	-596	-749.6	-792
	39.4	-60.84	-153.84	-262.32	-375.56	-500	-592.8	-759.2	-807.6
	39.5	-60.56	-153.72	-261.88	-374.04	-496.8	-603.6	-743.2	-797.6
	39.6	-60.88	-152.48	-262.84	-376.44	-493.6	-597.6	-745.2	-800.8
	39.7	-60.44	-152.64	-266.8	-377.96	-499.2	-607.2	-750.8	-798.4
	39.8	-60.48	-155	-262.48	-379.92	-496.8	-596.8	-749.6	-798.4
	39.9	-60.36	-153.92	-261.56	-379.92	-494	-600.4	-731.2	-808
	40	-59.84	-153.88	-263.76	-379.32	-496.8	-598	-738	-788.4
	40.1	-60.6	-154.28	-263.4	-379.48	-496.4	-591.2	-755.6	-793.2
	40.2	-60.72	-153.08	-261.72	-377.64	-491.2	-599.6	-739.6	-802.4
	40.3	-60.4	-153.92	-259.88	-378.84	-492.4	-590	-745.6	-797.6
	40.4	-60.36	-153.72	-260.12	-376.04	-496	-594.4	-738.4	-793.2
	40.5	-60.6	-153.28	-264.28	-377.56	-496	-592	-748	-802.8
	40.6	-60.64	-153.72	-260.08	-377.28	-494.8	-589.2	-737.6	-792.8
	40.7	-60.56	-153.72	-262.04	-381.72	-495.6	-592	-736	-797.2
	40.8	-60.16	-153.32	-262.08	-377.32	-497.2	-595.6	-745.6	-790
	40.9	-60.56	-152.36	-262.92	-376.88	-495.2	-593.2	-742.8	-796.8
	41	-60.6	-153.16	-262.44	-376.04	-492.8	-595.6	-733.6	-799.2
	41.1	-60.68	-153.04	-263	-377.36	-497.6	-596.8	-752	-792.8
	41.2	-60.32	-153.04	-262.6	-374.4	-497.6	-588.4	-734.8	-803.2
	41.3	-60.6	-152.48	-263.96	-372.96	-500	-595.6	-746.8	-801.6
	41.4	-60.56	-152.64	-262.92	-372.44	-494.4	-594.4	-738.8	-796
	41.5	-60.24	-153.96	-262.64	-373.96	-497.2	-597.6	-742.8	-808
	41.6	-60.36	-153.76	-262.64	-371.16	-500.4	-589.2	-752.4	-800.4
	41.7	-60.6	-153.24	-262.16	-366.88	-500	-593.6	-744	-794
	41.8	-60.4	-152.8	-264.04	-368.48	-501.6	-594.8	-743.2	-809.6
	41.9	-60.76	-153.92	-259.92	-367.72	-500.8	-590.4	-734.4	-808
	42	-59.96	-153.68	-262.48	-364.8	-509.2	-597.6	-730	-802.8
	42.1	-60.76	-154	-262.72	-367.64	-507.6	-596.4	-746.8	-825.6
	42.2	-60.4	-153.12	-262.92	-368.28	-504.4	-585.6	-730.8	-798
	42.3	-60.24	-153.92	-260.76	-367.08	-501.2	-593.2	-733.6	-807.2
	42.4	-60.08	-154.52	-264.6	-363.76	-504.8	-599.2	-730	-808.4
	42.5	-60.4	-153.44	-262	-366.84	-505.2	-596.8	-754.4	-792
	42.6	-60.56	-152.8	-263.68	-369.96	-502.8	-589.2	-730.8	-816
	42.7	-60.52	-154.08	-261.88	-366.92	-502.4	-596.4	-746.4	-804
	42.8	-60.36	-154.2	-261.36	-367.84	-503.6	-594.8	-745.2	-802
	42.9	-60.44	-153.12	-260.68	-370.28	-504.4	-601.2	-750.4	-804.4
	43	-60.28	-152.96	-261.08	-374.48	-507.2	-589.6	-732	-794.4
	43.1	-60.64	-154.2	-260.28	-373.32	-512	-605.2	-739.6	-814
	43.2	-60.24	-153.6	-260.96	-370.32	-510	-598	-752.8	-797.6
	43.3	-60.48	-153.88	-262.12	-368.48	-510.8	-594	-756	-812
	43.4	-60.56	-153.68	-260.36	-371.88	-503.6	-588.4	-735.6	-800
	43.5	-60.56	-154.52	-260	-372.12	-510.4	-598.4	-750.4	-813.2
	43.6	-60.12	-154.72	-260.72	-370.6	-508	-592.4	-747.2	-804.4
	43.7	-60.52	-153.92	-260.44	-367.6	-508.8	-599.2	-757.2	-792.4
	43.8	-60.2	-154.56	-262.88	-370.24	-504.8	-586.4	-730	-800.8
	43.9	-60.52	-154.4	-257.96	-369.8	-500	-586	-746	-811.6
	44	-60.24	-154.04	-263.28	-368.16	-505.6	-592	-746	-798
	44.1	-60.24	-154.64	-262.92	-366.68	-496.8	-583.2	-754.8	-824.4
	44.2	-60.36	-154.04	-263.12	-368.36	-500.8	-591.6	-748	-796.8
	44.3	-60.8	-155.32	-264.16	-362.76	-502.4	-588.8	-748	-800
	44.4	-60.28	-153.92	-264.36	-364.36	-498.4	-585.6	-746	-804.4
	44.5	-60.64	-153.8	-265.36	-361.88	-498.4	-593.2	-765.6	-821.6
	44.6	-60.6	-154.36	-266.76	-365.16	-502.4	-585.6	-742.8	-804.8
	44.7	-60.56	-154.08	-263.32	-360.6	-503.6	-592.4	-748.4	-805.2
	44.8	-60.4	-154.04	-261.84	-359.84	-506.4	-593.2	-751.2	-793.6
	44.9	-60.44	-153.8	-263.72	-360.2	-506	-591.6	-764.4	-821.6
	45	-60.2	-155.28	-267.28	-362.96	-503.6	-592	-752.4	-796.8
	45.1	-60.64	-154.68	-265.96	-358.72	-501.2	-588.4	-758	-815.2
	45.2	-60.2	-154	-267.68	-358.84	-503.2	-585.6	-760	-794
	45.3	-60.52	-154.44	-264.96	-359	-504.4	-590.8	-762.4	-825.6
	45.4	-60.84	-154.2	-260.6	-362.76	-505.6	-590.4	-739.2	-793.6
	45.5	-60.76	-154.52	-266.52	-359.76	-508.4	-595.6	-749.6	-799.6
	45.6	-60.24	-154.24	-262.72	-359.88	-506.8	-588.4	-742.8	-804.8
	45.7	-60.64	-154.36	-264.04	-360.92	-510.8	-585.2	-750.4	-796
	45.8	-60.76	-153.88	-265.84	-361.64	-511.6	-580	-747.6	-804.4
	45.9	-60.88	-154.96	-262.32	-357.92	-503.6	-587.2	-754	-795.6
	46	-60.04	-153.28	-264	-358.36	-506.8	-583.6	-752.4	-810.8
	46.1	-60.6	-153.2	-262.32	-357.16	-508.4	-591.6	-750	-808.4
	46.2	-60.64	-154.04	-261.68	-362.08	-504.4	-585.2	-734.8	-805.2
	46.3	-60.56	-153.68	-257.88	-358.76	-504	-596	-754	-793.6
	46.4	-60.48	-152.32	-258.16	-357.64	-503.2	-594	-751.2	-804
	46.5	-60.88	-152.8	-256.96	-358.36	-501.2	-598.4	-745.6	-798.4
	46.6	-60.76	-154.52	-258.52	-360.8	-496.8	-594	-753.2	-803.2
	46.7	-60.6	-155	-258.44	-359.76	-498	-589.6	-746.8	-817.2
	46.8	-60.4	-152.88	-258.36	-359.48	-494.4	-591.2	-746.8	-806.8
	46.9	-60.72	-153.68	-258.8	-360.12	-497.2	-591.6	-752.8	-815.6
	47	-59.48	-153.84	-258.84	-359.04	-494	-591.6	-738.8	-795.6
	47.1	-60.72	-154.6	-258.36	-358.2	-494	-596.8	-745.2	-799.6
	47.2	-60.24	-153.4	-258.12	-357.24	-492.8	-597.6	-741.6	-804.4
	47.3	-60.8	-154.68	-259.4	-360.84	-494.4	-587.2	-750	-813.2
	47.4	-60.8	-153.4	-259.92	-361	-492	-591.6	-731.6	-808.8
	47.5	-61.12	-153.72	-257.64	-358.76	-488.8	-590.8	-746	-806.4
	47.6	-60.24	-153.52	-262.24	-358.44	-491.2	-594.4	-748.8	-814.4
	47.7	-60.88	-153.24	-259.24	-360.84	-496.4	-584.8	-747.2	-791.2
	47.8	-60.68	-154.44	-258.48	-361	-494.8	-591.2	-739.2	-758
	47.9	-60.52	-154.76	-258.24	-358.16	-493.2	-590.4	-756	-794.8
	48	-60.16	-154.84	-258.48	-360.16	-494.8	-598	-744.4	-793.2
	48.1	-60.88	-154.28	-257.76	-359.72	-492.4	-585.2	-749.6	-772
	48.2	-60.56	-154.32	-257.44	-359.48	-494	-590.8	-728.8	-761.6
	48.3	-60.28	-154.8	-256.84	-356.8	-492.8	-594.4	-740.8	-778.8
	48.4	-60.16	-153.44	-259.64	-357.24	-493.6	-591.6	-746.8	-793.2
	48.5	-60.68	-154.32	-258	-360.24	-494.4	-588.4	-742.8	-798.8
	48.6	-60.2	-153.84	-258.16	-361.52	-495.2	-590.8	-736.4	-797.2
	48.7	-60.24	-153.6	-246.96	-359.48	-495.2	-602.4	-730.8	-788.4
	48.8	-59.92	-153.64	-257.24	-360.88	-488	-596.4	-747.2	-806
	48.9	-60.68	-154.32	-251.76	-361.12	-493.6	-596.8	-739.6	-796.4
	49	-60.24	-155.32	-254.88	-360.2	-490.4	-593.6	-738.4	-796.4
	49.1	-60.12	-154.76	-257.56	-358.64	-495.2	-598	-737.6	-807.6
	49.2	-60.32	-152.8	-256.88	-361.08	-492.4	-595.2	-733.2	-812.4
	49.3	-60.92	-153.72	-256.76	-363.36	-494	-592.4	-740	-816
	49.4	-60.12	-153.52	-256.24	-362.12	-492	-590.4	-725.6	-810.8
	49.5	-60.44	-153.36	-255.32	-360.88	-492.4	-601.6	-733.2	-795.6
	49.6	-60.48	-152.08	-259.12	-359.32	-487.2	-596.4	-736.4	-800.4
	49.7	-61	-153.84	-255.88	-361.68	-486.8	-587.6	-748	-807.6
	49.8	-60.4	-154.16	-257.44	-363	-487.2	-596.4	-730.8	-811.2
	49.9	-60.24	-154.36	-255.96	-359.36	-492.4	-598	-750	-809.2
	50	-60.36	-152.72	-252.16	-363.36	-492.8	-592.8	-734	-826.4
	50.1	-60.24	-153.48	-256.92	-363.36	-492.8	-596.8	-738.8	-806.8
	50.2	-60.28	-154.72	-253.92	-363.2	-490.8	-594.4	-746	-811.2
	50.3	-60.04	-155.24	-257.2	-361.32	-490.8	-593.6	-742.8	-817.2
	50.4	-60.36	-154.76	-254.96	-362.76	-494.8	-599.6	-748.4	-820.8
	50.5	-60.52	-155.52	-252.2	-363.16	-491.6	-593.2	-741.2	-825.2
	50.6	-60.56	-156.72	-257.2	-362.72	-492.4	-596.8	-723.6	-819.6
	50.7	-60.2	-156.48	-253.6	-363.24	-494	-598	-735.2	-811.6
	50.8	-60.28	-155.36	-256.04	-362.2	-492.4	-588.8	-740	-819.6
	50.9	-60.36	-156.6	-256.6	-366.92	-491.6	-599.2	-733.6	-810.4
	51	-60.28	-156.56	-253.52	-365.16	-488.4	-596.4	-728	-822
	51.1	-60.16	-157.16	-254.36	-361.88	-492	-592.8	-741.6	-823.6
	51.2	-60.28	-155.96	-255.16	-363.8	-492	-596.8	-737.2	-809.6
	51.3	-60.64	-156.76	-255.28	-363.8	-495.2	-602.4	-732.4	-827.2
	51.4	-60.04	-157.04	-253.68	-363.36	-489.2	-592.8	-730	-826.8
	51.5	-60.08	-157.8	-254.64	-363.8	-488	-602.8	-730.4	-822.4
	51.6	-60.44	-156.16	-256.72	-361.76	-489.2	-596	-726	-826.4
	51.7	-60.48	-157.12	-253.08	-365.32	-486.8	-600.4	-734	-828.8
	51.8	-60.16	-157.2	-253.92	-362.16	-486.8	-599.2	-722.8	-820.8
	51.9	-60.2	-157.64	-257.48	-361.68	-495.2	-594.8	-733.2	-820.8
	52	-60.32	-157.32	-256.92	-363.16	-491.6	-600.8	-730	-825.6
	52.1	-60.4	-157.24	-254.88	-363.52	-489.6	-595.2	-720.4	-821.6
	52.2	-60.04	-156.84	-254.88	-361.32	-485.6	-598.4	-724.4	-820.4
	52.3	-60.04	-157.44	-252.52	-360.56	-488.8	-602.4	-732.4	-847.2
	52.4	-60.4	-156.6	-253.92	-362.96	-492.4	-596.4	-722.8	-829.6
	52.5	-60.2	-155.28	-253.04	-363.44	-493.6	-596.4	-738.4	-842
	52.6	-60.32	-155.72	-253.04	-364.92	-489.6	-598.4	-728.8	-837.6
	52.7	-59.56	-156	-252.88	-362.2	-490	-604	-741.2	-827.6
	52.8	-60.24	-155.04	-254.88	-361.4	-493.6	-599.2	-740.4	-834
	52.9	-59.88	-154.56	-253.28	-364.44	-490.4	-596.4	-737.6	-824
	53	-59.88	-154.8	-250.48	-363.16	-487.6	-597.6	-738.8	-844.8
	53.1	-60.08	-155.32	-253.8	-360.92	-488.4	-599.2	-728.8	-846.4
	53.2	-60.52	-154.32	-254.88	-362.64	-484.4	-597.2	-725.2	-831.6
	53.3	-60.32	-155.12	-253.68	-363.52	-490	-599.6	-724.4	-841.6
	53.4	-60.12	-155.84	-252.52	-363.44	-490.4	-609.2	-730.8	-835.6
	53.5	-60.44	-155.04	-254.96	-360.52	-494	-596.8	-737.6	-833.2
	53.6	-60.28	-155	-254.04	-361.2	-487.6	-596	-723.6	-827.6
	53.7	-60.16	-155.96	-253	-362.96	-492.8	-597.6	-732.4	-844.4
	53.8	-59.8	-156.08	-255.12	-360.6	-488.8	-601.6	-730.8	-832.8
	53.9	-60.12	-157.08	-253.52	-359.88	-492.8	-599.6	-738.4	-836.8
	54	-60.4	-155.4	-256.36	-360.12	-487.2	-592	-732	-829.2
	54.1	-59.96	-157	-255.64	-361.8	-488.8	-598	-725.2	-832.8
	54.2	-60.04	-156.04	-254.32	-360.72	-490.8	-599.2	-736.8	-830
	54.3	-60.16	-155.4	-257.64	-362.12	-491.6	-596.4	-735.6	-850.8
	54.4	-60.08	-155.56	-255.92	-362.56	-488.4	-601.6	-730	-822.4
	54.5	-59.76	-156.08	-257.04	-359.64	-492.8	-608	-733.6	-824
	54.6	-59.72	-156.16	-255	-361.52	-490.8	-595.2	-734.8	-824.4
	54.7	-60.12	-155.28	-256.32	-360.56	-489.2	-598	-727.2	-844.8
	54.8	-60.56	-156.76	-258.04	-360.64	-486.8	-599.2	-743.6	-824.8
	54.9	-59.92	-154.56	-256.44	-357.68	-492.4	-603.6	-718.8	-812
	55	-59.76	-154.4	-256.04	-361.4	-489.2	-594	-728.8	-825.6
	55.1	-60.04	-156.36	-260.24	-358.96	-492	-592.8	-726	-822.8
	55.2	-60.36	-154	-259.32	-360.64	-488.8	-590	-731.2	-816
	55.3	-59.88	-153.8	-258.52	-359.52	-489.2	-609.6	-734.4	-822.4
	55.4	-59.48	-154.4	-258.56	-358.48	-485.6	-603.6	-724.8	-828.8
	55.5	-59.96	-154.12	-259.48	-360.8	-490.4	-594.4	-734	-830.8
	55.6	-60.44	-153.16	-258.08	-359.6	-486.8	-605.2	-729.2	-830.8
	55.7	-59.68	-153.48	-258.6	-359.92	-484.8	-597.6	-712.4	-824.4
	55.8	-59.92	-152.48	-258.64	-360.96	-487.6	-598.8	-714	-820.4
	55.9	-59.88	-152.8	-259.24	-358.52	-490	-594.4	-732.4	-835.2
	56	-60.2	-152.12	-257.4	-361.04	-487.2	-596.8	-734	-834
	56.1	-59.84	-152.52	-258.32	-360.6	-490.4	-602	-730.4	-822.8
	56.2	-60.04	-153.24	-259.48	-359.4	-485.6	-594.8	-735.6	-822
	56.3	-60.08	-153.16	-262	-359.28	-490.4	-607.2	-730.8	-840
	56.4	-60.2	-152.24	-257.68	-360.04	-485.2	-602.4	-734	-818
	56.5	-59.84	-154.4	-258.84	-357.64	-490.4	-598	-723.6	-821.2
	56.6	-59.72	-152.52	-258.84	-359.44	-490	-605.6	-721.2	-810.8
	56.7	-60.12	-152.84	-260.28	-358.4	-490	-602.4	-732.8	-804.8
	56.8	-60.48	-152.84	-258.28	-359.64	-484	-597.6	-728	-822.4
	56.9	-59.72	-152.56	-258.48	-361.04	-489.6	-598.8	-730.8	-812.4
	57	-59.72	-153.8	-260.6	-359.56	-487.6	-606.4	-735.2	-806
	57.1	-60.12	-152.8	-261.64	-359.72	-488.8	-596.8	-733.2	-813.6
	57.2	-60.52	-152.32	-256.36	-362.28	-484	-601.6	-727.2	-811.2
	57.3	-59.8	-153.16	-257.92	-359.72	-489.6	-595.2	-720	-818.4
	57.4	-59.84	-153.8	-257.92	-359.08	-490.4	-599.6	-737.2	-813.2
	57.5	-59.92	-152.52	-257.24	-359.12	-488	-602.8	-738	-804.8
	57.6	-60.2	-152.12	-258.76	-359.88	-488	-600	-734.4	-820.8
	57.7	-59.56	-152.32	-255.92	-357.44	-490.4	-607.2	-724.8	-822.8
	57.8	-59.96	-152.72	-257.2	-358.92	-495.2	-597.2	-718.8	-812.4
	57.9	-59.84	-153.12	-259.44	-361.76	-493.2	-601.2	-730.4	-794
	58	-60.12	-151.84	-257.04	-361.04	-486.8	-600.4	-725.6	-804.8
	58.1	-59.84	-153	-257.64	-359.16	-493.2	-602.4	-730.8	-798.8
	58.2	-60.04	-153.6	-256.12	-360.56	-492	-597.2	-714.4	-815.6
	58.3	-60.16	-153.56	-259.24	-354.76	-490.4	-596.4	-732.4	-803.2
	58.4	-60.04	-152.64	-254.16	-360.24	-487.2	-597.2	-717.6	-815.2
	58.5	-59.96	-153.2	-256.08	-360.36	-495.6	-612.4	-733.2	-811.2
	58.6	-59.92	-153.24	-255.88	-359.96	-488.4	-596	-721.6	-825.2
	58.7	-59.76	-153.28	-258.44	-359.84	-490.4	-606.8	-723.6	-804.4
	58.8	-60.64	-153.8	-255.88	-359.88	-491.6	-602	-719.2	-798.4
	58.9	-59.76	-154.04	-256	-361.12	-495.2	-599.2	-729.2	-822
	59	-59.72	-153.72	-256.16	-361.36	-488.4	-598	-719.2	-808.4
	59.1	-60.12	-153.6	-256.24	-358.52	-488.8	-601.2	-726.4	-806.8
	59.2	-59.92	-152.52	-253.44	-360.68	-490	-602.4	-731.6	-816.4
	59.3	-59.36	-153.2	-255.44	-362.04	-494.4	-601.2	-723.2	-804
	59.4	-59.88	-153.8	-253.4	-360.68	-490.4	-603.6	-730	-804.4
	59.5	-60.08	-152.72	-254.28	-358.2	-490	-608.8	-743.6	-788.4
	59.6	-60.44	-151.32	-252.24	-360.44	-491.6	-613.2	-740	-812.8
	59.7	-59.8	-152.64	-254.32	-362	-491.2	-613.2	-742.8	-811.6
	59.8	-60.08	-154.36	-254.72	-361.32	-492	-617.6	-733.6	-824.8
	59.9	-60.36	-152.76	-254.76	-358.48	-491.2	-609.6	-735.2	-813.6
	60	-59.76	-153.44	-254.24	-361.72	-493.2	-612.8	-727.2	-806.8
	60.1	-59.44	-152.44	-253.92	-362.44	-492.8	-613.6	-729.6	-803.6
	60.2	-59.84	-154.04	-255.36	-362.52	-494.8	-610.8	-732	-806.4
	60.3	-60.12	-149.92	-254.56	-360.44	-494	-615.2	-738.4	-814
	60.4	-60	-149.64	-253.52	-360.64	-491.2	-614.4	-718.8	-811.6
	60.5	-59.68	-151.84	-254.72	-362.12	-492.4	-621.2	-726.8	-828.8
	60.6	-60.04	-153.08	-256.48	-361.92	-490.8	-622	-734	-816
	60.7	-60.08	-152.36	-254.96	-358.68	-488.8	-620	-743.6	-813.6
	60.8	-60.28	-151.92	-253.2	-364.24	-489.6	-614	-751.2	-800.8
	60.9	-59.52	-152.96	-255.8	-363.32	-490.8	-614.4	-732.8	-804.8
	61	-60	-152.96	-256.44	-361.48	-489.6	-623.2	-732	-822.8
	61.1	-60.2	-151.88	-254.92	-362.92	-490	-612.8	-733.6	-822
	61.2	-60.52	-152	-253.32	-362.68	-491.2	-617.2	-719.2	-810.8
	61.3	-59.8	-152.4	-254.36	-362.08	-495.6	-614	-739.2	-820.8
	61.4	-59.96	-153.48	-256.92	-363.88	-491.2	-610.8	-744	-805.2
	61.5	-59.96	-152	-252.92	-361.32	-488.8	-610	-741.6	-824
	61.6	-59.92	-152.28	-252.56	-364	-489.2	-610.4	-737.2	-818.8
	61.7	-59.88	-152.4	-254.08	-363.4	-487.2	-607.6	-732.4	-826.4
	61.8	-59.96	-151.96	-255.56	-363.76	-490.8	-606	-738	-817.6
	61.9	-59.64	-152.2	-256.2	-359.32	-485.6	-609.6	-744.8	-810.8
	62	-60.16	-153.2	-253.48	-367.8	-490	-614.4	-742.8	-806.8
	62.1	-59.48	-153.56	-255.92	-362.84	-490	-613.2	-731.2	-821.6
	62.2	-59.96	-152.56	-256.28	-363.24	-489.6	-620.8	-748.4	-802.8
	62.3	-60.04	-151.92	-255.68	-362.76	-491.6	-617.2	-757.2	-803.6
	62.4	-60	-153.32	-254.76	-363.76	-491.6	-622	-745.2	-809.2
	62.5	-59.6	-152.44	-257.24	-362.92	-492	-628.4	-744.4	-812.4
	62.6	-59.76	-153	-258.84	-361.4	-492	-629.6	-745.2	-832
	62.7	-59.8	-152.64	-257.04	-362.08	-491.6	-636.4	-735.6	-819.6
	62.8	-60.28	-152.88	-258.04	-363.92	-489.6	-627.2	-734.8	-814.8
	62.9	-59.28	-153.72	-257.6	-363.24	-489.6	-635.2	-752.8	-818
	63	-59.8	-152.24	-259.56	-361.92	-493.2	-636	-756.4	-818.4
	63.1	-59.72	-152.04	-256.56	-361.32	-490.4	-634.4	-731.2	-795.2
	63.2	-60.24	-152.48	-256.28	-365.68	-493.2	-636.4	-742	-814.8
	63.3	-59.52	-152.84	-259.52	-363.4	-493.6	-628	-732.8	-811.6
	63.4	-59.76	-152.68	-257.08	-363.36	-495.2	-624.4	-739.2	-810.4
	63.5	-59.68	-151.92	-258.36	-363.12	-493.6	-624.4	-734.4	-799.2
	63.6	-60.12	-152.56	-258.2	-366.4	-492	-616.8	-728.8	-818
	63.7	-59.16	-152.4	-259.68	-364.04	-491.2	-628.4	-737.6	-813.6
	63.8	-59.6	-152.48	-258.96	-364	-493.6	-626.8	-740.8	-830.8
	63.9	-59.72	-152.6	-256.08	-362.04	-494.4	-622.4	-738	-824
	64	-59.96	-153.4	-257	-364.4	-497.2	-615.2	-730.4	-852.8
	64.1	-59.32	-152.44	-257.68	-361.44	-492	-614.8	-748.8	-823.6
	64.2	-59.64	-151.96	-257.68	-362.68	-492	-622	-750	-820.8
	64.3	-59.88	-152.36	-259.08	-363.16	-493.2	-614.4	-754.4	-830
	64.4	-60.08	-153.16	-256.96	-365.2	-494	-615.6	-741.6	-822
	64.5	-59.44	-153.2	-258.12	-362.12	-495.2	-616.4	-744.4	-816
	64.6	-59.84	-152.52	-255.76	-363.16	-494.8	-612.4	-748.4	-816
	64.7	-59.8	-152.2	-255.16	-364.72	-499.6	-609.6	-722.4	-822
	64.8	-60	-153.12	-257	-365.96	-504.4	-613.6	-733.6	-821.6
	64.9	-59.48	-152.68	-257.08	-364.76	-490.8	-606	-734.4	-826.8
	65	-60.32	-152.36	-257.4	-362.16	-494.8	-611.6	-730.4	-817.2
	65.1	-60.04	-152.76	-256.76	-365.12	-499.6	-611.6	-730.4	-822
	65.2	-60.16	-153.96	-257.48	-364.08	-496.4	-609.6	-728.4	-819.6
	65.3	-59.72	-153.24	-260.96	-364.84	-492.8	-611.2	-736	-813.6
	65.4	-59.92	-152.68	-255.48	-363.88	-496	-619.6	-742.8	-822.8
	65.5	-60.32	-152.76	-258.2	-367.6	-498.8	-612.4	-731.2	-821.6
	65.6	-60.32	-154.48	-259.48	-362.68	-496	-611.6	-730.4	-844.8
	65.7	-59.64	-153	-261.52	-365.24	-495.2	-611.2	-732.8	-836
	65.8	-60.24	-152.44	-259.6	-363.64	-494	-617.2	-736.8	-816.8
	65.9	-59.88	-152.44	-259.4	-365.44	-497.2	-606	-725.6	-819.6
	66	-60.28	-155.44	-259.72	-365.68	-499.6	-614.4	-732.4	-821.2
	66.1	-59.72	-152.6	-258.36	-361.12	-498	-610.4	-730.8	-808
	66.2	-60.4	-152.8	-261.4	-364.36	-496.8	-608.4	-735.2	-828.4
	66.3	-60.12	-154.12	-257.88	-366.32	-495.6	-602	-718.8	-825.6
	66.4	-60.36	-155.4	-258.72	-363.88	-497.6	-612.8	-732.8	-832
	66.5	-59.68	-152.48	-258.8	-363.48	-494.4	-604	-734.4	-821.6
	66.6	-60.16	-153.64	-256.72	-362.92	-494.4	-604.4	-731.2	-816.8
	66.7	-60.44	-153.52	-258.6	-364.28	-495.6	-606.4	-734.8	-819.6
	66.8	-59.84	-154.52	-260.36	-364.96	-494.4	-614.4	-732.4	-827.2
	66.9	-59.56	-151.8	-262.4	-363.04	-495.2	-608.4	-723.2	-811.2
	67	-60.12	-152.12	-258.76	-364.64	-498	-603.6	-728.8	-800.8
	67.1	-60	-153.48	-258.52	-364.16	-496	-598.8	-730	-817.2
	67.2	-59.88	-153.44	-257.88	-362.84	-491.6	-605.6	-721.6	-810.4
	67.3	-59.48	-153.8	-259.96	-363.36	-491.6	-602.4	-725.2	-810.4
	67.4	-60.08	-153.96	-258.84	-362.48	-499.6	-599.2	-728	-798
	67.5	-60.16	-153.52	-258.12	-366.12	-492.8	-597.2	-718	-811.6
	67.6	-59.68	-154	-257.8	-363.96	-493.2	-602.4	-713.6	-798.4
	67.7	-59.4	-152.36	-259.48	-362.48	-492.4	-606	-724.8	-822.8
	67.8	-60	-153.76	-258.32	-363.04	-498.4	-594.8	-712	-814
	67.9	-59.68	-153.92	-256.6	-367.2	-489.2	-598.8	-710.8	-802.4
	68	-60	-154.6	-257.64	-361.84	-492.4	-606.8	-728.4	-797.6
	68.1	-59.48	-153.52	-258.84	-362.64	-491.2	-605.6	-723.6	-815.2
	68.2	-60.12	-151.88	-258.64	-366.36	-498.8	-597.6	-727.6	-807.6
	68.3	-59.8	-153.84	-258.92	-363.68	-493.6	-600	-729.6	-793.2
	68.4	-59.76	-155.12	-257.84	-363.76	-492.4	-598.8	-715.2	-800
	68.5	-59.68	-152.84	-258.48	-363.64	-496	-605.6	-724.8	-798
	68.6	-60.12	-153.8	-256	-365	-498.4	-604.4	-712.8	-814.4
	68.7	-59.76	-153.24	-257.44	-367.04	-495.2	-594.8	-718	-804
	68.8	-59.92	-153.72	-256.28	-364	-492.4	-604	-719.6	-814
	68.9	-59.4	-152.44	-257.6	-365.28	-493.2	-597.2	-732	-794
	69	-59.8	-153.56	-257.24	-367.16	-491.6	-598.8	-734.4	-793.6
	69.1	-59.96	-154.08	-257.76	-365.2	-495.2	-594	-714.8	-800.4
	69.2	-59.64	-154.6	-258.56	-357.88	-493.2	-601.2	-737.2	-814.4
	69.3	-59.8	-154	-260.08	-366.64	-490.8	-594	-728	-808.8
	69.4	-59.64	-153.2	-258.48	-374.12	-498.4	-596	-727.2	-803.2
	69.5	-60.08	-153.6	-258.72	-373.32	-492.4	-594	-719.2	-807.2
	69.6	-59.6	-152.28	-256.92	-381.44	-491.6	-599.2	-724.4	-797.2
	69.7	-59.68	-152.04	-258.16	-384.8	-491.6	-599.2	-716	-809.2
	69.8	-60.32	-153	-258.44	-381	-491.6	-597.2	-712.8	-797.6
	69.9	-59.96	-154.6	-257.04	-382.4	-491.2	-598	-723.6	-799.6
	70	-59.8	-153.96	-256.8	-383.76	-492.8	-601.2	-712.4	-811.6
	70.1	-59.8	-153.8	-258.8	-382.6	-491.2	-596.4	-719.6	-825.6
	70.2	-60.56	-153.92	-256.92	-382.88	-494.4	-599.6	-718.8	-807.6
	70.3	-59.88	-154.48	-257.56	-383.68	-488.8	-598.8	-716.4	-808.4
	70.4	-60.04	-154.44	-255.12	-381.28	-492	-590	-730.8	-835.6
	70.5	-59.68	-152.8	-257.6	-381.88	-489.6	-598.8	-727.6	-796
	70.6	-60.52	-153.32	-257.52	-380.72	-492	-596	-726.8	-791.2
	70.7	-59.96	-154.04	-257.12	-382.92	-494.8	-596	-736	-798.4
	70.8	-59.6	-155.12	-255.36	-380.44	-493.2	-603.6	-720.8	-811.6
	70.9	-60	-153.08	-258.36	-379	-486.4	-594.4	-724.4	-807.6
	71	-60.2	-154	-257.36	-384.96	-493.6	-603.6	-733.6	-803.6
	71.1	-59.84	-153.44	-258	-380.64	-490.8	-596.4	-737.2	-804
	71.2	-59.24	-153.88	-258.4	-380.8	-492.8	-597.6	-736.8	-808.4
	71.3	-59.52	-153.4	-259.36	-379.84	-490.4	-600.4	-729.2	-806.4
	71.4	-60.44	-152.92	-258.76	-382.68	-489.2	-608.4	-745.6	-805.6
	71.5	-59.88	-154.92	-258.12	-380.76	-489.6	-603.6	-724.8	-808
	71.6	-59.64	-153.96	-259.4	-382.44	-489.2	-607.6	-740	-810.4
	71.7	-59.64	-153.28	-257.28	-380	-494.4	-608.4	-734.8	-803.6
	71.8	-60.16	-152.6	-259.92	-381.16	-492	-606.8	-728.4	-804.4
	71.9	-59.72	-153.24	-258.12	-380.6	-490	-598.4	-722.8	-792.8
	72	-59.24	-154.2	-258.32	-375.76	-494	-606.8	-735.6	-809.2
	72.1	-59.56	-153.04	-259.68	-377.92	-487.2	-594.8	-721.2	-791.6
	72.2	-59.84	-153.8	-258.92	-380.64	-491.6	-600.8	-735.6	-821.2
	72.3	-59.56	-154.16	-256.72	-380.6	-490.4	-610.4	-737.6	-803.6
	72.4	-59.24	-153.84	-259.84	-379.16	-495.6	-601.6	-739.2	-798.4
	72.5	-59.56	-152.52	-259.6	-378.56	-486.8	-602.4	-722.8	-806.8
	72.6	-59.72	-152.28	-258.56	-378	-492.8	-599.2	-726	-829.6
	72.7	-59.72	-152.56	-259.76	-377.36	-492	-606.4	-725.6	-797.2
	72.8	-59.76	-153.4	-259.56	-380.12	-493.2	-610	-724.8	-801.2
	72.9	-60	-152.56	-257.32	-376.28	-490.4	-602.4	-731.2	-808.4
	73	-60.48	-153.72	-256.96	-378.4	-495.6	-611.2	-723.6	-804.8
	73.1	-59.56	-151.52	-255.56	-377.64	-492	-598.4	-730	-801.2
	73.2	-60	-153.04	-258.12	-377.16	-494.8	-606	-732.8	-801.2
	73.3	-59.84	-152.96	-258.24	-376.04	-492.8	-602.4	-722.4	-808
	73.4	-60	-153.36	-258.2	-376.24	-497.2	-599.6	-743.2	-819.6
	73.5	-59.92	-153.44	-255.72	-380.12	-492	-599.6	-720.4	-795.2
	73.6	-59.76	-153.28	-257	-377.8	-495.6	-600.4	-730.8	-808.8
	73.7	-60.12	-154.12	-260.48	-378.68	-492.4	-596	-726.8	-816.8
	73.8	-59.84	-153.16	-258.04	-377.88	-494.4	-598	-722	-808
	73.9	-59.56	-152.96	-256.68	-378.04	-490.8	-596.4	-729.2	-812
	74	-59.68	-153.2	-257.76	-377.4	-494.4	-602.4	-727.6	-838
	74.1	-59.96	-152.76	-260.08	-376.8	-492.4	-602.8	-728	-820.4
	74.2	-59.92	-154.08	-259.28	-378.16	-492.8	-603.2	-732	-826
	74.3	-59.32	-153.4	-257.72	-377.88	-489.6	-605.2	-745.6	-830
	74.4	-59.4	-153.44	-259.28	-376.08	-490.4	-595.2	-745.6	-824.4
	74.5	-59.88	-153.04	-261.76	-376.48	-491.6	-610	-733.6	-824.8
	74.6	-59.96	-153.12	-261.72	-374.52	-495.6	-593.6	-730.4	-821.6
	74.7	-59.6	-153.72	-261.36	-374.24	-492	-599.6	-733.6	-817.2
	74.8	-59.56	-151.8	-263.48	-372.68	-494.8	-603.6	-739.2	-835.6
	74.9	-59.6	-153.04	-264.2	-375.8	-490	-603.6	-744.4	-810.4
	75	-59.6	-151.72	-260.12	-375.2	-496	-602	-740	-832.4
	75.1	-59.52	-153.04	-259.24	-376.44	-493.6	-604.4	-734	-816.4
	75.2	-59.52	-153.64	-263.44	-375.4	-494.8	-596.4	-741.6	-817.2
	75.3	-60.16	-151.64	-262	-377.6	-491.2	-605.6	-726	-831.6
	75.4	-59.6	-151.96	-260.84	-376.04	-489.6	-598.8	-736	-819.2
	75.5	-59.48	-152.16	-261.44	-378.52	-494.4	-602.8	-732.8	-812.4
	75.6	-59.56	-152.92	-262.16	-377.84	-494.4	-602.8	-742.4	-834.8
	75.7	-59.68	-153.04	-263.8	-377.4	-493.6	-600.8	-746	-818
	75.8	-59.48	-151.6	-263.88	-378.04	-496	-598	-734.8	-816.4
	75.9	-59.56	-153.04	-263.64	-382.2	-494.8	-595.2	-732.8	-827.6
	76	-59.56	-154.52	-265.68	-381.56	-501.2	-600	-730.8	-819.6
	76.1	-60	-152.92	-265	-381.36	-492.8	-597.2	-738.8	-833.2
	76.2	-59.72	-151.68	-263.08	-382.72	-500.8	-598	-727.6	-820
	76.3	-59.36	-153.32	-263.76	-380.92	-499.6	-594.8	-728.4	-842.4
	76.4	-59.72	-153.52	-262.6	-379.48	-502	-598	-734	-851.6
	76.5	-60.24	-151.84	-262.92	-380.84	-495.2	-593.2	-735.6	-825.2
	76.6	-59.44	-152.8	-262.24	-383.04	-504	-596	-726.8	-827.2
	76.7	-59.12	-152.92	-265	-385	-500.4	-596.8	-729.6	-821.2
	76.8	-59.48	-152.64	-263.48	-377.16	-501.2	-591.2	-730	-828
	76.9	-60.24	-153.12	-261.48	-381.2	-495.2	-594.8	-735.2	-831.6
	77	-59.28	-153.16	-261.24	-381.84	-502.8	-602.4	-739.6	-826.8
	77.1	-59.48	-153.32	-262.6	-378.72	-500.8	-595.2	-717.6	-846.8
	77.2	-59.76	-152.68	-262.72	-377.24	-504.8	-591.6	-756	-846.8
	77.3	-59.6	-152.12	-262.24	-377.76	-493.6	-594.4	-739.2	-814.8
	77.4	-59.52	-152.36	-260.96	-379.36	-498	-597.2	-730.4	-823.2
	77.5	-59.48	-152.36	-262.72	-380.36	-498.8	-594.8	-730.4	-821.6
	77.6	-59.44	-154.68	-263.88	-376.24	-500.8	-594.8	-744.8	-828.4
	77.7	-60	-152.64	-260.88	-378.44	-495.2	-596.4	-735.6	-826
	77.8	-59.6	-152.68	-259.4	-383.56	-506	-594.4	-734.8	-831.6
	77.9	-59.16	-153.36	-262.52	-378.08	-502	-594.8	-741.2	-850.8
	78	-59.6	-153.28	-261.4	-378.56	-504.4	-591.2	-733.2	-832.8
	78.1	-59.8	-152.64	-260.2	-378.84	-496.8	-593.2	-732.4	-826
	78.2	-59.52	-153.28	-260.8	-381.12	-503.6	-598	-730	-830.4
	78.3	-59.32	-153.6	-260.68	-380.88	-506.4	-599.6	-726	-842
	78.4	-59.68	-152.76	-261.24	-380.16	-505.6	-589.6	-718	-816.8
	78.5	-59.8	-153.68	-258.44	-379.28	-498.4	-598.4	-725.6	-828.4
	78.6	-59.32	-153.84	-259.96	-378.68	-507.6	-596.4	-731.2	-842.4
	78.7	-59.16	-152.92	-261.52	-380.36	-505.6	-589.6	-722.8	-841.2
	78.8	-59.44	-154.28	-260.4	-381.04	-508.4	-590.4	-728.8	-827.2
	78.9	-59.92	-152.04	-259.88	-381.16	-503.2	-593.6	-727.2	-831.2
	79	-59.24	-152.6	-259.76	-379.4	-512	-595.6	-725.6	-820.8
	79.1	-59.24	-154.44	-261.64	-381.44	-517.2	-592.4	-719.2	-826
	79.2	-59.6	-154.16	-259.76	-380.2	-507.6	-590.4	-718.8	-824.8
	79.3	-59.56	-153.04	-259.36	-380.64	-509.6	-594.8	-732	-825.6
	79.4	-59.52	-153.36	-260.8	-380.6	-510.4	-593.2	-726.8	-832.8
	79.5	-59.28	-154.52	-260.4	-382.28	-513.6	-592.4	-725.2	-828
	79.6	-60.04	-154.76	-260.76	-379.64	-514	-588	-727.6	-837.6
	79.7	-59.72	-153.56	-258.2	-380.24	-513.2	-587.2	-727.6	-856
	79.8	-59.52	-152.68	-260.04	-379.8	-511.2	-593.6	-714	-840.4
	79.9	-59.56	-153.76	-260.2	-379.68	-511.6	-598.8	-725.2	-859.2
	80	-59.76	-153.08	-260.96	-379.32	-511.6	-597.6	-718.4	-830.4
	80.1	-59.84	-152.6	-260.36	-379.88	-512.4	-594.4	-735.6	-842.8
	80.2	-59.44	-153.12	-261.36	-381.24	-510.8	-599.2	-730	-847.6
	80.3	-59.76	-154.12	-262.4	-379.96	-512	-598.8	-721.6	-846
	80.4	-59.36	-152.8	-260.88	-377.68	-510.4	-593.6	-739.2	-846
	80.5	-59.64	-152.88	-261.2	-381.44	-510.8	-601.2	-727.2	-827.6
	80.6	-59.4	-153.36	-262.04	-380.92	-505.6	-601.2	-737.2	-835.2
	80.7	-59.32	-154.4	-262.04	-380.4	-510.4	-601.2	-729.6	-836.4
	80.8	-59.48	-153.96	-260.6	-375.96	-504.4	-593.2	-745.6	-818
	80.9	-59.68	-153.16	-261.32	-380.36	-505.6	-601.6	-729.2	-838.4
	81	-59.12	-153.76	-260.92	-379.72	-504.4	-597.6	-726.4	-835.2
	81.1	-59.44	-152.68	-263.48	-377.4	-506	-600.8	-729.2	-812.8
	81.2	-59.56	-153.28	-261.24	-380.56	-501.6	-592.8	-731.2	-824
	81.3	-59.76	-152.84	-261.6	-379.12	-500.8	-599.2	-719.6	-839.2
	81.4	-59.24	-153.08	-260.92	-378.64	-502	-596.8	-723.2	-824.4
	81.5	-59.2	-153.6	-263.4	-380.28	-499.6	-604.4	-734	-817.6
	81.6	-59.72	-153.16	-263.16	-379.88	-500	-600	-733.2	-809.6
	81.7	-59.72	-153.48	-262.08	-379.56	-500.8	-602.4	-718.4	-837.2
	81.8	-59.2	-153.4	-261.52	-380.16	-503.2	-603.6	-726	-825.2
	81.9	-59.28	-153.4	-262.4	-381.52	-500.4	-596.8	-723.6	-839.2
	82	-59.84	-153.36	-260.56	-380.84	-503.2	-597.6	-720.4	-827.2
	82.1	-59.76	-153.2	-252.4	-380.36	-502	-596.8	-716.4	-839.6
	82.2	-59.32	-152.64	-261.68	-382.36	-502	-604.4	-718.4	-828.8
	82.3	-59.56	-152.92	-264.92	-378.92	-500	-594	-720.4	-828.8
	82.4	-59.72	-153.72	-259.84	-380.16	-499.6	-595.6	-722.8	-843.6
	82.5	-59.56	-153.32	-259.4	-381.88	-499.6	-591.2	-726.8	-833.2
	82.6	-59.72	-153.36	-260.72	-381.04	-498.8	-597.6	-717.2	-820.8
	82.7	-59.4	-153.32	-259.24	-381.44	-499.6	-594.4	-730.4	-834.8
	82.8	-59.68	-152.96	-260.92	-380.24	-498.8	-598	-728	-823.2
	82.9	-59.64	-153.52	-261.64	-382.68	-499.2	-594.4	-720.8	-830.8
	83	-59.48	-153.48	-260.6	-382.16	-504.8	-603.2	-730.4	-822.8
	83.1	-59.2	-152.36	-261.2	-380.2	-501.6	-596.4	-732	-829.6
	83.2	-59.64	-148.52	-259.72	-379.6	-501.2	-599.2	-711.6	-815.2
	83.3	-59.56	-152.76	-259.64	-383.48	-504.8	-596.4	-709.2	-827.2
	83.4	-59.16	-153.32	-261.24	-380.2	-506	-598.4	-725.6	-830
	83.5	-59.24	-153.88	-261.32	-380.2	-505.6	-594	-728	-830
	83.6	-59.56	-154.28	-260.56	-383.24	-504.8	-594.4	-731.2	-822.4
	83.7	-59.96	-154.16	-260.36	-379.52	-501.6	-598	-721.2	-807.6
	83.8	-59.32	-152.56	-259.64	-383.44	-508.4	-598.8	-723.6	-820.8
	83.9	-59.16	-153.92	-261.6	-380.92	-504	-593.2	-729.2	-813.2
	84	-59.24	-152.32	-259.92	-382	-503.2	-592	-728.8	-826.8
	84.1	-59.72	-153.32	-259.88	-382.4	-502.4	-592	-721.6	-831.2
	84.2	-59.44	-153	-260.8	-381.04	-504.4	-596.8	-720.4	-815.2
	84.3	-59.2	-152.24	-259.64	-381.76	-505.6	-598.8	-730	-818
	84.4	-59.6	-152.4	-258.96	-382.52	-505.6	-595.2	-722.8	-798.4
	84.5	-59.64	-153.88	-259.08	-379.44	-505.6	-597.2	-720.8	-813.2
	84.6	-59.08	-151.32	-259.28	-382.16	-507.6	-592	-720.8	-822
	84.7	-59.16	-152.32	-259.68	-379.12	-508.4	-597.2	-727.6	-820
	84.8	-59.48	-151.96	-259.28	-386.64	-508.8	-587.2	-722	-818.8
	84.9	-59.52	-153.24	-259.32	-381.76	-501.6	-596.8	-722.4	-828.4
	85	-59.32	-152.32	-259.56	-384.32	-505.6	-595.2	-737.6	-819.6
	85.1	-59.28	-151.92	-257.8	-380.12	-499.6	-599.6	-740	-810.8
	85.2	-59.52	-151.72	-259.64	-383.88	-504	-594.8	-728.4	-813.6
	85.3	-59.96	-153.76	-258.6	-384.84	-498	-595.2	-728	-817.6
	85.4	-59.32	-152.92	-259.68	-382.32	-503.6	-601.2	-734	-814.4
	85.5	-59.24	-152.72	-258.84	-380.44	-499.6	-596	-729.2	-836.8
	85.6	-59.52	-151.24	-258.96	-384.92	-502	-595.6	-736.8	-818
	85.7	-59.84	-154.32	-258.28	-384.36	-498	-598.8	-718.4	-830
	85.8	-59.24	-150.84	-258.24	-382.8	-500.4	-599.6	-726	-817.2
	85.9	-59.4	-152.16	-256.56	-383.2	-499.2	-603.2	-731.6	-816
	86	-59.48	-152.56	-258.84	-382.08	-496.8	-597.6	-726.4	-826.4
	86.1	-59.92	-153.4	-258.04	-380.76	-494	-600.4	-728	-823.2
	86.2	-59.24	-152.08	-257.44	-383.84	-496	-599.2	-732.8	-816
	86.3	-59.2	-153.08	-259.12	-379.8	-493.6	-593.2	-730	-818
	86.4	-59.36	-151.56	-257.88	-382.76	-496.8	-595.2	-731.6	-833.6
	86.5	-59.6	-154.28	-256.8	-383.4	-488.8	-598.4	-722	-822.4
	86.6	-59.36	-152.08	-258.8	-381.16	-494.4	-592	-729.6	-829.6
	86.7	-59.4	-151.44	-257.2	-383.16	-476.4	-595.2	-734.8	-810
	86.8	-59.12	-151.6	-259.92	-384.36	-493.6	-589.2	-727.6	-825.6
	86.9	-59.48	-153.32	-258	-381.12	-488.4	-598.8	-719.6	-818.4
	87	-59.2	-150.68	-257.48	-381.2	-489.2	-594.8	-736.8	-819.6
	87.1	-59.4	-151.64	-259.04	-382.6	-490.8	-600	-736.8	-806.4
	87.2	-59.44	-151.76	-262.08	-385.68	-486.8	-592	-734	-810.8
	87.3	-59.44	-152.92	-258.4	-382.88	-488.4	-591.6	-727.2	-841.2
	87.4	-59.44	-152.72	-259.16	-384.24	-494.4	-598.4	-728	-818.4
	87.5	-59.64	-152.36	-259.52	-383	-495.6	-594.4	-741.6	-808.8
	87.6	-59.56	-152.68	-259.88	-385.28	-495.2	-586.8	-735.2	-821.2
	87.7	-59.48	-152.6	-259.48	-384.24	-496.4	-591.2	-745.6	-813.2
	87.8	-59.12	-152.28	-259.92	-382.44	-496.4	-599.6	-743.6	-832.4
	87.9	-59.36	-152.88	-260.28	-382.52	-493.6	-589.2	-739.6	-804.4
	88	-59.36	-152.96	-260.48	-383.2	-498.8	-590.4	-742.8	-816.8
	88.1	-59.36	-155.6	-259.68	-382.68	-496.8	-596	-735.2	-824.8
	88.2	-58.76	-153.28	-260.48	-379.44	-498.4	-592.8	-764	-814
	88.3	-59.64	-152.96	-258.8	-383.72	-496	-594.8	-744.4	-820.8
	88.4	-59.44	-153.52	-258.72	-385	-497.6	-595.2	-739.6	-826.8
	88.5	-59.6	-154.68	-258.16	-380.28	-489.6	-598	-757.2	-821.2
	88.6	-59.2	-153.84	-258.56	-381.12	-488.4	-598.4	-748.8	-810
	88.7	-59.48	-153.84	-259.12	-384.72	-486.4	-592.8	-737.6	-827.6
	88.8	-59.72	-153.68	-259.28	-384.36	-482.4	-590.4	-743.2	-818.8
	88.9	-59.32	-155.08	-257.88	-379.96	-480	-604.8	-740	-844
	89	-59.16	-153.24	-258.4	-381.12	-484.4	-596.4	-751.2	-836.8
	89.1	-59.44	-153.76	-257.28	-382.36	-482.8	-595.2	-744.4	-825.6
	89.2	-59.4	-154.76	-260.08	-382.6	-485.6	-594.8	-720.8	-810.4
	89.3	-59.52	-154.84	-258.24	-381.28	-483.6	-595.2	-731.2	-838
	89.4	-59	-153.52	-257.6	-382.52	-485.2	-594	-734	-819.6
	89.5	-59.52	-152.28	-258	-382.2	-485.6	-594	-730.8	-825.6
	89.6	-59.52	-154.08	-259.28	-384.44	-484	-597.6	-732.8	-824
	89.7	-59.28	-156.12	-257.64	-381.8	-481.6	-597.6	-730.4	-834.4
	89.8	-59.08	-152.12	-258.84	-381.36	-484	-594	-742.4	-840.8
	89.9	-59.28	-152.32	-258.76	-380.12	-484.8	-593.2	-726.8	-838
	90	-59.56	-153.92	-258.4	-384.68	-484.4	-588	-732	-835.2
	90.1	-59.16	-153.88	-258.2	-378.24	-484	-595.2	-724.8	-866.4
	90.2	-59.04	-152.12	-256.68	-383.32	-483.2	-600.4	-734	-834.8
	90.3	-59.48	-152.68	-258.92	-382.12	-486.4	-595.6	-734.8	-844
	90.4	-59.32	-153.24	-258.08	-381.88	-485.6	-589.2	-715.6	-844.4
	90.5	-59.32	-153.44	-256.52	-382.84	-482	-595.6	-735.2	-866
	90.6	-59.04	-152.72	-258.12	-380.56	-485.6	-605.2	-718.4	-842.8
	90.7	-59.32	-152.8	-258.52	-383.04	-484.4	-592.8	-740	-841.6
	90.8	-59.56	-153.24	-260.08	-381.04	-482	-604.4	-715.6	-852
	90.9	-58.96	-154.2	-257.68	-382.08	-478.4	-596	-723.2	-857.6
	91	-59.16	-153.32	-257.64	-378.8	-487.2	-601.6	-720	-861.2
	91.1	-59.16	-154.4	-258.48	-382.88	-484.8	-595.6	-730.8	-838.8
	91.2	-59.32	-152.92	-259.68	-383.2	-485.6	-594	-722.4	-840.4
	91.3	-59	-154.16	-258.52	-376.8	-485.6	-601.6	-740.4	-857.2
	91.4	-58.88	-153.24	-259.24	-383.44	-487.6	-599.2	-739.2	-861.2
	91.5	-59.12	-153.16	-261.2	-381.28	-489.2	-592.8	-734.4	-845.6
	91.6	-59	-154	-258.84	-381.24	-486.4	-595.2	-735.6	-824
	91.7	-59.32	-153	-258.68	-380.48	-482	-595.2	-740.4	-846.4
	91.8	-59.04	-153.28	-259	-383.32	-483.2	-597.2	-735.6	-834.8
	91.9	-59.36	-152.68	-258.24	-383.6	-487.6	-598.8	-732.4	-842.8
	92	-59.08	-153.68	-258.72	-382.88	-485.6	-595.2	-720.8	-823.2
	92.1	-59.12	-153.76	-257	-379.4	-484.8	-599.2	-726.8	-830.8
	92.2	-59.04	-153	-259.96	-382.16	-488.8	-600	-731.6	-833.2
	92.3	-59.16	-152.84	-259.56	-383.96	-488	-605.2	-721.6	-821.6
	92.4	-59	-153.64	-259.44	-381.76	-484.4	-602.4	-730.4	-823.2
	92.5	-59.08	-153.2	-258.72	-375.52	-486	-596	-737.6	-819.2
	92.6	-59.24	-152	-257.84	-379.68	-486.4	-595.6	-723.6	-833.2
	92.7	-59.24	-152.36	-258.64	-382.04	-485.2	-602.8	-727.2	-842.8
	92.8	-59.08	-152.8	-257.6	-380.12	-485.2	-606.4	-722.4	-826.4
	92.9	-59.16	-153.08	-257.32	-375.88	-482.8	-606.4	-734.8	-850.8
	93	-59.24	-152.52	-258.8	-378.28	-486.4	-604.8	-733.6	-846.8
	93.1	-59.6	-153.8	-259.36	-379.84	-487.2	-599.6	-733.2	-845.2
	93.2	-59.16	-153	-261.16	-380.92	-484	-602.8	-736.8	-843.2
	93.3	-59.16	-154.12	-259.2	-377.16	-486	-608.8	-721.2	-844
	93.4	-59.32	-153.72	-259.88	-379.8	-488	-601.6	-733.6	-838
	93.5	-59.72	-153	-260.16	-377	-486	-601.2	-728.8	-848
	93.6	-59.12	-153.88	-259.36	-380.8	-483.2	-610.4	-734.4	-849.6
	93.7	-59	-153.16	-259.44	-377.84	-480.8	-598	-743.2	-856
	93.8	-59.52	-152.96	-261.8	-375.72	-483.2	-594.4	-729.2	-863.6
	93.9	-59.36	-153.4	-257.08	-375.28	-486	-602.4	-726.8	-843.2
	94	-59.16	-154.36	-259.28	-378.24	-482.4	-604	-729.2	-838.8
	94.1	-59.2	-153.64	-259.32	-376.28	-483.6	-607.2	-725.2	-830
	94.2	-59.44	-152.76	-258.72	-377.36	-484	-600.8	-724.8	-824.8
	94.3	-59.72	-153.2	-259.36	-378.36	-482.8	-599.6	-728.8	-812.4
	94.4	-59.2	-153.64	-258.56	-375.48	-483.2	-604.8	-732	-825.6
	94.5	-59	-153.68	-257.84	-374.04	-484.8	-613.2	-741.2	-847.2
	94.6	-59.6	-152.16	-257.28	-374.72	-486.8	-598.4	-735.2	-818.8
	94.7	-59.84	-152.96	-259.92	-376.72	-484.4	-599.6	-740.4	-826.4
	94.8	-59.16	-153.48	-259.2	-377.16	-484.4	-606.4	-736.8	-816.8
	94.9	-58.88	-153.44	-259.2	-373.52	-480.8	-610	-729.2	-838.4
	95	-59.4	-152.6	-260.64	-374.44	-485.2	-600.4	-719.6	-826
	95.1	-59.44	-151.88	-261.2	-375.96	-486.8	-604	-740	-817.2
	95.2	-59.2	-153.24	-259.12	-374.48	-486.4	-599.6	-720	-818
	95.3	-59.04	-153.16	-260.72	-374.72	-487.2	-610.8	-738	-830
	95.4	-59.4	-152.96	-262.24	-375.08	-486	-602.4	-732	-836.4
	95.5	-59.72	-152.64	-262.52	-374.48	-489.2	-602	-728.8	-820.4
	95.6	-59.32	-152.44	-262.24	-376.24	-488	-599.2	-727.2	-828
	95.7	-59.04	-152.92	-260.72	-376.52	-488	-606	-731.2	-827.6
	95.8	-59.72	-152.36	-260.44	-379.32	-486	-604.4	-719.2	-821.2
	95.9	-59.28	-152.08	-260.6	-377.2	-487.2	-606.8	-739.6	-820.4
	96	-59.24	-153.76	-261.08	-377.76	-487.2	-613.2	-716	-814.8
	96.1	-58.96	-154.48	-259.08	-376.48	-486	-614.4	-735.2	-840.8
	96.2	-59.64	-152.68	-260.2	-380.88	-488	-611.6	-724.8	-809.6
	96.3	-59.24	-152.48	-260.36	-377.32	-482.4	-610	-717.2	-822
	96.4	-59.12	-152.96	-259.48	-377.4	-481.6	-604.8	-722	-839.6
	96.5	-59.2	-155.12	-260.92	-377	-483.2	-610	-720.4	-824.8
	96.6	-59.36	-153.92	-259.04	-378.28	-485.2	-610.8	-726.8	-821.2
	96.7	-59.24	-152.84	-260.24	-378.48	-486.4	-602.8	-728.8	-813.6
	96.8	-59.16	-154.56	-259.56	-382.44	-482.8	-610	-714.4	-814.8
	96.9	-59.12	-153.8	-259.56	-375.48	-486.4	-610	-719.2	-832
	97	-59.2	-153.16	-258.6	-379.28	-484.4	-605.2	-716.8	-814.4
	97.1	-59.08	-153.6	-257.48	-379.16	-484.8	-604.4	-718.4	-828.4
	97.2	-58.92	-153.04	-257.6	-380.04	-483.2	-607.2	-707.6	-820.4
	97.3	-59.32	-154.16	-259	-377.88	-485.2	-601.2	-717.2	-814.8
	97.4	-59.44	-152.36	-257.84	-378.92	-482.8	-596.4	-723.6	-817.6
	97.5	-59.16	-153.48	-257.44	-377.08	-486.8	-605.6	-714	-827.6
	97.6	-59	-153.6	-257.68	-379.68	-485.2	-609.2	-720.4	-845.2
	97.7	-59.16	-154.64	-257.4	-374.68	-486.4	-599.6	-724.4	-833.6
	97.8	-59.36	-153.44	-258	-381.36	-482.4	-601.6	-708.4	-820.8
	97.9	-59.24	-153.8	-258.36	-379.08	-486	-602	-732.8	-816.4
	98	-59.04	-150.4	-257.52	-379.4	-488.4	-602	-719.6	-834.4
	98.1	-59.52	-154.24	-259.56	-378.36	-488	-602.4	-715.2	-817.2
	98.2	-59.6	-154.2	-259.76	-378.8	-481.6	-599.6	-714	-826.8
	98.3	-59	-153.36	-259.72	-379.16	-484	-600.8	-721.6	-814.8
	98.4	-59.24	-153.44	-259.6	-383.24	-483.2	-604	-724	-840.8
	98.5	-59.24	-153.92	-261.12	-379.04	-484	-594	-729.2	-819.6
	98.6	-59.64	-155.44	-259.36	-382.68	-480.8	-604.4	-728.4	-821.2
	98.7	-59.52	-153.96	-260	-382.36	-487.2	-602	-724	-820
	98.8	-59.16	-153.2	-260.6	-384.68	-484	-600.4	-729.2	-817.2
	98.9	-59.36	-155	-260.4	-381.92	-486.4	-598	-739.2	-810.4
	99	-59.6	-152.8	-260.44	-381.04	-482.4	-599.6	-730	-829.6
	99.1	-59.44	-152.76	-259.6	-380.04	-485.2	-600.8	-718.4	-824
	99.2	-59.32	-152.52	-262.08	-379.76	-485.6	-606.4	-720.4	-856.4
	99.3	-59.48	-154.48	-261.08	-380.12	-488	-605.6	-733.2	-826
	99.4	-59.96	-153.76	-259.24	-380.84	-479.6	-611.2	-741.2	-837.2
	99.5	-59.16	-152.76	-257.36	-379.6	-483.6	-605.6	-723.2	-823.6
	99.6	-59.6	-152.76	-259.04	-380.48	-480.8	-610.8	-726.4	-829.6
	99.7	-59.52	-154.6	-259.6	-370.52	-485.2	-612	-742.8	-818.4
	99.8	-59.52	-154.04	-256.44	-385.2	-478.8	-606	-725.2	-837.2
	99.9	-59.24	-153.12	-257.36	-382.68	-485.2	-606.4	-734.8	-825.6
	100	-59.32	-152.56	-258	-384.48	-484.8	-607.2	-725.2	-836.8
	100.1	-59.36	-153.16	-254.84	-378.08	-486.4	-602.8	-727.2	-815.6
	100.2	-59.84	-152.68	-256.52	-381.92	-481.2	-610.4	-732.8	-856.8
	100.3	-59.28	-152.6	-255.96	-381.52	-484	-603.6	-719.6	-828
	100.4	-59.28	-153.36	-257.24	-382	-482.4	-606	-726.8	-824
	100.5	-59.32	-152.92	-256.92	-378.24	-484	-599.2	-735.6	-817.6
	100.6	-59.44	-152.12	-256.52	-380.8	-480.8	-601.2	-725.2	-806.8
	100.7	-58.92	-152.72	-256.28	-380.64	-482.4	-604.8	-720.8	-820.8
	100.8	-59.28	-152.6	-255.88	-379.32	-483.2	-606.8	-716.4	-833.2
	100.9	-59.32	-153.76	-255.96	-378.32	-483.6	-599.2	-724	-821.6
	101	-59.44	-152.92	-256.16	-377.68	-482	-601.2	-729.2	-824
	101.1	-59.44	-152.88	-255.6	-379.6	-484.8	-604.8	-720.4	-814.8
	101.2	-59.28	-153.92	-256.68	-377.28	-487.6	-602.4	-722.8	-821.6
	101.3	-59.48	-153.88	-258.84	-374.72	-487.2	-593.6	-729.6	-824.4
	101.4	-59.64	-152.68	-255.52	-377.92	-480.8	-605.6	-722.4	-819.6
	101.5	-59.4	-152.96	-254.84	-377.28	-485.2	-602.8	-727.2	-810
	101.6	-59.36	-155.28	-255.84	-374.92	-488.4	-604	-725.2	-832
	101.7	-59.48	-154.88	-256.12	-350.76	-485.2	-605.2	-736.4	-808.4
	101.8	-59.64	-152.72	-254.92	-378.16	-481.2	-606.8	-728.8	-837.6
	101.9	-59.4	-154.48	-255	-379.6	-486	-608.8	-725.6	-829.6
	102	-59.2	-154.2	-255.04	-377.72	-487.2	-612.4	-722.8	-834
	102.1	-59.28	-154.4	-256.4	-377.48	-486	-607.2	-732	-829.6
	102.2	-59.56	-153.04	-254.56	-378.08	-483.6	-616.8	-722.4	-825.2
	102.3	-59.44	-152.68	-255.64	-381.28	-485.6	-612.8	-718.4	-844
	102.4	-59.16	-153.8	-256.28	-379.8	-483.6	-614	-728.4	-838
	102.5	-59.48	-153.32	-254.88	-377.12	-485.6	-614.4	-725.6	-834.8
	102.6	-59.52	-154.64	-256.24	-379.52	-482	-618.8	-738.8	-833.6
	102.7	-59.16	-153.2	-256.04	-377.08	-486.4	-619.2	-725.6	-837.2
	102.8	-59.28	-154.24	-256.8	-377.08	-483.6	-616.8	-738.8	-840.8
	102.9	-59.24	-154.32	-254.32	-375.24	-486.4	-610	-738	-834.4
	103	-59.52	-153.68	-255	-377.44	-482.8	-628.4	-733.6	-829.6
	103.1	-59.24	-153.12	-255.08	-379.16	-481.6	-625.2	-719.2	-833.2
	103.2	-59.48	-153.8	-256.88	-375.24	-484.4	-616.8	-716.4	-825.6
	103.3	-59.72	-154.84	-255.92	-376.8	-484.8	-612	-730.4	-836.8
	103.4	-59.4	-154.04	-252.96	-377.24	-482.8	-622.8	-728	-835.2
	103.5	-59.16	-154.6	-254.36	-376.88	-486	-619.6	-722	-819.6
	103.6	-59.36	-155.32	-257.2	-373.28	-482	-613.6	-725.6	-822.8
	103.7	-59.4	-153.48	-257.08	-376.48	-486.4	-618	-734.8	-800.4
	103.8	-59.68	-154.4	-254.84	-379.4	-480.4	-615.2	-720.8	-809.6
	103.9	-59.32	-153.68	-255.24	-379.32	-488	-604	-721.2	-823.2
	104	-59.28	-153.48	-256.24	-377.8	-484.8	-609.6	-736.4	-810.4
	104.1	-59.44	-153.8	-255.28	-377.28	-486.8	-610	-725.6	-835.6
	104.2	-59.32	-154.4	-253.88	-379.92	-481.2	-609.2	-732.4	-814
	104.3	-58.96	-153.36	-254.08	-380.56	-484.8	-604	-715.6	-802
	104.4	-59.04	-154.84	-255.08	-378.28	-487.2	-606.4	-726.8	-817.2
	104.5	-59.24	-153.88	-255.04	-376.96	-484.4	-608.8	-732	-822.4
	104.6	-59.36	-154.56	-255.52	-376.96	-485.2	-612.4	-721.6	-808
	104.7	-58.96	-153.28	-255.92	-377.04	-488.4	-614.4	-728.4	-830
	104.8	-59.44	-154.64	-255.68	-376.64	-488	-608	-721.6	-815.2
	104.9	-59.56	-153.48	-255.28	-376.92	-485.2	-612	-722	-832
	105	-59.96	-154.36	-253.2	-375.68	-484	-613.6	-722.8	-816.4
	105.1	-59.44	-154.56	-256.84	-378.36	-485.6	-608	-720.4	-815.2
	105.2	-59.2	-153.28	-256.32	-374.92	-482.8	-605.2	-736	-820.8
	105.3	-59.6	-155.36	-255.88	-379.52	-486.8	-609.2	-729.2	-830
	105.4	-59.92	-155.4	-254.88	-378.52	-484	-610	-741.2	-822
	105.5	-59.56	-154.84	-255.04	-378.8	-490	-611.2	-721.2	-822
	105.6	-59.32	-154.24	-255.64	-376.96	-485.6	-610.4	-740.8	-829.2
	105.7	-59.64	-154.2	-255.36	-379.04	-486.8	-609.6	-733.2	-822.8
	105.8	-60.08	-155.04	-254.72	-380.32	-482.8	-614.8	-727.2	-804
	105.9	-59.44	-154.04	-257.44	-379.48	-487.2	-612.8	-729.6	-823.6
	106	-59.08	-153.36	-256.16	-377.68	-486.4	-606.8	-724.8	-809.6
	106.1	-59.08	-153.6	-255.28	-377.88	-487.6	-612.4	-721.2	-808.4
	106.2	-60	-154.68	-254.08	-381.2	-482.8	-610	-719.2	-829.2
	106.3	-59.08	-153.92	-255.24	-381.48	-487.6	-602.4	-731.6	-813.2
	106.4	-59.28	-153.2	-256.44	-378.24	-489.2	-606.8	-720.8	-814.4
	106.5	-58.88	-153.48	-256.36	-381.52	-490.4	-603.6	-726.8	-822.4
	106.6	-59.4	-155.4	-254.8	-382.36	-487.6	-604.8	-721.2	-827.2
	106.7	-59.36	-154.12	-256.28	-383.36	-491.2	-605.2	-727.2	-828
	106.8	-59.28	-153.76	-257.84	-379.8	-491.6	-603.6	-740.8	-824.4
	106.9	-59.36	-154.04	-256.52	-380.48	-488.8	-597.2	-726	-814.8
	107	-59.64	-152.68	-254.48	-381.2	-490.4	-608.8	-725.6	-816.8
	107.1	-59.2	-153.12	-256.4	-379.88	-491.2	-594	-740	-808.4
	107.2	-59.28	-152.56	-256.2	-377.64	-488	-608.8	-733.2	-823.2
	107.3	-59.4	-153.68	-256.84	-381.04	-490.8	-603.6	-732.4	-819.6
	107.4	-59.84	-153.96	-255.64	-377.92	-483.2	-607.6	-725.6	-827.6
	107.5	-59	-153.64	-255.64	-378	-490.8	-608.4	-722.4	-828
	107.6	-59.04	-154.44	-257.28	-375.92	-487.6	-599.6	-720.4	-820.4
	107.7	-59.32	-153.48	-254.6	-376.24	-490	-602	-729.6	-829.6
	107.8	-59.24	-155.44	-253.84	-377.44	-484	-609.2	-719.6	-812
	107.9	-59.08	-154.2	-257.88	-375.52	-490.4	-604.4	-727.2	-820.8
	108	-59.44	-153	-256.4	-373.64	-490.8	-610	-729.2	-830.8
	108.1	-59.2	-152.92	-255.28	-376.56	-490.8	-598.8	-725.2	-822.8
	108.2	-59.28	-154.88	-254.8	-375.56	-485.6	-601.2	-708	-820.4
	108.3	-59.16	-153.72	-255.64	-375.04	-487.2	-604	-724.8	-816
	108.4	-59.16	-152.84	-260.08	-373.04	-486.8	-607.2	-735.6	-808
	108.5	-59.08	-152.76	-257.6	-376.6	-486	-603.2	-711.2	-833.6
	108.6	-59.44	-152.88	-256.56	-372.12	-486.4	-608.4	-728.4	-827.2
	108.7	-59	-151.96	-256.8	-374.6	-491.6	-598.8	-730	-820.4
	108.8	-59.4	-152.84	-255.04	-373.92	-485.2	-595.6	-742.8	-816
	108.9	-59.44	-153	-253.64	-375.36	-487.2	-598.4	-724.8	-829.6
	109	-59.48	-155.12	-255.4	-372.56	-481.2	-597.6	-735.6	-828.8
	109.1	-58.96	-153.68	-255.84	-374.36	-486	-599.6	-724	-813.2
	109.2	-59.36	-153.16	-255.4	-373.6	-488	-598	-734.4	-823.2
	109.3	-59.44	-154.56	-256.4	-378.48	-488.4	-600.8	-726.4	-807.2
	109.4	-59.48	-155.24	-254.68	-371.4	-486	-602	-723.2	-826
	109.5	-59.04	-154.08	-255.56	-375.24	-486.4	-598.8	-722.4	-820
	109.6	-59.52	-154.48	-255.8	-374.2	-486.4	-602.8	-733.6	-821.2
	109.7	-59.6	-154.12	-257	-375.4	-488	-594	-720	-817.2
	109.8	-59.44	-156.04	-255.28	-372.08	-483.6	-601.2	-726.8	-844.8
	109.9	-59.16	-153.32	-256.88	-373.4	-489.2	-599.2	-728.4	-823.2
	110	-59.44	-156.04	-256.44	-372.96	-486.8	-598	-729.6	-820.4
	110.1	-59.24	-155.12	-257.48	-374.92	-486.4	-598.4	-716.8	-824
	110.2	-59.64	-154.68	-255.2	-371.4	-484.4	-598	-721.2	-821.6
	110.3	-59.08	-153.2	-257.16	-370.88	-486	-605.2	-741.6	-822.8
	110.4	-59.36	-154.52	-256.12	-371.4	-490	-598	-725.6	-817.6
	110.5	-59.6	-155.72	-257.2	-373.52	-487.6	-598.8	-722	-835.6
	110.6	-59.36	-156.12	-254.92	-371.72	-485.6	-609.6	-729.6	-824
	110.7	-58.92	-153.6	-255.28	-372.12	-487.6	-607.2	-720	-844.8
	110.8	-59.52	-154.24	-257.24	-373.32	-485.6	-602	-728.8	-821.6
	110.9	-59.64	-155.08	-255.36	-372.44	-484.4	-602	-724	-827.2
	111	-59.48	-156.2	-255.44	-369.8	-484	-605.2	-712	-812.8
	111.1	-59.2	-153.84	-255.56	-373.96	-482.8	-603.2	-722	-822.4
	111.2	-59.44	-154.04	-256.96	-373.52	-489.2	-604.4	-738	-826.8
	111.3	-59.32	-154.04	-252.6	-375.2	-485.6	-601.2	-706.4	-818.4
	111.4	-59.4	-156.28	-254.08	-373.92	-482	-605.6	-729.2	-823.6
	111.5	-58.92	-154.12	-256.08	-375.72	-487.2	-608	-728	-833.6
	111.6	-59.52	-155.12	-255.4	-373.52	-486	-606.4	-727.6	-840
	111.7	-59.36	-154.8	-255.12	-376.36	-486	-598	-742.4	-830.8
	111.8	-59.44	-156.08	-254.16	-374.04	-482.4	-602.4	-736.4	-828.8
	111.9	-59.04	-154.32	-254.68	-376.68	-484	-590.8	-729.2	-832
	112	-59.4	-155.4	-256.36	-375.28	-486	-600	-732	-816.8
	112.1	-59.64	-156.32	-253.76	-376.08	-486	-594.4	-731.2	-828.8
	112.2	-59.32	-156.2	-254.6	-374.76	-482	-599.2	-734.8	-834.8
	112.3	-59.08	-154.6	-256.28	-376.04	-485.2	-600.4	-736.4	-837.6
	112.4	-58.96	-156.44	-254.64	-376.12	-488.4	-600.4	-730.8	-823.2
	112.5	-59.64	-155.92	-254.56	-375.68	-484.4	-595.6	-731.2	-832
	112.6	-59.4	-155.8	-253.76	-375.48	-484.8	-605.6	-737.2	-836.4
	112.7	-58.96	-153.8	-253.72	-374.16	-484.8	-603.2	-736.8	-831.2
	112.8	-59.52	-155.2	-252.8	-375.52	-486.8	-612.4	-732.8	-831.6
	112.9	-59.44	-156.04	-253.84	-376.2	-485.6	-604.4	-732.8	-828.8
	113	-59.32	-155.2	-251.72	-373.04	-482.8	-603.6	-751.2	-841.2
	113.1	-59.28	-153.96	-253.2	-373.04	-488	-612	-734.4	-842.8
	113.2	-59.32	-154.2	-254.48	-377.32	-487.2	-604	-731.2	-844
	113.3	-59.2	-154.84	-254.12	-376.12	-485.6	-607.6	-740.4	-855.2
	113.4	-59.08	-155.6	-252.4	-375.64	-483.6	-599.2	-739.6	-832
	113.5	-59.24	-153.44	-253.76	-377.16	-486	-601.6	-744.8	-840
	113.6	-59.44	-154.72	-253.68	-376.52	-487.2	-600.4	-741.2	-838
	113.7	-59.68	-155.04	-254.52	-375.28	-484.8	-598	-745.6	-849.6
	113.8	-59	-154.48	-254.16	-376.28	-482.4	-605.2	-741.2	-844.8
	113.9	-59.2	-153.28	-255.88	-376.08	-487.2	-596	-732.4	-842.4
	114	-59.4	-155.28	-255.28	-376.6	-485.2	-604	-729.6	-833.2
	114.1	-59.44	-155.28	-254.36	-375.8	-482.8	-596	-737.2	-828.8
	114.2	-59.24	-154.84	-254.24	-376.16	-484.4	-605.2	-747.2	-844.8
	114.3	-59.16	-154.8	-255.68	-374.72	-483.6	-600.8	-729.6	-845.2
	114.4	-59.6	-154.32	-252.84	-375.6	-485.6	-601.2	-740.4	-856.4
	114.5	-59.36	-156.2	-252.96	-376.64	-481.2	-597.2	-716.4	-854.8
	114.6	-58.96	-155.16	-254.6	-376.44	-483.2	-599.6	-740.8	-846
	114.7	-59.24	-155.48	-253.72	-375.56	-482	-600	-739.6	-850.4
	114.8	-59.6	-155.52	-254	-374.56	-483.2	-596.4	-747.6	-834.4
	114.9	-59.24	-157.12	-253.2	-376.84	-480	-592.4	-742	-842.4
	115	-58.96	-156	-252.96	-376.84	-481.2	-600.4	-739.6	-848.8
	115.1	-59.32	-155.4	-253.36	-376.36	-484.8	-599.6	-740.8	-854
	115.2	-59.32	-155.92	-253.32	-373.72	-480.4	-602.4	-729.6	-854
	115.3	-59.24	-156.68	-253.28	-378.56	-481.6	-600	-728	-850.4
	115.4	-59.12	-156.44	-254.4	-373.6	-486.4	-606	-746.4	-863.6
	115.5	-59.48	-154.8	-253.32	-373.76	-484	-601.6	-739.6	-848
	115.6	-59.52	-154.52	-252.76	-375.48	-482.4	-598.8	-733.6	-852.8
	115.7	-59.32	-155.72	-253.64	-376.76	-482.8	-604.8	-740.4	-842
	115.8	-59.24	-157.04	-253.16	-374.64	-482.8	-604.8	-732.8	-860.4
	115.9	-59.24	-155.92	-253.6	-377.72	-481.6	-612.4	-734.8	-845.2
	116	-59	-155.68	-253.28	-376.24	-485.6	-601.2	-746.8	-852
	116.1	-59.2	-155.32	-252.6	-380.28	-483.6	-604	-728	-856.8
	116.2	-59.04	-155.64	-252.88	-377.8	-486	-605.6	-748.8	-846
	116.3	-59.16	-154.4	-254.16	-377.64	-486.4	-604	-739.2	-858
	116.4	-59.24	-155.44	-251	-377.04	-488.8	-601.2	-751.2	-841.6
	116.5	-58.92	-155.92	-251.6	-379.16	-485.2	-610.4	-746.4	-837.2
	116.6	-59.12	-153.48	-253.48	-375.08	-484	-607.2	-748	-848.4
	116.7	-59.28	-155.04	-254.48	-378.56	-488.8	-609.2	-749.6	-851.2
	116.8	-59.12	-153.52	-252.68	-376.64	-483.6	-610	-748.4	-842.8
	116.9	-59.04	-155.16	-251.88	-379.6	-482.8	-599.2	-749.6	-847.2
	117	-59.08	-154.04	-253.4	-374.56	-488	-613.2	-731.6	-860.4
	117.1	-59.12	-154.92	-252.8	-376.08	-486.8	-607.6	-749.2	-824.8
	117.2	-59.24	-155.28	-252.88	-375.16	-486.4	-612.8	-743.6	-846
	117.3	-59.08	-154.12	-252.8	-378.28	-483.2	-612.8	-745.6	-849.2
	117.4	-59.12	-155	-255.16	-375.32	-484	-610	-741.6	-860.4
	117.5	-59.6	-154.76	-253.48	-378.2	-484	-602.8	-750	-844.8
	117.6	-59.08	-153.76	-253.24	-376.88	-484.4	-604.4	-744	-852.8
	117.7	-59.12	-154.56	-252.4	-381.16	-482.4	-603.2	-749.6	-850
	117.8	-59.16	-155.4	-253.52	-379	-485.2	-604	-749.2	-857.6
	117.9	-59.44	-153.88	-253.36	-376.88	-489.2	-605.6	-747.2	-850.4
	118	-59.16	-154.16	-253.28	-380.2	-488.8	-602.4	-756.4	-858.8
	118.1	-59.24	-155.92	-253.24	-381.76	-486.4	-604.8	-744.8	-858.4
	118.2	-59.4	-154.92	-253.56	-376.52	-490.4	-601.2	-755.2	-871.2
	118.3	-59.56	-154.08	-255.52	-379.52	-485.2	-606	-743.2	-874.4
	118.4	-59.4	-154	-253.76	-381.8	-490	-598.8	-745.6	-858
	118.5	-59.16	-155.8	-253.64	-382.96	-486	-598	-753.6	-881.6
	118.6	-59.6	-154.64	-253.96	-378.36	-490.8	-602	-748.8	-879.6
	118.7	-59.72	-154.64	-255.08	-381.84	-489.6	-610	-745.6	-845.6
	118.8	-59.08	-153.76	-255.56	-380.32	-489.2	-598	-750.8	-848.4
	118.9	-59.16	-153.8	-253.92	-380.76	-488	-604	-742.4	-875.6
	119	-59.4	-154.4	-253.6	-375.92	-495.2	-602.8	-744.4	-823.6
	119.1	-59.4	-153.72	-254.96	-379.6	-490.4	-598	-750	-840.4
	119.2	-59.08	-154.8	-252.08	-379.64	-489.2	-606	-753.2	-848
	119.3	-59.28	-154.68	-253.8	-383.04	-492.4	-595.6	-739.2	-838
	119.4	-59.32	-155	-254.2	-374.04	-487.6	-594.4	-738.4	-844
	119.5	-59.52	-154.32	-254.72	-365.88	-482	-600.8	-739.6	-828
	119.6	-59.28	-154.44	-253.72	-370.52	-488.8	-592.8	-746.4	-844
	119.7	-59.28	-153.32	-254.32	-384.56	-492	-601.2	-734.8	-836
	119.8	-59.36	-154.68	-253.92	-377.56	-494	-596.4	-750.4	-838.4
	119.9	-59.68	-152.4	-254.56	-378.96	-490	-593.2	-742.4	-829.6
	120	-59.16	-154.48	-254.68	-382.36	-492.4	-599.2	-752.8	-856
	120.1	-59.2	-155.64	-254.44	-381.96	-492	-604.4	-736.4	-864.4
	120.2	-59.44	-154.72	-255.4	-374.04	-492.8	-595.6	-748.4	-844.8
	120.3	-60.12	-153.4	-256.92	-382.08	-489.6	-604	-741.2	-852
	120.4	-58.84	-154.08	-256.88	-379.72	-493.2	-599.6	-750.8	-828.8
	120.5	-59.2	-154.28	-256.08	-378.36	-494.4	-596.4	-741.6	-840
	120.6	-59.44	-154.2	-256.56	-377.08	-498	-596.8	-749.2	-842.8
	120.7	-59.52	-153.8	-255.64	-378.68	-491.2	-598.4	-747.6	-824.4
	120.8	-58.96	-152.92	-255.72	-382.56	-493.2	-604.8	-740	-832.4
	120.9	-59.24	-154.52	-257.8	-378.68	-491.6	-604.8	-736.8	-853.6
	121	-59.28	-155.12	-256.96	-375.52	-499.6	-597.2	-733.6	-841.2
	121.1	-59.56	-155.68	-257.44	-378.72	-495.2	-603.2	-754.8	-851.6
	121.2	-58.84	-154.04	-258.44	-378.6	-496.4	-600	-754	-841.6
	121.3	-59.12	-155.16	-258.52	-377.72	-494.8	-604	-749.2	-854.8
	121.4	-59.16	-154.08	-259.96	-377.32	-497.2	-594	-758	-841.2
	121.5	-59.2	-153.36	-258.24	-378.08	-495.6	-596.4	-749.2	-835.6
	121.6	-58.92	-153.72	-257.96	-379.04	-495.6	-595.2	-744.8	-835.6
	121.7	-59.32	-152.92	-257.6	-378.28	-497.6	-596	-749.6	-827.6
	121.8	-59.08	-152.56	-258.92	-375.8	-498	-593.2	-756.8	-838
	121.9	-59.36	-152.96	-258.48	-377.2	-496.4	-594.4	-760.8	-836
	122	-58.92	-153.6	-258.28	-379.04	-469.6	-595.2	-751.2	-830.4
	122.1	-59.12	-153.96	-258.2	-378.88	-492.8	-602	-754.8	-835.2
	122.2	-59.08	-153.52	-257.76	-375.92	-494.4	-597.6	-770.4	-836.4
	122.3	-59.4	-153.16	-257.04	-378.08	-492.8	-598.8	-762.8	-842.4
	122.4	-58.6	-152.12	-256.76	-378.48	-494	-594.8	-748.8	-830.8
	122.5	-58.8	-152.72	-258.72	-377.92	-495.2	-597.6	-751.2	-828
	122.6	-59.04	-155.72	-258.2	-375.4	-496.8	-595.2	-756	-815.6
	122.7	-59.04	-155.16	-254.12	-376.2	-488	-604	-754	-815.6
	122.8	-58.64	-153.68	-257.16	-379.2	-488	-593.2	-748.4	-842.8
	122.9	-58.8	-155.2	-258.36	-378.36	-490.4	-595.6	-747.6	-828.8
	123	-59.08	-154.76	-256.04	-377	-489.2	-592.4	-743.2	-827.2
	123.1	-59.24	-153.32	-256.08	-377.56	-483.2	-600	-740	-820
	123.2	-58.96	-153.4	-256.56	-380.12	-486.8	-600.4	-747.6	-841.2
	123.3	-59.04	-154.48	-254.16	-379.28	-484.8	-589.2	-754.4	-820.4
	123.4	-59.2	-153.64	-257.84	-374.84	-486.8	-588.4	-744.8	-832
	123.5	-59.52	-153.84	-258.04	-376.4	-483.2	-591.6	-741.2	-838
	123.6	-58.8	-153.08	-255.28	-383.12	-486.4	-591.6	-739.6	-827.6
	123.7	-59.2	-154.12	-256.44	-381.16	-482.8	-594.8	-742.8	-818.8
	123.8	-59.04	-154	-258.6	-378.8	-486.8	-588.8	-744.8	-814
	123.9	-59.32	-153.04	-256.6	-377.52	-484	-590.8	-741.2	-823.2
	124	-58.64	-153.24	-256.52	-383.48	-485.6	-591.2	-736.8	-826.4
	124.1	-59.04	-154.12	-257.92	-384.76	-486.4	-594.8	-750.4	-824.4
	124.2	-59.28	-153.2	-256.4	-378.2	-486.4	-597.2	-753.6	-800.8
	124.3	-59.32	-153.96	-257.6	-378.04	-484	-598.8	-738	-822
	124.4	-59.04	-153	-256.8	-383.24	-487.6	-595.2	-738	-828.4
	124.5	-58.84	-153.36	-256.8	-379.72	-490	-597.6	-733.2	-810.8
	124.6	-59.04	-153.12	-258.44	-381.72	-490.8	-588.4	-739.2	-823.6
	124.7	-59.24	-153.44	-258	-381.8	-484	-595.2	-738.4	-806
	124.8	-59	-152.36	-256.4	-381.08	-487.6	-595.2	-725.6	-834.4
	124.9	-58.56	-153.48	-258.4	-381.08	-490.8	-590	-745.2	-819.6
	125	-59.12	-151.84	-258.04	-381.48	-492	-591.6	-742	-798.4
	125.1	-59.16	-153.04	-256.6	-377.52	-488	-600.8	-732.8	-822
	125.2	-58.48	-152.76	-257.08	-379.4	-491.2	-590.8	-737.6	-813.6
	125.3	-59	-153.12	-258.2	-378.04	-492.8	-588.8	-746	-822.4
	125.4	-58.92	-152.92	-257.72	-379.28	-490.8	-590	-752	-820
	125.5	-58.84	-153	-256.56	-380.08	-486.8	-594.4	-736.4	-828.4
	125.6	-58.88	-152.52	-256.72	-380.08	-488.8	-598.8	-733.2	-825.2
	125.7	-58.8	-153.28	-257.04	-380.04	-488	-586.8	-732.4	-806
	125.8	-58.96	-152.6	-256.64	-380.28	-487.2	-587.2	-728	-819.6
	125.9	-59.12	-152.28	-256.48	-380.76	-483.6	-595.6	-721.2	-826.4
	126	-58.92	-153.56	-257.44	-384.04	-484.4	-592.8	-718.4	-816.8
	126.1	-58.8	-151.76	-255.96	-378.92	-486.4	-588.8	-731.2	-819.2
	126.2	-58.92	-152.64	-258.12	-378.88	-486	-588.8	-733.6	-825.6
	126.3	-59.24	-152.88	-257.6	-376.04	-485.2	-583.2	-710.4	-813.6
	126.4	-58.8	-152.8	-257.24	-379.44	-487.2	-595.2	-718	-806
	126.5	-58.8	-153.04	-258.84	-379.48	-490.8	-591.6	-722.4	-818
	126.6	-58.92	-153.84	-256.08	-375.92	-487.2	-588.8	-726	-812.4
	126.7	-59.32	-154.8	-255.68	-377.8	-490.4	-594	-724	-813.2
	126.8	-58.64	-153.08	-257.72	-377	-482.8	-586.4	-717.6	-811.6
	126.9	-58.68	-154.68	-258.56	-376.64	-482.8	-589.2	-735.2	-818.8
	127	-58.8	-153.56	-260.96	-376.2	-483.6	-589.6	-730.8	-824.8
	127.1	-59.08	-155.6	-256.04	-376.76	-478.8	-593.2	-712.4	-812
	127.2	-58.68	-154.12	-258.12	-377.08	-479.6	-595.2	-722.8	-810
	127.3	-58.8	-155.28	-256.96	-376.48	-482	-594.4	-728	-804.4
	127.4	-58.8	-154	-258.08	-377.52	-480.8	-589.2	-719.6	-805.2
	127.5	-59.04	-154.64	-258.52	-379.88	-478.8	-596.4	-710	-811.6
	127.6	-58.56	-155.64	-258.6	-376.72	-481.2	-583.6	-712	-808
	127.7	-59.2	-153.96	-258.84	-375.2	-482.8	-589.6	-713.6	-814.4
	127.8	-58.64	-153.36	-257.04	-376.28	-482.8	-596.4	-722.4	-830.8
	127.9	-59.32	-155.68	-258.36	-378.52	-477.6	-588.8	-708	-816
	128	-58.68	-153.2	-258.84	-377.16	-480.8	-584.4	-713.6	-811.2
	128.1	-58.84	-153.6	-259	-376.28	-483.6	-595.6	-720	-807.6
	128.2	-58.64	-153.4	-261.24	-377.8	-486	-586.8	-718.4	-816.4
	128.3	-59.04	-152.92	-257.6	-377.84	-478.4	-594.8	-716	-819.6
	128.4	-58.6	-154.36	-257.72	-378.32	-482	-595.6	-723.6	-814
	128.5	-58.36	-152.4	-259.2	-376.52	-481.2	-592	-711.6	-825.6
	128.6	-58.32	-153.68	-257.92	-378.08	-482.8	-591.6	-716.8	-820.4
	128.7	-58.4	-152.76	-258.04	-376.28	-478	-591.6	-724.8	-830
	128.8	-58.12	-152.4	-258.6	-377.48	-480.4	-592	-702.8	-811.6
	128.9	-58.28	-152.6	-260.64	-375.24	-483.2	-594	-714.8	-827.6
	129	-58.4	-152.64	-259.88	-376.92	-482.8	-588.4	-724	-810
	129.1	-58.44	-153.08	-258.96	-376.72	-480	-589.6	-712.4	-834.4
	129.2	-58.48	-152.2	-259.2	-377.76	-483.6	-583.6	-718.8	-814
	129.3	-58.72	-153.24	-257.92	-375.36	-483.6	-589.6	-728.4	-799.2
	129.4	-58.44	-152.04	-260.56	-375.56	-485.6	-587.6	-715.2	-825.6
	129.5	-59.28	-153	-256.64	-376.84	-481.2	-592.4	-718.4	-807.6
	129.6	-58.36	-152.4	-258.76	-374.68	-485.6	-588	-714	-828.4
	129.7	-58.64	-152.2	-260.08	-375	-484	-589.6	-715.2	-816
	129.8	-58.64	-152.76	-259.4	-378.4	-485.2	-585.2	-710	-816.4
	129.9	-57.36	-153.16	-257.92	-377.12	-481.6	-589.2	-716.8	-811.2
	130	-58.56	-152.24	-259.96	-374.92	-487.2	-586	-724.8	-801.6
	130.1	-58.76	-152.64	-259.52	-375.04	-484.8	-590.4	-716.4	-825.2
	130.2	-58.64	-152.96	-261.36	-375.88	-485.6	-586	-726.4	-807.2
	130.3	-58.8	-153.92	-258.52	-373	-481.6	-594.4	-713.2	-814.4
	130.4	-58.44	-152.32	-258.72	-374.2	-486.4	-584.4	-725.6	-817.2
	130.5	-58.72	-152.96	-260.36	-375.48	-486.4	-595.2	-720.4	-820.8
	130.6	-58.44	-153.72	-259.32	-368.72	-486.8	-589.2	-708.4	-809.2
	130.7	-58.8	-155	-258.4	-374.76	-482.8	-594.4	-724.4	-800
	130.8	-58.28	-152.8	-259.6	-374.8	-484.8	-586.4	-728	-817.2
	130.9	-58.84	-153.72	-259.36	-375	-488.4	-590.4	-721.2	-817.6
	131	-58.96	-153.04	-259.8	-376.88	-488.4	-594.4	-702.8	-809.6
	131.1	-58.88	-153.64	-258.8	-374.52	-485.6	-588.8	-723.6	-814.4
	131.2	-58.44	-151.24	-259.4	-366.44	-485.2	-594.4	-719.6	-815.6
	131.3	-58.64	-152.6	-260.44	-374.44	-487.2	-594	-732.8	-814
	131.4	-57.64	-152.2	-260.44	-377.84	-486.4	-584	-704	-808.4
	131.5	-58.72	-153.92	-257.72	-373.12	-484.8	-595.6	-709.6	-827.6
	131.6	-58.48	-151.76	-260.24	-373.56	-486.4	-586.4	-722	-817.2
	131.7	-58.72	-150.72	-259.96	-374.24	-490.4	-593.6	-720.8	-804.4
	131.8	-58.76	-152.36	-257.68	-378.84	-489.2	-592	-711.2	-804.8
	131.9	-58.8	-151.72	-259.48	-374.52	-482.4	-595.2	-716.4	-814
	132	-58.92	-151.48	-259.96	-373.36	-488	-600	-723.2	-817.2
	132.1	-59	-152.16	-260.28	-373.48	-486	-593.2	-716.8	-808
	132.2	-59.4	-152.32	-260.24	-373.88	-490	-593.2	-717.2	-802
	132.3	-59.28	-152.24	-256.56	-372.6	-481.2	-587.6	-718.8	-815.6
	132.4	-58.96	-152.04	-260.32	-373.92	-489.2	-586.4	-736	-826
	132.5	-59.36	-151.68	-259.76	-373.32	-490.4	-594	-712.8	-819.6
	132.6	-59.28	-151.72	-259.84	-374.92	-490.4	-585.6	-718	-808
	132.7	-59.4	-152.28	-258.6	-371.4	-485.6	-588.4	-720.4	-821.2
	132.8	-58.56	-150.8	-258.36	-372.36	-487.6	-587.6	-724.4	-828.8
	132.9	-59.32	-151.16	-260.72	-374.88	-488	-590	-714.4	-824.8
	133	-59.2	-151.84	-259.76	-374.64	-478.4	-583.6	-720.8	-812.8
	133.1	-59.24	-152.56	-256.64	-368.12	-482	-592	-708.8	-818.4
	133.2	-58.72	-150.6	-257.48	-372.6	-486	-590.4	-713.2	-820.4
	133.3	-57.92	-151.04	-260	-372.96	-476.4	-591.2	-714.4	-825.6
	133.4	-58.32	-152.76	-258.52	-372.36	-483.6	-588	-721.6	-817.2
	133.5	-59.08	-153.32	-257	-370.08	-482.4	-590.8	-709.6	-824.8
	133.6	-58.8	-150	-259.28	-371.48	-483.6	-590.8	-726	-831.2
	133.7	-58.84	-151.36	-257.2	-369.88	-488.8	-588	-719.6	-816
	133.8	-58.92	-153.12	-256.24	-371.44	-484.4	-585.2	-706.8	-816.8
	133.9	-58.92	-152.2	-257.04	-368.4	-483.2	-594.4	-721.2	-830.8
	134	-58.84	-151.64	-257.64	-370.12	-486	-589.2	-714.4	-820
	134.1	-59.12	-151.96	-259.24	-371.56	-486.4	-590	-720.4	-826
	134.2	-58.8	-153.08	-259.32	-372.6	-488.4	-584.4	-708.4	-817.2
	134.3	-58.84	-152.64	-257.12	-369.84	-484.4	-588	-713.2	-808.8
	134.4	-58.44	-152.84	-258.88	-372.24	-487.6	-576.8	-712	-820.8
	134.5	-58.72	-151.6	-258.92	-373.76	-484.8	-583.2	-713.6	-811.2
	134.6	-58.72	-153.52	-258.36	-371.88	-488.4	-583.6	-703.2	-825.6
	134.7	-58.72	-152.92	-257.6	-373.96	-482.4	-594.4	-720	-810.8
	134.8	-58.56	-152	-258.88	-378.8	-485.2	-591.6	-725.6	-818
	134.9	-58.12	-146.52	-258.72	-378.6	-482.4	-589.6	-712.8	-822.8
	135	-59	-152.12	-257.24	-379.72	-484.4	-587.6	-719.6	-810.4
	135.1	-58.92	-152.48	-255.76	-377.76	-480	-591.2	-718.4	-816.8
	135.2	-59.2	-153.12	-257.88	-380.84	-480	-587.6	-724	-820.4
	135.3	-59.16	-152.96	-257.44	-382.88	-484.4	-585.2	-728.8	-818.4
	135.4	-58.96	-155.28	-257.2	-380.84	-476	-581.6	-718.8	-814
	135.5	-59.32	-154.48	-256.92	-377.64	-479.6	-590	-724.4	-838
	135.6	-59.28	-151.44	-256.32	-382	-482.8	-587.6	-725.2	-820
	135.7	-59.28	-153.72	-258.28	-383.28	-483.6	-590.4	-733.6	-818
	135.8	-58.52	-153.72	-257.6	-380.84	-479.6	-591.6	-723.6	-837.2
	135.9	-59.08	-153.52	-257.36	-380.88	-482.4	-585.6	-726	-816.4
	136	-59.28	-152.52	-259.56	-381.52	-483.2	-590	-738.4	-821.2
	136.1	-59.32	-153.32	-259	-383.12	-490.4	-585.6	-732	-822.4
	136.2	-59.52	-153.48	-257.76	-382.92	-486.4	-587.6	-728.4	-826.8
	136.3	-59.2	-150.6	-259.24	-382.2	-485.2	-592.8	-734	-815.2
	136.4	-59	-151.8	-258.24	-382.84	-483.6	-592.4	-738.8	-818
	136.5	-59.08	-153.12	-257.16	-382.64	-486.4	-585.6	-732.4	-825.6
	136.6	-59	-153.12	-256.24	-384.12	-482.8	-596.8	-732	-812.4
	136.7	-59.12	-153.16	-256.72	-377.48	-482.4	-583.2	-730.4	-805.2
	136.8	-59.24	-152.56	-258.6	-382	-484.4	-591.2	-719.6	-826.4
	136.9	-59.4	-152.08	-256.6	-378.28	-486	-592.4	-728	-832
	137	-59.04	-151.76	-257.2	-380.08	-484.8	-592.4	-730.8	-819.2
	137.1	-58.76	-152.36	-255.84	-378.48	-485.6	-587.6	-735.2	-830.4
	137.2	-59.2	-151.6	-257.76	-377.56	-485.6	-591.2	-736.8	-824
	137.3	-59.24	-152.32	-256.44	-376.48	-485.2	-595.2	-730.8	-822.4
	137.4	-58.96	-153.8	-255.88	-375.92	-482.8	-594.8	-724.8	-821.2
	137.5	-58.76	-153.44	-257.28	-375.64	-483.2	-587.2	-736	-843.6
	137.6	-59.44	-151.96	-257.84	-376.76	-484.8	-587.2	-731.6	-832
	137.7	-58.96	-152.92	-257.04	-377.96	-486	-591.2	-718.8	-822
	137.8	-58.92	-152.4	-258.8	-376.12	-484.8	-597.6	-722	-848.4
	137.9	-58.16	-152.08	-256.08	-372.24	-483.6	-594.8	-745.2	-822
	138	-59.4	-152.04	-258.72	-374	-484.4	-591.2	-725.6	-822.4
	138.1	-58.88	-151.96	-257.04	-373.92	-485.6	-591.2	-732.4	-819.2
	138.2	-58.92	-152.16	-257.24	-373	-485.2	-592.4	-724	-820
	138.3	-57.6	-151.76	-257.56	-371.92	-482.8	-585.6	-716	-846.4
	138.4	-59.16	-151.88	-257.64	-375.24	-485.6	-587.2	-732.4	-824.4
	138.5	-58.92	-154.36	-256.04	-375.4	-487.2	-584.4	-732.4	-816
	138.6	-58.8	-153.96	-258.28	-375.28	-484.4	-597.6	-722	-813.6
	138.7	-58.6	-154.36	-258.44	-371.88	-485.6	-597.6	-728.8	-804.8
	138.8	-59.4	-154.68	-257.12	-371.88	-481.6	-590.4	-726.4	-822.8
	138.9	-59	-153.64	-258.08	-374.56	-474.4	-584.4	-730	-823.2
	139	-58.92	-153.56	-256.92	-374.72	-483.2	-598.8	-735.6	-820.8
	139.1	-59.2	-153.44	-257.8	-371.32	-485.2	-596.4	-735.2	-828
	139.2	-59.04	-153.28	-257.04	-377.84	-484.8	-591.2	-730.8	-811.2
	139.3	-59.08	-152.56	-257.92	-375.28	-486	-595.2	-730.8	-822.4
	139.4	-58.8	-153.88	-258.4	-373.08	-484.4	-594.4	-731.2	-817.2
	139.5	-58.96	-153.44	-257.8	-373.52	-488.8	-588.8	-743.6	-819.6
	139.6	-59.28	-154.2	-256.52	-371.64	-484.4	-588.8	-720	-812.8
	139.7	-58.92	-153.16	-259.44	-371.76	-484	-588.8	-736	-822
	139.8	-58.92	-154.32	-258.04	-369.88	-484.4	-592.4	-728	-842
	139.9	-58.92	-153.2	-259.68	-368.36	-485.2	-592	-738.8	-815.2
	140	-59.12	-153.6	-258.12	-368.88	-480.8	-595.6	-722	-815.2
	140.1	-58.64	-154.04	-259.68	-368.64	-483.2	-591.2	-726.8	-826.4
	140.2	-58.92	-153.56	-259.92	-368.2	-488	-598	-719.2	-826.4
	140.3	-59.08	-153.32	-260.52	-368.4	-487.2	-590.4	-712.4	-840
	140.4	-59.08	-152.56	-259.04	-368.56	-480.4	-590.4	-725.2	-843.2
	140.5	-58.72	-154.4	-260.08	-368.48	-486	-594	-716	-815.2
	140.6	-58.72	-154.92	-259.88	-370.28	-483.6	-599.2	-701.6	-845.6
	140.7	-59.16	-154.08	-259.56	-367.96	-486.8	-595.6	-710.8	-836.8
	140.8	-59.04	-153.8	-258.88	-369.84	-484	-595.2	-702.4	-837.2
	140.9	-59	-152	-257.56	-368.44	-486	-598	-711.6	-837.6
	141	-58.76	-152.08	-260.44	-370.08	-485.2	-602.4	-704.8	-830.8
	141.1	-59.08	-154.24	-259.48	-367.32	-490.4	-594.4	-712.4	-830.8
	141.2	-59.28	-154.2	-257.72	-370.64	-482.4	-602	-712.8	-844.4
	141.3	-58.92	-154.08	-259.88	-369.08	-486.8	-599.2	-718.4	-840.4
	141.4	-58.96	-153.92	-260.28	-368.44	-485.2	-602	-712.8	-840
	141.5	-59.08	-154.8	-259.16	-365.36	-488.8	-600	-709.2	-832.4
	141.6	-59.52	-153.48	-258.04	-369.32	-483.6	-596.4	-716	-831.6
	141.7	-58.84	-153.4	-259.84	-367.6	-484.4	-598.4	-693.6	-828.4
	141.8	-59	-153.72	-260.16	-368.28	-487.6	-603.6	-716.4	-820.4
	141.9	-57.64	-155.12	-260.72	-365.04	-490.4	-594.8	-714.8	-840
	142	-59.64	-153.52	-258.04	-368.04	-481.6	-606.4	-711.2	-825.6
	142.1	-58.92	-153.64	-259.44	-369.56	-486.8	-597.2	-704.8	-806.8
	142.2	-58.84	-154.16	-260.28	-369.16	-487.6	-603.2	-707.2	-820.4
	142.3	-59.28	-155	-260.32	-368.64	-488.8	-593.6	-708.4	-811.2
	142.4	-59.32	-152.64	-260.08	-370.32	-482.4	-596	-716.4	-808
	142.5	-58.72	-153.8	-259	-370.16	-487.6	-597.2	-698.4	-827.2
	142.6	-58.92	-152.52	-259.12	-369.48	-488.8	-600.8	-704.4	-822.4
	142.7	-59.32	-154.36	-260.52	-366.2	-488.8	-594.4	-717.2	-813.2
	142.8	-59.4	-152.68	-259.68	-368.52	-480.4	-596.8	-715.2	-809.2
	142.9	-58.64	-154.04	-260.08	-370	-485.6	-594.8	-707.6	-817.6
	143	-59.04	-153.92	-259.92	-369.2	-484	-598.8	-708.4	-822
	143.1	-59.24	-153.52	-261.32	-368.72	-487.2	-590	-709.6	-814.8
	143.2	-59.52	-152.4	-258.16	-369.2	-480	-599.6	-711.6	-829.2
	143.3	-58.68	-154.52	-260.44	-369.32	-489.6	-601.6	-710	-823.2
	143.4	-59	-153.4	-260.56	-367.04	-486.4	-604.8	-704.8	-839.2
	143.5	-59.28	-153.88	-261.32	-366.64	-488	-597.6	-707.2	-840.8
	143.6	-59.12	-153.28	-257.68	-368.32	-488.8	-600	-716.8	-834
	143.7	-58.64	-154.28	-260.6	-369.12	-486	-600.8	-711.2	-835.2
	143.8	-59	-154.28	-259.16	-367.16	-486	-602.8	-708.8	-821.6
	143.9	-59.28	-153	-262.96	-364.6	-488.8	-596.4	-701.6	-820.8
	144	-58.96	-153.24	-261.16	-366.84	-480.4	-599.6	-702	-838.8
	144.1	-58.52	-153.96	-260.8	-367.28	-489.6	-607.6	-711.2	-842
	144.2	-58.6	-154.6	-261.04	-365.12	-489.6	-599.2	-710.4	-828
	144.3	-58.8	-154.8	-260.72	-366	-488.8	-596	-707.6	-831.6
	144.4	-58.96	-153.8	-261.12	-366.52	-483.6	-596.8	-709.2	-831.6
	144.5	-58.6	-153.4	-259.88	-369.16	-486.4	-601.6	-698	-831.6
	144.6	-58.72	-153.92	-260.64	-367.2	-488	-600	-712	-825.2
	144.7	-58.8	-153.48	-260.24	-366.4	-485.6	-598.4	-711.2	-815.6
	144.8	-58.88	-153.6	-256.72	-371.4	-489.2	-598.8	-707.6	-845.6
	144.9	-58.44	-154.08	-259.8	-369.72	-484.8	-604.4	-703.6	-828.4
	145	-58.68	-154.72	-258.56	-368.52	-486	-605.2	-714.4	-804
	145.1	-59.16	-154.72	-259.32	-367.32	-484.4	-596.8	-718.4	-802
	145.2	-58.88	-152.92	-258.2	-371.52	-481.6	-598.8	-711.6	-820.4
	145.3	-58.64	-155.08	-258.64	-369.76	-482.8	-600.4	-705.2	-817.6
	145.4	-58.84	-152.76	-261.48	-369.64	-486.8	-596.4	-709.2	-833.6
	145.5	-59.12	-153.92	-260.32	-366.96	-485.2	-589.6	-708.8	-823.2
	145.6	-59.16	-153.4	-257.08	-369.84	-479.2	-592.8	-695.6	-808.8
	145.7	-58.52	-153.92	-258.72	-371.24	-482.8	-594.4	-706.8	-828.8
	145.8	-58.92	-153.96	-255.84	-368.84	-484.4	-592.8	-708.4	-819.6
	145.9	-58.96	-153.88	-260.44	-367.84	-483.2	-594.8	-714.4	-820.8
	146	-59.24	-153.4	-257.92	-368.44	-478	-604	-702	-812.8
	146.1	-58.52	-152.52	-260.8	-368.72	-483.6	-596.4	-704.4	-809.6
	146.2	-58.96	-153.04	-262.08	-368.08	-484	-602	-700.8	-807.6
	146.3	-59.12	-153.36	-260.36	-367.84	-483.6	-600.4	-692	-818.8
	146.4	-59.2	-153.44	-261.64	-368.88	-482.8	-600.8	-698.8	-835.2
	146.5	-58.88	-154.32	-259.56	-368.84	-483.2	-596.8	-688.8	-822.4
	146.6	-58.68	-154.6	-260.96	-369	-486	-596.4	-703.2	-810.4
	146.7	-59.2	-152.56	-262.04	-366.56	-484	-592.8	-706.4	-813.6
	146.8	-59.12	-153.12	-259.52	-370	-480.4	-598	-714	-823.2
	146.9	-58.56	-154.48	-261.4	-369.36	-485.6	-603.6	-703.6	-807.2
	147	-58.8	-153.4	-263.2	-368.96	-486	-600	-713.2	-803.6
	147.1	-58.92	-152.92	-261.72	-367.84	-486	-595.6	-707.2	-812.8
	147.2	-59.04	-153.84	-257.12	-371.52	-479.6	-602.4	-711.2	-815.2
	147.3	-58.52	-153.92	-260.4	-371.08	-486.8	-596.8	-694.8	-809.2
	147.4	-58.84	-153.68	-260.68	-369.16	-489.2	-600.8	-701.2	-810
	147.5	-59.16	-153.04	-259.84	-367.64	-490.4	-597.6	-706	-806
	147.6	-59.04	-153.6	-260.16	-370.36	-483.6	-598.4	-716	-828.4
	147.7	-58.68	-152.8	-259.52	-369.84	-489.2	-603.6	-712.4	-810
	147.8	-58.8	-154	-261.48	-367.12	-484.8	-599.2	-716.4	-800.8
	147.9	-58.8	-152.8	-261.96	-369.56	-492	-598	-728.8	-820.8
	148	-59.4	-154.64	-258.84	-368.88	-482.4	-596.8	-709.2	-815.6
	148.1	-58.8	-153.84	-261.84	-369.56	-488.4	-600.8	-707.2	-812.8
	148.2	-58.8	-153.4	-262.24	-368.28	-488	-602	-713.6	-816
	148.3	-59	-153.72	-260.88	-367.12	-491.2	-593.2	-707.2	-807.6
	148.4	-59.2	-154.28	-258.12	-371.6	-485.6	-608.8	-703.2	-806.8
	148.5	-58.72	-153.24	-258.88	-372	-490.4	-607.2	-702	-804
	148.6	-58.92	-153.56	-262.24	-368.64	-492	-610.8	-714.4	-799.2
	148.7	-58.88	-152.56	-259.96	-370.92	-493.6	-606	-714.8	-820.4
	148.8	-59.04	-154.12	-261.24	-371.08	-486.4	-610.8	-711.6	-803.6
	148.9	-58.4	-153.48	-262	-367.32	-490.4	-614	-711.2	-796.4
	149	-58.96	-154.2	-261.28	-368.12	-490.4	-605.2	-705.6	-818.4
	149.1	-58.72	-153	-261.44	-369.36	-490	-605.2	-716	-820.4
	149.2	-59.28	-155.04	-260.44	-369.24	-484.8	-611.2	-707.6	-821.6
	149.3	-58.64	-155.64	-261.96	-369.48	-492	-610.8	-702.4	-820
	149.4	-58.88	-152.68	-262.88	-366.24	-488.4	-608.4	-711.6	-801.6
	149.5	-58.76	-152.6	-263.48	-369.64	-488	-604.8	-708	-791.6
	149.6	-59.32	-153.88	-259.32	-370	-484.4	-613.2	-701.6	-831.2
	149.7	-58.64	-154.08	-259.72	-366.96	-495.2	-608.4	-712	-802
	149.8	-58.84	-152.52	-259.88	-366.84	-492.8	-608	-705.2	-801.6
	149.9	-58.84	-153	-261.52	-368.64	-496.4	-603.6	-705.2	-816.4
	150	-59.32	-154.24	-260.08	-369.4	-492	-612	-704	-812.8
	150.1	-58.68	-154.2	-261.88	-367.48	-495.6	-606.4	-706.4	-821.2
	150.2	-58.84	-154.16	-261.56	-366.32	-495.2	-606.4	-705.2	-819.6
	150.3	-58.92	-152.48	-263.76	-367.96	-491.6	-602.8	-699.2	-816.8
	150.4	-59.16	-154.16	-260.2	-370.96	-485.2	-608.8	-708.8	-814
	150.5	-58.72	-153.72	-261.44	-367.52	-496.8	-610.8	-709.2	-808
	150.6	-58.96	-153.68	-259.96	-364.28	-492	-607.2	-707.2	-809.2
	150.7	-59	-153.04	-263.36	-368	-489.6	-610.8	-701.2	-815.6
	150.8	-59.32	-153.84	-259.2	-367.36	-488.4	-614.8	-700.8	-821.6
	150.9	-58.56	-154	-263	-367.12	-490	-608.8	-703.2	-811.2
	151	-58.84	-154.2	-262.52	-364.88	-492	-609.6	-704	-806
	151.1	-58.92	-152.88	-264.84	-370.16	-491.2	-608	-705.2	-815.6
	151.2	-59.04	-151.92	-260.56	-367.24	-485.2	-608.4	-710.8	-814.8
	151.3	-58.48	-151.16	-261.52	-367.08	-490	-601.6	-706.4	-799.6
	151.4	-58.92	-151.16	-262	-366.04	-490	-603.2	-702.8	-812.4
	151.5	-58.84	-151.48	-263.56	-368.92	-490.8	-596.4	-706.8	-798.4
	151.6	-59.16	-151.96	-260.8	-367.52	-484.8	-593.6	-701.6	-811.6
	151.7	-58.72	-151.4	-261.4	-366.56	-493.2	-599.2	-697.6	-800.8
	151.8	-59	-150.72	-263	-366.24	-488.8	-597.2	-715.2	-810.8
	151.9	-59.08	-150.8	-263.88	-368.52	-494	-600	-695.6	-812.8
	152	-59.12	-151.72	-261.68	-366.84	-487.6	-606	-700	-808.4
	152.1	-58.6	-151.8	-261.96	-369.12	-488.4	-602.4	-714	-808.8
	152.2	-58.92	-151.16	-262.32	-366.4	-492.8	-609.6	-704.4	-796
	152.3	-59.08	-151.04	-264.12	-370.08	-489.2	-603.6	-697.6	-815.6
	152.4	-59.32	-152.24	-259.96	-366.8	-487.6	-598.8	-716	-817.2
	152.5	-58.56	-151.16	-264.96	-366.8	-490.8	-604.4	-703.2	-786.8
	152.6	-59	-151.88	-261.6	-369.56	-491.2	-609.6	-711.2	-818
	152.7	-59.08	-151.88	-264.84	-369.28	-492	-602	-704.8	-812
	152.8	-59.2	-152.88	-260.92	-366.8	-490.8	-606.8	-705.6	-808
	152.9	-58.84	-151.56	-262.52	-366.32	-492	-600.8	-695.6	-816
	153	-59	-148.76	-262.2	-369	-492.4	-602	-710.4	-796
	153.1	-59.44	-150.88	-263.16	-369.96	-490.8	-603.6	-712	-808
	153.2	-59.08	-152.8	-259.64	-366.88	-485.2	-590.8	-699.6	-819.6
	153.3	-58.72	-151.44	-264.32	-368.12	-489.2	-604.4	-715.2	-815.6
	153.4	-58.96	-151.8	-263.04	-367.68	-493.2	-601.2	-714	-804.8
	153.5	-59.24	-151	-264.36	-368.12	-491.2	-598	-714.8	-811.6
	153.6	-59.12	-148.36	-259.08	-364.6	-486.8	-596.4	-698	-806
	153.7	-58.56	-150.88	-262.52	-365.6	-493.2	-596.8	-706.8	-811.2
	153.8	-59.24	-153.08	-260.24	-368.84	-498.4	-592.8	-712	-810.4
	153.9	-59.24	-152.48	-262.84	-371.16	-490.8	-594.4	-710	-813.6
	154	-59.08	-153.92	-262.08	-365.76	-490	-596.8	-710.4	-789.6
	154.1	-58.84	-150.88	-262.52	-367.4	-497.2	-595.6	-703.6	-819.2
	154.2	-59.08	-150.92	-262	-368.36	-496	-601.2	-692.4	-804.8
	154.3	-59.12	-151.6	-263.32	-367.64	-492.8	-585.6	-699.6	-796.8
	154.4	-59.12	-152.72	-261.16	-369.12	-489.6	-598.4	-700	-803.6
	154.5	-58.76	-149.04	-262.84	-365.72	-493.2	-594.8	-704.4	-796.8
	154.6	-59.2	-151.68	-260.52	-368.52	-494	-590.8	-701.6	-806.8
	154.7	-58.96	-151.8	-263.68	-368.96	-492.8	-598.8	-700	-808.4
	154.8	-59.12	-152.08	-259.52	-366.72	-489.2	-602.4	-697.2	-806
	154.9	-58.6	-150.36	-260.6	-367.96	-492.8	-596.4	-712.8	-818
	155	-59.04	-151.48	-260.76	-367.52	-493.2	-599.2	-708	-802
	155.1	-59.04	-151.08	-263.56	-368.64	-491.6	-597.6	-710	-805.6
	155.2	-59.04	-152.16	-259.88	-365.36	-490	-591.6	-702.4	-811.2
	155.3	-58.64	-149.08	-260.48	-365.76	-492	-592.8	-706.4	-801.6
	155.4	-59.04	-151.48	-261.08	-367.24	-492.8	-594.4	-712	-811.2
	155.5	-59.24	-152.64	-260.92	-365.88	-491.6	-595.2	-710	-818.8
	155.6	-58.92	-153.4	-259.48	-366.44	-488	-588.4	-714.8	-810.4
	155.7	-58.72	-149.64	-262.28	-365.4	-495.2	-596.4	-719.6	-806.4
	155.8	-58.96	-153.36	-261.16	-365.84	-498.4	-596.8	-710	-824.4
	155.9	-59.36	-153.28	-260.92	-369.84	-494.4	-594.8	-712.4	-810
	156	-58.72	-154.04	-257.04	-366.12	-490.8	-586	-703.6	-803.2
	156.1	-58.76	-152.08	-252.6	-368.52	-493.6	-595.2	-723.2	-812.8
	156.2	-59.04	-153.28	-260.2	-369.52	-493.6	-594.4	-706	-811.6
	156.3	-59.08	-152.72	-259.92	-370.32	-491.6	-585.6	-714	-812.4
	156.4	-58.88	-154.4	-256.84	-367	-489.2	-594.8	-706.8	-820
	156.5	-58.72	-152.2	-259	-371	-492	-591.6	-706.8	-810.4
	156.6	-59.08	-153.64	-258.2	-370.64	-495.6	-588	-714.8	-825.6
	156.7	-58.96	-153.52	-259.44	-369.56	-490.8	-581.6	-712	-818.4
	156.8	-58.96	-153.08	-256.24	-371	-490	-585.6	-718.8	-819.6
	156.9	-59	-151.68	-259.52	-369.44	-493.6	-591.2	-724.4	-826
	157	-58.92	-153.44	-259.92	-371.76	-491.6	-591.6	-714.8	-846.8
	157.1	-59	-153.76	-258	-371.8	-490	-589.6	-708.8	-827.2
	157.2	-58.88	-153.32	-256.56	-367.24	-489.2	-584.8	-711.2	-847.6
	157.3	-58.92	-152.04	-260.04	-369.2	-489.2	-590.4	-711.6	-830.8
	157.4	-59.04	-152.04	-261.92	-369.76	-493.6	-590	-712.8	-822
	157.5	-58.84	-153.64	-259.96	-369.88	-491.2	-590	-705.2	-839.6
	157.6	-59	-152.6	-260.24	-365.92	-488.4	-596.4	-702.4	-844.8
	157.7	-58.96	-151.12	-261.52	-368.28	-492	-593.2	-718	-834.8
	157.8	-59.16	-152.64	-260.4	-366.96	-489.6	-590.4	-709.2	-829.6
	157.9	-59.12	-152.84	-260.68	-370.84	-488	-584	-705.6	-843.2
	158	-58.88	-151.68	-259.72	-370.88	-489.6	-590	-714	-843.2
	158.1	-58.96	-149.84	-263.72	-368.88	-487.6	-597.2	-716.8	-864
	158.2	-58.96	-152.16	-260.44	-369.68	-489.6	-594.8	-709.2	-836.4
	158.3	-58.8	-152.08	-260.4	-369.8	-487.6	-588.4	-714	-812.8
	158.4	-59.04	-151.8	-261.16	-367.72	-489.2	-592.4	-712.8	-834.8
	158.5	-59.32	-150.36	-262.64	-371.6	-490.4	-590.8	-711.6	-836.4
	158.6	-59.2	-152.8	-260.76	-369.68	-492	-589.6	-704.4	-828.8
	158.7	-58.96	-153.4	-261.64	-370.4	-493.6	-594.4	-699.6	-824
	158.8	-59	-151.76	-261.08	-366.48	-495.6	-589.2	-721.6	-823.2
	158.9	-59.08	-151.12	-264.44	-367.44	-491.2	-590.8	-704.4	-803.2
	159	-59.32	-153.04	-263.16	-370.04	-494.4	-592	-714.8	-826
	159.1	-59.16	-153.04	-263.8	-366.96	-493.6	-593.2	-717.2	-801.2
	159.2	-58.88	-152.32	-262.56	-368.2	-492.4	-596.4	-714.8	-824.4
	159.3	-59.32	-151.28	-262.56	-369.92	-491.2	-594.4	-701.6	-819.2
	159.4	-58.96	-153.12	-261.32	-368.72	-492.4	-589.6	-705.2	-810.8
	159.5	-59.56	-152.96	-261.56	-368.96	-490.8	-598	-701.6	-818
	159.6	-59.2	-151.8	-263.24	-367.52	-491.6	-596.4	-700	-836.8
	159.7	-59.6	-150.84	-261.48	-369.16	-488.8	-595.2	-712.4	-826.4
	159.8	-59.2	-151.76	-262.76	-370.36	-490.4	-598	-711.6	-829.6
	159.9	-59.16	-152.8	-262.36	-371.12	-492.8	-600.4	-701.2	-825.6
	160	-59.08	-152.24	-261.92	-368.2	-489.6	-594.4	-706.8	-818.4
	160.1	-59.4	-150.64	-263.48	-373.8	-493.6	-598	-715.2	-827.6
	160.2	-59.36	-153.56	-261.64	-372	-491.2	-594.4	-698.4	-810
	160.3	-59.28	-152.6	-260.92	-373.12	-492.4	-601.6	-714	-823.6
	160.4	-59.36	-151.64	-262.24	-369.68	-497.2	-596.8	-712	-842.8
	160.5	-59.56	-150.56	-262.92	-374.28	-491.2	-596.4	-717.2	-826.8
	160.6	-59.36	-152.56	-260.88	-372.96	-495.6	-591.6	-718.8	-826
	160.7	-59.12	-151.6	-260.44	-370.08	-496.4	-602.4	-716.8	-830
	160.8	-59.48	-152.04	-260.72	-371.28	-497.6	-593.6	-732	-834.4
	160.9	-59.88	-150.04	-261.52	-373.68	-482.4	-596	-707.2	-812.8
	161	-59.32	-151.6	-261.88	-371.88	-490.4	-585.6	-724	-816.8
	161.1	-59.16	-150.52	-259.44	-371.52	-494.4	-595.2	-705.2	-814.4
	161.2	-59.8	-150.72	-261.4	-371.28	-498.8	-595.6	-737.6	-807.2
	161.3	-59.52	-149.92	-260.8	-370.96	-490.8	-595.6	-724.4	-816
	161.4	-59.28	-152.16	-261.92	-371.88	-491.6	-594	-724.8	-806
	161.5	-58.92	-150.68	-259.68	-369.04	-490.4	-593.2	-718	-819.2
	161.6	-59.2	-151.56	-262.12	-372.44	-490.4	-595.6	-728	-806.4
	161.7	-59.24	-149.88	-258.56	-373.36	-490	-593.2	-718.4	-815.6
	161.8	-58.76	-151.88	-262.68	-374	-491.2	-592.8	-722.8	-796
	161.9	-59.08	-150.6	-260.56	-374.84	-490.4	-593.6	-720.4	-807.6
	162	-58.84	-151.16	-262.04	-371.84	-493.2	-593.2	-734.4	-809.2
	162.1	-59.08	-149.8	-261.76	-375.44	-488	-591.2	-716.8	-803.2
	162.2	-58.56	-151.88	-261.04	-375	-498	-593.6	-718.4	-822.4
	162.3	-58.72	-150.84	-259.6	-372.44	-491.2	-591.2	-720	-809.6
	162.4	-58.8	-151.76	-261.64	-373.84	-495.6	-600.8	-722.8	-825.6
	162.5	-59.2	-149.72	-260.4	-372.84	-491.2	-596	-728	-813.2
	162.6	-58.64	-151	-260.2	-374.56	-489.6	-593.6	-724.8	-803.6
	162.7	-58.72	-150	-259.96	-372.6	-490.4	-598	-723.6	-798.4
	162.8	-59.24	-151.68	-263.56	-370.52	-497.2	-591.6	-728.4	-799.2
	162.9	-59.32	-149.36	-260.68	-372.24	-487.6	-593.6	-726.4	-815.2
	163	-58.76	-151.16	-262	-375.4	-487.2	-595.6	-723.6	-800.4
	163.1	-59.04	-150.56	-261.32	-375.6	-490.4	-594	-729.2	-799.2
	163.2	-59.2	-150.72	-262.76	-372.8	-494	-593.2	-735.2	-810.4
	163.3	-59.36	-149.4	-263.04	-376.96	-489.2	-594.4	-733.6	-815.2
	163.4	-58.96	-150.68	-261.4	-375.64	-490	-597.6	-734.8	-808
	163.5	-59.24	-151.48	-261.56	-376.88	-491.6	-602.8	-714	-805.2
	163.6	-59.52	-150.16	-261.36	-373.04	-489.6	-591.6	-721.6	-802.8
	163.7	-59.64	-149.2	-262.28	-375.2	-486.4	-598.8	-726	-803.6
	163.8	-58.92	-150.36	-262.8	-372.8	-492.8	-598.8	-720.4	-799.2
	163.9	-59.24	-150.08	-261.2	-372.12	-492.4	-598.4	-721.6	-800.4
	164	-59.24	-150.16	-264.8	-373.4	-493.6	-594.8	-724.4	-809.6
	164.1	-59.56	-149.64	-261.24	-374.28	-489.2	-596.8	-720.4	-811.6
	164.2	-58.84	-151.12	-261.68	-372	-490	-596	-721.6	-803.2
	164.3	-59.2	-150.64	-263.44	-373.4	-492.8	-603.6	-716.8	-793.2
	164.4	-59.28	-150.32	-262.44	-368.76	-494.4	-595.6	-720.4	-812
	164.5	-59.64	-150.12	-262.36	-373.16	-490.4	-598.4	-726	-810.8
	164.6	-58.88	-151.44	-261.8	-368.6	-490.8	-593.2	-708.8	-818.4
	164.7	-59.2	-150.8	-261.68	-374.08	-492	-600.8	-720	-796.8
	164.8	-59.2	-151.28	-262.16	-371.2	-497.2	-592.4	-734	-793.6
	164.9	-59.48	-149.2	-261.88	-367.16	-488.4	-598.8	-720.4	-808
	165	-58.88	-150.6	-261.24	-377.36	-490.8	-600	-718.4	-806.4
	165.1	-58.72	-150.84	-261.48	-375	-494	-606.4	-712	-813.2
	165.2	-58.96	-149.08	-263.6	-375.2	-496.4	-592.4	-723.6	-803.6
	165.3	-59.28	-150.16	-260.36	-377.64	-488	-595.2	-720	-806
	165.4	-58.68	-150.24	-245.64	-379.92	-490.8	-597.6	-731.2	-802.8
	165.5	-59.24	-151.04	-262.56	-374.32	-494	-602	-708.4	-810
	165.6	-58.88	-150.72	-260.76	-372.68	-496	-595.6	-723.2	-802.8
	165.7	-59.16	-150.08	-260.52	-374.4	-487.6	-596.4	-705.2	-816.4
	165.8	-58.4	-150.44	-259.88	-373.96	-490.8	-596.4	-729.6	-804
	165.9	-58.8	-151.32	-259.16	-373.96	-492.8	-600	-716.8	-819.2
	166	-59.04	-150.64	-260.2	-373.16	-496.4	-592	-714	-803.6
	166.1	-58.8	-149.8	-260.8	-374.12	-486.4	-601.6	-712.4	-807.2
	166.2	-58.6	-150.88	-258.64	-374.16	-485.6	-595.6	-714	-808.4
	166.3	-58.88	-150.68	-257	-374.2	-497.6	-602	-715.2	-817.2
	166.4	-59.2	-150.72	-258.8	-370.44	-490.8	-592	-718.8	-802.8
	166.5	-59	-149.88	-259.96	-371.96	-488	-595.6	-715.2	-808.8
	166.6	-58.76	-150.8	-257.32	-373.08	-492	-598.8	-712.8	-800.8
	166.7	-59.08	-151.24	-258.32	-371.76	-491.6	-600	-710.4	-816.8
	166.8	-59.36	-151.32	-258.2	-370.28	-493.2	-589.6	-724	-792
	166.9	-59.2	-149.84	-259.12	-370.4	-491.6	-601.6	-722.8	-804
	167	-58.44	-149.92	-255.88	-372.12	-492	-591.2	-703.2	-798.4
	167.1	-58.36	-151.16	-256.72	-372.76	-494.8	-602	-718.8	-821.2
	167.2	-58.2	-150.4	-257.8	-375.2	-494	-599.6	-718	-812.4
	167.3	-57.04	-149.96	-258.36	-370.4	-486.4	-596	-722.4	-796.8
	167.4	-58.16	-150.12	-256.6	-373.28	-491.6	-596.8	-708.8	-798
	167.5	-58.16	-150.72	-257.48	-372.72	-489.6	-598.8	-738.4	-806.4
	167.6	-58.04	-150.04	-258.16	-367.88	-492	-592.4	-699.2	-796.4
	167.7	-57.64	-150.48	-257.56	-369.24	-484.8	-599.6	-710.8	-806.8
	167.8	-57.8	-149.76	-256.84	-370.52	-491.2	-598	-714	-811.6
	167.9	-57.2	-151.28	-257.4	-368.36	-490.8	-598	-717.6	-799.6
	168	-57.6	-150.4	-256.72	-367.64	-490	-592.4	-720.4	-809.6
	168.1	-57.96	-149.64	-255.88	-370.24	-484	-593.6	-701.6	-810.4
	168.2	-57.72	-150.2	-256.44	-368.48	-488.8	-599.2	-704.8	-825.6
	168.3	-57.68	-151	-257.24	-367.96	-490.8	-592.8	-711.2	-812.8
	168.4	-57.96	-149.84	-258.68	-369.44	-490	-591.2	-711.2	-814.8
	168.5	-57.96	-150.04	-257.16	-368.8	-483.6	-598.8	-710.8	-820.4
	168.6	-57.68	-150.8	-257.08	-369.96	-489.6	-597.6	-708.4	-800.8
	168.7	-57.68	-150.88	-257.16	-367.8	-489.6	-599.6	-703.2	-824
	168.8	-57.72	-149.56	-258.56	-365.16	-493.2	-587.2	-722.4	-812.8
	168.9	-57.72	-149.68	-257.24	-369	-484.8	-597.2	-707.6	-809.2
	169	-56.92	-150.76	-258.36	-370.24	-490.8	-593.2	-714	-814
	169.1	-57.72	-151	-257.52	-369.16	-491.6	-592.4	-718.8	-823.2
	169.2	-57.56	-150.76	-257.48	-369.6	-492.4	-588.8	-719.6	-812.8
	169.3	-57.92	-150.04	-255.32	-368.12	-486.8	-598	-706.4	-817.2
	169.4	-57.24	-150.52	-257.12	-368.44	-491.6	-601.6	-707.6	-819.2
	169.5	-57.6	-150.64	-256	-370.4	-492	-597.2	-716	-812
	169.6	-57.84	-150.12	-257.8	-370.76	-492.4	-591.2	-718.4	-820.4
	169.7	-57.68	-151.24	-257.6	-370.92	-484.4	-597.2	-707.2	-820.8
	169.8	-57.24	-151.24	-256.6	-366.96	-496	-595.6	-706.8	-812
	169.9	-57.44	-150.72	-256.36	-360.36	-492	-594	-707.6	-822.4
	170	-57.72	-150.12	-257.12	-369.88	-490.4	-588	-715.2	-822.8
	170.1	-57.84	-150.52	-256	-369.08	-486.4	-594	-711.6	-825.2
	170.2	-57.28	-151.08	-255.32	-368.6	-491.2	-596	-703.2	-826.4
	170.3	-57.48	-150.44	-256.88	-368.6	-492	-594	-711.6	-797.6
	170.4	-57.4	-150.56	-256.16	-368.68	-494.8	-595.6	-714.4	-806
	170.5	-57.52	-151.16	-255.52	-368.96	-488.4	-594.8	-704	-826
	170.6	-56.8	-151.12	-255.76	-369.04	-497.2	-595.6	-707.6	-822
	170.7	-57.4	-150.88	-255.44	-366.96	-494	-592.8	-716.8	-812.8
	170.8	-57.28	-150.56	-256.48	-368.92	-496.4	-592	-726.8	-813.2
	170.9	-57.32	-151.04	-255.96	-370.8	-489.6	-593.6	-698.4	-820.8
	171	-57.16	-151.36	-256.16	-368.28	-497.2	-596.4	-708.8	-816
	171.1	-57.2	-151.32	-256.76	-369.72	-491.2	-603.6	-714.8	-822.8
	171.2	-57.4	-150.56	-257.92	-369.68	-493.6	-585.2	-713.6	-807.6
	171.3	-57.12	-151.48	-256.16	-368.36	-487.2	-590	-713.6	-810
	171.4	-56.76	-150.16	-256.92	-366.48	-495.6	-593.2	-706	-814
	171.5	-57.08	-151.12	-256.84	-364.64	-494.4	-590.8	-730.8	-807.2
	171.6	-57.24	-151	-257.52	-370.72	-494.8	-588.8	-704	-817.6
	171.7	-57.88	-151.32	-256.24	-367.36	-486.8	-600.8	-710.4	-828.4
	171.8	-58.2	-150.52	-254.72	-367.2	-497.6	-590.8	-721.6	-836.4
	171.9	-58.16	-151.16	-255.8	-366.6	-492.8	-590.4	-717.6	-831.6
	172	-58.48	-150.96	-257.2	-370.72	-496	-592.4	-710.8	-813.2
	172.1	-58.24	-150.76	-255.52	-369.6	-487.2	-591.6	-713.6	-827.2
	172.2	-57.76	-150.88	-255.64	-368.64	-490.8	-598	-704.4	-824.8
	172.3	-58.12	-150.4	-256.2	-368.44	-494.4	-593.6	-724	-839.6
	172.4	-58.2	-151.08	-257	-369.44	-489.2	-591.6	-696.8	-828.4
	172.5	-58.28	-151.04	-254.28	-368.24	-486	-598	-715.2	-840.8
	172.6	-57.8	-150.04	-257.24	-368.88	-494.8	-594.4	-710.4	-839.6
	172.7	-58.32	-151.28	-256.12	-366.76	-495.2	-589.2	-710.4	-838.4
	172.8	-58.48	-150.96	-258.52	-371.64	-494	-595.2	-714	-820
	172.9	-58.52	-151	-255.76	-370.36	-487.6	-594.4	-705.6	-811.2
	173	-58.24	-150.52	-257	-369.68	-496.4	-593.6	-713.2	-812.8
	173.1	-58.4	-150.2	-255.64	-370.32	-490	-596.8	-717.6	-832
	173.2	-58.36	-150.64	-259.4	-376	-496	-591.2	-704.8	-817.6
	173.3	-58.56	-151	-256.16	-368.36	-488	-594	-707.6	-810.4
	173.4	-58.08	-150.72	-257.28	-372.88	-492	-592.4	-709.6	-808
	173.5	-58.56	-149.84	-257.08	-373.52	-494.8	-590.4	-713.2	-806.4
	173.6	-58.24	-151.44	-258.6	-375.24	-494.8	-594.4	-700.4	-815.6
	173.7	-58	-151.08	-257.28	-371	-492.4	-601.6	-710	-812.4
	173.8	-58.2	-150.52	-258.04	-372.56	-495.6	-595.2	-708	-802.8
	173.9	-58.36	-151	-258.88	-369.92	-495.6	-594.4	-716	-807.2
	174	-58.44	-151.16	-258.24	-371.6	-495.6	-590.4	-714	-815.6
	174.1	-58	-151.16	-255.48	-351.48	-493.2	-594	-710	-811.2
	174.2	-58.08	-149.76	-257.12	-372.52	-496.8	-595.6	-709.2	-816.8
	174.3	-58.48	-151.08	-257.76	-372.16	-498	-589.6	-723.6	-822
	174.4	-58.48	-150.52	-259.48	-374.88	-498.8	-586.4	-712	-807.6
	174.5	-58.48	-151.68	-257.08	-372.64	-495.6	-593.2	-710	-804.4
	174.6	-58.04	-149.92	-258.76	-371.84	-498.8	-592.8	-723.6	-828
	174.7	-58.36	-151.52	-257.84	-371.8	-500	-587.6	-708.4	-828.8
	174.8	-58.48	-150.68	-259.88	-373.28	-498.8	-586	-708.8	-811.6
	174.9	-58.4	-151.32	-257.72	-368.2	-496	-590.8	-719.2	-824.4
	175	-58.24	-149.68	-259.64	-370.12	-502	-594.4	-716.4	-826
	175.1	-58.32	-150.16	-257.12	-370	-505.6	-585.6	-716	-816.4
	175.2	-58.48	-151	-257.44	-374.84	-497.6	-587.2	-703.2	-801.2
	175.3	-58.56	-150.96	-257.4	-368.04	-493.2	-589.6	-727.6	-828.4
	175.4	-57.92	-149.76	-259.04	-367.04	-499.6	-596.8	-705.2	-831.2
	175.5	-58.44	-150.84	-258.52	-369.52	-499.2	-592	-716.8	-814.8
	175.6	-58.4	-150.68	-260.84	-373.72	-493.6	-591.6	-716.4	-803.6
	175.7	-58.2	-152.56	-256.24	-369.44	-490	-592	-713.6	-828
	175.8	-57.88	-149.96	-258.96	-368.8	-497.6	-594.8	-720	-816
	175.9	-58.28	-150.6	-257.4	-370.52	-498.4	-589.2	-706.4	-800.4
	176	-58.24	-150.08	-259.28	-372.52	-494.8	-593.6	-699.6	-816.4
	176.1	-58.12	-151.8	-257.4	-370.84	-491.2	-588.8	-708.8	-810
	176.2	-58	-149.16	-259.6	-372.2	-498.8	-590.8	-709.6	-817.2
	176.3	-58.36	-151	-259.32	-372.32	-498.4	-585.2	-718.8	-811.2
	176.4	-58.36	-150.48	-258.2	-373.88	-498.8	-582.4	-699.6	-810.8
	176.5	-58.4	-152.68	-256.08	-371.36	-492.4	-594.8	-701.6	-819.2
	176.6	-58	-149.68	-258.44	-372.04	-498	-591.6	-714.8	-835.6
	176.7	-58.4	-152.08	-260.96	-372.6	-500	-591.6	-721.2	-818.4
	176.8	-58.48	-150.52	-258.92	-374.2	-500.8	-591.6	-720.8	-808.4
	176.9	-58.48	-151.04	-255.72	-370.84	-494	-588.4	-720.4	-820
	177	-58	-150.52	-257.6	-372.32	-498.4	-586	-711.2	-806
	177.1	-58.4	-150.76	-259.28	-369.52	-498.4	-592.4	-708.4	-797.6
	177.2	-58.12	-150.72	-258.16	-377.56	-502	-585.6	-704	-802
	177.3	-58.08	-151.08	-256.28	-373.72	-495.2	-588	-715.2	-823.6
	177.4	-58.16	-148.36	-256.04	-372.16	-497.6	-588.4	-721.2	-819.2
	177.5	-58.12	-150.16	-257.36	-377.12	-485.2	-588	-696	-813.2
	177.6	-58.32	-151.96	-255.32	-375.72	-494.4	-586	-710.4	-800
	177.7	-57.96	-151.36	-254.4	-374.8	-493.2	-596	-706	-822.8
	177.8	-58.04	-149.04	-254.72	-376.72	-495.2	-591.2	-709.6	-802.8
	177.9	-58.4	-151.24	-255.08	-378.68	-498	-587.6	-704.8	-805.2
	178	-58.28	-151.52	-253.72	-367.8	-497.2	-586.4	-706	-832
	178.1	-58.16	-151.96	-253.4	-372.84	-494	-588	-709.6	-800.8
	178.2	-58.16	-149.68	-254.28	-376.68	-499.2	-592.4	-706	-802.4
	178.3	-58.64	-151.36	-255.2	-378.68	-498.4	-591.2	-702	-800.8
	178.4	-58.2	-151.16	-253.16	-376.4	-497.6	-590	-706	-797.2
	178.5	-58.2	-150.76	-253.36	-373.12	-497.2	-588.8	-708.4	-816.8
	178.6	-58.28	-150.04	-254.6	-375.44	-499.2	-590	-716.8	-810.8
	178.7	-58.44	-151.12	-254.48	-374.96	-496	-586.8	-706.8	-825.2
	178.8	-58.28	-151.32	-254.44	-376.84	-495.2	-594.4	-709.2	-802
	178.9	-58.36	-151	-252.88	-372.68	-492.8	-590.8	-714	-824
	179	-58.6	-150.2	-253.2	-375.36	-497.6	-586	-719.6	-822
	179.1	-58.36	-150.56	-254.68	-376.2	-488.8	-591.2	-695.2	-803.6
	179.2	-58.52	-151.16	-254.08	-375.44	-498.4	-587.6	-710	-807.6
	179.3	-57.6	-151.2	-252.76	-372.28	-488.8	-596.4	-712.8	-824
	179.4	-58.48	-149.08	-253.48	-373.76	-492	-600	-700.4	-814
	179.5	-58.44	-150.8	-254.64	-375.4	-493.6	-592.8	-700.8	-801.6
	179.6	-58.4	-151.12	-253.4	-373	-490.8	-589.6	-696	-822.4
	179.7	-58.12	-151.08	-253.8	-372.68	-486.8	-592.4	-702	-819.2
	179.8	-58.36	-149.08	-253.64	-373.28	-489.2	-594.8	-699.2	-809.6
	179.9	-58.6	-150.92	-254.64	-377.6	-490	-596.4	-716	-802.4
	180	-58.2	-151	-253.6	-375.6	-488.4	-593.2	-701.2	-803.6
	180.1	-58.28	-150.72	-254.72	-373.68	-488	-601.6	-700.8	-807.6
	180.2	-58.32	-149.64	-254.6	-373.88	-491.2	-599.6	-697.2	-802.4
	180.3	-58.4	-151.16	-255.32	-378.52	-488.8	-600	-711.6	-809.6
	180.4	-58.2	-151.04	-252.92	-378.6	-491.2	-605.6	-701.2	-806
	180.5	-57.96	-151.36	-253.76	-375.52	-488	-611.2	-703.6	-816
	180.6	-58.36	-149.68	-254.56	-379.32	-494.8	-610.8	-712	-814.8
	180.7	-58.28	-150.68	-255	-378.28	-496.4	-610	-710.4	-812
	180.8	-58.12	-151.84	-253.72	-378.68	-498	-612.4	-704	-804.8
	180.9	-58	-150.16	-255.32	-375.92	-498	-608	-712	-817.2
	181	-58.32	-149.28	-253.96	-376.72	-500.8	-614.4	-710.8	-808.4
	181.1	-58.24	-151.76	-254.76	-379.2	-500.4	-607.2	-715.2	-806.4
	181.2	-57.96	-151.2	-252.68	-379.36	-501.2	-605.6	-700.8	-804.4
	181.3	-57.96	-151.84	-254.8	-374.96	-502	-612	-713.2	-824.4
	181.4	-58.28	-149.8	-253.64	-378	-503.2	-608.8	-700.8	-814.4
	181.5	-58.12	-151.84	-254.4	-378.92	-503.2	-600	-708	-804.4
	181.6	-58	-151.2	-253.12	-372.16	-502.4	-604.4	-700	-806
	181.7	-58	-146.64	-254.44	-376.32	-500.8	-606	-716	-811.6
	181.8	-58.2	-149.4	-254.84	-376.16	-503.6	-599.2	-694.8	-802.8
	181.9	-58.2	-150.92	-253.72	-377.64	-500	-598.8	-716.4	-808.4
	182	-58.04	-150.88	-253.88	-379.56	-499.6	-598.4	-692	-791.6
	182.1	-57.84	-151	-253.96	-372.96	-501.2	-601.2	-702	-829.2
	182.2	-58.2	-150.12	-252.84	-376.64	-502.8	-596	-689.2	-812.4
	182.3	-58.04	-150.92	-255.28	-374.84	-495.2	-601.2	-699.6	-784.8
	182.4	-58.12	-151.08	-252.28	-373.16	-495.6	-594.8	-702	-800.8
	182.5	-58.2	-151.2	-254.96	-371.96	-496.8	-602	-700.8	-809.2
	182.6	-58.4	-149.72	-253.4	-372.76	-495.6	-599.6	-706	-808.4
	182.7	-58.24	-150.72	-252.04	-373.24	-493.2	-604	-705.2	-810
	182.8	-58.24	-151.04	-252.8	-373.4	-494.8	-600.8	-696.8	-807.6
	182.9	-57.76	-150.84	-253.8	-369.28	-497.2	-601.2	-707.6	-800.8
	183	-57.24	-150	-252.92	-370.68	-492.8	-598.8	-702	-812.4
	183.1	-58.28	-151.04	-251.64	-373.36	-491.6	-601.2	-706.4	-813.2
	183.2	-58.24	-150.28	-251.72	-369.96	-491.2	-599.2	-711.2	-814
	183.3	-58.4	-151.36	-254.08	-364.6	-491.6	-594	-712.8	-813.6
	183.4	-58.68	-150	-253.36	-369.52	-490.4	-592.4	-707.6	-807.6
	183.5	-58.28	-150.56	-250.68	-371.64	-489.2	-596.4	-701.2	-804.4
	183.6	-58.32	-151.52	-252.32	-372.96	-492.4	-601.6	-706.4	-808.4
	183.7	-58.36	-149.44	-253.2	-369.68	-488.4	-598.8	-708.4	-827.2
	183.8	-58.6	-150	-254.12	-371.24	-490	-596.4	-688.8	-810.8
	183.9	-58.32	-151.88	-251.44	-370.92	-490.4	-598.8	-707.2	-805.2
	184	-58.12	-150.96	-252.4	-373.32	-495.2	-606.4	-704.4	-814
	184.1	-58.28	-152.08	-253.28	-369	-498	-599.6	-703.2	-829.2
	184.2	-58.44	-150.56	-252.72	-370.28	-493.6	-605.2	-716.4	-817.6
	184.3	-58.36	-151.32	-251.2	-369.84	-498.8	-605.2	-702	-822.8
	184.4	-58.04	-152.84	-251.36	-371.24	-499.2	-607.2	-709.6	-822
	184.5	-58.36	-151.44	-253.32	-367.64	-497.2	-603.2	-706.8	-806
	184.6	-58.6	-150.76	-253	-371.36	-492.4	-606	-713.2	-813.6
	184.7	-58.4	-152.32	-251.2	-369.8	-493.6	-602	-708.4	-814.4
	184.8	-58.12	-150.52	-251.56	-374.08	-495.6	-614.4	-699.2	-816.4
	184.9	-58.28	-151.92	-253.48	-369.28	-501.2	-605.6	-710.4	-824.8
	185	-58.4	-150.6	-253.92	-370.32	-497.2	-605.6	-700.4	-804.4
	185.1	-58	-152.16	-251.96	-371.68	-498.4	-582.4	-714.8	-826.4
	185.2	-57.8	-152.16	-253.96	-375.2	-499.2	-604.4	-707.6	-829.2
	185.3	-57.96	-151.64	-255.8	-370.32	-502.8	-601.2	-709.2	-818
	185.4	-58.44	-150.2	-254.84	-373.2	-490.8	-602	-706.4	-806
	185.5	-57.92	-151.52	-253.24	-372.08	-494.4	-598	-691.6	-825.2
	185.6	-58.08	-151.08	-254.16	-373.64	-483.2	-600.4	-699.2	-816.8
	185.7	-58.2	-151.64	-256.36	-369.92	-494.8	-591.6	-717.6	-824.8
	185.8	-58.76	-150.48	-253.88	-370.64	-486	-595.2	-715.6	-818.8
	185.9	-58	-151.36	-253.92	-370.12	-486.8	-594.8	-707.2	-826.4
	186	-58.32	-150.64	-248.44	-369.76	-484	-600.8	-692.4	-822.8
	186.1	-58.2	-151.44	-256.88	-368.4	-470.4	-595.6	-699.2	-808.4
	186.2	-58.64	-149.88	-253.76	-370.44	-479.6	-603.6	-716.8	-810
	186.3	-57.92	-152.4	-254.68	-369.32	-481.2	-592.8	-720.8	-821.6
	186.4	-58.08	-151.32	-254.8	-372.16	-484.4	-597.6	-701.6	-826.8
	186.5	-58.36	-151.48	-257	-367.68	-484	-587.6	-717.6	-806.8
	186.6	-57.76	-151.36	-255.28	-369.08	-481.6	-597.6	-711.2	-802.8
	186.7	-58.2	-151.52	-255.96	-368.2	-481.6	-597.2	-700.4	-803.2
	186.8	-58.04	-152.24	-256.28	-370.56	-481.6	-596	-700.4	-824.4
	186.9	-58.28	-151.4	-258	-371.2	-486.8	-599.2	-702.8	-816
	187	-58.36	-150.56	-251.4	-372.4	-480	-597.2	-694	-806
	187.1	-57.84	-150.8	-254.32	-372.6	-482.8	-595.6	-700.8	-823.2
	187.2	-58	-152.08	-257.48	-374.28	-482.4	-600	-697.6	-823.2
	187.3	-58.24	-151.36	-257	-371.56	-482.8	-593.6	-707.2	-825.6
	187.4	-58.52	-150.68	-254.96	-373.68	-475.6	-598.4	-706	-804.4
	187.5	-57.96	-150.8	-256.36	-370.52	-480.4	-590.8	-701.6	-827.2
	187.6	-58.24	-152.48	-255.04	-375.12	-479.2	-597.6	-703.2	-810.8
	187.7	-58.8	-151.8	-257.72	-370.8	-479.6	-587.2	-717.6	-809.2
	187.8	-58.68	-149.76	-255.92	-373.12	-477.2	-600	-702.4	-818.8
	187.9	-58.16	-151.16	-257.2	-375.6	-479.2	-600.4	-710	-804.8
	188	-58.2	-151.8	-255.72	-373.44	-479.2	-594	-683.2	-808
	188.1	-58.28	-150.4	-257.68	-372.12	-477.2	-590	-712	-813.2
	188.2	-58.52	-150.64	-256.72	-374.12	-473.2	-596.8	-707.6	-816.4
	188.3	-58.2	-150.52	-254.88	-374.68	-477.6	-594.8	-710.8	-806.8
	188.4	-58	-151.56	-254.68	-372.96	-478.4	-596.8	-713.2	-844.8
	188.5	-58.6	-151	-257.68	-368.2	-478.4	-592.4	-711.6	-799.2
	188.6	-58.52	-150.44	-254.4	-372.84	-472.8	-589.6	-704.4	-814
	188.7	-57.92	-151.12	-254.72	-373.4	-479.2	-594.4	-700.4	-816.8
	188.8	-58.12	-151.48	-255.08	-372.44	-482.4	-593.2	-702.4	-826.8
	188.9	-58.6	-151.4	-255.56	-369.64	-480	-597.2	-711.2	-806.4
	189	-58.24	-149.92	-255.48	-372.04	-474	-590.8	-710	-800
	189.1	-58.28	-151.64	-255.88	-372.68	-481.6	-592.4	-704.8	-811.6
	189.2	-58.28	-151.92	-254.16	-373.52	-483.2	-594.8	-694.4	-820.4
	189.3	-58.56	-150.56	-255.6	-370.84	-480.8	-587.6	-708.4	-800.8
	189.4	-58.32	-150.48	-253.6	-372.76	-476	-602.4	-710	-833.2
	189.5	-58.24	-150.76	-252.84	-373.52	-479.6	-597.2	-698	-833.6
	189.6	-58.28	-151.2	-251.4	-373.24	-480.4	-591.2	-711.2	-797.6
	189.7	-58.24	-150.4	-253.92	-371.52	-481.2	-589.6	-703.2	-800.4
	189.8	-58.36	-150.12	-253.16	-372.16	-475.2	-596.8	-698	-856
	189.9	-57.92	-149.68	-252.88	-371.08	-480	-604.8	-692.8	-811.6
	190	-58.24	-150.68	-255.32	-370.68	-480	-587.2	-696.8	-809.6
	190.1	-58.48	-150.56	-255.24	-372.28	-479.2	-578.4	-704	-799.6
	190.2	-58.36	-150.44	-254	-372.92	-474.4	-591.2	-693.2	-818
	190.3	-58.16	-150.8	-251.2	-371.32	-477.2	-592.4	-702	-822
	190.4	-58.24	-151.24	-253.28	-361.84	-478.8	-594.8	-698.8	-815.6
	190.5	-58.28	-150.84	-254.4	-372.12	-482.4	-594.8	-694.4	-808.8
	190.6	-58.28	-150.16	-253.12	-374.32	-476.8	-595.2	-695.2	-824.8
	190.7	-58.16	-151.8	-253.44	-373.28	-480	-595.6	-689.6	-830.4
	190.8	-58.4	-150.96	-253.32	-375.28	-480.4	-593.2	-704.8	-819.2
	190.9	-58.36	-150.6	-254.44	-374.16	-481.2	-591.6	-692.4	-808.8
	191	-58.44	-151.72	-253.6	-374.56	-474.8	-602.4	-704.4	-820
	191.1	-58.08	-151.08	-252.88	-372.76	-480.4	-590.8	-696.4	-824.8
	191.2	-58.16	-151.36	-254	-375.16	-482.4	-596	-708.4	-814
	191.3	-58.44	-150.88	-254.92	-372.96	-480.8	-598.4	-706.4	-802.8
	191.4	-58.72	-150.44	-253.6	-374.04	-479.6	-603.2	-719.2	-807.6
	191.5	-58.04	-149.96	-255.04	-374	-484.8	-606.4	-717.2	-817.2
	191.6	-58.72	-151.68	-255.36	-374	-486.8	-599.2	-728.4	-803.6
	191.7	-58.36	-148.6	-255.12	-376.04	-486	-592	-724	-810.4
	191.8	-58.48	-150.84	-253.88	-375.36	-485.6	-598.8	-709.6	-824.4
	191.9	-58.28	-151.24	-255.04	-377.36	-491.6	-602.4	-708.8	-812.4
	192	-58.2	-150.96	-256.56	-372.92	-488.8	-604	-716.4	-816
	192.1	-58.48	-149.28	-255.2	-372.84	-490.4	-590.8	-718.8	-808
	192.2	-58.48	-151.12	-253.24	-373.84	-486	-596.8	-720	-813.6
	192.3	-58.24	-150.44	-255.2	-373.64	-484.8	-592.4	-714.4	-810.8
	192.4	-58.32	-150.56	-254.52	-369.68	-490.8	-598.4	-717.2	-808.4
	192.5	-58.52	-149.56	-255.68	-372.48	-493.2	-598.4	-728	-806.8
	192.6	-58.64	-150.16	-255.04	-374.16	-484.4	-601.6	-708.4	-805.6
	192.7	-58.16	-150.48	-256.32	-368.68	-487.2	-598.8	-720.8	-825.6
	192.8	-58.64	-150.72	-256.16	-368.76	-490.8	-598	-725.2	-816
	192.9	-58.16	-150.32	-254.36	-369.28	-493.2	-590.4	-708	-804.4
	193	-58.4	-150.32	-254.48	-367.32	-481.2	-601.6	-712	-818
	193.1	-58.04	-150.52	-253.64	-370.64	-486.8	-595.2	-728	-811.2
	193.2	-58.28	-151.4	-255.32	-372.2	-484.8	-592	-701.2	-814
	193.3	-58.04	-150.52	-254.16	-371.84	-476.8	-597.2	-719.2	-829.2
	193.4	-58.52	-151.32	-253.72	-373.52	-481.6	-598.4	-706	-818.4
	193.5	-58.12	-151.28	-254.96	-375.56	-484.4	-594.4	-715.2	-812
	193.6	-58.64	-151.56	-252.96	-374.32	-482.8	-598.4	-709.6	-825.2
	193.7	-58.12	-150.64	-254.52	-373.96	-482.4	-590	-713.6	-812
	193.8	-58.84	-151	-253.32	-375.96	-479.6	-590.8	-710	-826.8
	193.9	-57.84	-150.6	-253.92	-373.84	-484	-592	-702.8	-816
	194	-58.32	-150.56	-252.48	-375.72	-482	-591.2	-701.2	-817.2
	194.1	-58.24	-150.4	-253.52	-375.44	-485.6	-590.8	-713.2	-836.4
	194.2	-58.44	-150.88	-251.84	-377.36	-480	-600	-702.8	-827.2
	194.3	-57.92	-150.16	-252.36	-377.04	-484.8	-597.6	-699.2	-808
	194.4	-58.4	-151.36	-250.84	-375.44	-485.2	-590	-708.4	-824.8
	194.5	-58.32	-150.68	-252.12	-376	-487.6	-587.2	-718.4	-823.6
	194.6	-58.52	-151.04	-250.48	-372.84	-480.4	-599.6	-716.8	-814
	194.7	-58.28	-150.64	-250.32	-374.92	-486.4	-594	-714.4	-827.2
	194.8	-58.32	-151.4	-250.32	-376.56	-484.8	-596	-717.2	-815.2
	194.9	-58.84	-150	-253.12	-378.8	-484.8	-592	-710	-818.8
	195	-58.68	-150.84	-249.2	-375.52	-483.2	-599.6	-718	-810.4
	195.1	-58.2	-149.08	-251.2	-375.36	-492	-592.8	-717.2	-818.4
	195.2	-58.76	-150.28	-250.8	-376.44	-489.6	-592.4	-728	-824.8
	195.3	-58.72	-149.92	-252.28	-377.12	-488.8	-593.6	-718.4	-793.2
	195.4	-58.72	-150.8	-250.68	-373.64	-486.4	-597.2	-734.8	-800
	195.5	-58.28	-149.24	-252.76	-376.32	-490	-594	-722	-826
	195.6	-58.88	-150.24	-252.56	-376.08	-491.6	-595.2	-742.8	-822
	195.7	-59.04	-149.44	-251.8	-379.16	-490	-593.2	-721.6	-811.6
	195.8	-58.72	-150.04	-251.28	-373.92	-487.2	-594.8	-726.4	-804
	195.9	-58.08	-148.56	-250.16	-374.16	-490.8	-588	-717.6	-824.4
	196	-58.68	-149.28	-249.92	-376.28	-490.8	-591.2	-727.2	-824.8
	196.1	-58.68	-149.72	-251.56	-378.84	-487.2	-592	-706.4	-816.8
	196.2	-58.6	-150.28	-248.16	-375.32	-486	-592.4	-708	-810.4
	196.3	-58.04	-149.28	-249.44	-374.6	-485.6	-594.8	-713.6	-812.4
	196.4	-58.72	-149.56	-248.08	-376.36	-488	-598.4	-702.4	-836.8
	196.5	-58.96	-149.76	-249.4	-377.88	-484.8	-597.6	-707.2	-819.6
	196.6	-58.68	-151.24	-247.96	-375.12	-480	-596.4	-696.4	-840
	196.7	-57.84	-149.76	-248	-377.16	-481.2	-596.4	-703.6	-819.2
	196.8	-58.64	-149.4	-247.92	-376.08	-485.6	-597.2	-704.4	-818.4
	196.9	-58.76	-150.84	-248.8	-378.4	-486	-592.8	-702	-821.6
	197	-58.68	-151.48	-247.52	-373.4	-480.8	-594	-697.6	-838
	197.1	-58	-150.16	-247.96	-375.84	-486	-597.2	-703.6	-836.4
	197.2	-58.52	-150.92	-248.04	-375.4	-486.8	-595.2	-696.4	-846.8
	197.3	-58.4	-150.52	-249.28	-377.44	-489.2	-593.2	-695.2	-820.8
	197.4	-58.44	-150.92	-246.08	-375.64	-484.8	-594.8	-698.4	-843.2
	197.5	-58.2	-149.4	-248.28	-377.72	-486.4	-601.2	-713.2	-817.6
	197.6	-58.68	-150.32	-247.24	-373.16	-486.4	-600.8	-701.6	-839.2
	197.7	-58.64	-151.36	-246.68	-378.6	-485.2	-603.2	-696.8	-854.8
	197.8	-58.68	-151.84	-246.76	-374.96	-484.4	-605.2	-704.4	-841.6
	197.9	-57.96	-149.88	-245.16	-376.32	-487.6	-599.2	-693.2	-830.4
	198	-58.64	-150.88	-247.04	-377.56	-487.2	-602.4	-691.2	-816.8
	198.1	-58.68	-150.36	-247.4	-381.56	-483.6	-603.2	-700.4	-836.4
	198.2	-58.6	-150.96	-246.92	-374.68	-483.6	-602	-707.6	-820
	198.3	-58.04	-150.48	-246.84	-378.36	-484	-594.8	-704.4	-831.2
	198.4	-58.68	-150.4	-247.96	-380.32	-484.8	-595.2	-706.4	-830
	198.5	-58.48	-151	-247.16	-379.44	-487.2	-592	-706.4	-838.4
	198.6	-58.52	-151.24	-247.04	-377.28	-481.2	-593.6	-696	-826
	198.7	-58.12	-149.56	-247.56	-376.44	-482.4	-595.2	-700	-838.4
	198.8	-58.72	-151.04	-248.04	-378.8	-483.2	-595.2	-694.4	-844.4
	198.9	-58.4	-151.48	-247.92	-378.52	-482.4	-596.4	-704	-831.2
	199	-58.56	-150.68	-247.36	-375.84	-470.8	-600.8	-716.8	-836.4
	199.1	-57.84	-149.24	-249.44	-372.28	-484	-602.8	-692	-827.2
	199.2	-58.68	-149.72	-246.84	-375.72	-483.2	-592.8	-712.4	-824.8
	199.3	-58.6	-151.32	-247.12	-374.2	-477.2	-594.8	-700.8	-809.6
	199.4	-57.76	-150.84	-247.4	-370.88	-488.4	-601.6	-698.8	-836.4
	199.5	-58.08	-149.72	-248.36	-381.48	-484.4	-596.4	-697.2	-824
	199.6	-58.44	-150.24	-248.52	-377.72	-487.2	-596.4	-708.8	-839.6
	199.7	-58.32	-150.68	-248.68	-375.52	-488	-601.6	-700	-839.2
[truncated: 5,535 more rows]

## Sheet: Figure 4d
Figure 4d
		FE (H2O2) (%)
	Potential (V vs RHE)	CoPc-S-COF	CoPc-O-COF
	0.7268	97	91
	0.6268	98	92
	0.5268	92.3	88
	0.4268	92	85
	0.3268	88	84
	0.2268	80	78
	0.1268	75	68
	0.0268	58	49

## Sheet: Figure 4e
Figure 4e
	Time (h)	Cumulative H2O2 yield (mg)
	2	37.699
	4	76.451
	6	117.01
	8	156.266
	10	190.525
	12	228.512
	20	381.284

## Sheet: Figure 4f
Figure 4f
	Time (h)	FE (H2O2) (%)	Time (h)	Potential (V vs RHE)
	2	95.0951	0.000277778	0.6573
	4	96.4232	0.000555556	0.6567
	6	98.3851	0.00111	0.6572
	8	98.5449	0.00167	0.6568
	10	96.1192	0.00194	0.6567
	12	96.0697	0.0025	0.6572
	20	96.178	0.00278	0.6572
			0.00333	0.6576
			0.00389	0.6578
			0.00417	0.6571
			0.00472	0.6573
			0.005	0.6572
			0.00556	0.6577
			0.00611	0.6579
			0.00639	0.6583
			0.00694	0.6575
			0.00722	0.6574
			0.00778	0.6576
			0.00833	0.6577
			0.00861	0.6572
			0.00917	0.6591
			0.00944	0.6594
			0.01	0.659
			0.01056	0.6596
			0.01083	0.6588
			0.01139	0.6591
			0.01167	0.6586
			0.01222	0.6606
			0.01278	0.6604
			0.01306	0.6602
			0.01361	0.6601
			0.01389	0.6607
			0.01444	0.6603
			0.015	0.66
			0.01528	0.6601
			0.01583	0.6606
			0.01611	0.6603
			0.01667	0.6608
			0.01722	0.6603
			0.0175	0.6608
			0.01806	0.6605
			0.01833	0.6608
			0.01889	0.6605
			0.01944	0.6608
			0.01972	0.6604
			0.02028	0.6604
			0.02056	0.6605
			0.02111	0.6623
			0.02167	0.663
			0.02194	0.6617
			0.0225	0.6609
			0.02278	0.6667
			0.02333	0.6669
			0.02389	0.6658
			0.02417	0.6661
			0.02472	0.664
			0.025	0.6612
			0.02556	0.6611
			0.02611	0.661
			0.02639	0.6607
			0.02694	0.6607
			0.02722	0.6612
			0.02778	0.6607
			0.02833	0.6607
			0.02861	0.6608
			0.02917	0.6609
			0.02944	0.6606
			0.03	0.6613
			0.03056	0.6608
			0.03083	0.6611
			0.03139	0.6611
			0.03167	0.6616
			0.03222	0.6611
			0.03278	0.6615
			0.03306	0.6615
			0.03361	0.662
			0.03389	0.6649
			0.03444	0.6651
			0.035	0.6616
			0.03528	0.6619
			0.03583	0.6616
			0.03611	0.6614
			0.03667	0.6618
			0.03722	0.6618
			0.0375	0.6617
			0.03806	0.6619
			0.03833	0.6613
			0.03889	0.6616
			0.03944	0.6617
			0.03972	0.6614
			0.04028	0.6623
			0.04056	0.6616
			0.04111	0.6625
			0.04167	0.6619
			0.04194	0.6616
			0.0425	0.6615
			0.04278	0.6619
			0.04333	0.6614
			0.04389	0.662
			0.04417	0.6616
			0.04472	0.662
			0.045	0.662
			0.04556	0.6641
			0.04611	0.6641
			0.04639	0.6644
			0.04694	0.6639
			0.04722	0.665
			0.04778	0.6639
			0.04833	0.6643
			0.04861	0.6661
			0.04917	0.6635
			0.04944	0.6631
			0.05	0.6632
			0.05056	0.6627
			0.05083	0.6629
			0.05139	0.6606
			0.05167	0.661
			0.05222	0.6608
			0.05278	0.6612
			0.05306	0.6607
			0.05361	0.6604
			0.05389	0.6636
			0.05444	0.6634
			0.055	0.6629
			0.05528	0.6642
			0.05583	0.6624
			0.05611	0.6615
			0.05667	0.6615
			0.05722	0.6625
			0.0575	0.6611
			0.05806	0.662
			0.05833	0.6611
			0.05889	0.6623
			0.05944	0.6624
			0.05972	0.6618
			0.06028	0.6613
			0.06056	0.6617
			0.06111	0.6613
			0.06167	0.6616
			0.06194	0.6614
			0.0625	0.6612
			0.06278	0.6615
			0.06333	0.6618
			0.06389	0.6605
			0.06417	0.6614
			0.06472	0.6608
			0.065	0.6637
			0.06556	0.6638
			0.06611	0.6638
			0.06639	0.6649
			0.06694	0.6632
			0.06722	0.6634
			0.06778	0.664
			0.06833	0.6642
			0.06861	0.6637
			0.06917	0.6625
			0.06944	0.664
			0.07	0.6607
			0.07056	0.6591
			0.07083	0.6624
			0.07139	0.6587
			0.07167	0.6582
			0.07222	0.6584
			0.07278	0.6585
			0.07306	0.6584
			0.07361	0.6586
			0.07389	0.6587
			0.07444	0.6583
			0.075	0.6589
			0.07528	0.6583
			0.07583	0.6584
			0.07611	0.6585
			0.07667	0.6583
			0.07722	0.6582
			0.0775	0.6585
			0.07806	0.6532
			0.07833	0.6532
			0.07889	0.6526
			0.07944	0.653
			0.07972	0.6545
			0.08028	0.6542
			0.08056	0.6546
			0.08111	0.6548
			0.08167	0.6547
			0.08194	0.6545
			0.0825	0.6544
			0.08278	0.6547
			0.08333	0.6551
			0.08389	0.6547
			0.08417	0.654
			0.08472	0.6591
			0.085	0.6565
			0.08556	0.6565
			0.08611	0.659
			0.08639	0.6551
			0.08694	0.6555
			0.08722	0.6553
			0.08778	0.6559
			0.08833	0.6558
			0.08861	0.6558
			0.08917	0.6558
			0.08944	0.6562
			0.09	0.6556
			0.09056	0.6569
			0.09083	0.6573
			0.09139	0.6568
			0.09167	0.6567
			0.09222	0.6562
			0.09278	0.6579
			0.09306	0.6618
			0.09361	0.6606
			0.09389	0.6582
			0.09444	0.6588
			0.095	0.6577
			0.09528	0.6576
			0.09583	0.6577
			0.09611	0.6574
			0.09667	0.6573
			0.09722	0.6566
			0.0975	0.6566
			0.09806	0.657
			0.09833	0.6564
			0.09889	0.6558
			0.09944	0.6558
			0.09972	0.6555
			0.10028	0.6558
			0.10056	0.6559
			0.10111	0.6558
			0.10167	0.6561
			0.10194	0.656
			0.1025	0.6562
			0.10278	0.6565
			0.10333	0.657
			0.10389	0.657
			0.10417	0.6566
			0.10472	0.6561
			0.105	0.6563
			0.10556	0.6554
			0.10611	0.6557
			0.10639	0.6557
			0.10694	0.6554
			0.10722	0.6556
			0.10778	0.6556
			0.10833	0.6558
			0.10861	0.6562
			0.10917	0.6563
			0.10944	0.6563
			0.11	0.6561
			0.11056	0.6567
			0.11083	0.6564
			0.11139	0.6562
			0.11167	0.6558
			0.11222	0.6556
			0.11278	0.6557
			0.11306	0.6573
			0.11361	0.6578
			0.11389	0.6591
			0.11444	0.6585
			0.115	0.6587
			0.11528	0.6594
			0.11583	0.6588
			0.11611	0.6591
			0.11667	0.6587
			0.11722	0.6589
			0.1175	0.6582
			0.11806	0.6584
			0.11833	0.6579
			0.11889	0.6568
			0.11944	0.6592
			0.11972	0.6593
			0.12028	0.6592
			0.12056	0.6588
			0.12111	0.6589
			0.12167	0.6578
			0.12194	0.6577
			0.1225	0.6578
			0.12278	0.6578
			0.12333	0.6574
			0.12389	0.6571
			0.12417	0.6575
			0.12472	0.6573
			0.125	0.6573
			0.12556	0.657
			0.12611	0.6562
			0.12639	0.6562
			0.12694	0.6563
			0.12722	0.6557
			0.12778	0.6587
			0.12833	0.659
			0.12861	0.6593
			0.12917	0.6602
			0.12944	0.6601
			0.13	0.6595
			0.13056	0.6595
			0.13083	0.6595
			0.13139	0.6587
			0.13167	0.6579
			0.13222	0.6583
			0.13278	0.6572
			0.13306	0.6578
			0.13361	0.6576
			0.13389	0.657
			0.13444	0.6583
			0.135	0.6564
			0.13528	0.6584
			0.13583	0.6589
			0.13611	0.6565
			0.13667	0.658
			0.13722	0.6586
			0.1375	0.6581
			0.13806	0.6582
			0.13833	0.6585
			0.13889	0.6584
			0.13944	0.6578
			0.13972	0.6582
			0.14028	0.6577
			0.14056	0.6579
			0.14111	0.6584
			0.14167	0.6577
			0.14194	0.6584
			0.1425	0.6581
			0.14278	0.6589
			0.14333	0.659
			0.14389	0.6584
			0.14417	0.6588
			0.14472	0.6596
			0.145	0.66
			0.14556	0.6576
			0.14611	0.6586
			0.14639	0.6572
			0.14694	0.6561
			0.14722	0.6567
			0.14778	0.6564
			0.14833	0.6567
			0.14861	0.6567
			0.14917	0.657
			0.14944	0.6576
			0.15	0.6576
			0.15056	0.6574
			0.15083	0.658
			0.15139	0.6575
			0.15167	0.6581
			0.15222	0.6579
			0.15278	0.6574
			0.15306	0.658
			0.15361	0.6572
			0.15389	0.6573
			0.15444	0.6567
			0.155	0.6568
			0.15528	0.6574
			0.15583	0.6568
			0.15611	0.6579
			0.15667	0.6588
			0.15722	0.6589
			0.1575	0.6599
			0.15806	0.6589
			0.15833	0.6595
			0.15889	0.6599
			0.15944	0.6582
			0.15972	0.6577
			0.16028	0.6578
			0.16056	0.6571
			0.16111	0.6567
			0.16167	0.6571
			0.16194	0.657
			0.1625	0.6566
			0.16278	0.6574
			0.16333	0.6569
			0.16389	0.6581
			0.16417	0.658
			0.16472	0.6578
			0.165	0.6576
			0.16556	0.6576
			0.16611	0.6576
			0.16639	0.6596
			0.16694	0.6608
			0.16722	0.6603
			0.16778	0.6605
			0.16833	0.6598
			0.16861	0.6614
			0.16917	0.6608
			0.16944	0.6607
			0.17	0.6619
			0.17056	0.6608
			0.17083	0.6615
			0.17139	0.662
			0.17167	0.6618
			0.17222	0.6601
			0.17278	0.6606
			0.17306	0.6596
			0.17361	0.6591
			0.17389	0.6587
			0.17444	0.6582
			0.175	0.6579
			0.17528	0.6577
			0.17583	0.6582
			0.17611	0.6584
			0.17667	0.6611
			0.17722	0.6606
			0.1775	0.6603
			0.17806	0.6602
			0.17833	0.6596
			0.17889	0.6592
			0.17944	0.6592
			0.17972	0.6591
			0.18028	0.6587
			0.18056	0.6604
			0.18111	0.6599
			0.18167	0.6589
			0.18194	0.6566
			0.1825	0.6564
			0.18278	0.6565
			0.18333	0.6563
			0.18389	0.6562
			0.18417	0.6562
			0.18472	0.6587
			0.185	0.659
			0.18556	0.6588
			0.18611	0.6595
			0.18639	0.6587
			0.18694	0.6579
			0.18722	0.6573
			0.18778	0.66
			0.18833	0.6594
			0.18861	0.6593
			0.18917	0.6598
			0.18944	0.6607
			0.19	0.6605
			0.19056	0.6587
			0.19083	0.6584
			0.19139	0.6593
			0.19167	0.6601
			0.19222	0.662
			0.19278	0.662
			0.19306	0.66
			0.19361	0.6607
			0.19389	0.6603
			0.19444	0.66
			0.195	0.6589
			0.19528	0.6575
			0.19583	0.6563
			0.19611	0.6593
			0.19667	0.6591
			0.19722	0.6582
			0.1975	0.6591
			0.19806	0.6586
			0.19833	0.6572
			0.19889	0.6574
			0.19944	0.6578
			0.19972	0.6572
			0.20028	0.6585
			0.20056	0.658
			0.20111	0.6581
			0.20167	0.6577
			0.20194	0.6569
			0.2025	0.657
			0.20278	0.6562
			0.20333	0.6564
			0.20389	0.6564
			0.20417	0.6567
			0.20472	0.6569
			0.205	0.6567
			0.20556	0.6569
			0.20611	0.6568
			0.20639	0.6572
			0.20694	0.6563
			0.20722	0.6588
			0.20778	0.6579
			0.20833	0.6571
			0.20861	0.6575
			0.20917	0.6566
			0.20944	0.6564
			0.21	0.6556
			0.21056	0.6554
			0.21083	0.6564
			0.21139	0.6568
			0.21167	0.6576
			0.21222	0.6572
			0.21278	0.657
			0.21306	0.6574
			0.21361	0.6568
			0.21389	0.6569
			0.21444	0.6571
			0.215	0.6572
			0.21528	0.6579
			0.21583	0.6563
			0.21611	0.6591
			0.21667	0.6597
			0.21722	0.658
			0.2175	0.6579
			0.21806	0.6587
			0.21833	0.659
			0.21889	0.658
			0.21944	0.6582
			0.21972	0.6581
			0.22028	0.6577
			0.22056	0.6576
			0.22111	0.6575
			0.22167	0.6573
			0.22194	0.6574
			0.2225	0.656
			0.22278	0.6611
			0.22333	0.6563
			0.22389	0.6545
			0.22417	0.656
			0.22472	0.6541
			0.225	0.653
			0.22556	0.654
			0.22611	0.6538
			0.22639	0.6538
			0.22694	0.6538
			0.22722	0.6524
			0.22778	0.6535
			0.22833	0.6541
			0.22861	0.6538
			0.22917	0.6533
			0.22944	0.6526
			0.23	0.6521
			0.23056	0.6524
			0.23083	0.6525
			0.23139	0.652
			0.23167	0.6523
			0.23222	0.6523
			0.23278	0.653
			0.23306	0.6528
			0.23361	0.6529
			0.23389	0.6529
			0.23444	0.6532
			0.235	0.6534
			0.23528	0.6536
			0.23583	0.6549
			0.23611	0.6561
			0.23667	0.6555
			0.23722	0.6561
			0.2375	0.6546
			0.23806	0.6546
			0.23833	0.6555
			0.23889	0.6547
			0.23944	0.6555
			0.23972	0.6549
			0.24028	0.655
			0.24056	0.655
			0.24111	0.655
			0.24167	0.6548
			0.24194	0.6544
			0.2425	0.6547
			0.24278	0.6543
			0.24333	0.6538
			0.24389	0.6537
			0.24417	0.6537
			0.24472	0.6538
			0.245	0.6544
			0.24556	0.6543
			0.24611	0.6542
			0.24639	0.6564
			0.24694	0.6581
			0.24722	0.658
			0.24778	0.658
			0.24833	0.6573
			0.24861	0.6557
			0.24917	0.6555
			0.24944	0.655
			0.25	0.6548
			0.25056	0.6542
			0.25083	0.6541
			0.25139	0.6551
			0.25167	0.6548
			0.25222	0.6556
			0.25278	0.656
			0.25306	0.6558
			0.25361	0.6558
			0.25389	0.6558
			0.25444	0.6561
			0.255	0.6562
			0.25528	0.6557
			0.25583	0.6559
			0.25611	0.6563
			0.25667	0.6572
			0.25722	0.6559
			0.2575	0.6574
			0.25806	0.6572
			0.25833	0.6564
			0.25889	0.6562
			0.25944	0.6556
			0.25972	0.6554
			0.26028	0.6554
			0.26056	0.6555
			0.26111	0.6562
			0.26167	0.6549
			0.26194	0.6554
			0.2625	0.6547
			0.26278	0.6552
			0.26333	0.6557
			0.26389	0.6548
			0.26417	0.655
			0.26472	0.6564
			0.265	0.6568
			0.26556	0.657
			0.26611	0.6572
			0.26639	0.6571
			0.26694	0.6568
			0.26722	0.6579
			0.26778	0.6582
			0.26833	0.6589
			0.26861	0.6578
			0.26917	0.657
			0.26944	0.6573
			0.27	0.6576
			0.27056	0.6564
			0.27083	0.6553
			0.27139	0.6554
			0.27167	0.6551
			0.27222	0.6555
			0.27278	0.6575
			0.27306	0.6582
			0.27361	0.658
			0.27389	0.6589
			0.27444	0.6578
			0.275	0.6571
			0.27528	0.6573
			0.27583	0.6566
			0.27611	0.6582
			0.27667	0.6578
			0.27722	0.6577
			0.2775	0.6576
			0.27806	0.6569
			0.27833	0.6575
			0.27889	0.6577
			0.27944	0.6576
			0.27972	0.6581
			0.28028	0.6584
			0.28056	0.6604
			0.28111	0.6612
			0.28167	0.6616
			0.28194	0.6599
			0.2825	0.659
			0.28278	0.6587
			0.28333	0.6581
			0.28389	0.6571
			0.28417	0.6588
			0.28472	0.6591
			0.285	0.66
			0.28556	0.6615
			0.28611	0.6608
			0.28639	0.6621
			0.28694	0.6597
			0.28722	0.6576
			0.28778	0.6588
			0.28833	0.658
			0.28861	0.658
			0.28917	0.6565
			0.28944	0.6567
			0.29	0.6565
			0.29056	0.6559
			0.29083	0.6562
			0.29139	0.6555
			0.29167	0.6554
			0.29222	0.6578
			0.29278	0.6572
			0.29306	0.6571
			0.29361	0.6578
			0.29389	0.6584
			0.29444	0.6586
			0.295	0.6576
			0.29528	0.6567
			0.29583	0.6567
			0.29611	0.6563
			0.29667	0.6565
			0.29722	0.6563
			0.2975	0.6562
			0.29806	0.6564
			0.29833	0.6559
			0.29889	0.6562
			0.29944	0.6562
			0.29972	0.6563
			0.30028	0.6559
			0.30056	0.6585
			0.30111	0.659
			0.30167	0.6587
			0.30194	0.6602
			0.3025	0.6594
			0.30278	0.66
			0.30333	0.6611
			0.30389	0.6597
			0.30417	0.6594
			0.30472	0.6599
			0.305	0.6587
			0.30556	0.659
			0.30611	0.6598
			0.30639	0.6594
			0.30694	0.659
			0.30722	0.6595
			0.30778	0.6595
			0.30833	0.6603
			0.30861	0.6599
			0.30917	0.6605
			0.30944	0.6624
			0.31	0.6617
			0.31056	0.6628
			0.31083	0.66
			0.31139	0.655
			0.31167	0.6552
			0.31222	0.6536
			0.31278	0.6533
			0.31306	0.654
			0.31361	0.6541
			0.31389	0.6545
			0.31444	0.6547
			0.315	0.6538
			0.31528	0.6536
			0.31583	0.6534
			0.31611	0.6533
			0.31667	0.6528
			0.31722	0.6533
			0.3175	0.6528
			0.31806	0.6526
			0.31833	0.6552
			0.31889	0.6555
			0.31944	0.6538
			0.31972	0.654
			0.32028	0.6534
			0.32056	0.6535
			0.32111	0.6533
			0.32167	0.6547
			0.32194	0.6557
			0.3225	0.6547
			0.32278	0.6553
			0.32333	0.655
			0.32389	0.6544
			0.32417	0.6539
			0.32472	0.6538
			0.325	0.6534
			0.32556	0.653
			0.32611	0.6531
			0.32639	0.6523
			0.32694	0.6568
			0.32722	0.6537
			0.32778	0.6528
			0.32833	0.6559
			0.32861	0.6523
			0.32917	0.6523
			0.32944	0.6526
			0.33	0.6524
			0.33056	0.6522
			0.33083	0.6522
			0.33139	0.6523
			0.33167	0.652
			0.33222	0.6528
			0.33278	0.6527
			0.33306	0.6526
			0.33361	0.6526
			0.33389	0.652
			0.33444	0.6527
			0.335	0.6538
			0.33528	0.652
			0.33583	0.6519
			0.33611	0.652
			0.33667	0.6518
			0.33722	0.6517
			0.3375	0.6515
			0.33806	0.6516
			0.33833	0.6513
			0.33889	0.6511
			0.33944	0.6512
			0.33972	0.6516
			0.34028	0.6515
			0.34056	0.6511
			0.34111	0.6519
			0.34167	0.6524
			0.34194	0.6523
			0.3425	0.6526
			0.34278	0.6522
			0.34333	0.6524
			0.34389	0.6525
			0.34417	0.6524
			0.34472	0.6522
			0.345	0.6521
			0.34556	0.6522
			0.34611	0.6516
			0.34639	0.6515
			0.34694	0.6521
			0.34722	0.6515
			0.34778	0.6519
			0.34833	0.6548
			0.34861	0.6553
			0.34917	0.6543
			0.34944	0.6538
			0.35	0.6579
			0.35056	0.6557
			0.35083	0.6552
			0.35139	0.6549
			0.35167	0.6546
			0.35222	0.6545
			0.35278	0.6538
			0.35306	0.6541
			0.35361	0.6531
			0.35389	0.6537
			0.35444	0.6541
			0.355	0.6535
			0.35528	0.6535
			0.35583	0.6531
			0.35611	0.6531
			0.35667	0.6537
			0.35722	0.6561
			0.3575	0.656
			0.35806	0.6562
			0.35833	0.6564
			0.35889	0.6562
			0.35944	0.6567
			0.35972	0.6598
			0.36028	0.6579
			0.36056	0.6585
			0.36111	0.6562
			0.36167	0.6559
			0.36194	0.6554
			0.3625	0.6551
			0.36278	0.6539
			0.36333	0.654
			0.36389	0.6543
			0.36417	0.6542
			0.36472	0.6541
			0.365	0.654
			0.36556	0.6541
			0.36611	0.6542
			0.36639	0.654
			0.36694	0.6542
			0.36722	0.6543
			0.36778	0.6559
			0.36833	0.655
			0.36861	0.6546
			0.36917	0.6551
			0.36944	0.6543
			0.37	0.657
			0.37056	0.6579
			0.37083	0.6577
			0.37139	0.6581
			0.37167	0.6571
			0.37222	0.6553
			0.37278	0.6547
			0.37306	0.6536
			0.37361	0.6533
			0.37389	0.6532
			0.37444	0.653
			0.375	0.6527
			0.37528	0.652
			0.37583	0.6526
			0.37611	0.6541
			0.37667	0.6552
			0.37722	0.6536
			0.3775	0.6536
			0.37806	0.6537
			0.37833	0.6535
			0.37889	0.6559
			0.37944	0.656
			0.37972	0.6568
			0.38028	0.6549
			0.38056	0.6547
			0.38111	0.6538
			0.38167	0.6534
			0.38194	0.6542
			0.3825	0.6537
			0.38278	0.6538
			0.38333	0.6535
			0.38389	0.6562
			0.38417	0.6557
			0.38472	0.6567
			0.385	0.6571
			0.38556	0.6559
			0.38611	0.6599
			0.38639	0.6548
			0.38694	0.6527
			0.38722	0.6528
			0.38778	0.6519
			0.38833	0.6519
			0.38861	0.6515
			0.38917	0.6516
			0.38944	0.6517
			0.39	0.6522
			0.39056	0.6527
			0.39083	0.6533
			0.39139	0.6543
			0.39167	0.6545
			0.39222	0.6552
			0.39278	0.6554
			0.39306	0.6547
			0.39361	0.6543
			0.39389	0.6574
			0.39444	0.6527
			0.395	0.6546
			0.39528	0.6539
			0.39583	0.6515
			0.39611	0.6518
			0.39667	0.6521
			0.39722	0.652
			0.3975	0.6518
			0.39806	0.6523
			0.39833	0.6525
			0.39889	0.6516
			0.39944	0.6514
			0.39972	0.6514
			0.40028	0.6514
			0.40056	0.6513
			0.40111	0.6512
			0.40167	0.6509
			0.40194	0.6515
			0.4025	0.6525
			0.40278	0.6516
			0.40333	0.6521
			0.40389	0.6524
			0.40417	0.6533
			0.40472	0.6525
			0.405	0.6516
			0.40556	0.652
			0.40611	0.6513
			0.40639	0.6523
			0.40694	0.6517
			0.40722	0.652
			0.40778	0.6521
			0.40833	0.651
			0.40861	0.6514
			0.40917	0.651
			0.40944	0.651
			0.41	0.6512
			0.41056	0.6512
			0.41083	0.6517
			0.41139	0.6514
			0.41167	0.6515
			0.41222	0.6515
			0.41278	0.6515
			0.41306	0.654
			0.41361	0.6528
			0.41389	0.6598
			0.41444	0.6553
			0.415	0.6527
			0.41528	0.6535
			0.41583	0.652
			0.41611	0.6503
			0.41667	0.6504
			0.41722	0.6506
			0.4175	0.6508
			0.41806	0.6511
			0.41833	0.6513
			0.41889	0.6514
			0.41944	0.6513
			0.41972	0.6508
			0.42028	0.6508
			0.42056	0.6508
			0.42111	0.6513
			0.42167	0.6504
			0.42194	0.6502
			0.4225	0.6497
			0.42278	0.6498
			0.42333	0.6503
			0.42389	0.651
			0.42417	0.6509
			0.42472	0.6513
			0.425	0.6513
			0.42556	0.6514
			0.42611	0.6513
			0.42639	0.6517
			0.42694	0.6512
			0.42722	0.6519
			0.42778	0.6511
			0.42833	0.6518
			0.42861	0.6518
			0.42917	0.6517
			0.42944	0.6521
			0.43	0.6515
			0.43056	0.6517
			0.43083	0.6543
			0.43139	0.654
			0.43167	0.6536
			0.43222	0.6542
			0.43278	0.654
			0.43306	0.654
			0.43361	0.6536
			0.43389	0.6542
			0.43444	0.654
			0.435	0.6537
			0.43528	0.6544
			0.43583	0.6532
			0.43611	0.655
			0.43667	0.654
			0.43722	0.6549
			0.4375	0.6546
			0.43806	0.6541
			0.43833	0.655
			0.43889	0.6555
			0.43944	0.654
			0.43972	0.654
			0.44028	0.6544
			0.44056	0.6537
			0.44111	0.6541
			0.44167	0.654
			0.44194	0.6542
			0.4425	0.653
			0.44278	0.6521
			0.44333	0.6523
			0.44389	0.6527
			0.44417	0.6527
			0.44472	0.6529
			0.445	0.6534
			0.44556	0.6528
			0.44611	0.6557
			0.44639	0.6552
			0.44694	0.6541
			0.44722	0.6548
			0.44778	0.6552
			0.44833	0.6551
			0.44861	0.6542
			0.44917	0.6555
			0.44944	0.6555
			0.45	0.6559
			0.45056	0.6559
			0.45083	0.6552
			0.45139	0.6546
			0.45167	0.6549
			0.45222	0.6548
			0.45278	0.6547
			0.45306	0.6544
			0.45361	0.6539
			0.45389	0.6553
			0.45444	0.6547
			0.455	0.6547
			0.45528	0.6544
			0.45583	0.6568
			0.45611	0.6572
			0.45667	0.6553
			0.45722	0.6562
			0.4575	0.6531
			0.45806	0.6523
			0.45833	0.6515
			0.45889	0.6524
			0.45944	0.6522
			0.45972	0.6521
			0.46028	0.6518
			0.46056	0.6519
			0.46111	0.6516
			0.46167	0.6519
			0.46194	0.6521
			0.4625	0.6525
			0.46278	0.6519
			0.46333	0.6525
			0.46389	0.6521
			0.46417	0.6516
			0.46472	0.6529
			0.465	0.6529
			0.46556	0.6536
			0.46611	0.656
			0.46639	0.6546
			0.46694	0.6544
			0.46722	0.654
			0.46778	0.6541
			0.46833	0.6543
			0.46861	0.6529
			0.46917	0.6526
			0.46944	0.6524
			0.47	0.6529
			0.47056	0.6526
			0.47083	0.6524
			0.47139	0.6524
			0.47167	0.6524
			0.47222	0.6553
			0.47278	0.6558
			0.47306	0.657
			0.47361	0.6563
			0.47389	0.6559
			0.47444	0.6532
			0.475	0.6536
			0.47528	0.655
			0.47583	0.6546
			0.47611	0.6536
			0.47667	0.6539
			0.47722	0.6537
			0.4775	0.6529
			0.47806	0.6537
			0.47833	0.6528
			0.47889	0.653
			0.47944	0.6536
			0.47972	0.653
			0.48028	0.6548
			0.48056	0.6554
			0.48111	0.6562
			0.48167	0.6527
			0.48194	0.6525
			0.4825	0.6518
			0.48278	0.6496
			0.48333	0.6566
			0.48389	0.6516
			0.48417	0.6521
			0.48472	0.6549
			0.485	0.6511
			0.48556	0.6505
			0.48611	0.6552
			0.48639	0.6545
			0.48694	0.6538
			0.48722	0.6545
			0.48778	0.6523
			0.48833	0.652
			0.48861	0.6522
			0.48917	0.6515
			0.48944	0.6517
			0.49	0.6516
			0.49056	0.6507
			0.49083	0.6504
			0.49139	0.6518
			0.49167	0.6532
			0.49222	0.6533
			0.49278	0.6527
			0.49306	0.6537
			0.49361	0.654
			0.49389	0.6533
			0.49444	0.6525
			0.495	0.6517
			0.49528	0.6519
			0.49583	0.6523
			0.49611	0.6514
			0.49667	0.6513
			0.49722	0.6504
			0.4975	0.6504
			0.49806	0.6509
			0.49833	0.6506
			0.49889	0.6512
			0.49944	0.651
			0.49972	0.651
			0.50028	0.6517
			0.50056	0.6515
			0.50111	0.6529
			0.50167	0.6546
			0.50194	0.6545
			0.5025	0.6539
			0.50278	0.6542
			0.50333	0.653
			0.50389	0.653
			0.50417	0.6521
			0.50472	0.6518
			0.505	0.6518
			0.50556	0.6513
			0.50611	0.6518
			0.50639	0.6517
			0.50694	0.6538
			0.50722	0.6534
			0.50778	0.6535
			0.50833	0.6539
			0.50861	0.6532
			0.50917	0.653
			0.50944	0.6526
			0.51	0.6559
			0.51056	0.6559
			0.51083	0.6553
			0.51139	0.6552
			0.51167	0.656
			0.51222	0.6548
			0.51278	0.6541
			0.51306	0.6547
			0.51361	0.6546
			0.51389	0.6541
			0.51444	0.6545
			0.515	0.655
			0.51528	0.6551
			0.51583	0.6545
			0.51611	0.654
			0.51667	0.654
			0.51722	0.6555
			0.5175	0.655
			0.51806	0.6528
			0.51833	0.6528
			0.51889	0.6521
			0.51944	0.6521
			0.51972	0.652
			0.52028	0.6524
			0.52056	0.653
			0.52111	0.6537
			0.52167	0.6539
			0.52194	0.6538
			0.5225	0.6538
			0.52278	0.6537
			0.52333	0.6536
			0.52389	0.6559
			0.52417	0.6567
			0.52472	0.6576
			0.525	0.6586
			0.52556	0.6555
			0.52611	0.6546
			0.52639	0.6547
			0.52694	0.6532
			0.52722	0.6534
			0.52778	0.6527
			0.52833	0.653
			0.52861	0.6542
			0.52917	0.6542
			0.52944	0.6539
			0.53	0.6566
			0.53056	0.6554
			0.53083	0.6495
			0.53139	0.6512
			0.53167	0.6488
			0.53222	0.6481
			0.53278	0.648
			0.53306	0.6475
			0.53361	0.6478
			0.53389	0.6481
			0.53444	0.6484
			0.535	0.6486
			0.53528	0.6507
			0.53583	0.652
			0.53611	0.6532
			0.53667	0.651
			0.53722	0.65
			0.5375	0.6503
			0.53806	0.6492
			0.53833	0.6486
			0.53889	0.6488
			0.53944	0.6483
			0.53972	0.6484
			0.54028	0.648
			0.54056	0.6481
			0.54111	0.6484
			0.54167	0.6481
			0.54194	0.6484
			0.5425	0.6488
			0.54278	0.6485
			0.54333	0.6485
			0.54389	0.6485
			0.54417	0.6486
			0.54472	0.6486
			0.545	0.6483
			0.54556	0.6479
			0.54611	0.6475
			0.54639	0.6491
			0.54694	0.6499
			0.54722	0.6505
			0.54778	0.6503
			0.54833	0.6492
			0.54861	0.6498
			0.54917	0.6504
			0.54944	0.6503
			0.55	0.6499
			0.55056	0.6504
			0.55083	0.6506
			0.55139	0.6504
			0.55167	0.6501
			0.55222	0.6501
			0.55278	0.6499
			0.55306	0.6497
			0.55361	0.6501
			0.55389	0.6497
			0.55444	0.651
			0.555	0.6532
			0.55528	0.6523
			0.55583	0.6526
			0.55611	0.6515
			0.55667	0.6508
			0.55722	0.6513
			0.5575	0.6503
			0.55806	0.6516
			0.55833	0.6513
			0.55889	0.6521
			0.55944	0.6563
			0.55972	0.6514
			0.56028	0.6501
			0.56056	0.6497
			0.56111	0.6484
			0.56167	0.65
			0.56194	0.6511
			0.5625	0.6502
			0.56278	0.6507
			0.56333	0.6506
			0.56389	0.6502
			0.56417	0.6491
			0.56472	0.6494
			0.565	0.6489
			0.56556	0.6489
			0.56611	0.6478
			0.56639	0.6475
			0.56694	0.6472
			0.56722	0.6467
			0.56778	0.6468
			0.56833	0.6465
			0.56861	0.6471
			0.56917	0.648
			0.56944	0.6492
			0.57	0.6491
			0.57056	0.6489
			0.57083	0.6516
			0.57139	0.6509
			0.57167	0.6517
			0.57222	0.6515
			0.57278	0.6517
			0.57306	0.6505
			0.57361	0.6511
			0.57389	0.6507
			0.57444	0.6501
			0.575	0.6509
			0.57528	0.6505
			0.57583	0.6502
			0.57611	0.651
			0.57667	0.6513
			0.57722	0.6508
			0.5775	0.6498
			0.57806	0.6507
			0.57833	0.6502
			0.57889	0.6506
			0.57944	0.6503
			0.57972	0.6481
			0.58028	0.6536
			0.58056	0.6507
			0.58111	0.6487
			0.58167	0.6513
			0.58194	0.6482
			0.5825	0.6477
			0.58278	0.6487
			0.58333	0.6491
			0.58389	0.6519
			0.58417	0.6527
			0.58472	0.6484
			0.585	0.6506
			0.58556	0.6488
			0.58611	0.6479
			0.58639	0.6475
			0.58694	0.6472
			0.58722	0.6476
			0.58778	0.6469
			0.58833	0.6472
			0.58861	0.6474
			0.58917	0.6474
			0.58944	0.6476
			0.59	0.6481
			0.59056	0.6482
			0.59083	0.648
			0.59139	0.648
			0.59167	0.6481
			0.59222	0.6484
			0.59278	0.6488
			0.59306	0.6476
			0.59361	0.6476
			0.59389	0.647
			0.59444	0.6469
			0.595	0.6472
			0.59528	0.6465
			0.59583	0.6467
			0.59611	0.6471
			0.59667	0.6473
			0.59722	0.6473
			0.5975	0.6475
			0.59806	0.6477
			0.59833	0.6469
			0.59889	0.6474
			0.59944	0.6476
			0.59972	0.6467
			0.60028	0.6472
			0.60056	0.6466
			0.60111	0.6465
			0.60167	0.6464
			0.60194	0.6467
			0.6025	0.6468
			0.60278	0.6471
			0.60333	0.6471
			0.60389	0.6476
			0.60417	0.6478
			0.60472	0.6476
			0.605	0.6478
			0.60556	0.6477
			0.60611	0.6479
			0.60639	0.6473
			0.60694	0.6476
			0.60722	0.6471
			0.60778	0.6469
			0.60833	0.6468
			0.60861	0.6471
			0.60917	0.647
			0.60944	0.6475
			0.61	0.6475
			0.61056	0.6474
			0.61083	0.6476
			0.61139	0.6483
			0.61167	0.6478
			0.61222	0.6479
			0.61278	0.6476
			0.61306	0.648
			0.61361	0.6504
			0.61389	0.6492
			0.61444	0.6496
			0.615	0.6497
			0.61528	0.6497
			0.61583	0.6503
			0.61611	0.6506
			0.61667	0.6503
			0.61722	0.65
			0.6175	0.6494
			0.61806	0.6491
			0.61833	0.6495
			0.61889	0.65
			0.61944	0.6497
			0.61972	0.6496
			0.62028	0.6493
			0.62056	0.649
			0.62111	0.6493
			0.62167	0.6486
			0.62194	0.6482
			0.6225	0.6493
			0.62278	0.6491
			0.62333	0.649
			0.62389	0.6484
			0.62417	0.6488
			0.62472	0.6487
			0.625	0.6488
			0.62556	0.6498
			0.62611	0.6486
			0.62639	0.648
			0.62694	0.6484
			0.62722	0.648
			0.62778	0.6483
			0.62833	0.6478
			0.62861	0.6481
			0.62917	0.6481
			0.62944	0.6487
			0.63	0.6497
			0.63056	0.6505
			0.63083	0.6516
			0.63139	0.653
			0.63167	0.652
			0.63222	0.6524
			0.63278	0.6525
			0.63306	0.6527
			0.63361	0.654
			0.63389	0.6543
			0.63444	0.6545
			0.635	0.647
			0.63528	0.6481
			0.63583	0.6477
			0.63611	0.6462
			0.63667	0.6455
			0.63722	0.6499
			0.6375	0.6488
			0.63806	0.6461
			0.63833	0.6492
			0.63889	0.6455
			0.63944	0.6456
			0.63972	0.6455
			0.64028	0.6453
			0.64056	0.6453
			0.64111	0.6453
			0.64167	0.6453
			0.64194	0.645
			0.6425	0.6449
			0.64278	0.6448
			0.64333	0.6453
			0.64389	0.646
			0.64417	0.6451
			0.64472	0.6451
			0.645	0.6453
			0.64556	0.646
			0.64611	0.6459
			0.64639	0.6464
			0.64694	0.6464
			0.64722	0.6462
			0.64778	0.6463
			0.64833	0.6464
			0.64861	0.6459
			0.64917	0.6453
			0.64944	0.6455
			0.65	0.6455
			0.65056	0.6454
			0.65083	0.6456
			0.65139	0.6461
			0.65167	0.6466
			0.65222	0.648
			0.65278	0.6478
			0.65306	0.6479
			0.65361	0.6499
			0.65389	0.6506
			0.65444	0.6505
			0.655	0.6493
			0.65528	0.6503
			0.65583	0.6507
			0.65611	0.6509
			0.65667	0.649
			0.65722	0.6487
			0.6575	0.6474
			0.65806	0.6472
			0.65833	0.6472
			0.65889	0.6462
			0.65944	0.6467
			0.65972	0.6467
			0.66028	0.6468
			0.66056	0.6465
			0.66111	0.6471
			0.66167	0.647
			0.66194	0.6462
			0.6625	0.6467
			0.66278	0.646
			0.66333	0.6457
			0.66389	0.646
			0.66417	0.6461
			0.66472	0.6464
			0.665	0.6461
			0.66556	0.6466
			0.66611	0.6473
			0.66639	0.6469
			0.66694	0.6469
			0.66722	0.6469
			0.66778	0.6464
			0.66833	0.6466
			0.66861	0.6489
			0.66917	0.6477
			0.66944	0.6472
			0.67	0.6472
			0.67056	0.6472
			0.67083	0.6481
			0.67139	0.6498
			0.67167	0.6499
			0.67222	0.6501
			0.67278	0.6499
			0.67306	0.6494
			0.67361	0.6495
			0.67389	0.6507
			0.67444	0.6518
			0.675	0.6515
			0.67528	0.6498
			0.67583	0.6488
			0.67611	0.6484
			0.67667	0.6477
			0.67722	0.6466
			0.6775	0.6471
			0.67806	0.6483
			0.67833	0.6492
			0.67889	0.6491
			0.67944	0.6495
			0.67972	0.6502
			0.68028	0.65
			0.68056	0.6496
			0.68111	0.6496
			0.68167	0.6482
			0.68194	0.6475
			0.6825	0.6471
			0.68278	0.6469
			0.68333	0.6464
			0.68389	0.6463
			0.68417	0.6466
			0.68472	0.6464
			0.685	0.6464
			0.68556	0.647
			0.68611	0.6473
			0.68639	0.6476
			0.68694	0.6493
			0.68722	0.6511
			0.68778	0.6508
			0.68833	0.6508
			0.68861	0.6495
			0.68917	0.6483
			0.68944	0.6484
			0.69	0.6471
			0.69056	0.647
			0.69083	0.6468
			0.69139	0.6498
			0.69167	0.6507
			0.69222	0.6462
			0.69278	0.6472
			0.69306	0.6453
			0.69361	0.6448
			0.69389	0.6444
			0.69444	0.6443
			0.695	0.6444
			0.69528	0.6446
			0.69583	0.6445
			0.69611	0.6444
			0.69667	0.6443
			0.69722	0.6439
			0.6975	0.6436
			0.69806	0.6452
			0.69833	0.6455
			0.69889	0.6459
			0.69944	0.6467
			0.69972	0.6464
			0.70028	0.6464
			0.70056	0.6459
			0.70111	0.6454
			0.70167	0.6458
			0.70194	0.6456
			0.7025	0.6455
			0.70278	0.6448
			0.70333	0.6441
			0.70389	0.6447
			0.70417	0.644
			0.70472	0.6452
			0.705	0.6459
			0.70556	0.6457
			0.70611	0.6464
			0.70639	0.6452
			0.70694	0.6456
			0.70722	0.6463
			0.70778	0.6544
			0.70833	0.6547
			0.70861	0.651
			0.70917	0.6528
			0.70944	0.6497
			0.71	0.6492
			0.71056	0.6492
			0.71083	0.6488
			0.71139	0.6484
			0.71167	0.6482
			0.71222	0.6479
			0.71278	0.6486
			0.71306	0.6487
			0.71361	0.6486
			0.71389	0.6513
			0.71444	0.6515
			0.715	0.6508
			0.71528	0.651
			0.71583	0.6506
			0.71611	0.6501
			0.71667	0.6495
			0.71722	0.6499
			0.7175	0.6494
			0.71806	0.6483
			0.71833	0.6487
			0.71889	0.6485
			0.71944	0.649
			0.71972	0.6493
			0.72028	0.6497
			0.72056	0.6501
			0.72111	0.6502
			0.72167	0.6505
			0.72194	0.65
			0.7225	0.6503
			0.72278	0.6498
			0.72333	0.6507
			0.72389	0.6503
			0.72417	0.6493
			0.72472	0.6497
			0.725	0.6494
			0.72556	0.649
			0.72611	0.6487
			0.72639	0.6491
			0.72694	0.6491
			0.72722	0.6497
			0.72778	0.6499
			0.72833	0.6491
			0.72861	0.6493
			0.72917	0.6496
			0.72944	0.6519
			0.73	0.653
			0.73056	0.6497
			0.73083	0.6508
			0.73139	0.6499
			0.73167	0.6479
			0.73222	0.648
			0.73278	0.6476
			0.73306	0.6475
			0.73361	0.6481
			0.73389	0.648
			0.73444	0.648
			0.735	0.6486
			0.73528	0.649
			0.73583	0.6489
			0.73611	0.6488
			0.73667	0.6491
			0.73722	0.6489
			0.7375	0.6489
			0.73806	0.6498
			0.73833	0.6495
			0.73889	0.6499
			0.73944	0.6495
			0.73972	0.6493
			0.74028	0.6499
			0.74056	0.6488
			0.74111	0.6494
			0.74167	0.6503
			0.74194	0.6513
			0.7425	0.651
			0.74278	0.6516
			0.74333	0.6513
			0.74389	0.6494
			0.74417	0.6495
			0.74472	0.6485
			0.745	0.6482
			0.74556	0.6484
			0.74611	0.6484
			0.74639	0.6481
			0.74694	0.6486
			0.74722	0.6486
			0.74778	0.6486
			0.74833	0.6492
			0.74861	0.6492
			0.74917	0.6497
			0.74944	0.6497
			0.75	0.6486
			0.75056	0.6488
			0.75083	0.653
			0.75139	0.6529
			0.75167	0.6537
			0.75222	0.6532
			0.75278	0.6527
			0.75306	0.653
			0.75361	0.6532
			0.75389	0.6535
			0.75444	0.6528
			0.755	0.6531
			0.75528	0.653
			0.75583	0.6528
			0.75611	0.6529
			0.75667	0.6532
			0.75722	0.653
			0.7575	0.6534
			0.75806	0.6528
			0.75833	0.6529
			0.75889	0.6525
			0.75944	0.6527
			0.75972	0.6526
			0.76028	0.6523
			0.76056	0.6526
			0.76111	0.6529
			0.76167	0.653
			0.76194	0.6531
			0.7625	0.6538
			0.76278	0.6538
			0.76333	0.6541
			0.76389	0.6555
			0.76417	0.6559
			0.76472	0.6555
			0.76528	0.6547
			0.76556	0.6549
			0.76611	0.6535
			0.76639	0.6557
			0.76694	0.6561
			0.7675	0.6562
			0.76778	0.6559
			0.76833	0.6547
			0.76861	0.6543
			0.76917	0.6545
			0.76972	0.6544
			0.77	0.6542
			0.77056	0.6531
			0.77083	0.6557
			0.77139	0.6554
			0.77194	0.6558
			0.77222	0.6552
			0.77278	0.6549
			0.77306	0.6548
			0.77361	0.657
			0.77417	0.6569
			0.77444	0.6582
			0.775	0.6582
			0.77528	0.6583
			0.77583	0.6604
			0.77639	0.662
			0.77667	0.6616
			0.77722	0.6589
			0.7775	0.6583
			0.77806	0.6591
			0.77861	0.658
			0.77889	0.6568
			0.77944	0.6557
			0.77972	0.6552
			0.78028	0.6546
			0.78083	0.654
			0.78111	0.6544
			0.78167	0.6546
			0.78194	0.6564
			0.7825	0.6568
			0.78306	0.6577
			0.78333	0.6598
			0.78389	0.6583
			0.78417	0.6549
			0.78472	0.6566
			0.78528	0.6543
			0.78556	0.6539
			0.78611	0.6534
			0.78639	0.6555
			0.78694	0.6566
			0.7875	0.6569
			0.78778	0.6555
			0.78833	0.6564
			0.78861	0.6574
			0.78917	0.6562
			0.78972	0.6546
			0.79	0.6545
			0.79056	0.654
			0.79083	0.6539
			0.79139	0.6543
			0.79194	0.6544
			0.79222	0.6538
			0.79278	0.6533
			0.79306	0.6549
			0.79361	0.6549
			0.79417	0.6552
			0.79444	0.6546
			0.795	0.6542
			0.79528	0.654
			0.79583	0.6547
			0.79639	0.6535
			0.79667	0.6532
			0.79722	0.6533
			0.7975	0.6532
			0.79806	0.6534
			0.79861	0.6539
			0.79889	0.6536
			0.79944	0.6533
			0.79972	0.653
			0.80028	0.653
			0.80083	0.6526
			0.80111	0.6523
			0.80167	0.6528
			0.80194	0.6525
			0.8025	0.6532
			0.80306	0.6529
			0.80333	0.6551
			0.80389	0.6559
			0.80417	0.656
			0.80472	0.6562
			0.80528	0.6553
			0.80556	0.6552
			0.80611	0.6544
			0.80639	0.6539
			0.80694	0.6536
			0.8075	0.6537
			0.80778	0.6533
			0.80833	0.6538
			0.80861	0.6534
			0.80917	0.6535
			0.80972	0.6536
			0.81	0.6543
			0.81056	0.6547
			0.81083	0.6545
			0.81139	0.6541
			0.81194	0.6552
			0.81222	0.6556
			0.81278	0.6559
			0.81306	0.656
			0.81361	0.6558
			0.81417	0.6582
			0.81444	0.6563
			0.815	0.6558
			0.81528	0.6555
			0.81583	0.6549
			0.81639	0.6553
			0.81667	0.6559
			0.81722	0.6584
			0.8175	0.6568
			0.81806	0.6567
			0.81861	0.6573
			0.81889	0.6565
			0.81944	0.6537
			0.81972	0.6589
			0.82028	0.656
			0.82083	0.6538
			0.82111	0.655
			0.82167	0.6534
			0.82194	0.653
			0.8225	0.6532
			0.82306	0.6535
			0.82333	0.6533
			0.82389	0.6532
			0.82417	0.6532
			0.82472	0.6536
			0.82528	0.6538
			0.82556	0.6534
			0.82611	0.6533
			0.82639	0.6534
			0.82694	0.6534
			0.8275	0.6536
			0.82778	0.6534
			0.82833	0.6531
			0.82861	0.6534
			0.82917	0.6536
			0.82972	0.6538
			0.83	0.6537
			0.83056	0.6541
			0.83083	0.6539
			0.83139	0.6541
			0.83194	0.6543
			0.83222	0.6546
			0.83278	0.6544
			0.83306	0.6547
			0.83361	0.655
			0.83417	0.6552
			0.83444	0.6547
			0.835	0.655
			0.83528	0.656
			0.83583	0.656
			0.83639	0.6553
			0.83667	0.6551
			0.83722	0.655
			0.8375	0.6543
			0.83806	0.6551
			0.83861	0.6545
			0.83889	0.6543
			0.83944	0.6539
			0.83972	0.6545
			0.84028	0.6541
			0.84083	0.6536
			0.84111	0.6536
			0.84167	0.6535
			0.84194	0.6539
			0.8425	0.6544
			0.84306	0.6546
			0.84333	0.6554
			0.84389	0.6558
			0.84417	0.6558
			0.84472	0.656
			0.84528	0.6569
			0.84556	0.6563
			0.84611	0.6561
			0.84639	0.6547
			0.84694	0.6541
			0.8475	0.6542
			0.84778	0.654
			0.84833	0.6537
			0.84861	0.6538
			0.84917	0.6537
			0.84972	0.6539
			0.85	0.6535
			0.85056	0.6552
			0.85083	0.657
			0.85139	0.6561
			0.85194	0.655
			0.85222	0.6556
			0.85278	0.6554
			0.85306	0.6551
			0.85361	0.6552
			0.85417	0.6549
			0.85444	0.6545
			0.855	0.6546
			0.85528	0.6539
			0.85583	0.6536
			0.85639	0.6543
			0.85667	0.6546
			0.85722	0.654
			0.8575	0.6562
			0.85806	0.6577
			0.85861	0.6556
			0.85889	0.6552
			0.85944	0.6621
			0.85972	0.6535
			0.86028	0.6517
			0.86083	0.6527
			0.86111	0.6498
			0.86167	0.6496
			0.86194	0.6496
			0.8625	0.6494
			0.86306	0.6494
			0.86333	0.649
			0.86389	0.6491
			0.86417	0.6491
			0.86472	0.6497
			0.86528	0.6497
			0.86556	0.6497
			0.86611	0.6498
			0.86639	0.6499
			0.86694	0.65
			0.8675	0.6503
			0.86778	0.6499
			0.86833	0.6502
			0.86861	0.6505
			0.86917	0.652
			0.86972	0.6518
			0.87	0.6517
			0.87056	0.6527
			0.87083	0.6545
			0.87139	0.6543
			0.87194	0.6534
			0.87222	0.6532
			0.87278	0.6535
			0.87306	0.6543
			0.87361	0.6539
			0.87417	0.654
			0.87444	0.653
			0.875	0.6536
			0.87528	0.6544
			0.87583	0.6536
			0.87639	0.652
			0.87667	0.6507
			0.87722	0.6511
			0.8775	0.6507
			0.87806	0.6501
			0.87861	0.6507
			0.87889	0.6509
			0.87944	0.6511
			0.87972	0.6516
			0.88028	0.6508
			0.88083	0.6512
			0.88111	0.651
			0.88167	0.6505
			0.88194	0.6507
			0.8825	0.6503
			0.88306	0.6501
			0.88333	0.6499
			0.88389	0.6499
			0.88417	0.6494
			0.88472	0.6495
			0.88528	0.651
			0.88556	0.6511
			0.88611	0.6517
			0.88639	0.6522
			0.88694	0.6517
			0.8875	0.6522
			0.88778	0.6516
[truncated: 43,954 more rows]
