# Supplementary material for: Dithiine-linked metalphthalocyanine framework with undulated layers for highly efficient and stable H2O2 electroproduction
Source: Nat Commun. 2024 Jan 23;15:678. doi: 10.1038/s41467-024-44899-8 (PMC10805717; doi:10.1038/s41467-024-44899-8)
Supplement: Supplementary file 3 — Source data [file 41467_2024_44899_MOESM3_ESM.zip › source data/Supplementary Figures and Tables.xlsx]

## Sheet: S. Fig. 1
Supplementary Fig. 1
		Intensity (a.u.)
	Wavenumber (cm-1)	CoPc-O-COF	THB	CoPcF16
	3992.5	0.86982	0.33548	-0.14942
	3990.6	0.86987	0.33578	-0.14905
	3988.7	0.86999	0.33609	-0.14862
	3986.7	0.87026	0.33632	-0.1483
	3984.8	0.87044	0.33635	-0.14813
	3982.9	0.8702	0.33605	-0.1482
	3980.9	0.86966	0.33564	-0.14851
	3979	0.86939	0.33546	-0.14857
	3977.1	0.86954	0.33543	-0.14837
	3975.1	0.86958	0.33524	-0.14831
	3973.2	0.86939	0.33498	-0.14855
	3971.3	0.86922	0.33488	-0.14893
	3969.4	0.86907	0.33485	-0.1493
	3967.4	0.86907	0.33485	-0.14946
	3965.5	0.86951	0.33503	-0.14926
	3963.6	0.87002	0.33513	-0.149
	3961.6	0.86961	0.33473	-0.14927
	3959.7	0.86879	0.33418	-0.14978
	3957.8	0.86856	0.33402	-0.14995
	3955.9	0.86888	0.33413	-0.14975
	3953.9	0.86988	0.33455	-0.1492
	3952	0.87135	0.33509	-0.14839
	3950.1	0.87168	0.33501	-0.1481
	3948.1	0.87026	0.33415	-0.14874
	3946.2	0.86975	0.33392	-0.14909
	3944.3	0.87047	0.33421	-0.14878
	3942.4	0.86949	0.33346	-0.14946
	3940.4	0.86795	0.33263	-0.15079
	3938.5	0.86823	0.33296	-0.15115
	3936.6	0.86984	0.33395	-0.15047
	3934.6	0.87179	0.33488	-0.14912
	3932.7	0.87183	0.33449	-0.14846
	3930.8	0.86943	0.33283	-0.14951
	3928.9	0.86841	0.3323	-0.15046
	3926.9	0.86988	0.33312	-0.14999
	3925	0.8705	0.3332	-0.14971
	3923.1	0.86985	0.33271	-0.15026
	3921.1	0.87074	0.33328	-0.14999
	3919.2	0.87171	0.33376	-0.14923
	3917.3	0.86976	0.33245	-0.15011
	3915.4	0.86684	0.33084	-0.15217
	3913.4	0.86619	0.33074	-0.15313
	3911.5	0.86697	0.33137	-0.15292
	3909.6	0.86871	0.33236	-0.15191
	3907.6	0.87315	0.33463	-0.14911
	3905.7	0.87794	0.33673	-0.14552
	3903.8	0.87809	0.33607	-0.14449
	3901.9	0.87449	0.33363	-0.14634
	3899.9	0.86978	0.33117	-0.14939
	3898	0.86579	0.32953	-0.15245
	3896.1	0.86675	0.33064	-0.15278
	3894.1	0.87155	0.33341	-0.1503
	3892.2	0.87242	0.33352	-0.1494
	3890.3	0.8691	0.33163	-0.15132
	3888.4	0.87074	0.33283	-0.15079
	3886.4	0.87362	0.33426	-0.1488
	3884.5	0.87213	0.333	-0.14912
	3882.6	0.87209	0.33288	-0.14911
	3880.6	0.87045	0.33204	-0.15
	3878.7	0.86657	0.33027	-0.15284
	3876.8	0.86889	0.33179	-0.15238
	3874.9	0.87363	0.3341	-0.14952
	3872.9	0.87636	0.33519	-0.14718
	3871	0.87627	0.33472	-0.14652
	3869.1	0.8718	0.33208	-0.14912
	3867.1	0.87065	0.33183	-0.15042
	3865.2	0.87239	0.333	-0.14927
	3863.3	0.86936	0.33128	-0.1505
	3861.4	0.86589	0.32964	-0.15308
	3859.4	0.86837	0.33134	-0.15272
	3857.5	0.87684	0.33603	-0.14831
	3855.6	0.88579	0.34021	-0.14222
	3853.6	0.87954	0.33529	-0.1436
	3851.7	0.86342	0.32653	-0.15301
	3849.8	0.86033	0.32618	-0.15689
	3847.9	0.86483	0.32958	-0.15574
	3845.9	0.86999	0.3326	-0.153
	3844	0.87342	0.33424	-0.15044
	3842.1	0.87597	0.33528	-0.14815
	3840.1	0.87809	0.33594	-0.14606
	3838.2	0.87527	0.33393	-0.14711
	3836.3	0.86958	0.33089	-0.15074
	3834.4	0.86763	0.33023	-0.15268
	3832.4	0.8669	0.3301	-0.15372
	3830.5	0.86585	0.3298	-0.1549
	3828.6	0.86676	0.33049	-0.15479
	3826.6	0.86847	0.33138	-0.15394
	3824.7	0.87239	0.33334	-0.15167
	3822.8	0.87765	0.33558	-0.14795
	3820.9	0.87491	0.33318	-0.14854
	3818.9	0.87039	0.33071	-0.15148
	3817	0.86931	0.3303	-0.15268
	3815.1	0.86358	0.32737	-0.1564
	3813.1	0.86016	0.32622	-0.1594
	3811.2	0.86402	0.32893	-0.15802
	3809.3	0.86976	0.33191	-0.15463
	3807.3	0.87065	0.33159	-0.15334
	3805.4	0.86994	0.33076	-0.15343
	3803.5	0.8739	0.33265	-0.15098
	3801.6	0.87269	0.33137	-0.15106
	3799.6	0.86651	0.32808	-0.15487
	3797.7	0.8651	0.32798	-0.15644
	3795.8	0.86321	0.32754	-0.158
	3793.8	0.86079	0.32693	-0.15997
	3791.9	0.86123	0.32778	-0.16028
	3790	0.86252	0.32865	-0.15985
	3788.1	0.86397	0.32928	-0.159
	3786.1	0.86496	0.32955	-0.15811
	3784.2	0.86466	0.32933	-0.1581
	3782.3	0.86564	0.32999	-0.15767
	3780.3	0.8663	0.33025	-0.15718
	3778.4	0.86288	0.32831	-0.15907
	3776.5	0.86004	0.32713	-0.16121
	3774.6	0.8618	0.32843	-0.16076
	3772.6	0.86609	0.33064	-0.15828
	3770.7	0.86787	0.3311	-0.15655
	3768.8	0.86559	0.32955	-0.15726
	3766.8	0.86375	0.32856	-0.15839
	3764.9	0.86285	0.32817	-0.15941
	3763	0.86412	0.32904	-0.15923
	3761.1	0.86762	0.33086	-0.15708
	3759.1	0.86754	0.33058	-0.15644
	3757.2	0.86589	0.32994	-0.15737
	3755.3	0.8699	0.33258	-0.15538
	3753.3	0.87747	0.33651	-0.15043
	3751.4	0.87819	0.33588	-0.14843
	3749.5	0.87114	0.33162	-0.15194
	3747.6	0.8717	0.3325	-0.15228
	3745.6	0.87408	0.3339	-0.15067
	3743.7	0.86648	0.32943	-0.15448
	3741.8	0.86354	0.32838	-0.15702
	3739.8	0.87167	0.33346	-0.15317
	3737.9	0.88133	0.33844	-0.14701
	3736	0.8835	0.33848	-0.14405
	3734.1	0.87629	0.33392	-0.14744
	3732.1	0.8688	0.3302	-0.15262
	3730.2	0.86813	0.33034	-0.15404
	3728.3	0.87227	0.33277	-0.15179
	3726.3	0.87483	0.33408	-0.14972
	3724.4	0.87339	0.33337	-0.14998
	3722.5	0.87045	0.33219	-0.15158
	3720.6	0.86685	0.33094	-0.154
	3718.6	0.86402	0.33032	-0.15631
	3716.7	0.86483	0.33155	-0.15644
	3714.8	0.87041	0.33473	-0.15307
	3712.8	0.87567	0.33663	-0.14856
	3710.9	0.87216	0.33347	-0.14885
	3709	0.8654	0.32981	-0.1526
	3707.1	0.86415	0.32991	-0.15395
	3705.1	0.86751	0.33223	-0.15221
	3703.2	0.86987	0.33346	-0.15032
	3701.3	0.86699	0.33177	-0.15146
	3699.3	0.86408	0.33053	-0.15332
	3697.4	0.86477	0.33137	-0.15324
	3695.5	0.86736	0.33302	-0.15178
	3693.6	0.87192	0.33549	-0.14874
	3691.6	0.8766	0.33769	-0.14519
	3689.7	0.87327	0.33547	-0.14612
	3687.8	0.86259	0.33	-0.15203
	3685.8	0.85772	0.32824	-0.15536
	3683.9	0.85938	0.32984	-0.15492
	3682	0.86288	0.33196	-0.15292
	3680.1	0.8676	0.33441	-0.14977
	3678.1	0.87402	0.33748	-0.14513
	3676.2	0.87396	0.33648	-0.14345
	3674.3	0.86585	0.33167	-0.14758
	3672.3	0.8652	0.3318	-0.14854
	3670.4	0.8649	0.33179	-0.14842
	3668.5	0.85712	0.32779	-0.15293
	3666.6	0.85365	0.32655	-0.15604
	3664.6	0.85556	0.32791	-0.15599
	3662.7	0.85761	0.32893	-0.1556
	3660.8	0.8598	0.32998	-0.15474
	3658.8	0.86298	0.33142	-0.1528
	3656.9	0.86324	0.33088	-0.152
	3655	0.86202	0.32966	-0.15248
	3653	0.86808	0.33255	-0.14922
	3651.1	0.87707	0.3363	-0.14317
	3649.2	0.87366	0.33315	-0.14339
	3647.3	0.86103	0.32642	-0.15082
	3645.3	0.85598	0.32505	-0.15536
	3643.4	0.8574	0.32698	-0.15582
	3641.5	0.85941	0.32864	-0.15509
	3639.5	0.86028	0.32942	-0.15448
	3637.6	0.86157	0.33033	-0.15347
	3635.7	0.86378	0.33147	-0.15192
	3633.8	0.86702	0.333	-0.14984
	3631.8	0.87275	0.33586	-0.14614
	3629.9	0.87491	0.33618	-0.14341
	3628	0.86549	0.33023	-0.14758
	3626	0.85928	0.32758	-0.15203
	3624.1	0.86237	0.33039	-0.15143
	3622.2	0.86787	0.33393	-0.14845
	3620.3	0.86958	0.33468	-0.14675
	3618.3	0.86525	0.332	-0.1487
	3616.4	0.86252	0.3308	-0.15055
	3614.5	0.86301	0.33153	-0.15044
	3612.5	0.86243	0.33151	-0.15059
	3610.6	0.86204	0.3314	-0.15048
	3608.7	0.86124	0.33066	-0.15034
	3606.8	0.85859	0.32905	-0.15162
	3604.8	0.85832	0.32919	-0.15206
	3602.9	0.86103	0.33077	-0.1505
	3601	0.86264	0.33137	-0.14917
	3599	0.86238	0.33108	-0.14899
	3597.1	0.86225	0.33094	-0.14869
	3595.2	0.86111	0.33013	-0.14881
	3593.3	0.85904	0.32905	-0.1498
	3591.3	0.86022	0.33003	-0.14912
	3589.4	0.86336	0.33162	-0.1466
	3587.5	0.86097	0.32965	-0.14687
	3585.5	0.85499	0.32624	-0.15048
	3583.6	0.85314	0.32553	-0.15244
	3581.7	0.8537	0.32589	-0.15242
	3579.8	0.85361	0.32567	-0.15218
	3577.8	0.85305	0.32513	-0.15208
	3575.9	0.85251	0.32459	-0.15196
	3574	0.85217	0.32424	-0.1518
	3572	0.85388	0.32508	-0.15059
	3570.1	0.85844	0.3272	-0.14741
	3568.2	0.86076	0.32739	-0.14484
	3566.3	0.85593	0.32367	-0.14672
	3564.3	0.85104	0.32093	-0.14999
	3562.4	0.85041	0.32084	-0.1511
	3560.5	0.85047	0.32064	-0.1514
	3558.5	0.84998	0.31983	-0.15172
	3556.6	0.85046	0.31955	-0.15134
	3554.7	0.85166	0.31964	-0.15032
	3552.8	0.8516	0.31894	-0.14989
	3550.8	0.85071	0.31798	-0.15014
	3548.9	0.85152	0.31804	-0.14957
	3547	0.85238	0.31785	-0.14881
	3545	0.8505	0.316	-0.14966
	3543.1	0.84776	0.3139	-0.15126
	3541.2	0.84669	0.31275	-0.15193
	3539.3	0.84719	0.31221	-0.15158
	3537.3	0.8475	0.31128	-0.15119
	3535.4	0.84662	0.3096	-0.15148
	3533.5	0.846	0.30816	-0.15173
	3531.5	0.84663	0.3074	-0.15124
	3529.6	0.84707	0.30643	-0.15062
	3527.7	0.84654	0.30488	-0.15056
	3525.8	0.84603	0.30337	-0.15071
	3523.8	0.8453	0.30165	-0.15104
	3521.9	0.84389	0.29947	-0.15173
	3520	0.84288	0.29753	-0.15227
	3518	0.84258	0.29588	-0.15252
	3516.1	0.84267	0.29423	-0.15257
	3514.2	0.8433	0.29264	-0.15218
	3512.3	0.84401	0.29084	-0.1515
	3510.3	0.84369	0.28833	-0.15136
	3508.4	0.84264	0.2855	-0.15184
	3506.5	0.84288	0.28342	-0.15169
	3504.5	0.84399	0.28145	-0.15089
	3502.6	0.8435	0.27828	-0.15096
	3500.7	0.84231	0.27466	-0.15167
	3498.7	0.8424	0.27152	-0.15179
	3496.8	0.84267	0.26817	-0.15169
	3494.9	0.84216	0.26418	-0.15198
	3493	0.84168	0.26014	-0.15226
	3491	0.84186	0.25633	-0.15209
	3489.1	0.84224	0.25243	-0.15176
	3487.2	0.84231	0.24822	-0.15173
	3485.2	0.84242	0.24406	-0.1517
	3483.3	0.84264	0.23999	-0.15148
	3481.4	0.84234	0.23554	-0.15154
	3479.5	0.84165	0.23092	-0.15199
	3477.5	0.84126	0.22663	-0.15228
	3475.6	0.8409	0.22252	-0.15245
	3473.7	0.84036	0.21843	-0.15275
	3471.7	0.84023	0.21472	-0.15296
	3469.8	0.84062	0.21145	-0.15288
	3467.9	0.84078	0.20827	-0.15274
	3466	0.84042	0.20495	-0.15276
	3464	0.83994	0.2016	-0.15254
	3462.1	0.83954	0.1982	-0.15228
	3460.2	0.839	0.1946	-0.15217
	3458.2	0.83828	0.19078	-0.15205
	3456.3	0.83759	0.18668	-0.15187
	3454.4	0.83723	0.18216	-0.1516
	3452.5	0.83739	0.17727	-0.15112
	3450.5	0.83823	0.17218	-0.15023
	3448.6	0.83904	0.16653	-0.14928
	3446.7	0.83874	0.15994	-0.14906
	3444.7	0.83793	0.15308	-0.14927
	3442.8	0.83739	0.14626	-0.1493
	3440.9	0.83697	0.13913	-0.14929
	3439	0.83696	0.13173	-0.14922
	3437	0.83735	0.12394	-0.14893
	3435.1	0.83766	0.11548	-0.14861
	3433.2	0.83786	0.10612	-0.14833
	3431.2	0.83811	0.09568	-0.14801
	3429.3	0.83822	0.08405	-0.14783
	3427.4	0.83793	0.07105	-0.148
	3425.5	0.83771	0.05672	-0.14816
	3423.5	0.83813	0.04118	-0.14786
	3421.6	0.83861	0.02423	-0.14749
	3419.7	0.83844	0.00593	-0.14758
	3417.7	0.83829	-0.01266	-0.14779
	3415.8	0.83865	-0.03064	-0.14786
	3413.9	0.83897	-0.04743	-0.14803
	3412	0.83888	-0.06197	-0.1483
	3410	0.83864	-0.07307	-0.1484
	3408.1	0.83843	-0.07977	-0.1485
	3406.2	0.8384	-0.08157	-0.14875
	3404.2	0.83858	-0.07828	-0.14912
	3402.3	0.83882	-0.07048	-0.14951
	3400.4	0.83891	-0.05951	-0.14983
	3398.5	0.8388	-0.04687	-0.15011
	3396.5	0.83862	-0.03382	-0.1504
	3394.6	0.83859	-0.02133	-0.15066
	3392.7	0.83841	-0.01003	-0.15102
	3390.7	0.83787	-0.000175	-0.1515
	3388.8	0.83753	0.00834	-0.15181
	3386.9	0.83768	0.01568	-0.15197
	3385	0.83787	0.02193	-0.15233
	3383	0.83811	0.02729	-0.15282
	3381.1	0.83849	0.032	-0.15324
	3379.2	0.83868	0.03621	-0.1537
	3377.2	0.83862	0.04003	-0.15427
	3375.3	0.83865	0.04356	-0.15484
	3373.4	0.83897	0.04682	-0.15521
	3371.5	0.83963	0.04975	-0.1553
	3369.5	0.84039	0.0522	-0.1553
	3367.6	0.84083	0.05405	-0.15563
	3365.7	0.84072	0.05529	-0.15641
	3363.7	0.84047	0.0561	-0.15732
	3361.8	0.84035	0.05663	-0.15809
	3359.9	0.84017	0.05683	-0.15884
	3358	0.83994	0.05677	-0.15955
	3356	0.8399	0.05665	-0.16013
	3354.1	0.84017	0.05673	-0.16054
	3352.2	0.84065	0.05714	-0.16076
	3350.2	0.84102	0.05773	-0.161
	3348.3	0.8411	0.05838	-0.16151
	3346.4	0.8411	0.05925	-0.16216
	3344.4	0.84132	0.06058	-0.16264
	3342.5	0.84161	0.06221	-0.16295
	3340.6	0.84186	0.06383	-0.16315
	3338.7	0.84207	0.06531	-0.16333
	3336.7	0.84215	0.06658	-0.16358
	3334.8	0.84212	0.06767	-0.16391
	3332.9	0.8421	0.06865	-0.16418
	3330.9	0.84212	0.06954	-0.16435
	3329	0.84224	0.07014	-0.16451
	3327.1	0.84242	0.07038	-0.16477
	3325.2	0.84248	0.07027	-0.16516
	3323.2	0.84249	0.06997	-0.16547
	3321.3	0.84267	0.06953	-0.16558
	3319.4	0.84299	0.0689	-0.16558
	3317.4	0.84327	0.06803	-0.16564
	3315.5	0.84356	0.06696	-0.16572
	3313.6	0.84384	0.06574	-0.16579
	3311.7	0.84416	0.06445	-0.16582
	3309.7	0.84446	0.06312	-0.16586
	3307.8	0.84458	0.06167	-0.16604
	3305.9	0.84462	0.06013	-0.16621
	3303.9	0.84468	0.05857	-0.16627
	3302	0.84476	0.05705	-0.16634
	3300.1	0.84504	0.05572	-0.16642
	3298.2	0.84546	0.05458	-0.16645
	3296.2	0.84579	0.0535	-0.16648
	3294.3	0.84597	0.05244	-0.16642
	3292.4	0.84593	0.05144	-0.16634
	3290.4	0.84575	0.05054	-0.16632
	3288.5	0.84557	0.04977	-0.16633
	3286.6	0.84558	0.04903	-0.16632
	3284.7	0.84578	0.04822	-0.16631
	3282.7	0.8459	0.0473	-0.16637
	3280.8	0.84588	0.04633	-0.16644
	3278.9	0.84603	0.04536	-0.16634
	3276.9	0.84642	0.04433	-0.16607
	3275	0.84678	0.04318	-0.16576
	3273.1	0.84705	0.04196	-0.16554
	3271.2	0.84719	0.04068	-0.1654
	3269.2	0.8472	0.03923	-0.16529
	3267.3	0.84719	0.03766	-0.16525
	3265.4	0.84719	0.03612	-0.16526
	3263.4	0.84719	0.03461	-0.16532
	3261.5	0.84723	0.03304	-0.16536
	3259.6	0.84735	0.03156	-0.16531
	3257.7	0.84758	0.03023	-0.16513
	3255.7	0.8478	0.02897	-0.16483
	3253.8	0.84783	0.02765	-0.16464
	3251.9	0.8478	0.02635	-0.16457
	3249.9	0.84809	0.02519	-0.1644
	3248	0.84855	0.02417	-0.16404
	3246.1	0.84876	0.02302	-0.16382
	3244.2	0.84867	0.02172	-0.16403
	3242.2	0.84875	0.02056	-0.16435
	3240.3	0.84911	0.0196	-0.16441
	3238.4	0.84957	0.01869	-0.1642
	3236.4	0.85022	0.01787	-0.16388
	3234.5	0.85089	0.01717	-0.16352
	3232.6	0.85122	0.01642	-0.16328
	3230.7	0.85109	0.01552	-0.16333
	3228.7	0.85086	0.01462	-0.16354
	3226.8	0.85079	0.01386	-0.16375
	3224.9	0.85085	0.01322	-0.16386
	3222.9	0.85107	0.01262	-0.1638
	3221	0.85143	0.01206	-0.16366
	3219.1	0.8517	0.01152	-0.16354
	3217.2	0.85193	0.01104	-0.16338
	3215.2	0.85215	0.01064	-0.16325
	3213.3	0.85223	0.01028	-0.1632
	3211.4	0.8523	0.01002	-0.16312
	3209.4	0.85253	0.01001	-0.16297
	3207.5	0.85266	0.01026	-0.16296
	3205.6	0.85263	0.01074	-0.16307
	3203.7	0.85271	0.01133	-0.16307
	3201.7	0.85307	0.01187	-0.1629
	3199.8	0.85344	0.01225	-0.16266
	3197.9	0.85356	0.01238	-0.16253
	3195.9	0.8535	0.01225	-0.16246
	3194	0.85355	0.01199	-0.16229
	3192.1	0.85377	0.01172	-0.16208
	3190.1	0.85398	0.01148	-0.16199
	3188.2	0.85421	0.01128	-0.16189
	3186.3	0.85452	0.01113	-0.16178
	3184.4	0.85475	0.01103	-0.16184
	3182.4	0.85484	0.01098	-0.16199
	3180.5	0.855	0.01107	-0.16195
	3178.6	0.85517	0.01133	-0.16169
	3176.6	0.85512	0.01172	-0.16138
	3174.7	0.8552	0.01221	-0.16106
	3172.8	0.8555	0.01278	-0.16074
	3170.9	0.85599	0.01347	-0.16056
	3168.9	0.85653	0.01431	-0.1606
	3167	0.85677	0.01535	-0.16073
	3165.1	0.85664	0.01653	-0.16088
	3163.1	0.85653	0.01778	-0.16091
	3161.2	0.85664	0.01909	-0.16063
	3159.3	0.85688	0.02051	-0.16013
	3157.4	0.85724	0.02199	-0.15959
	3155.4	0.85779	0.02353	-0.15911
	3153.5	0.85835	0.02509	-0.1588
	3151.6	0.85854	0.02658	-0.15876
	3149.6	0.85842	0.02802	-0.15899
	3147.7	0.85829	0.02953	-0.15922
	3145.8	0.8583	0.03118	-0.15924
	3143.9	0.85841	0.03296	-0.15904
	3141.9	0.85868	0.03488	-0.15863
	3140	0.85917	0.03684	-0.15808
	3138.1	0.85959	0.0387	-0.15757
	3136.1	0.85982	0.04055	-0.15724
	3134.2	0.85982	0.04252	-0.15714
	3132.3	0.85962	0.04463	-0.15726
	3130.4	0.85958	0.04688	-0.15731
	3128.4	0.85979	0.04928	-0.15714
	3126.5	0.8601	0.05186	-0.15691
	3124.6	0.8606	0.05471	-0.15661
	3122.6	0.86123	0.05777	-0.1562
	3120.7	0.86172	0.06091	-0.15583
	3118.8	0.86201	0.06408	-0.15553
	3116.9	0.86202	0.06714	-0.15529
	3114.9	0.86171	0.0699	-0.15523
	3113	0.86132	0.07227	-0.15535
	3111.1	0.86126	0.07432	-0.15545
	3109.1	0.86154	0.07594	-0.15539
	3107.2	0.86177	0.07701	-0.15522
	3105.3	0.86202	0.07778	-0.15499
	3103.4	0.86255	0.0786	-0.15461
	3101.4	0.86297	0.07954	-0.15419
	3099.5	0.86286	0.0806	-0.15392
	3097.6	0.86259	0.08189	-0.15379
	3095.6	0.86244	0.08354	-0.15376
	3093.7	0.86244	0.0856	-0.15377
	3091.8	0.86274	0.08797	-0.15367
	3089.9	0.86321	0.09034	-0.15346
	3087.9	0.86361	0.09247	-0.15334
	3086	0.86397	0.09432	-0.15326
	3084.1	0.86435	0.09588	-0.15307
	3082.1	0.86465	0.09733	-0.15274
	3080.2	0.86474	0.0992	-0.15245
	3078.3	0.86462	0.10218	-0.15233
	3076.4	0.86463	0.10634	-0.15228
	3074.4	0.86501	0.11108	-0.15222
	3072.5	0.86561	0.11567	-0.15216
	3070.6	0.86628	0.11987	-0.15214
	3068.6	0.867	0.12375	-0.1521
	3066.7	0.86745	0.12734	-0.15209
	3064.8	0.86748	0.13062	-0.15211
	3062.9	0.8675	0.13371	-0.15197
	3060.9	0.86784	0.13674	-0.1515
	3059	0.86849	0.1397	-0.15084
	3057.1	0.86919	0.14241	-0.15032
	3055.1	0.86981	0.14477	-0.15012
	3053.2	0.87026	0.14684	-0.15002
	3051.3	0.87036	0.14894	-0.14998
	3049.4	0.86994	0.15146	-0.14999
	3047.4	0.86925	0.15466	-0.14989
	3045.5	0.8687	0.15828	-0.14954
	3043.6	0.86835	0.16178	-0.149
	3041.6	0.86804	0.16483	-0.14848
	3039.7	0.86757	0.16748	-0.14802
	3037.8	0.86715	0.16997	-0.14766
	3035.8	0.86691	0.17233	-0.14746
	3033.9	0.86634	0.17437	-0.14749
	3032	0.86523	0.17605	-0.14776
	3030.1	0.86415	0.17762	-0.14806
	3028.1	0.86361	0.17938	-0.14815
	3026.2	0.8634	0.18143	-0.14801
	3024.3	0.86318	0.18358	-0.14783
	3022.3	0.86298	0.18579	-0.14778
	3020.4	0.863	0.1881	-0.1478
	3018.5	0.86309	0.19049	-0.14785
	3016.6	0.86306	0.1929	-0.14786
	3014.6	0.86297	0.19532	-0.14776
	3012.7	0.86265	0.19768	-0.14766
	3010.8	0.86199	0.19997	-0.14773
	3008.8	0.86129	0.20226	-0.1479
	3006.9	0.86079	0.20466	-0.14792
	3005	0.86039	0.20712	-0.14783
	3003.1	0.85998	0.2095	-0.14784
	3001.1	0.85965	0.21188	-0.14806
	2999.2	0.85944	0.21436	-0.14831
	2997.3	0.85922	0.21692	-0.14862
	2995.3	0.8589	0.21945	-0.14884
	2993.4	0.85865	0.22193	-0.14903
	2991.5	0.85845	0.22428	-0.1492
	2989.6	0.85821	0.22653	-0.1493
	2987.6	0.85788	0.22876	-0.14935
	2985.7	0.85764	0.23093	-0.1494
	2983.8	0.85769	0.23311	-0.14938
	2981.8	0.85785	0.23531	-0.14927
	2979.9	0.85775	0.23744	-0.14932
	2978	0.85742	0.2395	-0.14963
	2976.1	0.85722	0.24162	-0.14994
	2974.1	0.85715	0.24376	-0.15023
	2972.2	0.85697	0.24583	-0.15065
	2970.3	0.85673	0.24783	-0.15114
	2968.3	0.85638	0.24978	-0.1516
	2966.4	0.85592	0.25166	-0.15192
	2964.5	0.85554	0.25353	-0.15202
	2962.6	0.85541	0.25539	-0.1519
	2960.6	0.85544	0.25723	-0.15169
	2958.7	0.8555	0.25906	-0.15156
	2956.8	0.85559	0.26088	-0.15152
	2954.8	0.85574	0.26261	-0.15155
	2952.9	0.85583	0.26418	-0.15158
	2951	0.85569	0.26561	-0.15169
	2949.1	0.85557	0.26698	-0.15172
	2947.1	0.85572	0.26843	-0.15149
	2945.2	0.85604	0.26987	-0.1511
	2943.3	0.85619	0.2712	-0.1508
	2941.3	0.85607	0.27242	-0.15062
	2939.4	0.85584	0.27365	-0.15052
	2937.5	0.85553	0.27498	-0.1505
	2935.6	0.85523	0.27641	-0.15053
	2933.6	0.85506	0.27802	-0.1504
	2931.7	0.85511	0.27991	-0.14996
	2929.8	0.85535	0.28212	-0.14938
	2927.8	0.85562	0.28453	-0.14882
	2925.9	0.85592	0.28698	-0.14839
	2924	0.85626	0.28943	-0.14808
	2922.1	0.8567	0.29183	-0.14788
	2920.1	0.85743	0.29418	-0.14777
	2918.2	0.85851	0.29638	-0.14783
	2916.3	0.85968	0.29831	-0.14815
	2914.3	0.86069	0.29999	-0.14878
	2912.4	0.86138	0.30158	-0.14956
	2910.5	0.86192	0.30321	-0.15029
	2908.6	0.86244	0.30483	-0.15091
	2906.6	0.863	0.30643	-0.1515
	2904.7	0.86351	0.30806	-0.15204
	2902.8	0.86385	0.30971	-0.15251
	2900.8	0.86409	0.31136	-0.15288
	2898.9	0.86436	0.31307	-0.1531
	2897	0.86465	0.31478	-0.15317
	2895.1	0.86483	0.31635	-0.1532
	2893.1	0.86483	0.31779	-0.15322
	2891.2	0.86472	0.31922	-0.15313
	2889.3	0.86456	0.32067	-0.15296
	2887.3	0.86436	0.32213	-0.15281
	2885.4	0.86414	0.32368	-0.1527
	2883.5	0.864	0.32529	-0.15266
	2881.5	0.864	0.3269	-0.15268
	2879.6	0.86411	0.32849	-0.15268
	2877.7	0.86435	0.32939	-0.15264
	2875.8	0.86477	0.32989	-0.15262
	2873.8	0.8652	0.33023	-0.15265
	2871.9	0.86546	0.33034	-0.15275
	2870	0.86567	0.33035	-0.15281
	2868	0.86603	0.33042	-0.15268
	2866.1	0.86661	0.33059	-0.15234
	2864.2	0.86738	0.33079	-0.15197
	2862.3	0.86811	0.3309	-0.15168
	2860.3	0.86856	0.33084	-0.15154
	2858.4	0.86859	0.33068	-0.15157
	2856.5	0.86832	0.33054	-0.15167
	2854.5	0.86801	0.33043	-0.15173
	2852.6	0.86786	0.33033	-0.15178
	2850.7	0.86792	0.33014	-0.15187
	2848.8	0.8681	0.32978	-0.15214
	2846.8	0.86834	0.32929	-0.15259
	2844.9	0.86867	0.32887	-0.15313
	2843	0.86901	0.32864	-0.15368
	2841	0.86922	0.32854	-0.15425
	2839.1	0.86925	0.32846	-0.15479
	2837.2	0.86921	0.32828	-0.15529
	2835.3	0.8693	0.32803	-0.15565
	2833.3	0.86964	0.32783	-0.15576
	2831.4	0.87015	0.32778	-0.1556
	2829.5	0.87074	0.32797	-0.15528
	2827.5	0.87141	0.32837	-0.15487
	2825.6	0.87212	0.32883	-0.15452
	2823.7	0.87267	0.32922	-0.15436
	2821.8	0.8727	0.32948	-0.15437
	2819.8	0.87245	0.32969	-0.1544
	2817.9	0.87221	0.32992	-0.15434
	2816	0.87213	0.33025	-0.15412
	2814	0.87215	0.33068	-0.15373
	2812.1	0.87222	0.33116	-0.15325
	2810.2	0.8724	0.33167	-0.15276
	2808.3	0.87248	0.33208	-0.15235
	2806.3	0.87224	0.33224	-0.15217
	2804.4	0.87158	0.33215	-0.15223
	2802.5	0.87069	0.33196	-0.15232
	2800.5	0.86994	0.33185	-0.15224
	2798.6	0.86955	0.33186	-0.15208
	2796.7	0.86945	0.33187	-0.15192
	2794.8	0.86949	0.33178	-0.1518
	2792.8	0.86958	0.33153	-0.15186
	2790.9	0.8696	0.33118	-0.15215
	2789	0.86937	0.33077	-0.15259
	2787	0.86894	0.33038	-0.15311
	2785.1	0.86855	0.32997	-0.15362
	2783.2	0.86838	0.32956	-0.15401
	2781.3	0.86843	0.32913	-0.15422
	2779.3	0.86864	0.3287	-0.15426
	2777.4	0.86898	0.32823	-0.15414
	2775.5	0.86931	0.32766	-0.15402
	2773.5	0.86937	0.32696	-0.15406
	2771.6	0.86919	0.32619	-0.15412
	2769.7	0.86889	0.32544	-0.15407
	2767.8	0.86864	0.32473	-0.15389
	2765.8	0.86852	0.32404	-0.15358
	2763.9	0.86861	0.32344	-0.1532
	2762	0.86883	0.32301	-0.15284
	2760	0.86898	0.32271	-0.1526
	2758.1	0.86894	0.3225	-0.15254
	2756.2	0.86874	0.32238	-0.15258
	2754.3	0.8685	0.32227	-0.15263
	2752.3	0.86826	0.32214	-0.15258
	2750.4	0.86801	0.32193	-0.15251
	2748.5	0.86783	0.32163	-0.1524
	2746.5	0.86786	0.32137	-0.15221
	2744.6	0.86793	0.32117	-0.152
	2742.7	0.86793	0.32093	-0.15186
	2740.8	0.86778	0.32061	-0.15193
	2738.8	0.86745	0.32022	-0.15229
	2736.9	0.86697	0.3198	-0.15282
	2735	0.86654	0.31947	-0.15326
	2733	0.86633	0.31942	-0.15347
	2731.1	0.86631	0.31967	-0.15353
	2729.2	0.8664	0.3201	-0.15353
	2727.2	0.86652	0.32062	-0.15348
	2725.3	0.86652	0.32112	-0.15346
	2723.4	0.8663	0.3215	-0.15358
	2721.5	0.86595	0.32177	-0.15384
	2719.5	0.86567	0.32198	-0.15413
	2717.6	0.86558	0.32226	-0.15432
	2715.7	0.86574	0.32262	-0.15434
	2713.7	0.86604	0.32307	-0.15427
	2711.8	0.86631	0.32362	-0.15428
	2709.9	0.86649	0.32426	-0.15449
	2708	0.86654	0.32485	-0.15492
	2706	0.86636	0.32528	-0.1557
	2704.1	0.86601	0.32557	-0.15665
	2702.2	0.86571	0.32591	-0.15737
	2700.2	0.86555	0.32647	-0.1577
	2698.3	0.86553	0.3272	-0.15775
	2696.4	0.86562	0.32806	-0.15762
	2694.5	0.86579	0.32891	-0.15739
	2692.5	0.86585	0.32959	-0.15724
	2690.6	0.86564	0.33011	-0.15728
	2688.7	0.8652	0.33053	-0.15761
	2686.7	0.86481	0.33095	-0.15806
	2684.8	0.86465	0.33138	-0.15852
	2682.9	0.86471	0.33178	-0.15887
	2681	0.86496	0.33219	-0.15894
	2679	0.86529	0.33258	-0.15878
	2677.1	0.86544	0.33281	-0.15862
	2675.2	0.86529	0.33281	-0.15857
	2673.2	0.86496	0.33257	-0.15863
	2671.3	0.8646	0.33208	-0.15881
	2669.4	0.86435	0.33144	-0.15908
	2667.5	0.86436	0.33078	-0.15936
	2665.5	0.86469	0.33014	-0.15955
	2663.6	0.8651	0.32959	-0.15972
	2661.7	0.86529	0.32912	-0.15994
	2659.7	0.8652	0.32868	-0.16032
	2657.8	0.86486	0.32828	-0.16087
	2655.9	0.86436	0.32803	-0.16142
	2654	0.86382	0.32791	-0.16186
	2652	0.86336	0.32783	-0.16214
	2650.1	0.86319	0.32786	-0.16236
	2648.2	0.86334	0.32808	-0.16248
	2646.2	0.86361	0.32842	-0.16246
	2644.3	0.86387	0.32877	-0.16234
	2642.4	0.86409	0.32906	-0.1622
	2640.5	0.86415	0.32923	-0.16208
	2638.5	0.86403	0.32921	-0.16192
	2636.6	0.8639	0.32903	-0.16163
	2634.7	0.86393	0.32879	-0.1612
	2632.7	0.86415	0.32862	-0.16064
	2630.8	0.86454	0.32863	-0.15998
	2628.9	0.86501	0.32877	-0.15934
	2627	0.86538	0.32884	-0.15882
	2625	0.86549	0.32873	-0.1585
	2623.1	0.86528	0.3284	-0.15833
	2621.2	0.86481	0.32786	-0.15833
	2619.2	0.86435	0.32724	-0.15844
	2617.3	0.86414	0.32668	-0.15848
	2615.4	0.86418	0.32626	-0.15835
	2613.5	0.86435	0.32595	-0.15817
	2611.5	0.86456	0.32561	-0.15808
	2609.6	0.86471	0.32516	-0.1581
	2607.7	0.86466	0.32458	-0.15826
	2605.7	0.86432	0.32384	-0.15851
	2603.8	0.8639	0.32306	-0.15865
	2601.9	0.86363	0.32233	-0.15854
	2600	0.86357	0.32171	-0.15818
	2598	0.86366	0.32122	-0.15764
	2596.1	0.86394	0.32077	-0.15701
	2594.2	0.86442	0.32028	-0.15642
	2592.2	0.8649	0.3198	-0.15599
	2590.3	0.86522	0.3194	-0.15576
	2588.4	0.86538	0.31907	-0.15566
	2586.5	0.86552	0.31882	-0.15558
	2584.5	0.86571	0.31869	-0.15533
	2582.6	0.86601	0.31873	-0.15491
	2580.7	0.86642	0.31889	-0.15437
	2578.7	0.867	0.31918	-0.15385
	2576.8	0.86772	0.31952	-0.15347
	2574.9	0.86838	0.31984	-0.15325
	2573	0.86876	0.32009	-0.15322
	2571	0.86882	0.3203	-0.1533
	2569.1	0.86864	0.32053	-0.15341
	2567.2	0.86826	0.32078	-0.15343
	2565.2	0.86792	0.32105	-0.15324
	2563.3	0.86786	0.3214	-0.15278
	2561.4	0.86802	0.32185	-0.15223
	2559.4	0.86819	0.32239	-0.15185
	2557.5	0.86819	0.323	-0.15173
	2555.6	0.86798	0.32362	-0.15182
	2553.7	0.86762	0.32423	-0.15205
	2551.7	0.8672	0.32478	-0.15228
	2549.8	0.86687	0.32531	-0.15235
	2547.9	0.86675	0.32588	-0.15216
	2545.9	0.86687	0.32653	-0.15169
	2544	0.86715	0.32724	-0.15119
	2542.1	0.86745	0.32791	-0.15086
	2540.2	0.8676	0.32841	-0.15086
	2538.2	0.86748	0.3287	-0.15121
	2536.3	0.86721	0.32884	-0.15179
	2534.4	0.86696	0.32894	-0.15235
	2532.4	0.86679	0.32913	-0.15271
	2530.5	0.86679	0.32945	-0.15277
	2528.6	0.86703	0.32982	-0.15258
	2526.7	0.86739	0.33017	-0.15228
	2524.7	0.86771	0.33042	-0.15206
	2522.8	0.86787	0.33048	-0.15208
	2520.9	0.86793	0.33043	-0.15232
	2518.9	0.86786	0.33039	-0.15268
	2517	0.86768	0.33044	-0.15304
	2515.1	0.86756	0.33066	-0.15326
	2513.2	0.86765	0.33103	-0.15326
	2511.2	0.86793	0.33142	-0.15305
	2509.3	0.86823	0.33172	-0.15276
	2507.4	0.86834	0.33183	-0.15264
	2505.4	0.86822	0.33173	-0.15278
	2503.5	0.86804	0.33156	-0.1531
	2501.6	0.86786	0.33143	-0.15342
	2499.7	0.86775	0.33133	-0.15366
	2497.7	0.86781	0.33123	-0.15379
	2495.8	0.86807	0.33113	-0.15371
	2493.9	0.86849	0.33103	-0.15344
	2491.9	0.86883	0.33088	-0.15313
	2490	0.86891	0.3307	-0.153
	2488.1	0.86877	0.33058	-0.15305
	2486.2	0.86865	0.33053	-0.15322
	2484.2	0.86858	0.33052	-0.15341
	2482.3	0.86867	0.33055	-0.15354
	2480.4	0.86894	0.33061	-0.15361
	2478.4	0.86918	0.33066	-0.15364
	2476.5	0.86924	0.33079	-0.15359
	2474.6	0.86907	0.33107	-0.1535
	2472.7	0.86867	0.33138	-0.15354
	2470.7	0.86817	0.33165	-0.1537
	2468.8	0.86783	0.33188	-0.15386
	2466.9	0.86768	0.33206	-0.15395
	2464.9	0.86763	0.33216	-0.15396
	2463	0.86777	0.33228	-0.1539
	2461.1	0.86814	0.33255	-0.1538
	2459.2	0.86855	0.33291	-0.1538
	2457.2	0.86873	0.33323	-0.15407
	2455.3	0.86867	0.33348	-0.15461
	2453.4	0.86858	0.33358	-0.15533
	2451.4	0.86867	0.33353	-0.15598
	2449.5	0.869	0.33348	-0.15635
	2447.6	0.86948	0.3335	-0.15634
	2445.7	0.86997	0.33359	-0.156
	2443.7	0.87041	0.33377	-0.15544
	2441.8	0.87075	0.33402	-0.15476
	2439.9	0.87086	0.33424	-0.15415
	2437.9	0.87063	0.33431	-0.15378
	2436	0.87027	0.33422	-0.15356
	2434.1	0.87002	0.33408	-0.1534
	2432.2	0.8699	0.33397	-0.15317
	2430.2	0.86994	0.334	-0.15282
	2428.3	0.87015	0.33412	-0.15238
	2426.4	0.87042	0.33421	-0.15198
	2424.4	0.87065	0.33425	-0.15157
	2422.5	0.87075	0.33425	-0.15118
	2420.6	0.87065	0.33417	-0.15092
	2418.7	0.87044	0.33402	-0.15079
	2416.7	0.87021	0.33382	-0.15074
	2414.8	0.87005	0.33367	-0.15073
	2412.9	0.87012	0.33368	-0.15061
	2410.9	0.87041	0.33386	-0.15032
	2409	0.87072	0.33407	-0.14996
	2407.1	0.87098	0.33423	-0.14964
	2405.1	0.87122	0.33427	-0.14942
	2403.2	0.87144	0.33421	-0.14935
	2401.3	0.87158	0.33415	-0.14946
	2399.4	0.87158	0.33415	-0.14968
	2397.4	0.87158	0.33421	-0.14983
	2395.5	0.86772	0.33346	-0.14986
	2393.6	0.85556	0.33084	-0.14974
	2391.6	0.84377	0.32826	-0.15487
	2389.7	0.83262	0.32584	-0.1643
	2387.8	0.82272	0.32384	-0.17267
	2385.9	0.81473	0.32244	-0.17942
	2383.9	0.80916	0.3217	-0.1841
	2382	0.80604	0.32158	-0.18671
	2380.1	0.80477	0.32192	-0.18766
	2378.1	0.80481	0.32261	-0.18738
	2376.2	0.8063	0.32371	-0.18578
	2374.3	0.80963	0.32532	-0.18251
	2372.4	0.81488	0.32738	-0.17765
	2370.4	0.82122	0.32958	-0.17186
	2368.5	0.82758	0.33137	-0.16594
	2366.6	0.8466	0.33234	-0.16082
	2364.6	0.8625	0.33235	-0.15536
	2362.7	0.87363	0.33128	-0.14386
	2360.8	0.87983	0.33062	-0.13708
	2358.9	0.87935	0.33035	-0.13618
	2356.9	0.86993	0.32778	-0.14231
	2355	0.854	0.32356	-0.1543
	2353.1	0.83571	0.31883	-0.16926
	2351.1	0.82181	0.31606	-0.1814
	2349.2	0.82008	0.31761	-0.18379
	2347.3	0.83142	0.3228	-0.17461
	2345.4	0.84992	0.32868	-0.15767
	2343.4	0.86408	0.33198	-0.14338
	2341.5	0.86877	0.33297	-0.13778
	2339.6	0.86873	0.3335	-0.13675
	2337.6	0.86832	0.33421	-0.13646
	2335.7	0.87048	0.33491	-0.13613
	2333.8	0.87363	0.33558	-0.13565
	2331.9	0.87702	0.33603	-0.13489
	2329.9	0.879	0.33601	-0.13487
	2328	0.87944	0.33583	-0.13614
	2326.1	0.87924	0.33568	-0.138
	2324.1	0.8784	0.33543	-0.13998
	2322.2	0.87606	0.33479	-0.14275
	2320.3	0.87219	0.33367	-0.14687
	2318.4	0.86855	0.33255	-0.15122
	2316.4	0.86703	0.33206	-0.15396
	2314.5	0.86781	0.33211	-0.15456
	2312.6	0.86858	0.33223	-0.15403
	2310.6	0.8676	0.33219	-0.15367
	2308.7	0.86589	0.33202	-0.15398
	2306.8	0.86388	0.33193	-0.15469
	2304.9	0.8625	0.33218	-0.15632
	2302.9	0.8625	0.33281	-0.15727
	2301	0.86339	0.33353	-0.15757
	2299.1	0.86436	0.33383	-0.15778
	2297.1	0.86534	0.33313	-0.15791
	2295.2	0.86648	0.33253	-0.15775
	2293.3	0.86775	0.33203	-0.1573
	2291.4	0.86912	0.33165	-0.15667
	2289.4	0.87057	0.33133	-0.1561
	2287.5	0.8693	0.33098	-0.15572
	2285.6	0.86793	0.33064	-0.15539
	2283.6	0.86738	0.33052	-0.15458
	2281.7	0.86778	0.33063	-0.15302
	2279.8	0.86862	0.33082	-0.15097
	2277.9	0.86924	0.33103	-0.14983
	2275.9	0.86951	0.33132	-0.14962
	2274	0.86945	0.33167	-0.14942
	2272.1	0.869	0.33196	-0.1494
	2270.1	0.86814	0.33211	-0.14952
	2268.2	0.86706	0.33217	-0.14969
	2266.3	0.86604	0.33216	-0.14986
	2264.4	0.86525	0.33212	-0.15001
	2262.4	0.86474	0.33211	-0.15007
	2260.5	0.86454	0.33219	-0.15
	2258.6	0.86459	0.33236	-0.14983
	2256.6	0.86471	0.33253	-0.14964
	2254.7	0.86468	0.33255	-0.14957
	2252.8	0.86444	0.33235	-0.14966
	2250.8	0.86414	0.33204	-0.14992
	2248.9	0.86393	0.33176	-0.1503
	2247	0.86397	0.33161	-0.15071
	2245.1	0.86432	0.33162	-0.15095
	2243.1	0.86484	0.33176	-0.15102
	2241.2	0.8655	0.33196	-0.15094
	2239.3	0.8663	0.33211	-0.15076
	2237.3	0.86694	0.33208	-0.15062
	2235.4	0.86709	0.33182	-0.15071
	2233.5	0.86672	0.33142	-0.15097
	2231.6	0.866	0.33103	-0.15131
	2229.6	0.86519	0.33078	-0.1516
	2227.7	0.86456	0.33074	-0.15169
	2225.8	0.86429	0.33089	-0.15162
	2223.8	0.86432	0.33109	-0.1515
	2221.9	0.86441	0.33119	-0.15139
	2220	0.86444	0.33113	-0.15142
	2218.1	0.86438	0.33094	-0.15156
	2216.1	0.86435	0.3307	-0.15173
	2214.2	0.86439	0.33043	-0.15186
	2212.3	0.86447	0.33028	-0.15187
	2210.3	0.86468	0.33032	-0.1517
	2208.4	0.86517	0.33056	-0.15133
	2206.5	0.86574	0.33088	-0.15094
	2204.6	0.86606	0.33118	-0.15073
	2202.6	0.86606	0.33138	-0.15076
	2200.7	0.86588	0.33149	-0.15089
	2198.8	0.86568	0.33155	-0.15102
	2196.8	0.86555	0.33164	-0.15109
	2194.9	0.86562	0.33181	-0.15102
	2193	0.86598	0.33202	-0.15077
	2191.1	0.86652	0.33221	-0.15043
	2189.1	0.86705	0.33237	-0.15011
	2187.2	0.86742	0.33249	-0.14993
	2185.3	0.86759	0.33252	-0.15
	2183.3	0.86762	0.33247	-0.15026
	2181.4	0.86762	0.33242	-0.15054
	2179.5	0.86771	0.33243	-0.15071
	2177.6	0.86801	0.33252	-0.15072
	2175.6	0.86853	0.33264	-0.15058
	2173.7	0.86912	0.33278	-0.15036
	2171.8	0.86949	0.3329	-0.15025
	2169.8	0.86955	0.33292	-0.15034
	2167.9	0.86942	0.33287	-0.15058
	2166	0.86909	0.33278	-0.15086
	2164.1	0.8688	0.33265	-0.15115
	2162.1	0.8687	0.3326	-0.15132
	2160.2	0.86886	0.33267	-0.15133
	2158.3	0.86921	0.33277	-0.15121
	2156.3	0.86951	0.33288	-0.15102
	2154.4	0.86964	0.33294	-0.15086
	2152.5	0.86951	0.33285	-0.1509
	2150.6	0.86924	0.33263	-0.15115
	2148.6	0.86907	0.33238	-0.15149
	2146.7	0.86913	0.33223	-0.15168
	2144.8	0.86937	0.33221	-0.15163
	2142.8	0.86975	0.33234	-0.15143
	2140.9	0.87015	0.33253	-0.15118
	2139	0.87035	0.33267	-0.15096
	2137.1	0.87023	0.33266	-0.15091
	2135.1	0.86987	0.33248	-0.15103
	2133.2	0.86954	0.33219	-0.15128
	2131.3	0.86942	0.33193	-0.15156
	2129.3	0.86954	0.33176	-0.15168
	2127.4	0.86987	0.33167	-0.15161
	2125.5	0.87026	0.33163	-0.15144
	2123.6	0.87057	0.33158	-0.15132
	2121.6	0.87071	0.33144	-0.15136
	2119.7	0.87063	0.33123	-0.15157
	2117.8	0.87047	0.33098	-0.15188
	2115.8	0.87027	0.33072	-0.15221
	2113.9	0.87	0.33045	-0.15242
	2112	0.86976	0.33031	-0.15239
	2110.1	0.86967	0.33031	-0.15218
	2108.1	0.86967	0.33034	-0.15199
	2106.2	0.86958	0.33035	-0.15193
	2104.3	0.86936	0.33029	-0.15206
	2102.3	0.869	0.33018	-0.15242
	2100.4	0.86861	0.33002	-0.15293
	2098.5	0.86819	0.32981	-0.15346
	2096.5	0.86792	0.32964	-0.15382
	2094.6	0.86789	0.32958	-0.15394
	2092.7	0.86805	0.32959	-0.15383
	2090.8	0.86816	0.32963	-0.15365
	2088.8	0.86799	0.32968	-0.15361
	2086.9	0.86766	0.32979	-0.15374
	2085	0.8673	0.32987	-0.15402
	2083	0.86693	0.32987	-0.15439
	2081.1	0.86669	0.32984	-0.15466
	2079.2	0.86663	0.3298	-0.15457
	2077.3	0.86672	0.32973	-0.15419
	2075.3	0.86702	0.32967	-0.15365
	2073.4	0.86753	0.32973	-0.15305
	2071.5	0.86811	0.32987	-0.15252
	2069.5	0.86862	0.32998	-0.15215
	2067.6	0.86903	0.33001	-0.15196
	2065.7	0.86918	0.32984	-0.15202
	2063.8	0.86906	0.32953	-0.15236
	2061.8	0.86901	0.32929	-0.15269
	2059.9	0.86925	0.32924	-0.15271
	2058	0.86975	0.32933	-0.15242
	2056	0.87041	0.32951	-0.15198
	2054.1	0.87104	0.32968	-0.15155
	2052.2	0.87147	0.32972	-0.15127
	2050.3	0.87159	0.32958	-0.15126
	2048.3	0.87143	0.32924	-0.15154
	2046.4	0.87111	0.32888	-0.15202
	2044.5	0.87094	0.32864	-0.15245
	2042.5	0.87101	0.32858	-0.1527
	2040.6	0.87125	0.3286	-0.15276
	2038.7	0.87171	0.32867	-0.1526
	2036.8	0.87221	0.32869	-0.1523
	2034.8	0.87231	0.32861	-0.15203
	2032.9	0.87192	0.32851	-0.15191
	2031	0.87113	0.32846	-0.152
	2029	0.87015	0.3285	-0.15228
	2027.1	0.86927	0.32862	-0.15253
	2025.2	0.86873	0.32877	-0.15254
	2023.3	0.86868	0.32886	-0.15227
	2021.3	0.86909	0.32893	-0.15172
	2019.4	0.86975	0.32895	-0.15098
	2017.5	0.86997	0.32875	-0.1505
	2015.5	0.86946	0.32835	-0.15054
	2013.6	0.86883	0.32807	-0.15074
	2011.7	0.8685	0.32793	-0.15088
	2009.8	0.86835	0.32778	-0.15102
	2007.8	0.86843	0.32759	-0.15118
	2005.9	0.86886	0.32745	-0.15122
	2004	0.86966	0.32744	-0.15109
	2002	0.87057	0.32758	-0.15088
	2000.1	0.87129	0.32776	-0.1507
	1998.2	0.87161	0.32786	-0.1506
	1996.3	0.87182	0.32796	-0.15042
	1994.3	0.87225	0.32811	-0.15006
	1992.4	0.87227	0.32797	-0.15004
	1990.5	0.87171	0.32754	-0.15061
	1988.5	0.8715	0.32733	-0.15116
	1986.6	0.87175	0.32743	-0.15139
	1984.7	0.87212	0.32765	-0.15148
	1982.8	0.87219	0.32783	-0.15151
	1980.8	0.8717	0.32783	-0.15154
	1978.9	0.87071	0.32768	-0.15155
	1977	0.86948	0.32745	-0.15158
	1975	0.86837	0.32731	-0.15161
	1973.1	0.86781	0.32743	-0.15158
	1971.2	0.86819	0.32789	-0.15134
	1969.3	0.8693	0.32855	-0.15085
	1967.3	0.87002	0.32881	-0.15071
	1965.4	0.86979	0.32849	-0.15128
	1963.5	0.86939	0.32806	-0.15187
	1961.5	0.86898	0.32773	-0.15206
	1959.6	0.86832	0.32752	-0.15208
	1957.7	0.86784	0.32763	-0.15196
	1955.8	0.86784	0.32802	-0.15179
	1953.8	0.86816	0.32849	-0.15176
	1951.9	0.86876	0.32895	-0.15188
	1950	0.86951	0.32933	-0.15202
	1948	0.87023	0.32965	-0.15203
	1946.1	0.87099	0.33005	-0.15168
	1944.2	0.87138	0.33041	-0.15119
	1942.2	0.87039	0.33024	-0.15142
	1940.3	0.86885	0.32988	-0.15224
	1938.4	0.86853	0.32993	-0.15256
	1936.5	0.86918	0.33013	-0.1523
	1934.5	0.86975	0.33012	-0.15205
	1932.6	0.86967	0.32999	-0.15206
	1930.7	0.86891	0.32986	-0.15232
	1928.7	0.8679	0.32986	-0.15263
	1926.8	0.8675	0.33016	-0.15256
	1924.9	0.86795	0.33067	-0.15188
	1923	0.86829	0.33085	-0.15126
	1921	0.86867	0.33089	-0.15086
	1919.1	0.86928	0.33091	-0.15044
	1917.2	0.86876	0.3304	-0.15076
	1915.2	0.86768	0.33003	-0.15162
	1913.3	0.86756	0.33043	-0.15194
	1911.4	0.86784	0.33098	-0.15182
	1909.5	0.8675	0.33102	-0.15196
	1907.5	0.86667	0.33069	-0.15246
	1905.6	0.86633	0.3305	-0.15275
	1903.7	0.86663	0.3306	-0.15259
	1901.7	0.86699	0.33083	-0.15228
	1899.8	0.86726	0.33119	-0.15197
	1897.9	0.86751	0.33163	-0.15156
	1896	0.86735	0.33182	-0.15138
	1894	0.86684	0.33177	-0.15158
	1892.1	0.86718	0.33199	-0.15144
	1890.2	0.86775	0.33212	-0.15112
	1888.2	0.86723	0.33177	-0.1515
	1886.3	0.86679	0.33173	-0.15184
	1884.4	0.86696	0.33212	-0.1516
	1882.5	0.86693	0.33238	-0.15132
	1880.5	0.86658	0.3324	-0.15121
	1878.6	0.86613	0.33222	-0.15119
	1876.7	0.86577	0.33195	-0.15128
	1874.7	0.866	0.33195	-0.15128
	1872.8	0.86787	0.33279	-0.15038
	1870.9	0.87111	0.3342	-0.14836
	1869	0.87248	0.33453	-0.14708
	1867	0.87041	0.33333	-0.14816
	1865.1	0.86826	0.33232	-0.14969
	1863.2	0.86759	0.33193	-0.15022
	1861.2	0.86739	0.33165	-0.15029
	1859.3	0.86717	0.33153	-0.15044
	1857.4	0.86702	0.33164	-0.15071
	1855.5	0.86727	0.33197	-0.15084
	1853.5	0.86796	0.33234	-0.15073
	1851.6	0.86898	0.33268	-0.15031
	1849.7	0.87038	0.33303	-0.14945
	1847.7	0.87243	0.33363	-0.14796
	1845.8	0.87398	0.33402	-0.1465
	1843.9	0.87209	0.33292	-0.14706
	1842	0.86876	0.33158	-0.14917
	1840	0.86784	0.33162	-0.15011
	1838.1	0.86811	0.33199	-0.14999
	1836.2	0.86799	0.3319	-0.14999
	1834.2	0.86853	0.3321	-0.14972
	1832.3	0.87071	0.33302	-0.14832
	1830.4	0.87194	0.33343	-0.14712
	1828.5	0.87054	0.33289	-0.14772
	1826.5	0.86904	0.33257	-0.14866
	1824.6	0.86754	0.33203	-0.14952
	1822.7	0.86582	0.33124	-0.15061
	1820.7	0.86529	0.33111	-0.15102
	1818.8	0.86552	0.33137	-0.15082
	1816.9	0.86555	0.33176	-0.15067
	1815	0.86586	0.33223	-0.15042
	1813	0.86675	0.33307	-0.1497
	1811.1	0.86687	0.33349	-0.14926
	1809.2	0.86559	0.33317	-0.14977
	1807.2	0.86454	0.33288	-0.15037
	1805.3	0.86496	0.33322	-0.15006
	1803.4	0.86663	0.3341	-0.14874
	1801.5	0.86787	0.33477	-0.14761
	1799.5	0.86738	0.33478	-0.14794
	1797.6	0.86684	0.33493	-0.14873
	1795.7	0.86816	0.33583	-0.14831
	1793.7	0.86978	0.33641	-0.14712
	1791.8	0.86786	0.33498	-0.1478
	1789.9	0.86423	0.33314	-0.15014
	1787.9	0.86351	0.33308	-0.15108
	1786	0.86454	0.33379	-0.15065
	1784.1	0.86532	0.33425	-0.15017
	1782.2	0.86591	0.33449	-0.14994
	1780.2	0.86571	0.33419	-0.15044
	1778.3	0.8652	0.33364	-0.15139
	1776.4	0.86682	0.33411	-0.15088
	1774.4	0.87042	0.33535	-0.14852
	1772.5	0.87177	0.33544	-0.14705
	1770.6	0.86918	0.33408	-0.14863
	1768.7	0.86645	0.33296	-0.15108
	1766.7	0.86516	0.33236	-0.15271
	1764.8	0.86592	0.33248	-0.15289
	1762.9	0.86709	0.33239	-0.15248
	1760.9	0.86597	0.33103	-0.15348
	1759	0.86471	0.32993	-0.15485
	1757.1	0.86417	0.32961	-0.15587
	1755.2	0.86417	0.32988	-0.15668
	1753.2	0.86673	0.33123	-0.15584
	1751.3	0.87012	0.33228	-0.15407
	1749.4	0.87029	0.33139	-0.15445
	1747.4	0.86802	0.32986	-0.15715
	1745.5	0.8663	0.32898	-0.15992
	1743.6	0.8658	0.32869	-0.16189
	1741.7	0.86567	0.32843	-0.16337
	1739.7	0.86484	0.32773	-0.16511
	1737.8	0.8657	0.32795	-0.16579
	1735.9	0.86955	0.3293	-0.16415
	1733.9	0.87015	0.32818	-0.16373
	1732	0.86558	0.32513	-0.16681
	1730.1	0.86234	0.32379	-0.16954
	1728.2	0.86027	0.3231	-0.17122
	1726.2	0.85938	0.32275	-0.17158
	1724.3	0.85971	0.32259	-0.17056
	1722.4	0.86151	0.32292	-0.16841
	1720.4	0.86643	0.32463	-0.1643
	1718.5	0.87216	0.32603	-0.15914
	1716.6	0.8717	0.32427	-0.15797
	1714.7	0.8666	0.32166	-0.16127
	1712.7	0.86334	0.32082	-0.16399
	1710.8	0.86271	0.32119	-0.16456
	1708.9	0.86439	0.32223	-0.1629
	1706.9	0.86664	0.32268	-0.1602
	1705	0.8678	0.322	-0.15829
	1703.1	0.87036	0.32215	-0.15632
	1701.2	0.87379	0.32258	-0.15385
	1699.2	0.87354	0.3215	-0.15374
	1697.3	0.87065	0.32047	-0.15637
	1695.4	0.86486	0.31864	-0.16183
	1693.4	0.85995	0.31713	-0.16784
	1691.5	0.86012	0.31755	-0.17258
	1689.6	0.8625	0.31836	-0.18013
	1687.7	0.86664	0.3198	-0.19114
	1685.7	0.87207	0.3215	-0.20585
	1683.8	0.87053	0.31924	-0.22627
	1681.9	0.86355	0.31538	-0.23443
	1679.9	0.86069	0.31398	-0.22529
	1678	0.86081	0.31358	-0.20899
	1676.1	0.85964	0.31209	-0.19147
	1674.2	0.85493	0.30929	-0.17741
	1672.2	0.84995	0.30765	-0.16837
	1670.3	0.84111	0.30528	-0.1622
	1668.4	0.82439	0.30004	-0.1603
	1666.4	0.81126	0.29608	-0.1602
	1664.5	0.80456	0.29345	-0.15876
	1662.6	0.79826	0.28853	-0.15834
	1660.7	0.79302	0.28237	-0.16007
	1658.7	0.79359	0.27843	-0.16058
	1656.8	0.8007	0.27727	-0.15755
	1654.9	0.81182	0.27603	-0.15194
	1652.9	0.81719	0.26653	-0.15155
	1651	0.81672	0.25707	-0.15618
	1649.1	0.82169	0.25393	-0.15628
	1647.2	0.82517	0.2471	-0.15714
	1645.2	0.82089	0.23493	-0.16356
	1643.3	0.8181	0.22515	-0.16838
	1641.4	0.82044	0.21665	-0.16876
	1639.4	0.82665	0.20725	-0.16564
	1637.5	0.83444	0.19304	-0.16061
	1635.6	0.83612	0.16308	-0.1591
	1633.6	0.8312	0.12545	-0.16271
	1631.7	0.82937	0.09403	-0.16474
	1629.8	0.82971	0.06627	-0.16498
	1627.9	0.82841	0.04953	-0.16625
	1625.9	0.82595	0.05463	-0.16831
	1624	0.82263	0.0793	-0.16964
	1622.1	0.81825	0.10902	-0.16993
	1620.1	0.81785	0.12902	-0.1676
	1618.2	0.82209	0.13866	-0.16254
	1616.3	0.82469	0.13635	-0.15917
	1614.4	0.82412	0.12353	-0.15972
	1612.4	0.8249	0.1051	-0.16003
	1610.5	0.82638	0.07971	-0.15925
	1608.6	0.82676	0.04946	-0.15868
	1606.6	0.82647	0.02167	-0.1587
	1604.7	0.82686	0.0012	-0.15865
	1602.8	0.82793	-0.013	-0.15836
	1600.9	0.82919	-0.02513	-0.15804
	1598.9	0.8309	-0.03837	-0.15728
	1597	0.833	-0.05133	-0.15596
	1595.1	0.83462	-0.06002	-0.15493
	1593.1	0.83537	-0.06223	-0.15484
	1591.2	0.83597	-0.05858	-0.15518
	1589.3	0.83675	-0.0498	-0.15533
	1587.4	0.83763	-0.03534	-0.15512
	1585.4	0.83888	-0.01541	-0.15454
	1583.5	0.84057	0.00833	-0.15372
	1581.6	0.84323	0.03269	-0.15246
	1579.6	0.84795	0.05453	-0.1499
	1577.7	0.85329	0.07462	-0.14656
	1575.8	0.85353	0.09413	-0.14641
	1573.9	0.85143	0.10923	-0.14868
	1571.9	0.85362	0.12128	-0.14857
	1570	0.85619	0.13394	-0.14813
	1568.1	0.85538	0.14474	-0.15038
	1566.1	0.85482	0.1509	-0.1529
	1564.2	0.85662	0.15276	-0.15374
	1562.3	0.86211	0.15039	-0.15166
	1560.4	0.87017	0.13423	-0.14648
	1558.4	0.86745	0.08378	-0.1466
	1556.5	0.85734	0.04403	-0.1535
	1554.6	0.85332	0.03281	-0.15761
	1552.6	0.85191	0.03494	-0.16014
	1550.7	0.85113	0.04856	-0.16283
	1548.8	0.85049	0.06995	-0.16631
	1546.9	0.85181	0.09202	-0.16922
	1544.9	0.85559	0.11184	-0.17118
	1543	0.85838	0.12752	-0.17452
	1541.1	0.8499	0.13538	-0.18752
	1539.1	0.81812	0.13416	-0.22136
	1537.2	0.78438	0.13188	-0.25712
	1535.3	0.74393	0.13279	-0.29845
	1533.4	0.67275	0.13611	-0.36853
	1531.4	0.60066	0.14183	-0.44656
	1529.5	0.56843	0.15013	-0.4972
	1527.6	0.57234	0.16078	-0.51379
	1525.6	0.60211	0.17185	-0.4878
	1523.7	0.64258	0.18108	-0.43036
	1521.8	0.6861	0.18747	-0.35986
	1519.9	0.72288	0.19069	-0.30179
	1517.9	0.74825	0.19264	-0.2668
	1516	0.76866	0.19391	-0.24205
	1514.1	0.78527	0.19488	-0.22631
	1512.1	0.79835	0.19632	-0.21928
	1510.2	0.80454	0.19829	-0.22021
	1508.3	0.77954	0.19818	-0.24349
	1506.4	0.6802	0.18951	-0.31846
	1504.4	0.58077	0.17926	-0.39907
	1502.5	0.53204	0.17313	-0.45667
	1500.6	0.51483	0.16655	-0.51
	1498.6	0.52799	0.15591	-0.55699
	1496.7	0.56384	0.13936	-0.5796
	1494.8	0.60087	0.12176	-0.56736
	1492.9	0.63287	0.10707	-0.52964
	1490.9	0.66486	0.09008	-0.47123
	1489	0.69037	0.06798	-0.4062
	1487.1	0.6987	0.04895	-0.36444
	1485.1	0.69407	0.03733	-0.34674
	1483.2	0.67824	0.03063	-0.34355
	1481.3	0.64715	0.02513	-0.35258
	1479.3	0.60327	0.01814	-0.37196
	1477.4	0.55195	0.00886	-0.40085
	1475.5	0.49611	-0.00191	-0.44171
	1473.6	0.43872	-0.01201	-0.49826
	1471.6	0.39117	-0.01868	-0.55588
	1469.7	0.37296	-0.01962	-0.58166
	1467.8	0.38143	-0.01574	-0.57463
	1465.8	0.41003	-0.00676	-0.54128
	1463.9	0.44922	0.00813	-0.49166
	1462	0.48311	0.02561	-0.4481
	1460.1	0.51147	0.04464	-0.41334
	1458.1	0.54009	0.06912	-0.37814
	1456.2	0.56331	0.09583	-0.34756
	1454.3	0.5774	0.11405	-0.33078
	1452.3	0.59094	0.12785	-0.31811
	1450.4	0.60666	0.14121	-0.30426
	1448.5	0.62272	0.15379	-0.2903
	1446.6	0.63632	0.16442	-0.27866
	1444.6	0.64726	0.17256	-0.26947
	1442.7	0.65792	0.17893	-0.26099
	1440.8	0.66924	0.18403	-0.25278
	1438.8	0.68096	0.18768	-0.245
	1436.9	0.69152	0.18873	-0.2382
	1435	0.6983	0.18758	-0.2342
	1433.1	0.70368	0.18745	-0.23104
	1431.1	0.70923	0.18841	-0.2269
	1429.2	0.71314	0.18889	-0.22338
	1427.3	0.71658	0.18903	-0.22091
	1425.3	0.72198	0.19023	-0.21817
	1423.4	0.72888	0.19362	-0.2151
	1421.5	0.7365	0.19935	-0.21174
	1419.6	0.74403	0.20645	-0.20839
	1417.6	0.74877	0.21217	-0.2073
	1415.7	0.75219	0.21531	-0.20761
	1413.8	0.75711	0.21688	-0.20696
	1411.8	0.76275	0.2165	-0.20582
	1409.9	0.76811	0.21392	-0.20506
	1408	0.77349	0.2097	-0.20438
	1406.1	0.77867	0.20363	-0.20347
	1404.1	0.78231	0.19537	-0.20252
	1402.2	0.78539	0.18679	-0.2008
	1400.3	0.78924	0.17776	-0.19762
	1398.3	0.79244	0.1668	-0.19429
	1396.4	0.79349	0.15432	-0.19226
	1394.5	0.79166	0.13965	-0.19242
	1392.6	0.78878	0.12455	-0.19441
	1390.6	0.78836	0.11171	-0.1961
	1388.7	0.78992	0.10014	-0.19693
	1386.8	0.78999	0.09036	-0.19741
	1384.8	0.78578	0.0858	-0.19715
	1382.9	0.77523	0.0867	-0.19576
	1381	0.75696	0.09056	-0.19432
	1379.1	0.73579	0.09506	-0.19393
	1377.1	0.72069	0.09882	-0.1949
	1375.2	0.71414	0.10132	-0.1976
	1373.3	0.71152	0.10274	-0.20112
	1371.3	0.71009	0.10459	-0.20196
	1369.4	0.71006	0.10808	-0.19894
	1367.5	0.71133	0.11318	-0.19424
	1365.6	0.71448	0.1194	-0.18977
	1363.6	0.71847	0.12585	-0.18784
	1361.7	0.71963	0.13083	-0.1933
	1359.8	0.71712	0.13359	-0.20735
	1357.8	0.71355	0.13523	-0.22582
	1355.9	0.71018	0.13648	-0.24362
	1354	0.70739	0.13726	-0.25532
	1352.1	0.70691	0.13728	-0.25751
	1350.1	0.71061	0.13639	-0.25124
	1348.2	0.71813	0.13508	-0.24128
	1346.3	0.7272	0.13497	-0.23261
	1344.3	0.73632	0.13787	-0.22715
	1342.4	0.74555	0.14433	-0.22436
	1340.5	0.75491	0.15307	-0.2246
	1338.6	0.76268	0.16185	-0.23021
	1336.6	0.76671	0.16928	-0.24229
	1334.7	0.76494	0.17563	-0.26132
	1332.8	0.75434	0.18094	-0.28889
	1330.8	0.73407	0.18459	-0.32292
	1328.9	0.71049	0.18606	-0.35348
	1327	0.6953	0.18536	-0.36811
	1325	0.6965	0.18303	-0.36242
	1323.1	0.71098	0.17992	-0.34232
	1321.2	0.7275	0.17668	-0.31619
	1319.3	0.73565	0.17327	-0.28927
	1317.3	0.73298	0.16941	-0.26512
	1315.4	0.72429	0.16565	-0.24589
	1313.5	0.71363	0.16343	-0.23159
	1311.5	0.70151	0.16402	-0.22135
	1309.6	0.68816	0.16712	-0.21385
	1307.7	0.67359	0.17111	-0.20795
	1305.8	0.65751	0.17463	-0.20328
	1303.8	0.64199	0.17735	-0.19966
	1301.9	0.63138	0.17956	-0.19688
	1300	0.62821	0.18185	-0.19518
	1298	0.63146	0.18494	-0.19524
	1296.1	0.63792	0.18931	-0.19816
	1294.2	0.6441	0.19495	-0.20569
	1292.3	0.64667	0.20141	-0.22076
	1290.3	0.64175	0.20808	-0.24755
	1288.4	0.6258	0.21453	-0.28787
	1286.5	0.6015	0.22044	-0.33482
	1284.5	0.58067	0.22563	-0.37432
	1282.6	0.57414	0.23003	-0.39581
	1280.7	0.58071	0.23376	-0.39775
	1278.8	0.59223	0.23713	-0.38452
	1276.8	0.60465	0.24026	-0.36198
	1274.9	0.6182	0.24283	-0.33698
	1273	0.63218	0.24439	-0.31643
	1271	0.64476	0.24493	-0.3022
	1269.1	0.65528	0.24472	-0.2894
	1267.2	0.66425	0.24383	-0.27397
	1265.3	0.67206	0.24186	-0.25834
	1263.3	0.67877	0.23823	-0.2468
	1261.4	0.68427	0.23241	-0.24043
	1259.5	0.68822	0.22425	-0.23776
	1257.5	0.69059	0.21469	-0.23671
	1255.6	0.69191	0.20536	-0.23568
	1253.7	0.69311	0.19761	-0.23407
	1251.8	0.6953	0.19183	-0.23215
	1249.8	0.69903	0.18727	-0.23048
	1247.9	0.7037	0.18281	-0.22928
	1246	0.7082	0.17768	-0.22822
	1244	0.71178	0.17166	-0.22691
	1242.1	0.71416	0.16488	-0.22552
	1240.2	0.71549	0.15754	-0.22417
	1238.3	0.71639	0.14966	-0.22255
	1236.3	0.71769	0.14106	-0.22014
	1234.4	0.71988	0.13135	-0.21686
	1232.5	0.72281	0.12044	-0.21311
	1230.5	0.72593	0.10893	-0.20932
	1228.6	0.7288	0.09714	-0.20594
	1226.7	0.73124	0.08385	-0.20336
	1224.8	0.73322	0.06701	-0.20165
	1222.8	0.73502	0.0458	-0.20056
	1220.9	0.737	0.02184	-0.19982
	1219	0.73938	-0.00102	-0.19922
	1217	0.74225	-0.01857	-0.19854
	1215.1	0.74547	-0.02871	-0.19757
	1213.2	0.74862	-0.03212	-0.19643
	1211.3	0.75126	-0.03068	-0.1954
	1209.3	0.75317	-0.02647	-0.19472
	1207.4	0.75453	-0.02235	-0.19452
	1205.5	0.75585	-0.02157	-0.19474
	1203.5	0.7577	-0.02517	-0.19526
	1201.6	0.76044	-0.03117	-0.19585
	1199.7	0.76394	-0.03708	-0.19615
	1197.8	0.76757	-0.04264	-0.19601
	1195.8	0.77066	-0.04986	-0.19564
	1193.9	0.77283	-0.06058	-0.19532
	1192	0.77409	-0.0745	-0.19526
	1190	0.7748	-0.08918	-0.19564
	1188.1	0.77549	-0.10188	-0.19646
	1186.2	0.77658	-0.11115	-0.19762
	1184.3	0.77825	-0.1176	-0.19894
	1182.3	0.78045	-0.1227	-0.20026
	1180.4	0.78282	-0.12692	-0.20149
	1178.5	0.78467	-0.12946	-0.20274
	1176.5	0.78527	-0.13001	-0.20438
	1174.6	0.7841	-0.12941	-0.20723
	1172.7	0.78056	-0.12834	-0.21283
	1170.8	0.77135	-0.12642	-0.22326
	1168.8	0.74543	-0.12265	-0.24091
	1166.9	0.68961	-0.11644	-0.26872
	1165	0.61308	-0.10781	-0.30852
	1163	0.55364	-0.09713	-0.35731
	1161.1	0.539	-0.08514	-0.40663
	1159.2	0.55857	-0.07275	-0.44652
	1157.2	0.5861	-0.06023	-0.46945
	1155.3	0.60794	-0.04724	-0.47461
	1153.4	0.62319	-0.03372	-0.46836
	1151.5	0.63483	-0.02011	-0.45439
	1149.5	0.64515	-0.00684	-0.43177
	1147.6	0.65402	0.00572	-0.40522
	1145.7	0.66065	0.01731	-0.38476
	1143.7	0.66534	0.02792	-0.37613
	1141.8	0.66872	0.03778	-0.37709
	1139.9	0.67105	0.04712	-0.37945
	1138	0.6735	0.05613	-0.37633
	1136	0.67748	0.06502	-0.36748
	1134.1	0.68274	0.07413	-0.35563
	1132.2	0.68741	0.08368	-0.34156
	1130.2	0.69006	0.09337	-0.32471
	1128.3	0.69129	0.10267	-0.30646
	1126.4	0.69294	0.1111	-0.28982
	1124.5	0.69636	0.11851	-0.27692
	1122.5	0.70145	0.12499	-0.26786
	1120.6	0.70707	0.13078	-0.26146
	1118.7	0.71232	0.136	-0.25632
	1116.7	0.717	0.14072	-0.25148
	1114.8	0.72117	0.14507	-0.24659
	1112.9	0.72504	0.14922	-0.24164
	1111	0.72854	0.15315	-0.23708
	1109	0.73107	0.15672	-0.2335
	1107.1	0.73221	0.15982	-0.23107
	1105.2	0.73223	0.16254	-0.22963
	1103.2	0.732	0.16519	-0.22878
	1101.3	0.73246	0.16815	-0.22798
	1099.4	0.73407	0.17163	-0.22678
	1097.5	0.73681	0.17556	-0.22506
	1095.5	0.7403	0.17951	-0.22304
	1093.6	0.74361	0.183	-0.22118
	1091.7	0.74601	0.18585	-0.21986
	1089.7	0.74741	0.1882	-0.219
	1087.8	0.7483	0.19038	-0.21833
	1085.9	0.74952	0.19273	-0.21796
	1084	0.75162	0.19541	-0.2179
	1082	0.75471	0.19842	-0.21805
	1080.1	0.75818	0.2015	-0.21859
	1078.2	0.76082	0.20429	-0.21968
	1076.2	0.76146	0.20654	-0.22076
	1074.3	0.75995	0.20821	-0.22084
	1072.4	0.7571	0.20953	-0.21961
	1070.5	0.75455	0.21098	-0.21784
	1068.5	0.75381	0.21285	-0.21629
	1066.6	0.75525	0.21518	-0.21524
	1064.7	0.75806	0.21773	-0.21461
	1062.7	0.76115	0.22006	-0.21415
	1060.8	0.76394	0.22193	-0.21364
	1058.9	0.76638	0.22336	-0.21292
	1057	0.76857	0.22451	-0.212
	1055	0.77061	0.22559	-0.21083
	1053.1	0.77268	0.22688	-0.2093
	1051.2	0.77502	0.22844	-0.20766
	1049.2	0.77772	0.23022	-0.20611
	1047.3	0.78054	0.23204	-0.20472
	1045.4	0.78311	0.23373	-0.2036
	1043.5	0.78519	0.23523	-0.20292
	1041.5	0.78666	0.23656	-0.20267
	1039.6	0.78773	0.23772	-0.2026
	1037.7	0.78881	0.23881	-0.20218
	1035.7	0.79026	0.23995	-0.20108
	1033.8	0.79202	0.24128	-0.19957
	1031.9	0.7938	0.24284	-0.19822
	1030	0.79544	0.24455	-0.1975
	1028	0.79667	0.24621	-0.19754
	1026.1	0.79731	0.24763	-0.1979
	1024.2	0.79766	0.24868	-0.19811
	1022.2	0.79821	0.24933	-0.19806
	1020.3	0.79949	0.24986	-0.19764
	1018.4	0.80189	0.25076	-0.19633
	1016.5	0.80552	0.25226	-0.19393
	1014.5	0.80967	0.25409	-0.19117
	1012.6	0.81341	0.25592	-0.18901
	1010.7	0.81632	0.25746	-0.18793
	1008.7	0.81864	0.2585	-0.18787
	1006.8	0.82083	0.25903	-0.1885
	1004.9	0.82349	0.25929	-0.18928
	1002.9	0.82697	0.25971	-0.18952
	1001	0.831	0.26058	-0.1889
	999.1	0.8348	0.26187	-0.18769
	997.2	0.8375	0.26331	-0.18622
	995.2	0.83846	0.26463	-0.18452
	993.3	0.83765	0.26563	-0.18293
	991.4	0.83618	0.26623	-0.1822
	989.4	0.83592	0.26665	-0.18268
	987.5	0.83837	0.26722	-0.18378
	985.6	0.84404	0.26822	-0.1845
	983.7	0.85254	0.26973	-0.18439
	981.7	0.8624	0.27153	-0.18436
	979.8	0.87081	0.27322	-0.18641
	977.9	0.87425	0.27434	-0.19279
	975.9	0.86874	0.27461	-0.2063
	974	0.84791	0.27413	-0.2325
	972.1	0.80171	0.27333	-0.27965
	970.2	0.72444	0.27262	-0.35114
	968.2	0.62849	0.27238	-0.43646
	966.3	0.54258	0.2731	-0.50915
	964.4	0.49823	0.27498	-0.53284
	962.4	0.51446	0.27752	-0.49
	960.5	0.57816	0.27976	-0.4109
	958.6	0.64593	0.28117	-0.34685
	956.7	0.6776	0.28197	-0.32303
	954.7	0.65912	0.28265	-0.33641
	952.8	0.60294	0.28358	-0.37108
	950.9	0.54111	0.285	-0.40166
	948.9	0.50732	0.28693	-0.40366
	947	0.51378	0.28907	-0.37309
	945.1	0.54624	0.29094	-0.32916
	943.2	0.58346	0.29225	-0.29214
	941.2	0.61487	0.29302	-0.26765
	939.3	0.63959	0.29353	-0.2522
	937.4	0.65931	0.29413	-0.24191
	935.4	0.67565	0.29522	-0.23437
	933.5	0.68969	0.29684	-0.22832
	931.6	0.70179	0.29873	-0.22342
	929.7	0.71192	0.30045	-0.2197
	927.7	0.72013	0.30176	-0.21716
	925.8	0.72681	0.30259	-0.21554
	923.9	0.7325	0.30308	-0.21416
	921.9	0.73784	0.30361	-0.21227
	920	0.74327	0.3045	-0.20935
	918.1	0.7488	0.30588	-0.20569
	916.2	0.75422	0.30762	-0.20204
	914.2	0.7592	0.30933	-0.19921
	912.3	0.76323	0.31055	-0.19786
	910.4	0.76619	0.31107	-0.19794
	908.4	0.76829	0.31093	-0.19872
	906.5	0.76998	0.31032	-0.19924
	904.6	0.77178	0.30946	-0.19873
	902.7	0.77397	0.30824	-0.19696
	900.7	0.77684	0.30588	-0.19415
	898.8	0.7803	0.30098	-0.19093
	896.9	0.78372	0.29271	-0.18816
	894.9	0.78629	0.28246	-0.18661
	893	0.78792	0.27303	-0.18646
	891.1	0.78905	0.26513	-0.18733
	889.2	0.79014	0.25675	-0.18844
	887.2	0.7917	0.24711	-0.18895
	885.3	0.79392	0.23916	-0.1884
	883.4	0.79662	0.23584	-0.18682
	881.4	0.79923	0.23437	-0.18472
	879.5	0.8012	0.22733	-0.18275
	877.6	0.80249	0.21233	-0.18145
	875.7	0.80352	0.19631	-0.18098
	873.7	0.80475	0.18722	-0.18125
	871.8	0.80645	0.18578	-0.18173
	869.9	0.80892	0.18616	-0.18178
	867.9	0.81191	0.18051	-0.18116
	866	0.81476	0.16501	-0.18002
	864.1	0.81683	0.14588	-0.17858
	862.2	0.81792	0.13643	-0.17722
	860.2	0.81879	0.14197	-0.17632
	858.3	0.82037	0.15176	-0.17608
	856.4	0.82296	0.15131	-0.17633
	854.4	0.82659	0.13637	-0.17689
	852.5	0.83127	0.11269	-0.17818
	850.6	0.83583	0.08626	-0.18318
	848.6	0.83088	0.06183	-0.20405
	846.7	0.79488	0.05372	-0.25216
	844.8	0.73181	0.07671	-0.30028
	842.9	0.69374	0.12022	-0.30124
	840.9	0.70824	0.15502	-0.26092
	839	0.74128	0.16863	-0.22312
	837.1	0.76283	0.17636	-0.20413
	835.1	0.77427	0.19426	-0.19558
	833.2	0.78245	0.21857	-0.19074
	831.3	0.78954	0.23867	-0.1878
	829.4	0.79536	0.25205	-0.18634
	827.4	0.79941	0.26093	-0.18592
	825.5	0.80202	0.26711	-0.18595
	823.6	0.8039	0.27173	-0.18587
	821.6	0.80559	0.27558	-0.18544
	819.7	0.80745	0.2791	-0.1846
	817.8	0.80939	0.28243	-0.18358
	815.9	0.81105	0.28558	-0.18264
	813.9	0.81221	0.28843	-0.182
	812	0.81267	0.29064	-0.18196
	810.1	0.81272	0.29202	-0.18239
	808.1	0.81291	0.29278	-0.18307
	806.2	0.81351	0.29341	-0.18353
	804.3	0.81455	0.29428	-0.18326
	802.4	0.81599	0.29559	-0.18223
	800.4	0.81782	0.29712	-0.18079
	798.5	0.81969	0.2984	-0.17944
	796.6	0.82116	0.29911	-0.17852
	794.6	0.82191	0.2993	-0.1784
	792.7	0.82214	0.29923	-0.17891
	790.8	0.82247	0.29918	-0.17962
	788.9	0.82343	0.29939	-0.18019
	786.9	0.82517	0.29989	-0.18038
	785	0.82736	0.30039	-0.17996
	783.1	0.82967	0.30056	-0.17892
	781.1	0.83195	0.30035	-0.1776
	779.2	0.83414	0.29998	-0.17645
	777.3	0.83601	0.29972	-0.17616
	775.4	0.83724	0.29979	-0.17857
	773.4	0.8367	0.30026	-0.1873
	771.5	0.83441	0.30096	-0.20081
	769.6	0.83379	0.30166	-0.20935
	767.6	0.83691	0.30223	-0.20828
	765.7	0.8414	0.30256	-0.20273
	763.8	0.84489	0.30268	-0.1985
	761.9	0.84693	0.30292	-0.20119
	759.9	0.84696	0.30341	-0.21382
	758	0.84294	0.3036	-0.22698
	756.1	0.83288	0.30235	-0.2263
	754.1	0.81851	0.29884	-0.21329
	752.2	0.80435	0.29273	-0.20124
	750.3	0.79715	0.28324	-0.19536
	748.4	0.80442	0.2715	-0.19265
	746.4	0.82191	0.26198	-0.19099
	744.5	0.83663	0.25773	-0.1908
	742.6	0.84414	0.25715	-0.19247
	740.6	0.84671	0.25715	-0.19424
	738.7	0.84567	0.25621	-0.19399
	736.8	0.84242	0.25419	-0.19212
	734.9	0.83871	0.25097	-0.19031
	732.9	0.83589	0.24593	-0.18929
	731	0.83343	0.23883	-0.18883
	729.1	0.82733	0.23093	-0.18847
	727.1	0.8105	0.22416	-0.18788
	725.2	0.77913	0.21933	-0.18679
	723.3	0.74049	0.21615	-0.18445
	721.4	0.708	0.21274	-0.18114
	719.4	0.69056	0.20624	-0.17898
	717.5	0.68876	0.19669	-0.17854
	715.6	0.69758	0.18918	-0.17822
	713.6	0.71091	0.19017	-0.17743
	711.7	0.7244	0.19992	-0.1765
	709.8	0.73633	0.2114	-0.17539
	707.9	0.74645	0.21918	-0.17419
	705.9	0.75438	0.22338	-0.17321
	704	0.76016	0.22601	-0.17251
	702.1	0.76533	0.22852	-0.1718
	700.1	0.77159	0.23151	-0.17064
	698.2	0.77913	0.23487	-0.16867
	696.3	0.78728	0.23827	-0.16598
	694.3	0.79539	0.2417	-0.16343
	692.4	0.80306	0.24543	-0.16183
	690.5	0.8096	0.24965	-0.16124
	688.6	0.81419	0.25427	-0.16128
	686.6	0.81674	0.25868	-0.16126
	684.7	0.81833	0.26169	-0.16036
	682.8	0.82001	0.26125	-0.15838
	680.8	0.82218	0.25671	-0.15595
	678.9	0.82491	0.25156	-0.15385
	677	0.82776	0.25018	-0.15287
	675.1	0.82977	0.2527	-0.15342
	673.1	0.83193	0.25678	-0.15373
	671.2	0.83775	0.2612	-0.15028
	669.3	0.84255	0.26383	-0.14633
	667.3	0.83052	0.26034	-0.15541
	665.4	0.81789	0.25668	-0.16627
	663.5	0.81648	0.25646	-0.16883
	661.6	0.82007	0.25809	-0.16799
	659.6	0.82415	0.26051	-0.16691
	657.7	0.82725	0.26262	-0.16567
	655.8	0.82929	0.26361	-0.16438
	653.8	0.83039	0.2633	-0.16379
	651.9	0.83064	0.26208	-0.1637
	650	0.83051	0.26084	-0.16321
	648.1	0.8303	0.2603	-0.16228
	646.1	0.83051	0.26076	-0.16123
	644.2	0.83175	0.26181	-0.15996
	642.3	0.83319	0.26231	-0.1589
	640.3	0.83363	0.26139	-0.15919
	638.4	0.83306	0.25916	-0.16129
	636.5	0.83186	0.25636	-0.16447
	634.6	0.83042	0.25402	-0.16753
	632.6	0.82959	0.25291	-0.16931
	630.7	0.83025	0.2529	-0.16922
	628.8	0.83261	0.25326	-0.16745
	626.8	0.83582	0.25317	-0.16489
	624.9	0.83861	0.25201	-0.1629
	623	0.84036	0.24988	-0.16248
	621.1	0.84156	0.24762	-0.16336
	619.1	0.84297	0.24602	-0.16475
	617.2	0.84401	0.24494	-0.16712
	615.3	0.84435	0.24394	-0.17064
	613.3	0.84545	0.24293	-0.17448
	611.4	0.84441	0.2417	-0.18162
	609.5	0.82637	0.23993	-0.20142
	607.6	0.77678	0.23793	-0.23965
	605.6	0.71745	0.23621	-0.28127
	603.7	0.69565	0.23489	-0.29634
	601.8	0.71924	0.23381	-0.27464
	599.8	0.7544	0.23263	-0.23753
	597.9	0.77987	0.23103	-0.20879
	596	0.79686	0.22919	-0.19285
	594.1	0.80898	0.22734	-0.18394
	592.1	0.81608	0.22499	-0.17848
	590.2	0.81744	0.22154	-0.17574
	588.3	0.81464	0.21689	-0.17502
	586.3	0.80999	0.21078	-0.17507
	584.4	0.80441	0.2028	-0.17478
	582.5	0.79703	0.19308	-0.17387
	580.6	0.78554	0.18256	-0.17263
	578.6	0.76989	0.17287	-0.17125
	576.7	0.75525	0.16514	-0.17008
	574.8	0.74844	0.15971	-0.1699
	572.8	0.75086	0.1567	-0.17093
	570.9	0.75806	0.15619	-0.17236
	569	0.76596	0.15812	-0.17308
	567.1	0.77349	0.16231	-0.17251
	565.1	0.78096	0.16858	-0.17084
	563.2	0.78846	0.17679	-0.16858
	561.3	0.79535	0.18614	-0.16675
	559.3	0.80022	0.19502	-0.1666
	557.4	0.80199	0.202	-0.16829
	555.5	0.8013	0.20659	-0.17105
	553.6	0.80034	0.2095	-0.17357
	551.6	0.80111	0.21236	-0.17417
	549.7	0.80406	0.21643	-0.17213
	547.8	0.80846	0.22203	-0.16825
	545.8	0.81329	0.22847	-0.16432
	543.9	0.81719	0.23416	-0.16243
	542	0.81867	0.23767	-0.16355
	540	0.81744	0.23848	-0.16693
	538.1	0.81476	0.23769	-0.17096
	536.2	0.81272	0.23783	-0.17377
	534.3	0.81336	0.24056	-0.174
	532.3	0.81684	0.24564	-0.1713
	530.4	0.82154	0.252	-0.16664
	528.5	0.82581	0.25784	-0.16232
	526.5	0.82772	0.26121	-0.16112
	524.6	0.82581	0.2616	-0.16409
	522.7	0.8223	0.2609	-0.16861
	520.8	0.82035	0.2613	-0.17194
	518.8	0.82088	0.26378	-0.17324
	516.9	0.8231	0.26795	-0.17268
	515	0.82578	0.27246	-0.17083
	513	0.82871	0.27618	-0.16796
	511.1	0.83105	0.27845	-0.16513
	509.2	0.83103	0.27888	-0.16462
	507.3	0.82817	0.27778	-0.16788
	505.3	0.82436	0.27703	-0.17448
	503.4	0.82065	0.27875	-0.18286
	501.5	0.81578	0.28254	-0.1892
	499.5	0.81281	0.28648	-0.18832
	497.6	0.81665	0.28966	-0.18082
	495.7	0.8241	0.29148	-0.17296
	493.8	0.82805	0.29144	-0.1694
	491.8	0.82581	0.29022	-0.17063
	489.9	0.82073	0.28919	-0.17411
	488	0.81807	0.28952	-0.17657
	486	0.8195	0.29153	-0.17656
	484.1	0.82335	0.29413	-0.17449
	482.2	0.82731	0.29578	-0.17189
	480.3	0.82997	0.29624	-0.1701
	478.3	0.83058	0.29588	-0.17011
	476.4	0.82904	0.29552	-0.17222
	474.5	0.82608	0.29593	-0.17532
	472.5	0.82164	0.29556	-0.17791
	470.6	0.81701	0.29236	-0.17813
	468.7	0.81443	0.28676	-0.17537
	466.8	0.8136	0.27956	-0.17161
	464.8	0.81419	0.27175	-0.16882
	462.9	0.81663	0.26465	-0.16753
	461	0.8199	0.25778	-0.16795
	459	0.82154	0.24898	-0.17056
	457.1	0.81968	0.23873	-0.17498
	455.2	0.81795	0.2333	-0.17761
	453.3	0.82076	0.23715	-0.17594
	451.3	0.82697	0.24889	-0.17123
	449.4	0.8333	0.26331	-0.16627
	447.5	0.83697	0.27583	-0.16403
	445.5	0.83628	0.28482	-0.16612
	443.6	0.83216	0.29098	-0.17119
	441.7	0.82656	0.29513	-0.17648
	439.8	0.82326	0.29784	-0.17914
	437.8	0.82575	0.30068	-0.17747
	435.9	0.83268	0.3046	-0.17272
	434	0.83978	0.30925	-0.16786
	432	0.84408	0.31359	-0.16457
	430.1	0.84368	0.31628	-0.16429
	428.2	0.83895	0.31598	-0.1682
	426.3	0.8336	0.31284	-0.17438
	424.3	0.83213	0.30975	-0.17837
	422.4	0.83795	0.31103	-0.17652
	420.5	0.85107	0.31816	-0.16824
	418.5	0.86268	0.32704	-0.15856
	416.6	0.86178	0.33113	-0.15704
	414.7	0.85541	0.33178	-0.16093
	412.8	0.84876	0.33069	-0.16555
	410.8	0.84227	0.32812	-0.16998
	408.9	0.83888	0.32687	-0.17238
	407	0.84188	0.32905	-0.17201
	405	0.8519	0.33348	-0.16913
	403.1	0.86544	0.33602	-0.16249
	401.2	0.87624	0.3317	-0.15323
	399.3	0.87737	0.31825	-0.14786

## Sheet: S. Fig. 2
Supplementary Fig. 2
		Intensity (a.u.)
	Wavenumber (cm-1)	CoPc-S-COF	BTT	CoPcF16
	3992.5	2.16216	1.48787	0.80072
	3990.6	2.16204	1.48826	0.80119
	3988.7	2.16197	1.48868	0.80173
	3986.7	2.16197	1.48906	0.80213
	3984.8	2.16208	1.48929	0.80234
	3982.9	2.16217	1.48949	0.80225
	3980.9	2.16217	1.49005	0.80186
	3979	2.1621	1.49076	0.80179
	3977.1	2.16203	1.49102	0.80204
	3975.1	2.162	1.49084	0.80212
	3973.2	2.16204	1.49033	0.80181
	3971.3	2.16218	1.49028	0.80134
	3969.4	2.16238	1.49041	0.80087
	3967.4	2.16246	1.49055	0.80068
	3965.5	2.16233	1.49064	0.80093
	3963.6	2.16214	1.49039	0.80125
	3961.6	2.16204	1.48996	0.80092
	3959.7	2.162	1.48988	0.80027
	3957.8	2.16196	1.49011	0.80006
	3955.9	2.16202	1.49015	0.80032
	3953.9	2.16218	1.48987	0.80101
	3952	2.16221	1.48964	0.80201
	3950.1	2.16216	1.48979	0.80237
	3948.1	2.16228	1.48998	0.80158
	3946.2	2.16228	1.48948	0.80114
	3944.3	2.16197	1.48869	0.80153
	3942.4	2.16193	1.48867	0.80068
	3940.4	2.16233	1.48904	0.79901
	3938.5	2.16254	1.48891	0.79856
	3936.6	2.1624	1.48846	0.79942
	3934.6	2.16208	1.48808	0.8011
	3932.7	2.16192	1.48838	0.80192
	3930.8	2.16208	1.4892	0.80062
	3928.9	2.16217	1.48892	0.79943
	3926.9	2.16198	1.48757	0.80002
	3925	2.16181	1.48701	0.80036
	3923.1	2.16188	1.48742	0.79967
	3921.1	2.16187	1.48742	0.80002
	3919.2	2.16174	1.48707	0.80096
	3917.3	2.16185	1.48738	0.79987
	3915.4	2.16229	1.48802	0.79729
	3913.4	2.16274	1.48815	0.79609
	3911.5	2.16295	1.48796	0.79636
	3909.6	2.16274	1.48726	0.79762
	3907.6	2.1618	1.48571	0.80111
	3905.7	2.16055	1.48478	0.8056
	3903.8	2.15998	1.48537	0.80689
	3901.9	2.16026	1.48609	0.80458
	3899.9	2.16097	1.4867	0.80077
	3898	2.16187	1.48725	0.79694
	3896.1	2.16235	1.48635	0.79652
	3894.1	2.16202	1.48455	0.79963
	3892.2	2.16163	1.4843	0.80075
	3890.3	2.16197	1.4851	0.79835
	3888.4	2.16204	1.48414	0.79901
	3886.4	2.16157	1.48312	0.8015
	3884.5	2.16148	1.48385	0.8011
	3882.6	2.16142	1.4841	0.80111
	3880.6	2.1614	1.48468	0.8
	3878.7	2.16202	1.48599	0.79645
	3876.8	2.16224	1.48573	0.79703
	3874.9	2.1617	1.485	0.8006
	3872.9	2.1611	1.4843	0.80353
	3871	2.16068	1.48357	0.80435
	3869.1	2.16086	1.48402	0.8011
	3867.1	2.16119	1.4839	0.79948
	3865.2	2.16114	1.48323	0.80092
	3863.3	2.1614	1.48382	0.79937
	3861.4	2.16215	1.48443	0.79615
	3859.4	2.16232	1.48353	0.7966
	3857.5	2.16108	1.48076	0.80212
	3855.6	2.15885	1.47812	0.80972
	3853.6	2.1581	1.48078	0.808
	3851.7	2.16028	1.48597	0.79624
	3849.8	2.16234	1.48663	0.79139
	3847.9	2.16296	1.4848	0.79283
	3845.9	2.16256	1.48294	0.79625
	3844	2.16181	1.48199	0.79945
	3842.1	2.16107	1.4817	0.80231
	3840.1	2.16031	1.48112	0.80492
	3838.2	2.16019	1.48137	0.80362
	3836.3	2.16101	1.48239	0.79907
	3834.4	2.16174	1.48242	0.79666
	3832.4	2.16208	1.48262	0.79535
	3830.5	2.16242	1.4834	0.79388
	3828.6	2.1627	1.48333	0.79402
	3826.6	2.16281	1.48262	0.79508
	3824.7	2.16246	1.48117	0.79792
	3822.8	2.16146	1.47971	0.80257
	3820.9	2.16107	1.48092	0.80183
	3818.9	2.16155	1.48225	0.79816
	3817	2.1619	1.48207	0.79666
	3815.1	2.16277	1.48292	0.79201
	3813.1	2.16388	1.48292	0.78826
	3811.2	2.16397	1.48096	0.78998
	3809.3	2.16313	1.47932	0.79421
	3807.3	2.16244	1.4801	0.79583
	3805.4	2.16224	1.48127	0.79571
	3803.5	2.1616	1.48034	0.79877
	3801.6	2.16133	1.48086	0.79868
	3799.6	2.16229	1.48291	0.79391
	3797.7	2.16312	1.48304	0.79195
	3795.8	2.16371	1.48281	0.79
	3793.8	2.16434	1.48272	0.78754
	3791.9	2.16467	1.48198	0.78715
	3790	2.16473	1.48121	0.78769
	3788.1	2.16468	1.48078	0.78875
	3786.1	2.16458	1.48101	0.78986
	3784.2	2.16461	1.48163	0.78988
	3782.3	2.16438	1.48154	0.79042
	3780.3	2.16388	1.48133	0.79103
	3778.4	2.16401	1.48177	0.78866
	3776.5	2.16469	1.48167	0.78599
	3774.6	2.16499	1.48059	0.78655
	3772.6	2.16454	1.47932	0.78965
	3770.7	2.1638	1.47918	0.79181
	3768.8	2.16364	1.48026	0.79093
	3766.8	2.16397	1.48089	0.78952
	3764.9	2.16442	1.48089	0.78824
	3763	2.16457	1.48022	0.78847
	3761.1	2.16406	1.47931	0.79115
	3759.1	2.16355	1.47976	0.79195
	3757.2	2.16352	1.4803	0.79079
	3755.3	2.16302	1.47872	0.79328
	3753.3	2.16161	1.4761	0.79946
	3751.4	2.16037	1.47589	0.80197
	3749.5	2.16068	1.47803	0.79757
	3747.6	2.1611	1.47734	0.79715
	3745.6	2.16104	1.47546	0.79916
	3743.7	2.16205	1.47669	0.79441
	3741.8	2.16335	1.47701	0.79123
	3739.8	2.16317	1.47429	0.79604
	3737.9	2.16163	1.47199	0.80374
	3736	2.16007	1.47208	0.80744
	3734.1	2.1602	1.47363	0.8032
	3732.1	2.16179	1.47501	0.79673
	3730.2	2.163	1.47487	0.79495
	3728.3	2.16305	1.47344	0.79777
	3726.3	2.16266	1.47293	0.80035
	3724.4	2.16278	1.47432	0.80003
	3722.5	2.16332	1.47611	0.79802
	3720.6	2.16407	1.47724	0.79501
	3718.6	2.16479	1.47761	0.79211
	3716.7	2.16498	1.47707	0.79195
	3714.8	2.16427	1.47562	0.79616
	3712.8	2.16318	1.47491	0.8018
	3710.9	2.16289	1.4766	0.80144
	3709	2.16368	1.47851	0.79675
	3707.1	2.1646	1.4786	0.79507
	3705.1	2.16479	1.4774	0.79724
	3703.2	2.16437	1.47663	0.7996
	3701.3	2.16442	1.47757	0.79817
	3699.3	2.165	1.4786	0.79585
	3697.4	2.16539	1.47832	0.79595
	3695.5	2.1653	1.47715	0.79778
	3693.6	2.16458	1.47544	0.80158
	3691.6	2.1634	1.4742	0.80602
	3689.7	2.16295	1.47557	0.80485
	3687.8	2.16421	1.47857	0.79747
	3685.8	2.1657	1.47934	0.7933
	3683.9	2.1662	1.47814	0.79385
	3682	2.16584	1.47701	0.79636
	3680.1	2.16492	1.47579	0.80029
	3678.1	2.16344	1.47384	0.80609
	3676.2	2.16232	1.47398	0.80819
	3674.3	2.16283	1.47674	0.80303
	3672.3	2.16348	1.4772	0.80183
	3670.4	2.16362	1.47707	0.80198
	3668.5	2.16461	1.47876	0.79634
	3666.6	2.16581	1.47937	0.79246
	3664.6	2.16629	1.4788	0.79252
	3662.7	2.16642	1.47825	0.793
	3660.8	2.1663	1.47715	0.79408
	3658.8	2.16566	1.47566	0.79651
	3656.9	2.16506	1.47566	0.7975
	3655	2.1649	1.47654	0.7969
	3653	2.16396	1.47514	0.80098
	3651.1	2.16217	1.47314	0.80854
	3649.2	2.16173	1.47459	0.80827
	3647.3	2.16346	1.47751	0.79898
	3645.3	2.16522	1.47819	0.7933
	3643.4	2.16596	1.47754	0.79273
	3641.5	2.1661	1.47706	0.79364
	3639.5	2.16612	1.47696	0.79441
	3637.6	2.16604	1.47676	0.79567
	3635.7	2.16562	1.47634	0.7976
	3633.8	2.16486	1.47551	0.80019
	3631.8	2.16364	1.47401	0.80483
	3629.9	2.1624	1.4743	0.80824
	3628	2.16282	1.47806	0.80303
	3626	2.16421	1.47992	0.79747
	3624.1	2.16462	1.47828	0.79822
	3622.2	2.164	1.47621	0.80194
	3620.3	2.16316	1.47594	0.80407
	3618.3	2.16305	1.47761	0.80162
	3616.4	2.16343	1.47861	0.79931
	3614.5	2.16344	1.47841	0.79945
	3612.5	2.16328	1.47845	0.79927
	3610.6	2.16313	1.47861	0.7994
	3608.7	2.163	1.47901	0.79958
	3606.8	2.16318	1.47984	0.79798
	3604.8	2.16344	1.47988	0.79742
	3602.9	2.16326	1.47911	0.79937
	3601	2.16275	1.47865	0.80104
	3599	2.16235	1.47882	0.80126
	3597.1	2.16222	1.47943	0.80164
	3595.2	2.16232	1.48057	0.80149
	3593.3	2.16244	1.48169	0.80026
	3591.3	2.16212	1.48164	0.8011
	3589.4	2.16128	1.48113	0.80425
	3587.5	2.16078	1.48224	0.80392
	3585.5	2.16119	1.48407	0.7994
	3583.6	2.16167	1.48437	0.79696
	3581.7	2.16175	1.48392	0.79697
	3579.8	2.16175	1.48404	0.79727
	3577.8	2.16175	1.48438	0.79741
	3575.9	2.16162	1.48439	0.79756
	3574	2.16143	1.48421	0.79775
	3572	2.16104	1.48383	0.79927
	3570.1	2.16011	1.48341	0.80324
	3568.2	2.15911	1.48408	0.80645
	3566.3	2.15909	1.48602	0.8041
	3564.3	2.15971	1.48716	0.80002
	3562.4	2.16013	1.48708	0.79862
	3560.5	2.16038	1.48745	0.79825
	3558.5	2.16061	1.48832	0.79786
	3556.6	2.16064	1.48841	0.79832
	3554.7	2.16035	1.48794	0.7996
	3552.8	2.15994	1.48786	0.80014
	3550.8	2.15965	1.48795	0.79982
	3548.9	2.15936	1.48764	0.80054
	3547	2.15905	1.48759	0.80149
	3545	2.15906	1.48839	0.80042
	3543.1	2.1594	1.48937	0.79843
	3541.2	2.15966	1.48993	0.79759
	3539.3	2.15957	1.49024	0.79802
	3537.3	2.15926	1.49043	0.79852
	3535.4	2.15912	1.49052	0.79816
	3533.5	2.15914	1.49058	0.79784
	3531.5	2.15892	1.49065	0.79846
	3529.6	2.15854	1.49065	0.79922
	3527.7	2.15825	1.49078	0.7993
	3525.8	2.1581	1.49135	0.79912
	3523.8	2.15809	1.49215	0.7987
	3521.9	2.15824	1.49247	0.79784
	3520	2.15848	1.49225	0.79717
	3518	2.15863	1.49216	0.79685
	3516.1	2.15856	1.49226	0.79679
	3514.2	2.15834	1.49211	0.79727
	3512.3	2.15813	1.49193	0.79813
	3510.3	2.15798	1.49231	0.79831
	3508.4	2.1579	1.49292	0.79771
	3506.5	2.15765	1.49284	0.79789
	3504.5	2.15726	1.49259	0.79889
	3502.6	2.15717	1.49321	0.7988
	3500.7	2.15732	1.49419	0.79792
	3498.7	2.15737	1.4948	0.79777
	3496.8	2.15731	1.49513	0.79789
	3494.9	2.15736	1.49531	0.79753
	3493	2.1575	1.49545	0.79718
	3491	2.15749	1.49555	0.79739
	3489.1	2.15729	1.49533	0.7978
	3487.2	2.15708	1.49488	0.79784
	3485.2	2.15693	1.49445	0.79787
	3483.3	2.15674	1.49419	0.79816
	3481.4	2.15651	1.49422	0.79808
	3479.5	2.15635	1.49448	0.79751
	3477.5	2.15635	1.49478	0.79715
	3475.6	2.15641	1.49483	0.79694
	3473.7	2.15647	1.49437	0.79657
	3471.7	2.15644	1.4937	0.7963
	3469.8	2.15621	1.4932	0.7964
	3467.9	2.15599	1.49273	0.79658
	3466	2.15597	1.49223	0.79655
	3464	2.15609	1.49184	0.79682
	3462.1	2.1562	1.49139	0.79715
	3460.2	2.15618	1.49048	0.79729
	3458.2	2.15608	1.48903	0.79744
	3456.3	2.15592	1.48741	0.79766
	3454.4	2.15574	1.48588	0.79801
	3452.5	2.15567	1.48428	0.79861
	3450.5	2.15562	1.48234	0.79972
	3448.6	2.15539	1.48048	0.8009
	3446.7	2.15521	1.47943	0.80117
	3444.7	2.15525	1.47878	0.80092
	3442.8	2.15531	1.47804	0.80087
	3440.9	2.15527	1.47761	0.80089
	3439	2.15522	1.47759	0.80098
	3437	2.15525	1.47767	0.80134
	3435.1	2.15542	1.47756	0.80174
	3433.2	2.15561	1.47738	0.80209
	3431.2	2.15572	1.4776	0.80249
	3429.3	2.15587	1.47822	0.80272
	3427.4	2.15616	1.47882	0.80251
	3425.5	2.15644	1.47928	0.8023
	3423.5	2.15651	1.47958	0.80267
	3421.6	2.15651	1.47974	0.80314
	3419.7	2.15668	1.47998	0.80303
	3417.7	2.15689	1.48035	0.80276
	3415.8	2.15687	1.48078	0.80267
	3413.9	2.1569	1.4811	0.80246
	3412	2.15701	1.48116	0.80213
	3410	2.15708	1.48103	0.802
	3408.1	2.15708	1.4809	0.80188
	3406.2	2.15707	1.48098	0.80156
	3404.2	2.15706	1.48118	0.8011
	3402.3	2.157	1.48108	0.80062
	3400.4	2.15695	1.48078	0.80021
	3398.5	2.15696	1.48097	0.79987
	3396.5	2.15706	1.48169	0.79951
	3394.6	2.15712	1.48199	0.79918
	3392.7	2.15714	1.48171	0.79873
	3390.7	2.1573	1.48155	0.79813
	3388.8	2.15758	1.48173	0.79774
	3386.9	2.15786	1.48193	0.79754
	3385	2.15809	1.48198	0.79709
	3383	2.15815	1.48189	0.79648
	3381.1	2.15813	1.48177	0.79595
	3379.2	2.15815	1.48176	0.79538
	3377.2	2.15836	1.48157	0.79466
	3375.3	2.15876	1.48114	0.79396
	3373.4	2.15916	1.48099	0.79349
	3371.5	2.15922	1.48114	0.79337
	3369.5	2.15909	1.48112	0.79337
	3367.6	2.15916	1.48091	0.79297
	3365.7	2.15948	1.48075	0.79199
	3363.7	2.1599	1.48072	0.79085
	3361.8	2.16037	1.48092	0.78989
	3359.9	2.16079	1.48122	0.78895
	3358	2.16108	1.48131	0.78806
	3356	2.16122	1.48121	0.78734
	3354.1	2.16131	1.48092	0.78683
	3352.2	2.16138	1.48056	0.78655
	3350.2	2.16154	1.48048	0.78625
	3348.3	2.16186	1.48051	0.78562
	3346.4	2.16218	1.48041	0.78481
	3344.4	2.1624	1.48039	0.78421
	3342.5	2.16257	1.48061	0.78382
	3340.6	2.16268	1.48091	0.78356
	3338.7	2.16268	1.48101	0.78334
	3336.7	2.16275	1.48092	0.78302
	3334.8	2.16306	1.48102	0.78262
	3332.9	2.16338	1.48132	0.78227
	3330.9	2.16349	1.48145	0.78206
	3329	2.16348	1.48134	0.78187
	3327.1	2.16348	1.48098	0.78154
	3325.2	2.16359	1.48058	0.78106
	3323.2	2.16377	1.48057	0.78067
	3321.3	2.16391	1.48088	0.78053
	3319.4	2.164	1.48103	0.78053
	3317.4	2.16403	1.48097	0.78046
	3315.5	2.16397	1.48095	0.78035
	3313.6	2.16385	1.48101	0.78026
	3311.7	2.1638	1.48105	0.78023
	3309.7	2.16388	1.48109	0.78017
	3307.8	2.16395	1.48109	0.77995
	3305.9	2.16389	1.48098	0.77974
	3303.9	2.16379	1.48086	0.77966
	3302	2.16378	1.48084	0.77957
	3300.1	2.16385	1.48107	0.77948
	3298.2	2.16395	1.48155	0.77944
	3296.2	2.16403	1.48168	0.77941
	3294.3	2.16401	1.48122	0.77948
	3292.4	2.16395	1.48087	0.77957
	3290.4	2.16392	1.48105	0.7796
	3288.5	2.16395	1.48143	0.77959
	3286.6	2.164	1.48168	0.7796
	3284.7	2.16408	1.4818	0.77962
	3282.7	2.16416	1.48189	0.77954
	3280.8	2.1642	1.48201	0.77945
	3278.9	2.16412	1.48201	0.77957
	3276.9	2.16386	1.48199	0.77992
	3275	2.1636	1.48223	0.78031
	3273.1	2.16352	1.4825	0.78058
	3271.2	2.16356	1.48248	0.78076
	3269.2	2.1636	1.48235	0.78089
	3267.3	2.16353	1.48234	0.78094
	3265.4	2.16337	1.48244	0.78092
	3263.4	2.16331	1.48259	0.78085
	3261.5	2.16338	1.48267	0.7808
	3259.6	2.16343	1.48285	0.78086
	3257.7	2.16337	1.48319	0.78109
	3255.7	2.16318	1.48336	0.78146
	3253.8	2.16288	1.4833	0.7817
	3251.9	2.16263	1.48329	0.78179
	3249.9	2.16257	1.48334	0.782
	3248	2.16274	1.48339	0.78245
	3246.1	2.16289	1.48332	0.78272
	3244.2	2.16284	1.48318	0.78247
	3242.2	2.16271	1.48314	0.78206
	3240.3	2.16265	1.48311	0.78199
	3238.4	2.16258	1.48305	0.78226
	3236.4	2.16251	1.48328	0.78265
	3234.5	2.16253	1.48374	0.7831
	3232.6	2.16258	1.48393	0.7834
	3230.7	2.1625	1.48395	0.78334
	3228.7	2.16228	1.48404	0.78308
	3226.8	2.16214	1.48406	0.78281
	3224.9	2.16216	1.48404	0.78268
	3222.9	2.16224	1.48399	0.78275
	3221	2.16224	1.48385	0.78293
	3219.1	2.16221	1.48395	0.78308
	3217.2	2.16221	1.48433	0.78328
	3215.2	2.16216	1.48454	0.78344
	3213.3	2.16206	1.48474	0.7835
	3211.4	2.16204	1.48502	0.78361
	3209.4	2.16211	1.48505	0.78379
	3207.5	2.16216	1.48491	0.7838
	3205.6	2.16212	1.48497	0.78367
	3203.7	2.16202	1.48528	0.78367
	3201.7	2.16192	1.48557	0.78388
	3199.8	2.16191	1.48552	0.78418
	3197.9	2.16197	1.48526	0.78434
	3195.9	2.16202	1.48513	0.78443
	3194	2.16197	1.48526	0.78464
	3192.1	2.16181	1.48548	0.7849
	3190.1	2.16161	1.48564	0.78502
	3188.2	2.16149	1.48563	0.78514
	3186.3	2.16146	1.48564	0.78527
	3184.4	2.16152	1.48595	0.7852
	3182.4	2.16169	1.48636	0.78502
	3180.5	2.16181	1.4866	0.78506
	3178.6	2.16174	1.48678	0.78539
	3176.6	2.16158	1.48679	0.78578
	3174.7	2.16143	1.48653	0.78617
	3172.8	2.16138	1.48644	0.78658
	3170.9	2.16143	1.48674	0.7868
	3168.9	2.16144	1.48709	0.78676
	3167	2.16128	1.4873	0.78659
	3165.1	2.16102	1.48738	0.7864
	3163.1	2.16086	1.48731	0.78637
	3161.2	2.16091	1.48721	0.78671
	3159.3	2.16103	1.48745	0.78734
	3157.4	2.16106	1.48798	0.78802
	3155.4	2.16095	1.48823	0.78862
	3153.5	2.16086	1.48812	0.78901
	3151.6	2.16086	1.48806	0.78905
	3149.6	2.1608	1.48825	0.78877
	3147.7	2.16061	1.48855	0.78848
	3145.8	2.16041	1.48878	0.78845
	3143.9	2.16035	1.48886	0.78871
	3141.9	2.1604	1.48884	0.78922
	3140	2.1604	1.48881	0.78991
	3138.1	2.16038	1.48878	0.79054
	3136.1	2.16037	1.4888	0.79096
	3134.2	2.16032	1.48908	0.79108
	3132.3	2.1602	1.48963	0.79093
	3130.4	2.16007	1.49011	0.79087
	3128.4	2.15996	1.49027	0.79108
	3126.5	2.15983	1.4904	0.79136
	3124.6	2.15972	1.49071	0.79174
	3122.6	2.15964	1.49108	0.79225
	3120.7	2.15957	1.49133	0.79271
	3118.8	2.1595	1.49141	0.79309
	3116.9	2.1594	1.49148	0.79339
	3114.9	2.1593	1.49178	0.79346
	3113	2.15922	1.49226	0.79331
	3111.1	2.15909	1.49259	0.79319
	3109.1	2.15894	1.49266	0.79327
	3107.2	2.15892	1.49274	0.79348
	3105.3	2.15897	1.49301	0.79376
	3103.4	2.1589	1.49327	0.79424
	3101.4	2.15873	1.4934	0.79477
	3099.5	2.1586	1.49349	0.7951
	3097.6	2.15851	1.49378	0.79526
	3095.6	2.15845	1.49436	0.79531
	3093.7	2.15846	1.49488	0.79529
	3091.8	2.15846	1.4951	0.79541
	3089.9	2.15837	1.4952	0.79568
	3087.9	2.15821	1.49525	0.79583
	3086	2.15806	1.49507	0.79592
	3084.1	2.15792	1.49493	0.79616
	3082.1	2.15778	1.49537	0.79658
	3080.2	2.15767	1.49628	0.79694
	3078.3	2.15762	1.49716	0.79709
	3076.4	2.15756	1.49771	0.79715
	3074.4	2.15746	1.49781	0.79723
	3072.5	2.15737	1.49764	0.7973
	3070.6	2.15734	1.49741	0.79733
	3068.6	2.15726	1.49688	0.79738
	3066.7	2.15713	1.49543	0.79739
	3064.8	2.15693	1.4923	0.79736
	3062.9	2.15666	1.48726	0.79754
	3060.9	2.15638	1.48161	0.79813
	3059	2.15616	1.47791	0.79895
	3057.1	2.15598	1.47736	0.7996
	3055.1	2.15579	1.47867	0.79985
	3053.2	2.15551	1.48024	0.79997
	3051.3	2.15501	1.48192	0.80003
	3049.4	2.15431	1.48419	0.80002
	3047.4	2.15362	1.48694	0.80014
	3045.5	2.15305	1.48962	0.80057
	3043.6	2.15261	1.49187	0.80125
	3041.6	2.15228	1.49338	0.80191
	3039.7	2.15186	1.49417	0.80248
	3037.8	2.15131	1.49454	0.80293
	3035.8	2.15072	1.49488	0.80318
	3033.9	2.15023	1.49532	0.80314
	3032	2.1499	1.49565	0.80281
	3030.1	2.14982	1.4959	0.80243
	3028.1	2.14985	1.49652	0.80231
	3026.2	2.14964	1.49754	0.80249
	3024.3	2.14925	1.49857	0.80272
	3022.3	2.14892	1.49936	0.80278
	3020.4	2.14886	1.49998	0.80275
	3018.5	2.14895	1.50051	0.80269
	3016.6	2.14891	1.5009	0.80267
	3014.6	2.14867	1.50119	0.80281
	3012.7	2.14829	1.50143	0.80293
	3010.8	2.14781	1.50161	0.80284
	3008.8	2.14728	1.50198	0.80263
	3006.9	2.14679	1.50241	0.8026
	3005	2.1463	1.50249	0.80272
	3003.1	2.14568	1.50242	0.8027
	3001.1	2.14496	1.50253	0.80243
	2999.2	2.14417	1.50277	0.80212
	2997.3	2.14337	1.50306	0.80173
	2995.3	2.14266	1.5033	0.80146
	2993.4	2.14214	1.5036	0.80122
	2991.5	2.14176	1.50405	0.80101
	2989.6	2.14133	1.50445	0.80087
	2987.6	2.14076	1.50482	0.80081
	2985.7	2.14016	1.50526	0.80075
	2983.8	2.13967	1.50564	0.80078
	2981.8	2.13946	1.50595	0.80092
	2979.9	2.13948	1.5061	0.80086
	2978	2.13953	1.5057	0.80047
	2976.1	2.13946	1.50469	0.80008
	2974.1	2.13937	1.5033	0.79972
	2972.2	2.13947	1.50179	0.79919
	2970.3	2.13991	1.50052	0.79858
	2968.3	2.14069	1.4998	0.79801
	2966.4	2.14165	1.49972	0.7976
	2964.5	2.14252	1.50031	0.79748
	2962.6	2.14309	1.50138	0.79763
	2960.6	2.14345	1.50268	0.79789
	2958.7	2.1438	1.50402	0.79805
	2956.8	2.14418	1.50516	0.7981
	2954.8	2.14456	1.50618	0.79807
	2952.9	2.14489	1.50725	0.79802
	2951	2.14517	1.50819	0.79789
	2949.1	2.14531	1.50895	0.79786
	2947.1	2.14531	1.50982	0.79814
	2945.2	2.14526	1.51072	0.79862
	2943.3	2.14537	1.51134	0.799
	2941.3	2.1457	1.5118	0.79922
	2939.4	2.14608	1.5124	0.79936
	2937.5	2.14637	1.51306	0.79937
	2935.6	2.1466	1.51364	0.79934
	2933.6	2.14687	1.51424	0.79951
	2931.7	2.14727	1.51473	0.80005
	2929.8	2.14789	1.51501	0.80078
	2927.8	2.14865	1.51528	0.80147
	2925.9	2.14933	1.51551	0.80201
	2924	2.14991	1.51554	0.8024
	2922.1	2.15045	1.51563	0.80266
	2920.1	2.15099	1.51594	0.80279
	2918.2	2.15144	1.51627	0.80272
	2916.3	2.15182	1.51661	0.80231
	2914.3	2.15213	1.51716	0.80153
	2912.4	2.15242	1.5179	0.80056
	2910.5	2.15272	1.51864	0.79964
	2908.6	2.15299	1.51877	0.79886
	2906.6	2.15317	1.51871	0.79813
	2904.7	2.15333	1.5186	0.79745
	2902.8	2.15356	1.51828	0.79687
	2900.8	2.15377	1.51785	0.7964
	2898.9	2.15388	1.51746	0.79613
	2897	2.15389	1.51716	0.79604
	2895.1	2.15383	1.51699	0.796
	2893.1	2.15366	1.51698	0.79598
	2891.2	2.15348	1.51699	0.79609
	2889.3	2.15342	1.5168	0.7963
	2887.3	2.15344	1.51645	0.79649
	2885.4	2.15336	1.5162	0.79663
	2883.5	2.15323	1.51615	0.79667
	2881.5	2.15314	1.51627	0.79666
	2879.6	2.15318	1.51642	0.79666
	2877.7	2.15333	1.51638	0.7967
	2875.8	2.15347	1.51609	0.79673
	2873.8	2.15357	1.51569	0.79669
	2871.9	2.1537	1.51533	0.79657
	2870	2.15395	1.51511	0.79649
	2868	2.15435	1.51499	0.79666
	2866.1	2.15483	1.51488	0.79708
	2864.2	2.15527	1.51466	0.79754
	2862.3	2.15566	1.51452	0.7979
	2860.3	2.15608	1.51451	0.79808
	2858.4	2.15647	1.51425	0.79804
	2856.5	2.15675	1.51385	0.79792
	2854.5	2.15693	1.5137	0.79784
	2852.6	2.15698	1.5136	0.79778
	2850.7	2.15677	1.51332	0.79766
	2848.8	2.15634	1.51294	0.79733
	2846.8	2.15588	1.51254	0.79676
	2844.9	2.15558	1.51224	0.79609
	2843	2.15544	1.51211	0.7954
	2841	2.15539	1.51202	0.79469
	2839.1	2.15543	1.51181	0.79402
	2837.2	2.15555	1.51157	0.79339
	2835.3	2.15572	1.5114	0.79294
	2833.3	2.15586	1.51128	0.7928
	2831.4	2.15603	1.5113	0.793
	2829.5	2.15638	1.51141	0.7934
	2827.5	2.15693	1.51138	0.79391
	2825.6	2.15744	1.51122	0.79435
	2823.7	2.15786	1.51108	0.79456
	2821.8	2.15818	1.51096	0.79454
	2819.8	2.15839	1.5108	0.7945
	2817.9	2.15857	1.51066	0.79457
	2816	2.15874	1.51067	0.79486
	2814	2.15887	1.51086	0.79534
	2812.1	2.159	1.51095	0.79594
	2810.2	2.15906	1.51073	0.79655
	2808.3	2.15902	1.51046	0.79706
	2806.3	2.15899	1.51037	0.79729
	2804.4	2.15904	1.51045	0.79721
	2802.5	2.15906	1.51051	0.79711
	2800.5	2.15904	1.51035	0.7972
	2798.6	2.15908	1.51009	0.79741
	2796.7	2.15921	1.50997	0.7976
	2794.8	2.15936	1.50996	0.79775
	2792.8	2.15948	1.50992	0.79768
	2790.9	2.15952	1.5098	0.79732
	2789	2.15953	1.50966	0.79676
	2787	2.15958	1.50952	0.79612
	2785.1	2.15971	1.50921	0.79547
	2783.2	2.1599	1.50864	0.79499
	2781.3	2.16018	1.50804	0.79472
	2779.3	2.16052	1.50752	0.79468
	2777.4	2.16085	1.50692	0.79483
	2775.5	2.16109	1.50608	0.79498
	2773.5	2.16127	1.50495	0.79493
	2771.6	2.16152	1.50369	0.79486
	2769.7	2.16185	1.50266	0.79492
	2767.8	2.16216	1.50207	0.79514
	2765.8	2.16242	1.50174	0.79553
	2763.9	2.16264	1.50154	0.796
	2762	2.16278	1.50144	0.79645
	2760	2.16283	1.50131	0.79675
	2758.1	2.16288	1.50106	0.79682
	2756.2	2.16306	1.50074	0.79678
	2754.3	2.16332	1.50062	0.79672
	2752.3	2.1635	1.50076	0.79678
	2750.4	2.16352	1.50063	0.79687
	2748.5	2.16342	1.5	0.797
	2746.5	2.1633	1.49941	0.79724
	2744.6	2.16328	1.49927	0.7975
	2742.7	2.16347	1.49941	0.79768
	2740.8	2.16377	1.49951	0.79759
	2738.8	2.16395	1.49929	0.79714
	2736.9	2.16398	1.49881	0.79648
	2735	2.16395	1.49836	0.79592
	2733	2.16386	1.49814	0.79567
	2731.1	2.16383	1.49813	0.79559
	2729.2	2.16392	1.49823	0.79559
	2727.2	2.16412	1.49823	0.79565
	2725.3	2.16431	1.49809	0.79568
	2723.4	2.16444	1.49802	0.79553
	2721.5	2.16421	1.49812	0.7952
	2719.5	2.16397	1.4984	0.79484
	2717.6	2.1638	1.49897	0.7946
	2715.7	2.16368	1.49963	0.79457
	2713.7	2.16359	1.50004	0.79466
	2711.8	2.16349	1.50019	0.79465
	2709.9	2.16334	1.50033	0.79439
	2708	2.16311	1.5005	0.79385
	2706	2.1628	1.50045	0.79288
	2704.1	2.16254	1.50006	0.79169
	2702.2	2.16238	1.49948	0.79079
	2700.2	2.16214	1.49892	0.79037
	2698.3	2.16186	1.49867	0.79031
	2696.4	2.16167	1.49886	0.79048
	2694.5	2.16152	1.49917	0.79076
	2692.5	2.16139	1.49925	0.79096
	2690.6	2.16128	1.49893	0.7909
	2688.7	2.1611	1.49843	0.79049
	2686.7	2.16088	1.49834	0.78992
	2684.8	2.1607	1.49882	0.78935
	2682.9	2.16059	1.49947	0.78892
	2681	2.16048	1.50014	0.78883
	2679	2.16029	1.50105	0.78902
	2677.1	2.16006	1.5023	0.78923
	2675.2	2.1598	1.50364	0.78929
	2673.2	2.15958	1.50497	0.78922
	2671.3	2.15945	1.50638	0.78899
	2669.4	2.15939	1.50773	0.78865
	2667.5	2.15936	1.50882	0.7883
	2665.5	2.15934	1.50981	0.78806
	2663.6	2.15923	1.51097	0.78785
	2661.7	2.15897	1.5121	0.78758
	2659.7	2.15863	1.51298	0.7871
	2657.8	2.15832	1.51378	0.78641
	2655.9	2.1581	1.51466	0.78572
	2654	2.15802	1.51556	0.78518
	2652	2.15798	1.51645	0.78482
	2650.1	2.15785	1.51724	0.78455
	2648.2	2.15761	1.51784	0.7844
	2646.2	2.15743	1.5184	0.78443
	2644.3	2.15746	1.51907	0.78458
	2642.4	2.15761	1.51971	0.78475
	2640.5	2.15777	1.52035	0.7849
	2638.5	2.15782	1.52118	0.78511
	2636.6	2.15778	1.52208	0.78547
	2634.7	2.15777	1.52262	0.78601
	2632.7	2.15786	1.52225	0.7867
	2630.8	2.15804	1.5217	0.78752
	2628.9	2.15821	1.52087	0.78833
	2627	2.15839	1.51985	0.78898
	2625	2.15855	1.51876	0.78938
	2623.1	2.15862	1.51771	0.78959
	2621.2	2.15856	1.51696	0.78959
	2619.2	2.15846	1.51674	0.78946
	2617.3	2.15843	1.51703	0.7894
	2615.4	2.15837	1.51753	0.78956
	2613.5	2.1582	1.51802	0.78979
	2611.5	2.15798	1.51841	0.78991
	2609.6	2.15779	1.5187	0.78988
	2607.7	2.15765	1.51896	0.78968
	2605.7	2.15755	1.51933	0.78937
	2603.8	2.15747	1.51987	0.78919
	2601.9	2.1574	1.52058	0.78932
	2600	2.15743	1.52141	0.78977
	2598	2.15755	1.52235	0.79045
	2596.1	2.15773	1.52272	0.79124
	2594.2	2.15801	1.5176	0.79198
	2592.2	2.15832	1.51268	0.79252
	2590.3	2.15867	1.5081	0.7928
	2588.4	2.15911	1.50389	0.79292
	2586.5	2.15963	1.49999	0.79303
	2584.5	2.16012	1.49639	0.79334
	2582.6	2.16058	1.4931	0.79387
	2580.7	2.16095	1.49031	0.79454
	2578.7	2.16122	1.48821	0.79519
	2576.8	2.1615	1.48674	0.79567
	2574.9	2.16184	1.48566	0.79594
	2573	2.16215	1.48488	0.79598
	2571	2.16235	1.48452	0.79588
	2569.1	2.16248	1.48456	0.79574
	2567.2	2.1626	1.48998	0.79571
	2565.2	2.16269	1.50096	0.79595
	2563.3	2.16272	1.51159	0.79652
	2561.4	2.16272	1.52078	0.79721
	2559.4	2.1627	1.52597	0.79769
	2557.5	2.1626	1.52235	0.79784
	2555.6	2.16245	1.50299	0.79772
	2553.7	2.1623	1.46155	0.79744
	2551.7	2.16226	1.3993	0.79715
	2549.8	2.16234	1.33165	0.79706
	2547.9	2.16242	1.27971	0.7973
	2545.9	2.16233	1.24985	0.79789
	2544	2.16212	1.23059	0.79852
	2542.1	2.16193	1.21109	0.79892
	2540.2	2.1618	1.19132	0.79892
	2538.2	2.16168	1.17577	0.79849
	2536.3	2.16157	1.1667	0.79777
	2534.4	2.16145	1.16363	0.79706
	2532.4	2.16133	1.16519	0.79661
	2530.5	2.16125	1.16974	0.79654
	2528.6	2.16113	1.17521	0.79678
	2526.7	2.16096	1.17939	0.79715
	2524.7	2.16085	1.18056	0.79742
	2522.8	2.16082	1.1778	0.79741
	2520.9	2.16073	1.17163	0.79711
	2518.9	2.16053	1.16399	0.79666
	2517	2.16025	1.15742	0.79621
	2515.1	2.16004	1.15434	0.79592
	2513.2	2.15992	1.15633	0.79592
	2511.2	2.15984	1.16351	0.79619
	2509.3	2.15978	1.1747	0.79655
	2507.4	2.15957	1.18839	0.7967
	2505.4	2.1593	1.20341	0.79652
	2503.5	2.15917	1.21897	0.79613
	2501.6	2.1591	1.23433	0.79573
	2499.7	2.15899	1.24902	0.79543
	2497.7	2.15885	1.26316	0.79526
	2495.8	2.1587	1.27715	0.79537
	2493.9	2.15855	1.291	0.7957
	2491.9	2.15843	1.30456	0.79609
	2490	2.1584	1.31796	0.79625
	2488.1	2.15852	1.33118	0.79619
	2486.2	2.15862	1.34406	0.79598
	2484.2	2.15861	1.35657	0.79574
	2482.3	2.15856	1.36878	0.79558
	2480.4	2.15851	1.3807	0.79549
	2478.4	2.15845	1.39234	0.79546
	2476.5	2.15838	1.40374	0.79552
	2474.6	2.1583	1.4149	0.79562
	2472.7	2.15815	1.42587	0.79558
	2470.7	2.15798	1.43665	0.79538
	2468.8	2.15786	1.44716	0.79517
	2466.9	2.15782	1.4576	0.79507
	2464.9	2.15786	1.46809	0.79505
	2463	2.15796	1.47834	0.79513
	2461.1	2.158	1.48391	0.79525
	2459.2	2.158	1.48676	0.79525
	2457.2	2.15801	1.48957	0.79492
	2455.3	2.15803	1.49215	0.79424
	2453.4	2.15808	1.49432	0.79334
	2451.4	2.15816	1.49643	0.79253
	2449.5	2.15828	1.49866	0.79207
	2447.6	2.15846	1.50072	0.79208
	2445.7	2.15868	1.50254	0.7925
	2443.7	2.1589	1.5043	0.79321
	2441.8	2.15905	1.50584	0.79405
	2439.9	2.15909	1.50711	0.79481
	2437.9	2.15904	1.50832	0.79528
	2436	2.15902	1.50962	0.79555
	2434.1	2.1591	1.51092	0.79576
	2432.2	2.15923	1.51213	0.79604
	2430.2	2.15938	1.51319	0.79648
	2428.3	2.15954	1.51411	0.79703
	2426.4	2.15969	1.51497	0.79753
	2424.4	2.15972	1.51595	0.79804
	2422.5	2.15972	1.51703	0.79853
	2420.6	2.15978	1.51808	0.79885
	2418.7	2.15995	1.51911	0.79901
	2416.7	2.16017	1.52011	0.79907
	2414.8	2.16032	1.52095	0.79909
	2412.9	2.16038	1.52155	0.79924
	2410.9	2.16044	1.52183	0.7996
	2409	2.16058	1.52168	0.80005
	2407.1	2.16073	1.52109	0.80045
	2405.1	2.16088	1.52025	0.80072
	2403.2	2.16106	1.51945	0.80081
	2401.3	2.16122	1.5189	0.80068
	2399.4	2.16133	1.51864	0.80041
	2397.4	2.16146	1.51856	0.80021
	2395.5	2.16157	1.51867	0.80018
	2393.6	2.16158	1.51885	0.80033
	2391.6	2.16158	1.51884	0.79391
	2389.7	2.1616	1.51825	0.78212
	2387.8	2.16143	1.51724	0.77167
	2385.9	2.16091	1.5158	0.76322
	2383.9	2.15995	1.514	0.75737
	2382	2.15858	1.5118	0.75412
	2380.1	2.15689	1.50918	0.75293
	2378.1	2.15483	1.50621	0.75328
	2376.2	2.15237	1.50296	0.75527
	2374.3	2.14957	1.49947	0.75937
	2372.4	2.1465	1.4957	0.76544
	2370.4	2.14321	1.49151	0.77267
	2368.5	2.14006	1.48691	0.78008
	2366.6	2.13733	1.48252	0.78647
	2364.6	2.1351	1.47943	0.7933
	2362.7	2.1335	1.47775	0.80768
	2360.8	2.13274	1.4771	0.81616
	2358.9	2.13307	1.4782	0.81728
	2356.9	2.13487	1.48164	0.80962
	2355	2.13809	1.48684	0.79463
	2353.1	2.14217	1.49259	0.77593
	2351.1	2.14584	1.49643	0.76075
	2349.2	2.14753	1.49594	0.75776
	2347.3	2.14656	1.49159	0.76924
	2345.4	2.14367	1.4864	0.79042
	2343.4	2.14112	1.48367	0.80828
	2341.5	2.14037	1.48351	0.81527
	2339.6	2.14074	1.4845	0.81656
	2337.6	2.14129	1.48554	0.81692
	2335.7	2.14163	1.48594	0.81734
	2333.8	2.14177	1.48559	0.81794
	2331.9	2.14194	1.48507	0.81889
	2329.9	2.14253	1.48556	0.81892
	2328	2.14363	1.48697	0.81733
	2326.1	2.14478	1.48816	0.815
	2324.1	2.14566	1.48902	0.81253
	2322.2	2.1466	1.49042	0.80906
	2320.3	2.14789	1.49251	0.80392
	2318.4	2.14933	1.49448	0.79847
	2316.4	2.15051	1.4957	0.79505
	2314.5	2.15117	1.49616	0.7943
	2312.6	2.15152	1.49638	0.79496
	2310.6	2.15196	1.49689	0.79541
	2308.7	2.15262	1.49777	0.79502
	2306.8	2.1534	1.49884	0.79414
	2304.9	2.15418	1.49979	0.7921
	2302.9	2.15483	1.50036	0.79091
	2301	2.15537	1.50055	0.79054
	2299.1	2.15586	1.50055	0.79028
	2297.1	2.15628	1.50058	0.79012
	2295.2	2.15664	1.50065	0.79031
	2293.3	2.15708	1.50059	0.79088
	2291.4	2.15767	1.5004	0.79166
	2289.4	2.15827	1.50024	0.79238
	2287.5	2.15882	1.50024	0.79285
	2285.6	2.15921	1.50028	0.79327
	2283.6	2.15936	1.50009	0.79427
	2281.7	2.1593	1.49963	0.79622
	2279.8	2.15906	1.4991	0.79879
	2277.9	2.15867	1.4987	0.80021
	2275.9	2.15818	1.49842	0.80048
	2274	2.15764	1.49806	0.80072
	2272.1	2.157	1.49747	0.80075
	2270.1	2.15632	1.49669	0.8006
	2268.2	2.15578	1.49599	0.80039
	2266.3	2.15551	1.49561	0.80018
	2264.4	2.15554	1.4954	0.79999
	2262.4	2.15569	1.49515	0.79991
	2260.5	2.15578	1.4948	0.8
	2258.6	2.15572	1.49432	0.80021
	2256.6	2.15567	1.49367	0.80045
	2254.7	2.15584	1.49303	0.80054
	2252.8	2.15627	1.49265	0.80042
	2250.8	2.15675	1.49253	0.80011
	2248.9	2.1571	1.49234	0.79963
	2247	2.15722	1.49186	0.79912
	2245.1	2.15716	1.49126	0.79882
	2243.1	2.15712	1.49068	0.79873
	2241.2	2.15726	1.49012	0.79883
	2239.3	2.15754	1.48962	0.79906
	2237.3	2.15784	1.48925	0.79922
	2235.4	2.15797	1.48891	0.79912
	2233.5	2.15776	1.4885	0.79879
	2231.6	2.15722	1.48811	0.79837
	2229.6	2.15657	1.48777	0.79801
	2227.7	2.15608	1.48729	0.79789
	2225.8	2.15587	1.48664	0.79798
	2223.8	2.15588	1.48596	0.79813
	2221.9	2.15592	1.4853	0.79826
	2220	2.1558	1.4846	0.79823
	2218.1	2.15556	1.48413	0.79805
	2216.1	2.15531	1.48407	0.79784
	2214.2	2.15527	1.48415	0.79768
	2212.3	2.15548	1.48431	0.79766
	2210.3	2.15576	1.48448	0.79787
	2208.4	2.15598	1.48456	0.79834
	2206.5	2.15604	1.4845	0.79883
	2204.6	2.15591	1.48435	0.79909
	2202.6	2.15568	1.48421	0.79906
	2200.7	2.15556	1.48418	0.79889
	2198.8	2.15567	1.48426	0.79873
	2196.8	2.15591	1.48426	0.79864
	2194.9	2.15609	1.48408	0.79873
	2193	2.15615	1.48393	0.79904
	2191.1	2.15608	1.48395	0.79946
	2189.1	2.15599	1.48397	0.79987
	2187.2	2.15603	1.48392	0.80009
	2185.3	2.15626	1.48388	0.8
	2183.3	2.15653	1.48388	0.79967
	2181.4	2.15674	1.48382	0.79933
	2179.5	2.15684	1.48364	0.79912
	2177.6	2.15687	1.48345	0.7991
	2175.6	2.15684	1.4834	0.79928
	2173.7	2.15683	1.48351	0.79955
	2171.8	2.15689	1.48374	0.79969
	2169.8	2.157	1.48394	0.79958
	2167.9	2.15708	1.48402	0.79928
	2166	2.15716	1.48409	0.79892
	2164.1	2.15724	1.48419	0.79856
	2162.1	2.1573	1.48426	0.79835
	2160.2	2.15736	1.48437	0.79834
	2158.3	2.1574	1.48455	0.79849
	2156.3	2.15743	1.48478	0.79873
	2154.4	2.15755	1.48506	0.79892
	2152.5	2.15779	1.48525	0.79888
	2150.6	2.15808	1.48527	0.79856
	2148.6	2.15827	1.48529	0.79814
	2146.7	2.15833	1.48535	0.7979
	2144.8	2.15824	1.48521	0.79796
	2142.8	2.15809	1.48494	0.79822
	2140.9	2.15808	1.48478	0.79853
	2139	2.15826	1.48475	0.7988
	2137.1	2.1585	1.4847	0.79886
	2135.1	2.15867	1.48462	0.79871
	2133.2	2.15873	1.48454	0.7984
	2131.3	2.1587	1.48451	0.79805
	2129.3	2.15862	1.48458	0.7979
	2127.4	2.15864	1.48474	0.79799
	2125.5	2.15885	1.48489	0.7982
	2123.6	2.15912	1.48495	0.79835
	2121.6	2.15933	1.4849	0.79831
	2119.7	2.15942	1.4848	0.79804
	2117.8	2.15939	1.48462	0.79765
	2115.8	2.15926	1.48437	0.79724
	2113.9	2.15911	1.48418	0.79697
	2112	2.15906	1.48417	0.79702
	2110.1	2.15908	1.4843	0.79727
	2108.1	2.15908	1.48458	0.79751
	2106.2	2.15904	1.48499	0.79759
	2104.3	2.15891	1.48536	0.79742
	2102.3	2.15875	1.48551	0.79697
	2100.4	2.15867	1.48548	0.79634
	2098.5	2.1587	1.48553	0.79568
	2096.5	2.15885	1.48568	0.79523
	2094.6	2.15897	1.48582	0.79508
	2092.7	2.15894	1.48601	0.79522
	2090.8	2.15873	1.48624	0.79544
	2088.8	2.15846	1.48642	0.79549
	2086.9	2.15828	1.48644	0.79532
	2085	2.15824	1.48639	0.79498
	2083	2.15834	1.48643	0.79451
	2081.1	2.15855	1.48654	0.79418
	2079.2	2.15879	1.48667	0.79429
	2077.3	2.15902	1.48676	0.79477
	2075.3	2.15924	1.48676	0.79544
	2073.4	2.1595	1.48675	0.79619
	2071.5	2.15975	1.48679	0.79685
	2069.5	2.16006	1.48683	0.79732
	2067.6	2.16042	1.48688	0.79756
	2065.7	2.16079	1.48705	0.79748
	2063.8	2.16116	1.48732	0.79705
	2061.8	2.16158	1.48747	0.79664
	2059.9	2.16197	1.48752	0.79661
	2058	2.16224	1.48755	0.79697
	2056	2.16244	1.48759	0.79753
	2054.1	2.16263	1.48766	0.79807
	2052.2	2.16287	1.48768	0.79841
	2050.3	2.1632	1.48777	0.79843
	2048.3	2.16355	1.4879	0.79808
	2046.4	2.16377	1.48789	0.79748
	2044.5	2.16382	1.48776	0.79694
	2042.5	2.16383	1.48766	0.79663
	2040.6	2.16384	1.48771	0.79655
	2038.7	2.16391	1.48778	0.79675
	2036.8	2.16404	1.48775	0.79712
	2034.8	2.16421	1.48774	0.79747
	2032.9	2.16426	1.48773	0.79762
	2031	2.1641	1.48764	0.7975
	2029	2.16379	1.48752	0.79715
	2027.1	2.16324	1.48755	0.79684
	2025.2	2.16275	1.48774	0.79682
	2023.3	2.16238	1.48791	0.79717
	2021.3	2.16206	1.488	0.79786
	2019.4	2.16175	1.48806	0.79877
	2017.5	2.16149	1.48821	0.79937
	2015.5	2.1613	1.48852	0.79933
	2013.6	2.16115	1.48883	0.79907
	2011.7	2.16101	1.489	0.79891
	2009.8	2.16097	1.48914	0.79873
	2007.8	2.1611	1.48931	0.79853
	2005.9	2.16127	1.48942	0.79847
	2004	2.16131	1.48949	0.79864
	2002	2.16118	1.48957	0.79891
	2000.1	2.16092	1.48969	0.79913
	1998.2	2.16072	1.48982	0.79925
	1996.3	2.16064	1.48984	0.79948
	1994.3	2.16059	1.48965	0.79993
	1992.4	2.16054	1.48959	0.79996
	1990.5	2.1605	1.48978	0.79924
	1988.5	2.16041	1.48997	0.79855
	1986.6	2.16016	1.4901	0.79826
	1984.7	2.15986	1.49025	0.79816
	1982.8	2.15962	1.49052	0.79811
	1980.8	2.15946	1.49083	0.79808
	1978.9	2.15926	1.491	0.79807
	1977	2.15892	1.49108	0.79802
	1975	2.15846	1.49116	0.79799
	1973.1	2.15802	1.49129	0.79802
	1971.2	2.15773	1.49149	0.79832
	1969.3	2.15758	1.49179	0.79894
	1967.3	2.15749	1.49224	0.79912
	1965.4	2.15747	1.49262	0.7984
	1963.5	2.15742	1.49272	0.79766
	1961.5	2.15735	1.49274	0.79742
	1959.6	2.15737	1.49294	0.79741
	1957.7	2.15749	1.4932	0.79756
	1955.8	2.15759	1.49339	0.79777
	1953.8	2.15758	1.49357	0.7978
	1951.9	2.15742	1.49364	0.79765
	1950	2.15723	1.49358	0.79748
	1948	2.15712	1.49354	0.79747
	1946.1	2.15707	1.49361	0.7979
	1944.2	2.15698	1.49377	0.79852
	1942.2	2.15692	1.4941	0.79823
	1940.3	2.15695	1.49438	0.7972
	1938.4	2.15693	1.49438	0.79681
	1936.5	2.15682	1.49439	0.79712
	1934.5	2.15678	1.49463	0.79744
	1932.6	2.15687	1.49492	0.79742
	1930.7	2.15689	1.49506	0.79711
	1928.7	2.15663	1.49507	0.79672
	1926.8	2.15597	1.49497	0.79681
	1924.9	2.15515	1.49495	0.79765
	1923	2.15472	1.4952	0.79843
	1921	2.15484	1.49547	0.79892
	1919.1	2.15519	1.49575	0.79945
	1917.2	2.15561	1.49633	0.79906
	1915.2	2.15585	1.49671	0.79798
	1913.3	2.15555	1.49665	0.79757
	1911.4	2.15495	1.49667	0.79772
	1909.5	2.15466	1.49701	0.79756
	1907.5	2.15496	1.49746	0.79693
	1905.6	2.15551	1.49772	0.79657
	1903.7	2.15576	1.49766	0.79676
	1901.7	2.15557	1.4973	0.79715
	1899.8	2.15512	1.49683	0.79754
	1897.9	2.15466	1.49649	0.79805
	1896	2.15448	1.4964	0.79828
	1894	2.15466	1.49643	0.79802
	1892.1	2.15486	1.49631	0.7982
	1890.2	2.15485	1.49629	0.79861
	1888.2	2.15483	1.49654	0.79813
	1886.3	2.15485	1.49666	0.79771
	1884.4	2.15479	1.49672	0.79801
	1882.5	2.15477	1.49693	0.79835
	1880.5	2.15495	1.49714	0.79849
	1878.6	2.15527	1.49726	0.79852
	1876.7	2.15555	1.49721	0.7984
	1874.7	2.15568	1.49697	0.7984
	1872.8	2.15545	1.49656	0.79952
	1870.9	2.15468	1.49623	0.80206
	1869	2.15402	1.49663	0.80364
	1867	2.15434	1.49744	0.8023
	1865.1	2.15522	1.49775	0.80039
	1863.2	2.1559	1.49766	0.79973
	1861.2	2.15622	1.49761	0.79964
	1859.3	2.15632	1.49768	0.79945
	1857.4	2.15626	1.49777	0.79912
	1855.5	2.15616	1.4978	0.79895
	1853.5	2.15616	1.49778	0.79909
	1851.6	2.15627	1.4977	0.79961
	1849.7	2.15635	1.49752	0.80069
	1847.7	2.15618	1.49716	0.80255
	1845.8	2.1556	1.49703	0.80438
	1843.9	2.15519	1.49786	0.80368
	1842	2.15554	1.49884	0.80104
	1840	2.15598	1.49899	0.79987
	1838.1	2.15612	1.49907	0.80002
	1836.2	2.15633	1.49964	0.80002
	1834.2	2.15653	1.5001	0.80035
	1832.3	2.15617	1.50004	0.8021
	1830.4	2.15544	1.50034	0.8036
	1828.5	2.15518	1.50119	0.80285
	1826.5	2.1554	1.50165	0.80168
	1824.6	2.15584	1.50196	0.8006
	1822.7	2.1565	1.50217	0.79924
	1820.7	2.15699	1.50179	0.79873
	1818.8	2.15712	1.50051	0.79898
	1816.9	2.15712	1.49945	0.79916
	1815	2.15718	1.49862	0.79948
	1813	2.1572	1.49801	0.80038
	1811.1	2.15729	1.49806	0.80093
	1809.2	2.1576	1.49863	0.80029
	1807.2	2.15797	1.49892	0.79954
	1805.3	2.15808	1.49867	0.79993
	1803.4	2.15789	1.4982	0.80158
	1801.5	2.15768	1.4981	0.80299
	1799.5	2.1579	1.49842	0.80258
	1797.6	2.1584	1.49845	0.80159
	1795.7	2.15848	1.49764	0.80212
	1793.7	2.15801	1.49681	0.8036
	1791.8	2.15806	1.49718	0.80275
	1789.9	2.15926	1.49783	0.79982
	1787.9	2.1605	1.49757	0.79865
	1786	2.1611	1.49715	0.79919
	1784.1	2.16138	1.49714	0.79979
	1782.2	2.16162	1.49721	0.80008
	1780.2	2.16212	1.49739	0.79945
	1778.3	2.16296	1.49759	0.79826
	1776.4	2.16356	1.49722	0.79891
	1774.4	2.16328	1.49664	0.80185
	1772.5	2.16253	1.49697	0.80369
	1770.6	2.16244	1.49767	0.80171
	1768.7	2.16287	1.49754	0.79865
	1766.7	2.16322	1.49685	0.79661
	1764.8	2.16319	1.49562	0.79639
	1762.9	2.16275	1.49437	0.7969
	1760.9	2.16244	1.49365	0.79565
	1759	2.16226	1.49243	0.79394
	1757.1	2.16184	1.4906	0.79267
	1755.2	2.16139	1.48855	0.79165
	1753.2	2.16078	1.48604	0.7927
	1751.3	2.15989	1.48405	0.79492
	1749.4	2.15957	1.48352	0.79444
	1747.4	2.16	1.48367	0.79106
	1745.5	2.16032	1.48368	0.7876
	1743.6	2.16014	1.48337	0.78514
	1741.7	2.15968	1.48303	0.78329
	1739.7	2.15956	1.48311	0.78112
	1737.8	2.1597	1.48259	0.78026
	1735.9	2.15914	1.48135	0.78232
	1733.9	2.15832	1.48182	0.78284
	1732	2.15876	1.48315	0.77899
	1730.1	2.15962	1.48272	0.77558
	1728.2	2.16012	1.48147	0.77348
	1726.2	2.16032	1.48004	0.77303
	1724.3	2.16036	1.47854	0.77431
	1722.4	2.16032	1.47681	0.77699
	1720.4	2.15969	1.4744	0.78212
	1718.5	2.15848	1.47233	0.78857
	1716.6	2.15849	1.47189	0.79004
	1714.7	2.16037	1.47181	0.78592
	1712.7	2.16257	1.47108	0.78251
	1710.8	2.16404	1.47033	0.78181
	1708.9	2.1645	1.46978	0.78388
	1706.9	2.16414	1.46979	0.78725
	1705	2.16362	1.47031	0.78964
	1703.1	2.16276	1.46995	0.7921
	1701.2	2.16095	1.46972	0.79519
	1699.2	2.1597	1.47106	0.79532
	1697.3	2.16002	1.47232	0.79204
	1695.4	2.1616	1.47411	0.78521
	1693.4	2.16354	1.47568	0.7777
	1691.5	2.1647	1.47562	0.77177
	1689.6	2.16486	1.47518	0.76234
	1687.7	2.1641	1.47432	0.74858
	1685.7	2.16174	1.47363	0.73019
	1683.8	2.1584	1.47567	0.70466
	1681.9	2.15603	1.47816	0.69446
	1679.9	2.15282	1.47838	0.70589
	1678	2.14696	1.47745	0.72626
	1676.1	2.13796	1.47707	0.74816
	1674.2	2.12718	1.47754	0.76574
	1672.2	2.11612	1.47733	0.77704
	1670.3	2.1024	1.47734	0.78475
	1668.4	2.08655	1.47867	0.78713
	1666.4	2.07271	1.47908	0.78725
	1664.5	2.06	1.47836	0.78905
	1662.6	2.04808	1.47834	0.78958
	1660.7	2.04029	1.47889	0.78742
	1658.7	2.03708	1.47863	0.78677
	1656.8	2.03611	1.47699	0.79057
	1654.9	2.03678	1.47544	0.79757
	1652.9	2.0428	1.47784	0.79807
	1651	2.05212	1.48045	0.79228
	1649.1	2.059	1.47965	0.79216
	1647.2	2.0658	1.47983	0.79108
	1645.2	2.07415	1.48232	0.78305
	1643.3	2.08164	1.4837	0.77702
	1641.4	2.08758	1.4837	0.77656
	1639.4	2.09225	1.48298	0.78046
	1637.5	2.09581	1.48225	0.78674
	1635.6	2.09976	1.48364	0.78863
	1633.6	2.10392	1.486	0.78412
	1631.7	2.10575	1.48642	0.78158
	1629.8	2.10454	1.48602	0.78128
	1627.9	2.10118	1.48603	0.77969
	1625.9	2.09712	1.48606	0.77711
	1624	2.09326	1.48624	0.77545
	1622.1	2.0911	1.48668	0.77509
	1620.1	2.09119	1.48616	0.778
	1618.2	2.09267	1.48532	0.78433
	1616.3	2.09614	1.48608	0.78854
	1614.4	2.10085	1.48698	0.78785
	1612.4	2.10474	1.48665	0.78746
	1610.5	2.10767	1.48633	0.78844
	1608.6	2.11025	1.4865	0.78916
	1606.6	2.11265	1.48674	0.78913
	1604.7	2.11466	1.48699	0.78919
	1602.8	2.1163	1.48745	0.78955
	1600.9	2.1177	1.48803	0.78995
	1598.9	2.11892	1.48854	0.7909
	1597	2.11988	1.48905	0.79255
	1595.1	2.12074	1.48972	0.79384
	1593.1	2.1217	1.49052	0.79396
	1591.2	2.12279	1.49125	0.79352
	1589.3	2.12416	1.49186	0.79334
	1587.4	2.12614	1.4924	0.7936
	1585.4	2.12898	1.49295	0.79433
	1583.5	2.13256	1.49261	0.79535
	1581.6	2.13658	1.49032	0.79693
	1579.6	2.14019	1.48735	0.80012
	1577.7	2.14314	1.48465	0.80431
	1575.8	2.14662	1.4837	0.80449
	1573.9	2.15033	1.48246	0.80165
	1571.9	2.15244	1.47958	0.80179
	1570	2.15314	1.47728	0.80234
	1568.1	2.15388	1.47589	0.79952
	1566.1	2.15466	1.4738	0.79637
	1564.2	2.15494	1.47057	0.79532
	1562.3	2.15423	1.46555	0.79793
	1560.4	2.15192	1.45839	0.8044
	1558.4	2.15084	1.45045	0.80425
	1556.5	2.15339	1.44415	0.79562
	1554.6	2.15592	1.44033	0.79049
	1552.6	2.15704	1.43926	0.78733
	1550.7	2.15704	1.4401	0.78397
	1548.8	2.15635	1.44143	0.77962
	1546.9	2.15496	1.44172	0.77597
	1544.9	2.15236	1.44079	0.77353
	1543	2.14775	1.43949	0.76936
	1541.1	2.13914	1.43962	0.7531
	1539.1	2.12428	1.44246	0.7108
	1537.2	2.10307	1.4436	0.6661
	1535.3	2.065	1.44252	0.61444
	1533.4	1.99774	1.44224	0.52684
	1531.4	1.92353	1.44233	0.42931
	1529.5	1.87496	1.44104	0.36601
	1527.6	1.86032	1.43954	0.34526
	1525.6	1.87955	1.4386	0.37775
	1523.7	1.9194	1.43763	0.44955
	1521.8	1.9686	1.43751	0.53768
	1519.9	2.01428	1.43775	0.61027
	1517.9	2.0466	1.43665	0.65401
	1516	2.07179	1.43486	0.68494
	1514.1	2.09215	1.43277	0.70462
	1512.1	2.10565	1.43035	0.71341
	1510.2	2.10931	1.42805	0.71224
	1508.3	2.0927	1.42759	0.68314
	1506.4	2.04018	1.43195	0.58943
	1504.4	1.97363	1.43695	0.48866
	1502.5	1.92121	1.43887	0.41666
	1500.6	1.88605	1.44035	0.35
	1498.6	1.8744	1.44334	0.29126
	1496.7	1.88526	1.44816	0.263
	1494.8	1.90541	1.45239	0.2783
	1492.9	1.92403	1.45372	0.32544
	1490.9	1.93758	1.45282	0.39847
	1489	1.9426	1.44995	0.47975
	1487.1	1.93782	1.44471	0.53195
	1485.1	1.92649	1.43869	0.55407
	1483.2	1.90993	1.43435	0.55807
	1481.3	1.88695	1.43338	0.54677
	1479.3	1.85736	1.43584	0.52255
	1477.4	1.82123	1.44099	0.48644
	1475.5	1.77973	1.44879	0.43537
	1473.6	1.73653	1.46061	0.36467
	1471.6	1.70172	1.4761	0.29266
	1469.7	1.68821	1.48977	0.26042
	1467.8	1.69624	1.50055	0.26921
	1465.8	1.72471	1.5112	0.3109
	1463.9	1.76813	1.5191	0.37292
	1462	1.8089	1.51665	0.42737
	1460.1	1.84	1.49475	0.47083
	1458.1	1.86756	1.43869	0.51482
	1456.2	1.8949	1.34952	0.55305
	1454.3	1.91642	1.27432	0.57403
	1452.3	1.93302	1.22694	0.58986
	1450.4	1.94804	1.20024	0.60718
	1448.5	1.96194	1.19463	0.62462
	1446.6	1.9744	1.2077	0.63917
	1444.6	1.98517	1.23242	0.65066
	1442.7	1.99486	1.26112	0.66127
	1440.8	2.00359	1.28049	0.67153
	1438.8	2.01108	1.26386	0.68125
	1436.9	2.01896	1.17666	0.68975
	1435	2.02765	1.04604	0.69475
	1433.1	2.0353	0.95186	0.69871
	1431.1	2.04209	0.91563	0.70388
	1429.2	2.04876	0.92555	0.70828
	1427.3	2.05484	0.95814	0.71137
	1425.3	2.05996	0.99663	0.71479
	1423.4	2.06434	1.03524	0.71863
	1421.5	2.0679	1.07015	0.72283
	1419.6	2.07122	1.10376	0.72701
	1417.6	2.07552	1.13473	0.72838
	1415.7	2.08034	1.15736	0.72799
	1413.8	2.08489	1.1744	0.7288
	1411.8	2.08931	1.18911	0.73022
	1409.9	2.09374	1.20185	0.73118
	1408	2.09748	1.21266	0.73202
	1406.1	2.09975	1.2224	0.73316
	1404.1	2.10024	1.23151	0.73435
	1402.2	2.09885	1.23915	0.73651
	1400.3	2.09562	1.24582	0.74048
	1398.3	2.09137	1.25251	0.74464
	1396.4	2.08708	1.25911	0.74717
	1394.5	2.0829	1.26585	0.74698
	1392.6	2.07914	1.27215	0.74449
	1390.6	2.07574	1.27718	0.74237
	1388.7	2.07252	1.28192	0.74134
	1386.8	2.07013	1.28709	0.74074
	1384.8	2.06813	1.2914	0.74107
	1382.9	2.06418	1.29425	0.74281
	1381	2.05735	1.29684	0.74461
	1379.1	2.05018	1.30031	0.74509
	1377.1	2.04599	1.30452	0.74387
	1375.2	2.04559	1.30914	0.7405
	1373.3	2.04757	1.31413	0.7361
	1371.3	2.04984	1.31873	0.73505
	1369.4	2.05123	1.32283	0.73883
	1367.5	2.05166	1.32679	0.7447
	1365.6	2.0514	1.33064	0.75029
	1363.6	2.0507	1.33487	0.75271
	1361.7	2.05	1.33977	0.74588
	1359.8	2.04912	1.34438	0.72832
	1357.8	2.04744	1.34807	0.70523
	1355.9	2.04468	1.35115	0.68297
	1354	2.04162	1.35396	0.66835
	1352.1	2.04034	1.35659	0.66562
	1350.1	2.04278	1.35855	0.67345
	1348.2	2.04908	1.35853	0.6859
	1346.3	2.05752	1.35505	0.69674
	1344.3	2.06602	1.34803	0.70357
	1342.4	2.07325	1.33966	0.70705
	1340.5	2.07888	1.33322	0.70675
	1338.6	2.08253	1.33154	0.69974
	1336.6	2.08265	1.33508	0.68463
	1334.7	2.07685	1.34152	0.66085
	1332.8	2.06297	1.34564	0.62639
	1330.8	2.04112	1.33613	0.58385
	1328.9	2.01667	1.2972	0.54565
	1327	1.99945	1.22408	0.52736
	1325	1.99625	1.13673	0.53447
	1323.1	2.00416	1.06567	0.5596
	1321.2	2.01354	1.02545	0.59227
	1319.3	2.01698	1.00993	0.62591
	1317.3	2.01398	1.00589	0.65611
	1315.4	2.00807	1.00569	0.68014
	1313.5	2.00182	1.01041	0.69802
	1311.5	1.9958	1.02315	0.71081
	1309.6	1.99001	1.04308	0.72019
	1307.7	1.98434	1.06695	0.72757
	1305.8	1.97933	1.09192	0.7334
	1303.8	1.97648	1.11642	0.73793
	1301.9	1.97726	1.13966	0.7414
	1300	1.98154	1.16111	0.74353
	1298	1.98797	1.18047	0.74345
	1296.1	1.99494	1.19766	0.73981
	1294.2	2.00064	1.21263	0.73039
	1292.3	2.00267	1.22541	0.71155
	1290.3	1.99777	1.23633	0.67807
	1288.4	1.98295	1.24599	0.62767
	1286.5	1.95995	1.25492	0.56897
	1284.5	1.9379	1.26343	0.51961
	1282.6	1.92644	1.27166	0.49274
	1280.7	1.92718	1.27965	0.49031
	1278.8	1.93597	1.2875	0.50686
	1276.8	1.94988	1.29544	0.53503
	1274.9	1.96712	1.30368	0.56627
	1273	1.98432	1.31247	0.59197
	1271	1.9974	1.32209	0.60976
	1269.1	2.00377	1.33192	0.62575
	1267.2	2.00335	1.33731	0.64504
	1265.3	1.99829	1.32522	0.66458
	1263.3	1.99196	1.2812	0.679
	1261.4	1.98773	1.21177	0.68696
	1259.5	1.98737	1.14862	0.69031
	1257.5	1.99009	1.11724	0.69161
	1255.6	1.9936	1.11542	0.6929
	1253.7	1.9964	1.12825	0.69491
	1251.8	1.99859	1.14575	0.69731
	1249.8	2.00081	1.16412	0.6994
	1247.9	2.00347	1.18198	0.7009
	1246	2.00657	1.1986	0.70223
	1244	2.00986	1.21326	0.70387
	1242.1	2.01289	1.22555	0.70561
	1240.2	2.01544	1.2357	0.70729
	1238.3	2.01785	1.24419	0.70931
	1236.3	2.02088	1.25144	0.71233
	1234.4	2.0252	1.2578	0.71642
	1232.5	2.03099	1.26356	0.72112
	1230.5	2.03788	1.26875	0.72586
	1228.6	2.04524	1.27331	0.73007
	1226.7	2.05264	1.27726	0.7333
	1224.8	2.05992	1.28069	0.73544
	1222.8	2.06713	1.28367	0.73681
	1220.9	2.07434	1.28631	0.73772
	1219	2.08122	1.28871	0.73847
	1217	2.08728	1.2908	0.73933
	1215.1	2.09222	1.2924	0.74054
	1213.2	2.09604	1.29336	0.74197
	1211.3	2.09912	1.29354	0.74326
	1209.3	2.102	1.29304	0.7441
	1207.4	2.10505	1.29228	0.74435
	1205.5	2.10816	1.29171	0.74408
	1203.5	2.11075	1.29157	0.74342
	1201.6	2.11224	1.29204	0.74269
	1199.7	2.11243	1.2933	0.74231
	1197.8	2.11163	1.29542	0.74249
	1195.8	2.11044	1.29825	0.74296
	1193.9	2.10929	1.30164	0.74335
	1192	2.10804	1.30542	0.74342
	1190	2.10629	1.30929	0.74296
	1188.1	2.1039	1.31307	0.74192
	1186.2	2.10115	1.31673	0.74048
	1184.3	2.09831	1.32036	0.73883
	1182.3	2.09557	1.32399	0.73718
	1180.4	2.09312	1.32762	0.73564
	1178.5	2.09074	1.33126	0.73408
	1176.5	2.0875	1.33487	0.73202
	1174.6	2.08223	1.33842	0.72847
	1172.7	2.0743	1.34199	0.72146
	1170.8	2.06333	1.34578	0.70842
	1168.8	2.04606	1.35006	0.68636
	1166.9	2.01463	1.35499	0.65161
	1165	1.96742	1.36049	0.60185
	1163	1.92176	1.36645	0.54086
	1161.1	1.89931	1.37275	0.47921
	1159.2	1.90204	1.37949	0.42935
	1157.2	1.9172	1.38704	0.40069
	1155.3	1.93499	1.39584	0.39423
	1153.4	1.9513	1.4063	0.40205
	1151.5	1.96427	1.4189	0.41951
	1149.5	1.97326	1.43405	0.44779
	1147.6	1.97819	1.45221	0.48098
	1145.7	1.97999	1.47343	0.50656
	1143.7	1.98098	1.49373	0.51734
	1141.8	1.98338	1.49472	0.51614
	1139.9	1.98791	1.44116	0.51319
	1138	1.99409	1.31761	0.51709
	1136	2.00088	1.16755	0.52816
	1134.1	2.00711	1.05422	0.54296
	1132.2	2.01232	0.99673	0.56056
	1130.2	2.01708	0.97961	0.58162
	1128.3	2.02264	0.99096	0.60443
	1126.4	2.02942	1.02404	0.62522
	1124.5	2.03636	1.06703	0.64135
	1122.5	2.04197	1.10693	0.65267
	1120.6	2.04552	1.13781	0.66068
	1118.7	2.04707	1.16099	0.6671
	1116.7	2.04703	1.17976	0.67315
	1114.8	2.04594	1.19614	0.67927
	1112.9	2.0439	1.21089	0.68544
	1111	2.04078	1.22426	0.69115
	1109	2.03675	1.23624	0.69563
	1107.1	2.03272	1.24698	0.69866
	1105.2	2.02997	1.25669	0.70046
	1103.2	2.02945	1.26555	0.70153
	1101.3	2.03146	1.27358	0.70253
	1099.4	2.03576	1.28072	0.70403
	1097.5	2.04191	1.28707	0.70618
	1095.5	2.04931	1.29279	0.7087
	1093.6	2.05726	1.29793	0.71102
	1091.7	2.0649	1.30264	0.71267
	1089.7	2.07152	1.30738	0.71375
	1087.8	2.07673	1.31261	0.71459
	1085.9	2.08075	1.31872	0.71506
	1084	2.08427	1.32606	0.71513
	1082	2.08758	1.33454	0.71493
	1080.1	2.09026	1.343	0.71426
	1078.2	2.09156	1.34646	0.7129
	1076.2	2.09119	1.33054	0.71155
	1074.3	2.08969	1.27506	0.71146
	1072.4	2.08816	1.18075	0.71299
	1070.5	2.08759	1.07917	0.71521
	1068.5	2.08843	1.00492	0.71714
	1066.6	2.09039	0.98047	0.71845
	1064.7	2.09284	1.00793	0.71924
	1062.7	2.09525	1.05908	0.71981
	1060.8	2.09755	1.10425	0.72046
	1058.9	2.10011	1.13885	0.72136
	1057	2.10318	1.1682	0.7225
	1055	2.10636	1.19278	0.72397
	1053.1	2.10893	1.21169	0.72587
	1051.2	2.11043	1.22597	0.72793
	1049.2	2.111	1.2372	0.72986
	1047.3	2.11112	1.24649	0.7316
	1045.4	2.11128	1.25438	0.733
	1043.5	2.11158	1.2612	0.73385
	1041.5	2.11169	1.26714	0.73417
	1039.6	2.11096	1.27224	0.73425
	1037.7	2.1086	1.2766	0.73478
	1035.7	2.10414	1.28032	0.73615
	1033.8	2.0975	1.28358	0.73804
	1031.9	2.08936	1.28666	0.73973
	1030	2.0812	1.28976	0.74063
	1028	2.07479	1.29287	0.74057
	1026.1	2.07124	1.29577	0.74012
	1024.2	2.0706	1.29829	0.73987
	1022.2	2.07239	1.30052	0.73993
	1020.3	2.07596	1.30269	0.74045
	1018.4	2.0809	1.305	0.74209
	1016.5	2.08669	1.30744	0.74509
	1014.5	2.09243	1.30996	0.74854
	1012.6	2.09717	1.31249	0.75124
	1010.7	2.10076	1.31485	0.75259
	1008.7	2.10391	1.31688	0.75266
	1006.8	2.10764	1.31875	0.75188
	1004.9	2.11271	1.32083	0.75091
	1002.9	2.11884	1.32325	0.75061
	1001	2.12478	1.32578	0.75137
	999.1	2.12926	1.3281	0.75289
	997.2	2.1319	1.33018	0.75473
	995.2	2.1333	1.33206	0.75685
	993.3	2.13454	1.33383	0.75884
	991.4	2.13655	1.33577	0.75976
	989.4	2.13952	1.3379	0.75916
	987.5	2.14274	1.33995	0.75778
	985.6	2.14549	1.3418	0.75688
	983.7	2.14734	1.34352	0.75701
	981.7	2.14826	1.34528	0.75706
	979.8	2.14805	1.34724	0.75449
	977.9	2.14576	1.34942	0.74651
	975.9	2.13899	1.35153	0.72962
	974	2.12264	1.35328	0.69688
	972.1	2.08823	1.35468	0.63794
	970.2	2.02883	1.35593	0.54857
	968.2	1.95118	1.35729	0.44192
	966.3	1.88148	1.35895	0.35107
	964.4	1.85046	1.36076	0.32146
	962.4	1.86493	1.36257	0.37501
	960.5	1.89931	1.36425	0.47387
	958.6	1.92373	1.36552	0.55394
	956.7	1.92823	1.36605	0.58372
	954.7	1.91488	1.36555	0.56699
	952.8	1.88975	1.3637	0.52366
	950.9	1.86802	1.36017	0.48542
	948.9	1.8675	1.35482	0.48293
	947	1.89205	1.34776	0.52114
	945.1	1.93002	1.33911	0.57605
	943.2	1.96864	1.32872	0.62233
	941.2	2.00228	1.31603	0.65294
	939.3	2.02954	1.30038	0.67225
	937.4	2.05032	1.28158	0.68512
	935.4	2.06558	1.2599	0.69454
	933.5	2.07667	1.23631	0.7021
	931.6	2.08494	1.21344	0.70823
	929.7	2.09177	1.19517	0.71288
	927.7	2.09822	1.18395	0.71605
	925.8	2.10455	1.17848	0.71807
	923.9	2.11022	1.1752	0.7198
	921.9	2.11465	1.1717	0.72217
	920	2.11793	1.16836	0.72581
	918.1	2.1206	1.16733	0.73039
	916.2	2.12324	1.17041	0.73495
	914.2	2.12629	1.1779	0.73849
	912.3	2.12966	1.18858	0.74018
	910.4	2.1326	1.20084	0.74008
	908.4	2.13456	1.21386	0.7391
	906.5	2.13569	1.22743	0.73846
	904.6	2.1365	1.24111	0.73909
	902.7	2.13761	1.25428	0.74131
	900.7	2.13931	1.26652	0.74482
	898.8	2.14115	1.27769	0.74884
	896.9	2.1423	1.28788	0.7523
	894.9	2.14229	1.29717	0.75424
	893	2.14138	1.30556	0.75443
	891.1	2.14043	1.31294	0.75334
	889.2	2.14026	1.31901	0.75196
	887.2	2.1408	1.32332	0.75131
	885.3	2.1414	1.3253	0.752
	883.4	2.14153	1.32366	0.75398
	881.4	2.141	1.31602	0.75661
	879.5	2.14015	1.29926	0.75907
	877.6	2.13977	1.27169	0.76069
	875.7	2.14038	1.23592	0.76127
	873.7	2.14183	1.19795	0.76094
	871.8	2.14326	1.16215	0.76034
	869.9	2.1438	1.12853	0.76028
	867.9	2.14303	1.09568	0.76105
	866	2.14156	1.06588	0.76247
	864.1	2.14055	1.0453	0.76427
	862.2	2.14118	1.0379	0.76598
	860.2	2.14354	1.04227	0.76711
	858.3	2.14636	1.05509	0.76741
	856.4	2.14841	1.07406	0.76709
	854.4	2.14956	1.09723	0.76639
	852.5	2.1502	1.12232	0.76478
	850.6	2.14969	1.14731	0.75853
	848.6	2.14207	1.1708	0.73244
	846.7	2.11494	1.19193	0.67231
	844.8	2.07427	1.21029	0.61216
	842.9	2.05627	1.22592	0.61096
	840.9	2.07649	1.23891	0.66136
	839	2.10679	1.24925	0.70861
	837.1	2.12411	1.25729	0.73234
	835.1	2.13016	1.26386	0.74303
	833.2	2.12987	1.26988	0.74908
	831.3	2.1254	1.27571	0.75275
	829.4	2.12114	1.28103	0.75458
	827.4	2.12125	1.28537	0.75511
	825.5	2.1253	1.28845	0.75506
	823.6	2.12999	1.29057	0.75517
	821.6	2.13323	1.2925	0.75571
	819.7	2.13446	1.29508	0.75676
	817.8	2.13352	1.29838	0.75803
	815.9	2.13013	1.30176	0.7592
	813.9	2.12518	1.30456	0.76
	812	2.1208	1.30659	0.76006
	810.1	2.11902	1.30836	0.75952
	808.1	2.12003	1.31071	0.75866
	806.2	2.12255	1.31415	0.75809
	804.3	2.12508	1.31816	0.75842
	802.4	2.12669	1.32154	0.75971
	800.4	2.12755	1.32355	0.76151
	798.5	2.1288	1.32466	0.76321
	796.6	2.13137	1.32616	0.76435
	794.6	2.13505	1.32887	0.7645
	792.7	2.13882	1.33241	0.76387
	790.8	2.14164	1.33564	0.76298
	788.9	2.1433	1.33777	0.76226
	786.9	2.14451	1.33883	0.76202
	785	2.14637	1.33958	0.76255
	783.1	2.14942	1.341	0.76385
	781.1	2.15296	1.3435	0.7655
	779.2	2.15544	1.34641	0.76694
	777.3	2.15578	1.34863	0.7673
	775.4	2.15383	1.34978	0.76429
	773.4	2.14994	1.35039	0.75338
	771.5	2.14559	1.35128	0.73649
	769.6	2.14368	1.35293	0.72581
	767.6	2.14526	1.35505	0.72715
	765.7	2.1479	1.35686	0.73409
	763.8	2.14924	1.35781	0.73937
	761.9	2.14806	1.35817	0.73601
	759.9	2.14219	1.35882	0.72023
	758	2.12989	1.36037	0.70378
	756.1	2.11394	1.36269	0.70463
	754.1	2.10077	1.36493	0.72089
	752.2	2.09584	1.36637	0.73595
	750.3	2.10132	1.36711	0.7433
	748.4	2.11487	1.36809	0.74669
	746.4	2.12972	1.36991	0.74876
	744.5	2.1407	1.37238	0.749
	742.6	2.14704	1.37492	0.74692
	740.6	2.14854	1.3769	0.7447
	738.7	2.14511	1.37789	0.74501
	736.8	2.13889	1.37816	0.74735
	734.9	2.13347	1.37854	0.74962
	732.9	2.13112	1.37957	0.75089
	731	2.13112	1.38131	0.75146
	729.1	2.1304	1.38331	0.75191
	727.1	2.12566	1.38503	0.75265
	725.2	2.11606	1.38632	0.75401
	723.3	2.1039	1.3871	0.75694
	721.4	2.09292	1.38763	0.76108
	719.4	2.0864	1.38871	0.76378
	717.5	2.0855	1.39065	0.76433
	715.6	2.08876	1.3928	0.76472
	713.6	2.09404	1.3947	0.76571
	711.7	2.10004	1.39631	0.76688
	709.8	2.10623	1.39757	0.76826
	707.9	2.11188	1.39849	0.76976
	705.9	2.11601	1.39935	0.77099
	704	2.1188	1.40052	0.77186
	702.1	2.12161	1.40201	0.77275
	700.1	2.12484	1.40335	0.7742
	698.2	2.1279	1.40416	0.77666
	696.3	2.13038	1.40447	0.78002
	694.3	2.13242	1.40464	0.78322
	692.4	2.13394	1.40493	0.78521
	690.5	2.13467	1.40537	0.78595
	688.6	2.13506	1.40592	0.7859
	686.6	2.13584	1.4064	0.78593
	684.7	2.1371	1.40675	0.78706
	682.8	2.1384	1.4075	0.78953
	680.8	2.13919	1.409	0.79256
	678.9	2.13954	1.41098	0.79519
	677	2.14037	1.41309	0.79642
	675.1	2.1422	1.41493	0.79573
	673.1	2.14408	1.41555	0.79534
	671.2	2.14428	1.41404	0.79966
	669.3	2.14255	1.41295	0.80459
	667.3	2.14141	1.41772	0.79324
	665.4	2.14138	1.4228	0.77966
	663.5	2.14027	1.42445	0.77647
	661.6	2.13864	1.42499	0.77752
	659.6	2.13811	1.4254	0.77887
	657.7	2.13913	1.42591	0.78041
	655.8	2.14076	1.42711	0.78203
	653.8	2.14186	1.42936	0.78277
	651.9	2.142	1.43216	0.78287
	650	2.14166	1.43481	0.78349
	648.1	2.14187	1.43717	0.78466
	646.1	2.14322	1.43952	0.78596
	644.2	2.14507	1.44224	0.78755
	642.3	2.14639	1.44575	0.78887
	640.3	2.1468	1.45021	0.78851
	638.4	2.1467	1.45525	0.78589
	636.5	2.14693	1.4605	0.78191
	634.6	2.14834	1.46583	0.77809
	632.6	2.1509	1.46955	0.77587
	630.7	2.15363	1.46656	0.77597
	628.8	2.15519	1.45123	0.77819
	626.8	2.1551	1.42153	0.78139
	624.9	2.15414	1.38295	0.78388
	623	2.15347	1.35016	0.7844
	621.1	2.15366	1.33495	0.78331
	619.1	2.15492	1.33648	0.78157
	617.2	2.15702	1.34891	0.7786
	615.3	2.15875	1.36624	0.7742
	613.3	2.15843	1.38311	0.7694
	611.4	2.15287	1.39708	0.76048
	609.5	2.13473	1.40772	0.73573
	607.6	2.10064	1.41569	0.68794
	605.6	2.06962	1.42206	0.63592
	603.7	2.0685	1.42742	0.61708
	601.8	2.09232	1.43181	0.6442
	599.8	2.11382	1.4352	0.69059
	597.9	2.12117	1.43769	0.72652
	596	2.12044	1.43959	0.74644
	594.1	2.1207	1.44135	0.75758
	592.1	2.1256	1.44285	0.76441
	590.2	2.13169	1.44343	0.76783
	588.3	2.13517	1.44313	0.76873
	586.3	2.13602	1.44284	0.76867
	584.4	2.13517	1.44316	0.76903
	582.5	2.13264	1.44429	0.77017
	580.6	2.1283	1.44647	0.77171
	578.6	2.12264	1.44933	0.77344
	576.7	2.11776	1.45194	0.77491
	574.8	2.11676	1.45396	0.77513
	572.8	2.12048	1.45573	0.77384
	570.9	2.12668	1.45746	0.77206
	569	2.13259	1.45912	0.77116
	567.1	2.13637	1.46077	0.77186
	565.1	2.13763	1.46239	0.77395
	563.2	2.13748	1.46379	0.77678
	561.3	2.1374	1.46472	0.77906
	559.3	2.13848	1.46539	0.77926
	557.4	2.14086	1.46632	0.77714
	555.5	2.14336	1.46759	0.77369
	553.6	2.1447	1.46888	0.77054
	551.6	2.14453	1.47001	0.76979
	549.7	2.14381	1.471	0.77234
	547.8	2.14445	1.47201	0.77719
	545.8	2.14738	1.47322	0.78211
	543.9	2.1511	1.47448	0.78446
	542	2.15333	1.47541	0.78307
	540	2.15334	1.47617	0.77884
	538.1	2.15214	1.4772	0.7738
	536.2	2.15129	1.47838	0.77029
	534.3	2.15207	1.47945	0.77
	532.3	2.15464	1.48065	0.77338
	530.4	2.1574	1.48212	0.7792
	528.5	2.15831	1.48345	0.7846
	526.5	2.15684	1.48432	0.7861
	524.6	2.15436	1.48498	0.78239
	522.7	2.15282	1.48582	0.77674
	520.8	2.15347	1.48714	0.77258
	518.8	2.15604	1.48879	0.77095
	516.9	2.15885	1.49037	0.77165
	515	2.15993	1.49165	0.77396
	513	2.15875	1.49251	0.77755
	511.1	2.15692	1.49305	0.78109
	509.2	2.15622	1.49354	0.78173
	507.3	2.15695	1.49471	0.77765
	505.3	2.15796	1.49711	0.7694
	503.4	2.15704	1.50026	0.75893
	501.5	2.15318	1.503	0.751
	499.5	2.14958	1.50428	0.75211
	497.6	2.14972	1.50435	0.76148
	495.7	2.15322	1.50431	0.77131
	493.8	2.15802	1.50506	0.77575
	491.8	2.16196	1.50663	0.77422
	489.9	2.16316	1.5074	0.76987
	488	2.16163	1.50484	0.76679
	486	2.15934	1.49727	0.76681
	484.1	2.15867	1.48546	0.76939
	482.2	2.1603	1.47352	0.77264
	480.3	2.16246	1.46544	0.77488
	478.3	2.16292	1.46264	0.77486
	476.4	2.16094	1.46229	0.77222
	474.5	2.1579	1.45975	0.76835
	472.5	2.15646	1.45278	0.76511
	470.6	2.15736	1.44479	0.76484
	468.7	2.15801	1.4414	0.76829
	466.8	2.15611	1.44418	0.77299
	464.8	2.15244	1.4504	0.77648
	462.9	2.1496	1.45765	0.77809
	461	2.1491	1.46605	0.77756
	459	2.15106	1.47619	0.77431
	457.1	2.15498	1.48704	0.76877
	455.2	2.15831	1.49521	0.76549
	453.3	2.15825	1.49906	0.76757
	451.3	2.15543	1.49966	0.77347
	449.4	2.15286	1.4986	0.77966
	447.5	2.15267	1.49591	0.78247
	445.5	2.15536	1.48935	0.77986
	443.6	2.15947	1.47606	0.77351
	441.7	2.16132	1.45232	0.7669
	439.8	2.15915	1.41668	0.76358
	437.8	2.15578	1.3725	0.76567
	435.9	2.15459	1.32902	0.77161
	434	2.15662	1.30017	0.77768
	432	2.16037	1.29155	0.78179
	430.1	2.16318	1.29585	0.78214
	428.2	2.1629	1.30259	0.77725
	426.3	2.15983	1.30801	0.76952
	424.3	2.1567	1.31819	0.76454
	422.4	2.15587	1.33966	0.76685
	420.5	2.15768	1.37232	0.7772
	418.5	2.16161	1.41064	0.78931
	416.6	2.16354	1.44015	0.7912
	414.7	2.1603	1.45676	0.78634
	412.8	2.15459	1.46769	0.78056
	410.8	2.1521	1.47728	0.77503
	408.9	2.15564	1.48652	0.77203
	407	2.16176	1.49515	0.77249
	405	2.16523	1.50199	0.77609
	403.1	2.16403	1.50594	0.78439
	401.2	2.15945	1.50839	0.79597
	399.3	2.15347	1.51082	0.80267
				--
				--
				--
				--
				--
				--
				--
				--
				--
				--
				--
				--
				--
				--
				--
				--
				--
				--
				--
				--
				--
				--
				--
				--
				--
				--
				--
				--
				--
				--
				--
				--
				--
				--
				--
				--
				--
				--
				--
				--
				--
				--
				--
				--
				--
				--
				--
				--
				--
				--
				--
				--
				--
				--
				--
				--
				--
				--
				--
				--
				--
				--
				--
				--
				--
				--
				--
				--
				--
				--
				--
				--
				--
				--
				--
				--
				--
				--
				--
				--
				--
				--
				--
				--
				--
				--
				--
				--
				--
				--
				--
				--
				--
				--
				--
				--
				--
				--
				--
				--
				--
				--
				--
				--
				--
				--
				--
				--
				--
				--
				--
				--
				--
				--
				--
				--
				--
				--
				--
				--
				--
				--
				--
				--
				--
				--
				--
				--
				--
				--
				--
				--
				--
[truncated: 1,734 more rows]

## Sheet: S. Fig. 3
Supplementary Fig. 3	CoPc-O-COF
	Chemical Shift (ppm)	Intensity (a.u.)
	80.1048	198.506
	80.2516	199.441
	80.3984	200.235
	80.5452	200.879
	80.6919	201.364
	80.8387	201.689
	80.9855	201.855
	81.1323	201.872
	81.2791	201.753
	81.4259	201.521
	81.5727	201.202
	81.7195	200.827
	81.8663	200.429
	82.0131	200.041
	82.1599	199.698
	82.3067	199.432
	82.4535	199.27
	82.6003	199.239
	82.7471	199.355
	82.8939	199.633
	83.0407	200.075
	83.1874	200.677
	83.3342	201.427
	83.481	202.304
	83.6278	203.281
	83.7746	204.327
	83.9214	205.408
	84.0682	206.488
	84.215	207.533
	84.3618	208.511
	84.5086	209.392
	84.6554	210.153
	84.8022	210.778
	84.949	211.258
	85.0958	211.594
	85.2426	211.794
	85.3894	211.874
	85.5362	211.859
	85.6829	211.773
	85.8297	211.649
	85.9765	211.513
	86.1233	211.393
	86.2701	211.309
	86.4169	211.278
	86.5637	211.308
	86.7105	211.403
	86.8573	211.565
	87.0041	211.79
	87.1509	212.077
	87.2977	212.422
	87.4445	212.823
	87.5913	213.279
	87.7381	213.789
	87.8849	214.351
	88.0317	214.965
	88.1784	215.628
	88.3252	216.339
	88.472	217.096
	88.6188	217.897
	88.7656	218.741
	88.9124	219.63
	89.0592	220.565
	89.206	221.549
	89.3528	222.585
	89.4996	223.677
	89.6464	224.827
	89.7932	226.037
	89.94	227.305
	90.0868	228.627
	90.2336	229.994
	90.3804	231.395
	90.5272	232.81
	90.6739	234.221
	90.8207	235.604
	90.9675	236.935
	91.1143	238.192
	91.2611	239.357
	91.4079	240.415
	91.5547	241.358
	91.7015	242.182
	91.8483	242.889
	91.9951	243.481
	92.1419	243.965
	92.2887	244.347
	92.4355	244.631
	92.5823	244.823
	92.7291	244.925
	92.8759	244.941
	93.0227	244.873
	93.1694	244.723
	93.3162	244.494
	93.463	244.193
	93.6098	243.827
	93.7566	243.406
	93.9034	242.942
	94.0502	242.449
	94.197	241.943
	94.3438	241.439
	94.4906	240.954
	94.6374	240.501
	94.7842	240.095
	94.931	239.746
	95.0778	239.466
	95.2246	239.262
	95.3714	239.144
	95.5182	239.121
	95.6649	239.201
	95.8117	239.398
	95.9585	239.722
	96.1053	240.189
	96.2521	240.813
	96.3989	241.608
	96.5457	242.584
	96.6925	243.751
	96.8393	245.112
	96.9861	246.666
	97.1329	248.407
	97.2797	250.327
	97.4265	252.41
	97.5733	254.64
	97.7201	256.996
	97.8669	259.455
	98.0137	261.989
	98.1604	264.571
	98.3072	267.17
	98.454	269.756
	98.6008	272.303
	98.7476	274.788
	98.8944	277.195
	99.0412	279.518
	99.188	281.76
	99.3348	283.93
	99.4816	286.049
	99.6284	288.138
	99.7752	290.225
	99.922	292.334
	100.069	294.489
	100.216	296.706
	100.362	298.995
	100.509	301.356
	100.656	303.782
	100.803	306.258
	100.95	308.764
	101.096	311.277
	101.243	313.774
	101.39	316.234
	101.537	318.639
	101.684	320.981
	101.83	323.254
	101.977	325.461
	102.124	327.609
	102.271	329.706
	102.417	331.764
	102.564	333.791
	102.711	335.798
	102.858	337.789
	103.005	339.773
	103.151	341.754
	103.298	343.74
	103.445	345.739
	103.592	347.763
	103.739	349.824
	103.885	351.938
	104.032	354.12
	104.179	356.386
	104.326	358.748
	104.473	361.217
	104.619	363.797
	104.766	366.486
	104.913	369.276
	105.06	372.149
	105.207	375.083
	105.353	378.05
	105.5	381.018
	105.647	383.954
	105.794	386.825
	105.941	389.6
	106.087	392.255
	106.234	394.769
	106.381	397.127
	106.528	399.321
	106.675	401.352
	106.821	403.225
	106.968	404.954
	107.115	406.559
	107.262	408.061
	107.408	409.486
	107.555	410.859
	107.702	412.203
	107.849	413.534
	107.996	414.863
	108.142	416.192
	108.289	417.519
	108.436	418.836
	108.583	420.131
	108.73	421.394
	108.876	422.616
	109.023	423.789
	109.17	424.912
	109.317	425.983
	109.464	427.006
	109.61	427.982
	109.757	428.915
	109.904	429.807
	110.051	430.657
	110.198	431.464
	110.344	432.226
	110.491	432.938
	110.638	433.594
	110.785	434.189
	110.932	434.717
	111.078	435.173
	111.225	435.553
	111.372	435.856
	111.519	436.084
	111.666	436.241
	111.812	436.333
	111.959	436.367
	112.106	436.351
	112.253	436.292
	112.399	436.195
	112.546	436.062
	112.693	435.892
	112.84	435.682
	112.987	435.423
	113.133	435.108
	113.28	434.728
	113.427	434.273
	113.574	433.736
	113.721	433.112
	113.867	432.401
	114.014	431.604
	114.161	430.728
	114.308	429.785
	114.455	428.788
	114.601	427.755
	114.748	426.704
	114.895	425.654
	115.042	424.624
	115.189	423.627
	115.335	422.674
	115.482	421.771
	115.629	420.921
	115.776	420.123
	115.923	419.372
	116.069	418.666
	116.216	418
	116.363	417.374
	116.51	416.787
	116.657	416.242
	116.803	415.745
	116.95	415.301
	117.097	414.919
	117.244	414.605
	117.39	414.366
	117.537	414.205
	117.684	414.125
	117.831	414.125
	117.978	414.202
	118.124	414.352
	118.271	414.566
	118.418	414.836
	118.565	415.151
	118.712	415.5
	118.858	415.871
	119.005	416.254
	119.152	416.634
	119.299	417
	119.446	417.339
	119.592	417.639
	119.739	417.888
	119.886	418.077
	120.033	418.196
	120.18	418.239
	120.326	418.202
	120.473	418.084
	120.62	417.887
	120.767	417.617
	120.914	417.287
	121.06	416.912
	121.207	416.516
	121.354	416.124
	121.501	415.765
	121.648	415.469
	121.794	415.263
	121.941	415.171
	122.088	415.213
	122.235	415.4
	122.381	415.735
	122.528	416.216
	122.675	416.833
	122.822	417.57
	122.969	418.407
	123.115	419.325
	123.262	420.304
	123.409	421.327
	123.556	422.382
	123.703	423.462
	123.849	424.564
	123.996	425.686
	124.143	426.831
	124.29	428
	124.437	429.192
	124.583	430.403
	124.73	431.624
	124.877	432.842
	125.024	434.042
	125.171	435.204
	125.317	436.307
	125.464	437.333
	125.611	438.264
	125.758	439.084
	125.905	439.784
	126.051	440.358
	126.198	440.807
	126.345	441.137
	126.492	441.359
	126.639	441.491
	126.785	441.552
	126.932	441.565
	127.079	441.555
	127.226	441.546
	127.372	441.561
	127.519	441.618
	127.666	441.738
	127.813	441.935
	127.96	442.222
	128.106	442.611
	128.253	443.108
	128.4	443.718
	128.547	444.444
	128.694	445.283
	128.84	446.23
	128.987	447.274
	129.134	448.403
	129.281	449.6
	129.428	450.849
	129.574	452.132
	129.721	453.431
	129.868	454.734
	130.015	456.03
	130.162	457.313
	130.308	458.58
	130.455	459.835
	130.602	461.082
	130.749	462.33
	130.896	463.588
	131.042	464.868
	131.189	466.183
	131.336	467.546
	131.483	468.969
	131.63	470.461
	131.776	472.031
	131.923	473.682
	132.07	475.412
	132.217	477.215
	132.363	479.08
	132.51	480.994
	132.657	482.94
	132.804	484.898
	132.951	486.851
	133.097	488.782
	133.244	490.675
	133.391	492.518
	133.538	494.303
	133.685	496.024
	133.831	497.683
	133.978	499.282
	134.125	500.83
	134.272	502.338
	134.419	503.821
	134.565	505.295
	134.712	506.777
	134.859	508.283
	135.006	509.826
	135.153	511.415
	135.299	513.054
	135.446	514.743
	135.593	516.478
	135.74	518.251
	135.887	520.053
	136.033	521.874
	136.18	523.703
	136.327	525.532
	136.474	527.356
	136.621	529.17
	136.767	530.972
	136.914	532.761
	137.061	534.535
	137.208	536.294
	137.354	538.033
	137.501	539.745
	137.648	541.421
	137.795	543.043
	137.942	544.594
	138.088	546.051
	138.235	547.389
	138.382	548.585
	138.529	549.613
	138.676	550.453
	138.822	551.085
	138.969	551.495
	139.116	551.675
	139.263	551.62
	139.41	551.335
	139.556	550.828
	139.703	550.828
	139.85	549.211
	139.997	549.211
	140.144	548.143
	140.29	546.932
	140.437	545.602
	140.584	544.174
	140.731	542.67
	140.878	541.105
	141.024	539.495
	141.171	537.852
	141.318	536.185
	141.465	534.504
	141.612	532.817
	141.758	531.132
	141.905	529.458
	142.052	527.805
	142.199	526.182
	142.345	524.601
	142.492	523.069
	142.639	521.595
	142.786	520.182
	142.933	518.827
	143.079	517.524
	143.226	516.263
	143.373	515.027
	143.52	513.798
	143.667	512.556
	143.813	511.282
	143.96	509.96
	144.107	508.578
	144.254	507.129
	144.401	505.614
	144.547	504.038
	144.694	502.415
	144.841	500.764
	144.988	499.11
	145.135	497.478
	145.281	495.895
	145.428	494.386
	145.575	492.97
	145.722	491.66
	145.869	490.464
	146.015	489.379
	146.162	488.4
	146.309	487.515
	146.456	486.71
	146.603	485.971
	146.749	485.285
	146.896	484.644
	147.043	484.039
	147.19	483.469
	147.336	482.933
	147.483	482.434
	147.63	481.975
	147.777	481.563
	147.924	481.202
	148.07	480.896
	148.217	480.647
	148.364	480.456
	148.511	480.319
	148.658	480.229
	148.804	480.175
	148.951	480.141
	149.098	480.109
	149.245	480.056
	149.392	479.96
	149.538	479.795
	149.685	479.539
	149.832	479.167
	149.979	478.66
	150.126	477.999
	150.272	477.168
	150.419	476.156
	150.566	474.952
	150.713	473.55
	150.86	471.948
	151.006	470.148
	151.153	468.155
	151.3	465.981
	151.447	463.642
	151.594	461.157
	151.74	458.547
	151.887	455.839
	152.034	453.054
	152.181	450.217
	152.327	447.346
	152.474	444.456
	152.621	441.561
	152.768	438.668
	152.915	435.784
	153.061	432.912
	153.208	430.055
	153.355	427.215
	153.502	424.394
	153.649	421.591
	153.795	418.807
	153.942	416.043
	154.089	413.301
	154.236	410.583
	154.383	407.896
	154.529	405.245
	154.676	402.64
	154.823	400.091
	154.97	397.608
	155.117	395.201
	155.263	392.876
	155.41	390.64
	155.557	388.496
	155.704	386.446
	155.851	384.491
	155.997	382.632
	156.144	380.87
	156.291	379.205
	156.438	377.638
	156.585	376.17
	156.731	374.801
	156.878	373.527
	157.025	372.342
	157.172	371.237
	157.318	370.199
	157.465	369.211
	157.612	368.254
	157.759	367.311
	157.906	366.365
	158.052	365.401
	158.199	364.407
	158.346	363.379
	158.493	362.313
	158.64	361.212
	158.786	360.085
	158.933	358.943
	159.08	357.805
	159.227	356.692
	159.374	355.633
	159.52	354.659
	159.667	353.801
	159.814	353.092
	159.961	352.564
	160.108	352.243
	160.254	352.148
	160.401	352.29
	160.548	352.672
	160.695	353.287
	160.842	354.119
	160.988	355.149
	161.135	356.352
	161.282	357.703
	161.429	359.181
	161.576	360.766
	161.722	362.441
	161.869	364.191
	162.016	366.001
	162.163	367.856
	162.309	369.735
	162.456	371.615
	162.603	373.464
	162.75	375.251
	162.897	376.94
	163.043	378.494
	163.19	379.881
	163.337	381.073
	163.484	382.046
	163.631	382.787
	163.777	383.29
	163.924	383.558
	164.071	383.602
	164.218	383.44
	164.365	383.096
	164.511	382.6
	164.658	381.984
	164.805	381.281
	164.952	380.522
	165.099	379.736
	165.245	378.945
	165.392	378.168
	165.539	377.415
	165.686	376.695
	165.833	376.007
	165.979	375.35
	166.126	374.721
	166.273	374.115
	166.42	373.526
	166.567	372.95
	166.713	372.387
	166.86	371.837
	167.007	371.307
	167.154	370.809
	167.3	370.36
	167.447	369.98
	167.594	369.692
	167.741	369.52
	167.888	369.481
	168.034	369.589
	168.181	369.847
	168.328	370.248
	168.475	370.777
	168.622	371.413
	168.768	372.132
	168.915	372.909
	169.062	373.726
	169.209	374.568
	169.356	375.43
	169.502	376.315
	169.649	377.229
	169.796	378.185
	169.943	379.193
	170.09	380.266
	170.236	381.409
	170.383	382.627
	170.53	383.916
	170.677	385.269
	170.824	386.671
	170.97	388.103
	171.117	389.542
	171.264	390.959
	171.411	392.325
	171.558	393.609
	171.704	394.778
	171.851	395.803
	171.998	396.654
	172.145	397.307
	172.291	397.739
	172.438	397.935
	172.585	397.884
	172.732	397.581
	172.879	397.032
	173.025	396.249
	173.172	395.249
	173.319	394.06
	173.466	392.709
	173.613	391.225
	173.759	389.639
	173.906	387.973
	174.053	386.249
	174.2	384.482
	174.347	382.684
	174.493	380.863
	174.64	379.028
	174.787	377.187
	174.934	375.348
	175.081	373.519
	175.227	371.709
	175.374	369.924
	175.521	368.168
	175.668	366.439
	175.815	364.734
	175.961	363.045
	176.108	361.361
	176.255	359.673
	176.402	357.97
	176.549	356.246
	176.695	354.498
	176.842	352.731
	176.989	350.952
	177.136	349.175
	177.282	347.418
	177.429	345.699
	177.576	344.038
	177.723	342.449
	177.87	340.944
	178.016	339.524
	178.163	338.186
	178.31	336.915
	178.457	335.69
	178.604	334.484
	178.75	333.265
	178.897	332
	179.044	330.656
	179.191	329.201
	179.338	327.61
	179.484	325.861
	179.631	323.94
	179.778	321.84
	179.925	319.564
	180.072	317.119
	180.218	314.525
	180.365	311.806
	180.512	308.993
	180.659	306.124
	180.806	303.237
	180.952	300.374
	181.099	297.573
	181.246	294.872
	181.393	292.302
	181.54	289.89
	181.686	287.654
	181.833	285.605
	181.98	283.747
	182.127	282.074
	182.273	280.571
	182.42	279.219
	182.567	277.992
	182.714	276.863
	182.861	275.802
	183.007	274.782
	183.154	273.78
	183.301	272.774
	183.448	271.75
	183.595	270.695
	183.741	269.601
	183.888	268.465
	184.035	267.286
	184.182	266.064
	184.329	264.803
	184.475	263.507
	184.622	262.18
	184.769	260.826
	184.916	259.448
	185.063	258.048
	185.209	256.626
	185.356	255.18
	185.503	253.704
	185.65	252.191
	185.797	250.633
	185.943	249.018
	186.09	247.336
	186.237	245.579
	186.384	243.74
	186.531	241.816
	186.677	239.806
	186.824	237.715
	186.971	235.553
	187.118	233.33
	187.264	231.064
	187.411	228.772
	187.558	226.477
	187.705	224.2
	187.852	221.968
	187.998	219.808
	188.145	217.746
	188.292	215.808
	188.439	214.02
	188.586	212.4
	188.732	210.963
	188.879	209.719
	189.026	208.668
	189.173	207.804
	189.32	207.114
	189.466	206.579
	189.613	206.174
	189.76	205.872
	189.907	205.645
	190.054	205.467
	190.2	205.313
	190.347	205.165
	190.494	205.01
	190.641	204.843
	190.788	204.666

## Sheet: S. Fig. 4
Supplementary Fig. 4	CoPc-S-COF
	Chemical Shift (ppm)	Intensity (a.u.)
	100.037	-6.87267
	100.11	-6.37712
	100.184	-5.88821
	100.257	-5.40594
	100.331	-4.93032
	100.404	-4.46133
	100.478	-3.99898
	100.551	-3.54328
	100.625	-3.09421
	100.698	-2.65178
	100.772	-2.216
	100.845	-1.83979
	100.919	-1.43377
	100.993	-0.99909
	101.066	-0.55422
	101.14	-0.11979
	101.213	0.28245
	101.287	0.65551
	101.36	1.01772
	101.434	1.39254
	101.507	1.79778
	101.581	2.24962
	101.654	2.76249
	101.728	3.33354
	101.801	3.95136
	101.875	4.61062
	101.948	5.29247
	102.022	5.96651
	102.095	6.61887
	102.169	7.24445
	102.242	7.85197
	102.316	8.43563
	102.389	8.97654
	102.463	9.45638
	102.536	9.85501
	102.61	10.1596
	102.684	10.3642
	102.757	10.4967
	102.831	10.5829
	102.904	10.641
	102.978	10.6922
	103.051	10.7555
	103.125	10.8468
	103.198	10.9719
	103.272	11.1325
	103.345	11.3146
	103.419	11.4875
	103.492	11.6305
	103.566	11.7409
	103.639	11.8155
	103.713	11.8562
	103.786	11.8634
	103.86	11.8307
	103.933	11.7753
	104.007	11.7117
	104.08	11.6481
	104.154	11.5833
	104.227	11.5103
	104.301	11.4132
	104.374	11.2835
	104.448	11.1229
	104.522	10.9407
	104.595	10.7487
	104.669	10.5434
	104.742	10.3134
	104.816	10.0397
	104.889	9.72262
	104.963	9.38196
	105.036	9.04333
	105.11	8.73123
	105.183	8.47693
	105.257	8.30943
	105.33	8.26396
	105.404	8.37457
	105.477	8.65482
	105.551	9.08849
	105.624	9.65196
	105.698	10.323
	105.771	11.091
	105.845	11.9502
	105.918	12.8846
	105.992	13.8751
	106.065	14.8895
	106.139	15.8785
	106.212	16.8058
	106.286	17.6543
	106.36	18.4108
	106.433	19.0681
	106.507	19.6226
	106.58	20.0743
	106.654	20.4403
	106.727	20.7416
	106.801	21.0057
	106.874	21.2463
	106.948	21.4725
	107.021	21.6962
	107.095	21.9423
	107.168	22.2373
	107.242	22.5988
	107.315	23.0381
	107.389	23.5545
	107.462	24.1378
	107.536	24.7792
	107.609	25.4506
	107.683	26.1278
	107.756	26.7802
	107.83	27.3667
	107.903	27.8653
	107.977	28.2577
	108.051	28.5291
	108.124	28.6836
	108.198	28.7284
	108.271	28.67
	108.345	28.5294
	108.418	28.3273
	108.492	28.1019
	108.565	27.8862
	108.639	27.7
	108.712	27.5547
	108.786	27.461
	108.859	27.4331
	108.933	27.4741
	109.006	27.5836
	109.08	27.732
	109.153	27.8861
	109.227	28.0229
	109.3	28.1239
	109.374	28.2
	109.447	28.267
	109.521	28.3417
	109.594	28.4525
	109.668	28.6024
	109.741	28.7852
	109.815	29.0048
	109.889	29.2629
	109.962	29.5593
	110.036	29.8849
	110.109	30.2269
	110.183	30.5719
	110.256	30.9076
	110.33	31.2273
	110.403	31.5224
	110.477	31.7751
	110.55	31.9753
	110.624	32.1304
	110.697	32.2538
	110.771	32.3594
	110.844	32.4728
	110.918	32.6071
	110.991	32.7692
	111.065	32.9543
	111.138	33.1463
	111.212	33.3358
	111.285	33.5127
	111.359	33.6811
	111.432	33.8241
	111.506	33.925
	111.579	33.9672
	111.653	33.9253
	111.727	33.7909
	111.8	33.5686
	111.874	33.2722
	111.947	32.913
	112.021	32.508
	112.094	32.063
	112.168	31.5734
	112.241	31.0413
	112.315	30.4671
	112.388	29.8523
	112.462	29.1939
	112.535	28.4989
	112.609	27.7821
	112.682	27.0486
	112.756	26.3029
	112.829	25.5348
	112.903	24.7222
	112.976	23.8439
	113.05	22.8862
	113.123	21.8405
	113.197	20.719
	113.27	19.5532
	113.344	18.3758
	113.418	17.224
	113.491	16.1114
	113.565	15.0471
	113.638	14.0457
	113.712	13.1087
	113.785	12.2373
	113.859	11.4299
	113.932	10.6893
	114.006	10.0121
	114.079	9.37623
	114.153	8.76184
	114.226	8.13387
	114.3	7.45719
	114.373	6.71588
	114.447	5.88486
	114.52	4.96567
	114.594	3.96698
	114.667	2.90291
	114.741	1.80211
	114.814	0.68932
	114.888	-0.40735
	114.961	-1.47928
	115.035	-2.50004
	115.108	-3.43487
	115.182	-4.2554
	115.256	-4.94708
	115.329	-5.52492
	115.403	-6.01029
	115.476	-6.44844
	115.55	-6.87756
	115.623	-7.32581
	115.697	-7.82959
	115.77	-8.40089
	115.844	-9.0396
	115.917	-9.75072
	115.991	-10.5145
	116.064	-11.3264
	116.138	-12.1866
	116.211	-13.0963
	116.285	-14.0544
	116.358	-15.043
	116.432	-16.0511
	116.505	-17.0492
	116.579	-18.0154
	116.652	-18.9457
	116.726	-19.8466
	116.799	-20.7244
	116.873	-21.5842
	116.946	-22.4525
	117.02	-23.3422
	117.094	-24.2569
	117.167	-25.1881
	117.241	-26.1138
	117.314	-27.0087
	117.388	-27.8504
	117.461	-28.6179
	117.535	-29.3212
	117.608	-29.9712
	117.682	-30.5735
	117.755	-31.1318
	117.829	-31.644
	117.902	-32.1213
	117.976	-32.5649
	118.049	-32.9866
	118.123	-33.4024
	118.196	-33.8083
	118.27	-34.2285
	118.343	-34.6963
	118.417	-35.2396
	118.49	-35.8678
	118.564	-36.5577
	118.637	-37.2713
	118.711	-37.9837
	118.785	-38.6785
	118.858	-39.3372
	118.932	-39.9488
	119.005	-40.5016
	119.079	-40.9751
	119.152	-41.3499
	119.226	-41.6069
	119.299	-41.7251
	119.373	-41.7017
	119.446	-41.5516
	119.52	-41.3029
	119.593	-40.9893
	119.667	-40.6348
	119.74	-40.2675
	119.814	-39.8979
	119.887	-39.5281
	119.961	-39.1607
	120.034	-38.7849
	120.108	-38.413
	120.181	-38.0862
	120.255	-37.8339
	120.328	-37.6598
	120.402	-37.565
	120.475	-37.5352
	120.549	-37.5628
	120.623	-37.6465
	120.696	-37.7738
	120.77	-37.9469
	120.843	-38.1759
	120.917	-38.4671
	120.99	-38.8162
	121.064	-39.2058
	121.137	-39.5994
	121.211	-39.9709
	121.284	-40.3072
	121.358	-40.6016
	121.431	-40.8631
	121.505	-41.1055
	121.578	-41.3527
	121.652	-41.6265
	121.725	-41.9216
	121.799	-42.2229
	121.872	-42.5339
	121.946	-42.8672
	122.019	-43.2401
	122.093	-43.6647
	122.166	-44.1431
	122.24	-44.6819
	122.314	-45.2806
	122.387	-45.9231
	122.461	-46.5858
	122.534	-47.2268
	122.608	-47.8079
	122.681	-48.3149
	122.755	-48.7331
	122.828	-49.0465
	122.902	-49.2527
	122.975	-49.3488
	123.049	-49.325
	123.122	-49.177
	123.196	-48.902
	123.269	-48.5049
	123.343	-48.0046
	123.416	-47.4243
	123.49	-46.7776
	123.563	-46.0881
	123.637	-45.3896
	123.71	-44.7055
	123.784	-44.051
	123.857	-43.4295
	123.931	-42.8264
	124.004	-42.2202
	124.078	-41.5938
	124.152	-40.9398
	124.225	-40.2539
	124.299	-39.5293
	124.372	-38.7814
	124.446	-38.0182
	124.519	-37.2384
	124.593	-36.453
	124.666	-35.6715
	124.74	-34.8927
	124.813	-34.1224
	124.887	-33.375
	124.96	-32.6559
	125.034	-31.9716
	125.107	-31.3231
	125.181	-30.7009
	125.254	-30.0906
	125.328	-29.4725
	125.401	-28.8284
	125.475	-28.1508
	125.548	-27.4365
	125.622	-26.6936
	125.695	-25.9369
	125.769	-25.1863
	125.842	-24.4608
	125.916	-23.7683
	125.99	-23.1124
	126.063	-22.4936
	126.137	-21.9239
	126.21	-21.4063
	126.284	-20.949
	126.357	-20.565
	126.431	-20.2414
	126.504	-19.9641
	126.578	-19.7246
	126.651	-19.5152
	126.725	-19.3261
	126.798	-19.1572
	126.872	-19.01
	126.945	-18.8663
	127.019	-18.7127
	127.092	-18.5361
	127.166	-18.3269
	127.239	-18.078
	127.313	-17.7862
	127.386	-17.454
	127.46	-17.0842
	127.533	-16.6758
	127.607	-16.228
	127.681	-15.7427
	127.754	-15.2104
	127.828	-14.6278
	127.901	-13.9816
	127.975	-13.2769
	128.048	-12.5419
	128.122	-11.8016
	128.195	-11.087
	128.269	-10.4112
	128.342	-9.76901
	128.416	-9.15375
	128.489	-8.55531
	128.563	-7.94858
	128.636	-7.31554
	128.71	-6.63816
	128.783	-5.89969
	128.857	-5.0801
	128.93	-4.16777
	129.004	-3.1585
	129.077	-2.05078
	129.151	-0.84988
	129.224	0.45481
	129.298	1.85691
	129.371	3.33958
	129.445	4.86602
	129.519	6.39127
	129.592	7.88258
	129.666	9.29999
	129.739	10.6187
	129.813	11.8062
	129.886	12.8318
	129.96	13.6789
	130.033	14.343
	130.107	14.8422
	130.18	15.2372
	130.254	15.5685
	130.327	15.8498
	130.401	16.0892
	130.474	16.2965
	130.548	16.4909
	130.621	16.6979
	130.695	16.9391
	130.768	17.2259
	130.842	17.5589
	130.915	17.9305
	130.989	18.3555
	131.062	18.8019
	131.136	19.2229
	131.209	19.5806
	131.283	19.8426
	131.357	19.9734
	131.43	19.9381
	131.504	19.742
	131.577	19.4207
	131.651	19.0257
	131.724	18.5697
	131.798	18.0589
	131.871	17.5221
	131.945	16.9954
	132.018	16.5134
	132.092	16.1016
	132.165	15.7821
	132.239	15.5741
	132.312	15.4835
	132.386	15.5204
	132.459	15.6999
	132.533	16.0067
	132.606	16.4622
	132.68	17.0829
	132.753	17.8679
	132.827	18.7724
	132.9	19.7372
	132.974	20.7498
	133.048	21.8174
	133.121	22.9483
	133.195	24.1323
	133.268	25.3671
	133.342	26.6542
	133.415	27.9835
	133.489	29.3518
	133.562	30.7303
	133.636	32.0836
	133.709	33.3639
	133.783	34.5191
	133.856	35.5285
	133.93	36.3785
	134.003	37.0612
	134.077	37.5784
	134.15	37.8952
	134.224	37.9519
	134.297	37.7092
	134.371	37.1683
	134.444	36.4221
	134.518	35.5722
	134.591	34.7114
	134.665	33.9391
	134.738	33.3799
	134.812	33.1551
	134.886	33.3901
	134.959	34.1778
	135.033	35.5453
	135.106	37.5247
	135.18	40.0835
	135.253	43.1619
	135.327	46.6541
	135.4	50.4054
	135.474	54.2344
	135.547	57.921
	135.621	61.2325
	135.694	63.9943
	135.768	66.1286
	135.841	67.6151
	135.915	68.4809
	135.988	68.7444
	136.062	68.4843
	136.135	67.8522
	136.209	67.0388
	136.282	66.2393
	136.356	65.6332
	136.429	65.3463
	136.503	65.5537
	136.576	66.4257
	136.65	68.0505
	136.724	70.5414
	136.797	73.9108
	136.871	78.1102
	136.944	83.0582
	137.018	88.643
	137.091	94.8192
	137.165	101.559
	137.238	108.804
	137.312	116.479
	137.385	124.455
	137.459	132.617
	137.532	140.885
	137.606	149.139
	137.679	157.227
	137.753	165.022
	137.826	172.408
	137.9	179.308
	137.973	185.774
	138.047	191.83
	138.12	197.584
	138.194	203.145
	138.267	208.571
	138.341	213.978
	138.415	219.54
	138.488	225.485
	138.562	232.012
	138.635	239.239
	138.709	247.171
	138.782	255.738
	138.856	264.767
	138.929	273.998
	139.003	283.133
	139.076	291.869
	139.15	299.992
	139.223	307.352
	139.297	313.786
	139.37	319.193
	139.444	323.502
	139.517	326.606
	139.591	328.539
	139.664	329.3
	139.738	329.121
	139.811	328.366
	139.885	327.39
	139.958	326.471
	140.032	325.714
	140.105	325.172
	140.179	324.749
	140.253	324.268
	140.326	323.523
	140.4	322.308
	140.473	320.562
	140.547	318.231
	140.62	315.294
	140.694	311.696
	140.767	307.333
	140.841	302.122
	140.914	295.911
	140.988	288.604
	141.061	280.243
	141.135	270.923
	141.208	261.099
	141.282	250.82
	141.355	240.069
	141.429	228.822
	141.502	217.154
	141.576	205.246
	141.649	193.243
	141.723	181.322
	141.796	169.749
	141.87	158.8
	141.944	148.764
	142.017	139.849
	142.091	132.267
	142.164	126.17
	142.238	121.586
	142.311	118.466
	142.385	116.626
	142.458	115.651
	142.532	115.345
	142.605	115.484
	142.679	115.825
	142.752	115.797
	142.826	115.104
	142.899	113.534
	142.973	110.986
	143.046	106.816
	143.12	100.872
	143.193	93.4867
	143.267	85.3519
	143.34	76.6994
	143.414	67.8975
	143.487	59.3002
	143.561	51.2247
	143.634	43.909
	143.708	37.4903
	143.782	32.5996
	143.855	28.3478
	143.929	24.1345
	144.002	21.6057
	144.076	20.4571
	144.149	20.3835
	144.223	21.0732
	144.296	22.2003
	144.37	23.4164
	144.443	24.3368
	144.517	24.5263
	144.59	24.3865
	144.664	24.3102
	144.737	24.4632
	144.811	24.5829
	144.884	24.7343
	144.958	24.8938
	145.031	25.0391
	145.105	25.1661
	145.178	25.2971
	145.252	25.4925
	145.325	24.9579
	145.399	24.3835
	145.472	24.8638
	145.546	25.2254
	145.62	25.4415
	145.693	25.5107
	145.767	25.4508
	145.84	25.2917
	145.914	25.0645
	145.987	24.7961
	146.061	24.5037
	146.134	24.1925
	146.208	23.8565
	146.281	23.4807
	146.355	23.0454
	146.428	22.5323
	146.502	21.9285
	146.575	21.2298
	146.649	20.4394
	146.722	19.5695
	146.796	18.6391
	146.869	17.6717
	146.943	16.6912
	147.016	15.7181
	147.09	14.7674
	147.163	13.8472
	147.237	12.9584
	147.311	12.0963
	147.384	11.2526
	147.458	10.418
	147.531	9.58271
	147.605	8.738
	147.678	7.87688
	147.752	6.99598
	147.825	6.09747
	147.899	5.19046
	147.972	4.29161
	148.046	3.42415
	148.119	2.61563
	148.193	1.89494
	148.266	1.28724
	148.34	0.81028
	148.413	0.47202
	148.487	0.27036
	148.56	0.19477
	148.634	0.22886
	148.707	0.35352
	148.781	0.55026
	148.854	0.80424
	148.928	1.10627
	149.001	1.45274
	149.075	1.84612
	149.149	2.29505
	149.222	2.81465
	149.296	3.42561
	149.369	4.15311
	149.443	5.02424
	149.516	6.06377
	149.59	7.28919
	149.663	8.7057
	149.737	10.3024
	149.81	12.0513
	149.884	13.9083
	149.957	15.818
	150.031	17.7192
	150.104	19.5527
	150.178	21.2679
	150.251	22.8277
	150.325	24.2123
	150.398	25.4199
	150.472	26.4655
	150.545	27.3774
	150.619	28.1946
	150.692	28.9621
	150.766	29.7283
	150.839	30.541
	150.913	31.4441
	150.987	32.4729
	151.06	33.651
	151.134	34.9875
	151.207	36.4758
	151.281	38.0946
	151.354	39.8112
	151.428	41.5866
	151.501	43.3807
	151.575	45.1568
	151.648	46.8828
	151.722	48.5299
	151.795	50.0705
	151.869	51.4769
	151.942	52.7201
	152.016	53.7718
	152.089	54.6069
	152.163	55.2076
	152.236	55.5655
	152.31	55.6838
	152.383	55.5753
	152.457	55.261
	152.53	54.7672
	152.604	54.1234
	152.678	53.3603
	152.751	52.5086
	152.825	51.5969
	152.898	50.6491
	152.972	49.6808
	153.045	48.6964
	153.119	47.685
	153.192	46.6206
	153.266	45.4649
	153.339	44.176
	153.413	42.7163
	153.486	41.0602
	153.56	39.1995
	153.633	37.1455
	153.707	34.9284
	153.78	32.5933
	153.854	30.1955
	153.927	27.7958
	154.001	25.4579
	154.074	23.2458
	154.148	21.2211
	154.221	19.4398
	154.295	17.9492
	154.368	16.7854
	154.442	15.9715
	154.516	15.5168
	154.589	15.418
	154.663	15.662
	154.736	16.2296
	154.81	17.1
	154.883	18.2518
	154.957	19.6629
	155.03	21.3104
	155.104	23.1677
	155.177	25.2013
	155.251	27.3677
	155.324	29.6126
	155.398	31.8727
	155.471	34.0806
	155.545	36.1719
	155.618	38.0901
	155.692	39.7907
	155.765	41.2438
	155.839	42.4332
	155.912	43.3547
	155.986	44.014
	156.059	44.4251
	156.133	44.6095
	156.206	44.5954
	156.28	44.4168
	156.354	44.1104
	156.427	43.7117
	156.501	43.2512
	156.574	42.7503
	156.648	42.2192
	156.721	41.6571
	156.795	41.0556
	156.868	40.4033
	156.942	39.6897
	157.015	38.9072
	157.089	38.0506
	157.162	37.1154
	157.236	36.0965
	157.309	34.9878
	157.383	33.7837
	157.456	32.4819
	157.53	31.0877
	157.603	29.6159
	157.677	28.091
	157.75	26.5446
	157.824	25.0121
	157.897	23.5299
	157.971	22.1345
	158.045	20.8617
	158.118	19.7462
	158.192	18.8213
	158.265	18.1172
	158.339	17.6568
	158.412	17.4505
	158.486	17.492
	158.559	17.7563
	158.633	18.2004
	158.706	18.7671
	158.78	19.388
	158.853	19.9895
	158.927	20.4981
	159	20.8461
	159.074	20.9737
	159.147	20.8329
	159.221	20.3891
	159.294	19.6224
	159.368	18.5292
	159.441	17.1214
	159.515	15.4249
	159.588	13.4772
	159.662	11.3247
	159.735	9.01874
	159.809	6.61028
	159.883	4.14696
	159.956	1.67058
	160.03	-0.78432
	160.103	-3.18957
	160.177	-5.52335
	160.25	-7.76985
	160.324	-9.91761
	160.397	-11.9581
	160.471	-13.8853
	160.544	-15.6957
	160.618	-17.3875
	160.691	-18.9603
	160.765	-20.4158
	160.838	-21.7566
	160.912	-22.9879
	160.985	-24.1175
	161.059	-25.155
	161.132	-26.1111
	161.206	-26.9959
	161.279	-27.8157
	161.353	-28.5694
	161.426	-29.2444
	161.5	-29.8157
	161.574	-30.2462
	161.647	-30.4929
	161.721	-30.5138
	161.794	-30.2741
	161.868	-29.7527
	161.941	-28.9446
	162.015	-27.8621
	162.088	-26.5316
	162.162	-24.9917
	162.235	-23.29
	162.309	-21.4822
	162.382	-19.6312
	162.456	-17.804
	162.529	-16.0657
	162.603	-14.4719
	162.676	-13.0602
	162.75	-11.8436
	162.823	-10.807
	162.897	-9.91004
	162.97	-9.09397
	163.044	-8.29145
	163.117	-7.43666
	163.191	-6.47207
	163.264	-5.35119
	163.338	-4.03866
	163.412	-2.50866
	163.485	-0.74306
	163.559	1.27017
	163.632	3.53715
	163.706	6.05693
	163.779	8.81985
	163.853	11.8069
	163.926	14.9908
	164	18.3389
	164.073	21.815
	164.147	25.3803
	164.22	28.9933
	164.294	32.6095
	164.367	36.1815
	164.441	39.6594
	164.514	42.9935
	164.588	46.1379
	164.661	49.054
	164.735	51.7148
	164.808	54.1059
	164.882	56.226
	164.955	58.0838
	165.029	59.6953
	165.102	61.0788
	165.176	62.2488
	165.25	63.2112
	165.323	63.9593
	165.397	64.4735
	165.47	64.7224
	165.544	64.6678
	165.617	64.2695
	165.691	63.4925
	165.764	62.3119
	165.838	60.7178
	165.911	58.7169
	165.985	56.3336
	166.058	53.6092
	166.132	50.6008
	166.205	47.3785
	166.279	44.0209
	166.352	40.6082
	166.426	37.2145
	166.499	33.9006
	166.573	30.7085
	166.646	27.6591
	166.72	24.7543
	166.793	21.9837
	166.867	19.3333
	166.941	16.7958
	167.014	14.3773
	167.088	12.1024
	167.161	10.0145
	167.235	8.17389
	167.308	6.65383
	167.382	5.53485
	167.455	4.89907
	167.529	4.82412
	167.602	5.3758
	167.676	6.59998
	167.749	8.51412
	167.823	11.1008
	167.896	14.3047
	167.97	18.034
	168.043	22.1666
	168.117	26.5583
	168.19	31.0531

## Sheet: S. Fig. 5
Supplementary Fig. 5
		Intensity (a.u.)
	Chemical Shift (ppm)	CoPc-S-COF	CoPc-O-COF
	-140.14	9.18047	0.15291
	-140.02	9.17566	0.1479
	-139.9	9.17475	0.14544
	-139.78	9.17104	0.1416
	-139.66	9.16793	0.14038
	-139.54	9.16663	0.13603
	-139.42	9.16327	0.13313
	-139.3	9.16031	0.13253
	-139.18	9.15791	0.12928
	-139.06	9.15587	0.12742
	-138.94	9.15517	0.1242
	-138.82	9.15296	0.12201
	-138.7	9.15047	0.12089
	-138.58	9.14812	0.12012
	-138.46	9.14739	0.11691
	-138.339	9.14483	0.11621
	-138.219	9.14395	0.11449
	-138.099	9.14359	0.11348
	-137.979	9.1422	0.11318
	-137.859	9.14008	0.11093
	-137.739	9.14135	0.10939
	-137.619	9.1413	0.10974
	-137.499	9.13807	0.10848
	-137.379	9.13764	0.10689
	-137.259	9.13722	0.10683
	-137.139	9.13572	0.10523
	-137.019	9.13667	0.1046
	-136.899	9.13602	0.1042
	-136.779	9.13304	0.10365
	-136.659	9.1329	0.10205
	-136.539	9.1331	0.10256
	-136.418	9.13402	0.10141
	-136.298	9.13327	0.10057
	-136.178	9.13202	0.10104
	-136.058	9.13239	0.09998
	-135.938	9.13343	0.09842
	-135.818	9.13226	0.09794
	-135.698	9.13192	0.09789
	-135.578	9.13131	0.09771
	-135.458	9.1311	0.09777
	-135.338	9.13062	0.09548
	-135.218	9.13017	0.09544
	-135.098	9.13098	0.095
	-134.978	9.13029	0.09401
	-134.858	9.12896	0.09413
	-134.738	9.12894	0.09307
	-134.617	9.13052	0.0948
	-134.497	9.13124	0.09431
	-134.377	9.13071	0.09315
	-134.257	9.12961	0.0927
	-134.137	9.12972	0.09179
	-134.017	9.12874	0.09248
	-133.897	9.12873	0.09088
	-133.777	9.13117	0.09184
	-133.657	9.13234	0.09207
	-133.537	9.12705	0.09198
	-133.417	9.12975	0.09106
	-133.297	9.13135	0.08963
	-133.177	9.12867	0.09059
	-133.057	9.12891	0.08982
	-132.937	9.1306	0.08982
	-132.816	9.13173	0.08968
	-132.696	9.12894	0.08873
	-132.576	9.13012	0.08918
	-132.456	9.12903	0.08858
	-132.336	9.1325	0.08822
	-132.216	9.13185	0.08846
	-132.096	9.13116	0.08903
	-131.976	9.13167	0.08878
	-131.856	9.13264	0.08682
	-131.736	9.13335	0.0888
	-131.616	9.1319	0.08755
	-131.496	9.13428	0.08719
	-131.376	9.1348	0.08933
	-131.256	9.13654	0.08917
	-131.136	9.13504	0.08806
	-131.015	9.13402	0.08824
	-130.895	9.13278	0.08761
	-130.775	9.13378	0.08604
	-130.655	9.13408	0.08627
	-130.535	9.13318	0.08568
	-130.415	9.13373	0.08584
	-130.295	9.13428	0.08516
	-130.175	9.1366	0.08604
	-130.055	9.13679	0.08553
	-129.935	9.13493	0.08475
	-129.815	9.13502	0.08339
	-129.695	9.1364	0.08391
	-129.575	9.13842	0.08454
	-129.455	9.1409	0.08397
	-129.335	9.14065	0.08431
	-129.214	9.14	0.08311
	-129.094	9.14089	0.08285
	-128.974	9.14286	0.08243
	-128.854	9.14247	0.08293
	-128.734	9.14438	0.08308
	-128.614	9.14678	0.08407
	-128.494	9.14472	0.08415
	-128.374	9.14562	0.08383
	-128.254	9.15002	0.08415
	-128.134	9.15049	0.08595
	-128.014	9.14953	0.08821
	-127.894	9.15138	0.08761
	-127.774	9.15377	0.09027
	-127.654	9.15506	0.09229
	-127.534	9.15848	0.09158
	-127.414	9.16145	0.09349
	-127.293	9.16127	0.09293
	-127.173	9.16382	0.09401
	-127.053	9.16723	0.09393
	-126.933	9.16905	0.09406
	-126.813	9.17381	0.09518
	-126.693	9.17681	0.093
	-126.573	9.17958	0.09344
	-126.453	9.18629	0.09242
	-126.333	9.19364	0.0931
	-126.213	9.20243	0.09321
	-126.093	9.20909	0.09349
	-125.973	9.21952	0.09551
	-125.853	9.23028	0.09727
	-125.733	9.24509	0.10079
	-125.613	9.26314	0.10467
	-125.492	9.28343	0.109
	-125.372	9.3097	0.11539
	-125.252	9.34222	0.1252
	-125.132	9.38499	0.1388
	-125.012	9.43738	0.15811
	-124.892	9.50541	0.18259
	-124.772	9.58821	0.21545
	-124.652	9.69971	0.26341
	-124.532	9.84422	0.33405
	-124.412	10.0374	0.4336
	-124.292	10.294	0.57391
	-124.172	10.6464	0.78311
	-124.052	11.1392	1.09428
	-123.932	11.8285	1.55975
	-123.812	12.7611	2.27368
	-123.691	13.8198	3.28012
	-123.571	14.6073	4.4427
	-123.451	14.6145	5.25747
	-123.331	13.9375	5.24986
	-123.211	13.0198	4.61196
	-123.091	12.1776	3.77387
	-122.971	11.5238	3.0071
	-122.851	11.0259	2.39787
	-122.731	10.6568	1.92111
	-122.611	10.3761	1.55267
	-122.491	10.1641	1.26678
	-122.371	9.99704	1.05045
	-122.251	9.86623	0.88069
	-122.131	9.77189	0.75018
	-122.011	9.69514	0.6544
	-121.89	9.63419	0.58177
	-121.77	9.58425	0.53047
	-121.65	9.54435	0.48874
	-121.53	9.51401	0.45737
	-121.41	9.48425	0.43084
	-121.29	9.45741	0.40611
	-121.17	9.43274	0.38589
	-121.05	9.41197	0.36376
	-120.93	9.3943	0.34472
	-120.81	9.37423	0.32545
	-120.69	9.35814	0.30628
	-120.57	9.34566	0.29216
	-120.45	9.3329	0.27631
	-120.33	9.32175	0.26067
	-120.21	9.31262	0.24738
	-120.09	9.3048	0.23686
	-119.969	9.29879	0.22605
	-119.849	9.29179	0.21712
	-119.729	9.28598	0.20958
	-119.609	9.28423	0.20043
	-119.489	9.27798	0.19378
	-119.369	9.27555	0.18668
	-119.249	9.27414	0.18014
	-119.129	9.27261	0.17324
	-119.009	9.27485	0.1671
	-118.889	9.27254	0.16211
	-118.769	9.27513	0.15644
	-118.649	9.27729	0.15146
	-118.529	9.28006	0.1477
	-118.409	9.28365	0.14406
	-118.289	9.2859	0.14201
	-118.168	9.28897	0.13848
	-118.048	9.28941	0.13566
	-117.928	9.29149	0.1336
	-117.808	9.29455	0.12844
	-117.688	9.2969	0.12635
	-117.568	9.2961	0.1244
	-117.448	9.29896	0.12408
	-117.328	9.30245	0.1222
	-117.208	9.30581	0.11901
	-117.088	9.30998	0.11892
	-116.968	9.31207	0.1186
	-116.848	9.31742	0.11872
	-116.728	9.32117	0.11766
	-116.608	9.32654	0.11769
	-116.488	9.33549	0.11839
	-116.367	9.34208	0.11868
	-116.247	9.35052	0.12023
	-116.127	9.36057	0.12025
	-116.007	9.36643	0.12125
	-115.887	9.37564	0.123
	-115.767	9.38704	0.12564
	-115.647	9.39673	0.12731
	-115.527	9.40807	0.12963
	-115.407	9.42043	0.13332
	-115.287	9.4324	0.13666
	-115.167	9.44463	0.1419
	-115.047	9.45797	0.14621
	-114.927	9.46735	0.15286
	-114.807	9.4821	0.15886
	-114.687	9.49701	0.16715
	-114.566	9.50991	0.17458
	-114.446	9.52553	0.18359
	-114.326	9.53868	0.19511
	-114.206	9.55401	0.20267
	-114.086	9.56345	0.20906
	-113.966	9.57214	0.21429
	-113.846	9.57927	0.22043
	-113.726	9.58115	0.22235
	-113.606	9.58259	0.22339
	-113.486	9.58153	0.223
	-113.366	9.57832	0.21943
	-113.246	9.5719	0.21522
	-113.126	9.5663	0.20928
	-113.006	9.56045	0.20399
	-112.886	9.55497	0.20053
	-112.766	9.54609	0.19673
	-112.645	9.53672	0.19167
	-112.525	9.53047	0.18428
	-112.405	9.52104	0.17958
	-112.285	9.51197	0.17605
	-112.165	9.50474	0.17222
	-112.045	9.49495	0.16728
	-111.925	9.48431	0.16406
	-111.805	9.47759	0.16244
	-111.685	9.469	0.15739
	-111.565	9.45981	0.15589
	-111.445	9.4516	0.15215
	-111.325	9.44576	0.15047
	-111.205	9.43928	0.15002
	-111.085	9.43148	0.14733
	-110.965	9.42613	0.14673
	-110.844	9.41784	0.14551
	-110.724	9.41489	0.14521
	-110.604	9.4105	0.14434
	-110.484	9.40228	0.14434
	-110.364	9.39704	0.14573
	-110.244	9.39175	0.14544
	-110.124	9.38635	0.14606
	-110.004	9.37987	0.14784
	-109.884	9.37523	0.14846
	-109.764	9.3704	0.14831
	-109.644	9.36499	0.15015
	-109.524	9.36062	0.15124
	-109.404	9.35288	0.15168
	-109.284	9.34621	0.15468
	-109.164	9.34249	0.15536
	-109.043	9.33768	0.15667
	-108.923	9.33239	0.15843
	-108.803	9.32433	0.15985
	-108.683	9.31801	0.16232
	-108.563	9.31249	0.16479
	-108.443	9.30807	0.16693
	-108.323	9.30179	0.1702
	-108.203	9.2953	0.17253
	-108.083	9.29221	0.17481
	-107.963	9.28584	0.17861
	-107.843	9.28124	0.18136
	-107.723	9.27574	0.1852
	-107.603	9.27147	0.18803
	-107.483	9.26742	0.19043
	-107.363	9.26042	0.19421
	-107.242	9.25815	0.19839
	-107.122	9.25412	0.20141
	-107.002	9.25064	0.20592
	-106.882	9.24815	0.20866
	-106.762	9.24536	0.21044
	-106.642	9.24383	0.21672
	-106.522	9.23976	0.22134
	-106.402	9.24095	0.2236
	-106.282	9.23825	0.22959
	-106.162	9.2394	0.23391
	-106.042	9.24067	0.23618
	-105.922	9.23787	0.24205
	-105.802	9.24087	0.24361
	-105.682	9.24277	0.24654
	-105.562	9.24459	0.25143
	-105.442	9.24665	0.2541
	-105.321	9.25231	0.25763
	-105.201	9.25568	0.2584
	-105.081	9.26081	0.26087
	-104.961	9.26394	0.26283
	-104.841	9.27095	0.26525
	-104.721	9.2778	0.26679
	-104.601	9.28468	0.26895
	-104.481	9.29309	0.27104
	-104.361	9.30084	0.27029
	-104.241	9.3126	0.27361
	-104.121	9.32045	0.27195
	-104.001	9.3309	0.2729
	-103.881	9.33778	0.27443
	-103.761	9.3506	0.27196
	-103.641	9.36205	0.27219
	-103.52	9.37343	0.2723
	-103.4	9.38482	0.27202
	-103.28	9.3947	0.26986
	-103.16	9.40846	0.26892
	-103.04	9.41745	0.26823
	-102.92	9.42663	0.26602
	-102.8	9.43761	0.26515
	-102.68	9.44971	0.26325
	-102.56	9.45953	0.2616
	-102.44	9.46901	0.26061
	-102.32	9.47573	0.25882
	-102.2	9.48205	0.25819
	-102.08	9.48886	0.25581
	-101.96	9.4942	0.25624
	-101.84	9.49833	0.2538
	-101.719	9.50419	0.25167
	-101.599	9.50783	0.25052
	-101.479	9.50953	0.248
	-101.359	9.50827	0.24694
	-101.239	9.5094	0.24316
	-101.119	9.51	0.242
	-100.999	9.50897	0.23994
	-100.879	9.5065	0.23687
	-100.759	9.5011	0.23562
	-100.639	9.49981	0.23206
	-100.519	9.49486	0.22929
	-100.399	9.49155	0.22822
	-100.279	9.4859	0.22402
	-100.159	9.48033	0.22278
	-100.039	9.47422	0.21911

## Sheet: S. Fig. 6
Supplementary Fig. 6a			Supplementary Fig. 6b
		Residual Weight (%)
	T (℃)	CoPc-O-COF		T (℃)	CoPc-S-COF
	24.7	99.965		33.9	100
	24.7	99.965		33.9	100.026
	24.7	100		33.9	100.052
	24.7	100.035		33.9	100.079
	24.7	100		33.9	100.079
	24.7	100.069		33.9	100.105
	24.7	100		33.9	100.052
	25.3	99.965		33.9	100.052
	25.3	99.931		33.9	100.079
	25.3	99.965		33.9	100.131
	25.3	100		33.9	100.105
	25.3	100		33.9	100.105
	25.3	100.035		33.9	100.105
	25.3	100		33.9	100.157
	25.3	99.931		33.9	100.184
	25.9	100.069		33.9	100.21
	25.9	100.104		33.9	100.21
	25.9	100.104		33.9	100.131
	25.9	100.173		33.9	100.21
	25.9	100.138		33.9	100.184
	25.9	100.104		33.9	100.131
	25.9	100.069		33.9	100.157
	25.9	100.104		33.9	100.184
	25.9	100.069		33.9	100.157
	25.9	100.104		33.9	100.157
	25.9	99.965		33.9	100.157
	26.4	99.965		33.9	100.184
	26.4	99.965		33.9	100.131
	26.4	99.965		33.9	100.157
	26.4	100		33.9	100.157
	26.4	99.965		33.9	100.21
	26.4	99.965		33.9	100.236
	26.4	99.931		33.9	100.184
	26.4	99.965		33.9	100.184
	26.4	100.035		33.9	100.236
	26.4	100		33.9	100.262
	27	99.931		33.9	100.288
	27	100		33.9	100.262
	27	100.069		33.9	100.236
	27	100		33.9	100.236
	27	99.931		33.9	100.184
	27	99.965		33.9	100.131
	27	99.965		33.9	100.21
	27	99.965		33.9	100.184
	27	99.931		33.9	100.157
	27	99.965		33.9	100.131
	27	99.931		33.9	100.184
	27	99.931		33.9	100.184
	27.6	100		33.9	100.184
	27.6	100		33.9	100.184
	27.6	100		33.9	100.184
	27.6	99.862		33.9	100.184
	27.6	99.896		33.9	100.184
	27.6	99.862		33.9	100.184
	27.6	99.862		33.9	100.236
	27.6	99.862		33.9	100.288
	27.6	99.896		34.5	100.315
	27.6	99.896		33.9	100.315
	27.6	99.931		34.5	100.315
	28.2	100		34.5	100.288
	28.2	100.069		34.5	100.315
	28.2	100.035		34.5	100.341
	28.2	99.965		34.5	100.315
	28.2	99.931		34.5	100.288
	28.2	99.965		34.5	100.21
	28.2	99.896		34.5	100.21
	28.2	99.862		34.5	100.131
	28.2	99.862		34.5	100.105
	28.2	99.931		34.5	100.262
	28.2	99.931		34.5	100.262
	28.2	99.896		34.5	100.236
	28.2	99.862		34.5	100.236
	28.2	99.931		34.5	100.236
	28.2	99.931		34.5	100.236
	28.2	99.793		34.5	100.236
	28.2	99.827		34.5	100.236
	28.2	99.827		34.5	100.288
	28.7	99.793		34.5	100.288
	28.7	99.827		35.1	100.21
	28.7	99.793		35.1	100.262
	28.7	99.862		35.1	100.315
	28.7	99.793		35.1	100.262
	28.7	99.723		35.1	100.288
	28.7	99.689		35.1	100.315
	28.7	99.827		35.1	100.367
	29.3	99.793		35.1	100.315
	28.7	99.827		35.1	100.236
	29.3	99.793		35.1	100.341
	29.3	99.827		35.1	100.315
	28.7	99.793		35.1	100.236
	29.3	99.793		35.1	100.288
	29.3	99.793		35.1	100.288
	29.3	99.793		35.1	100.315
	29.3	99.723		35.6	100.341
	29.3	99.723		35.1	100.315
	29.3	99.793		35.6	100.288
	29.3	99.793		35.6	100.157
	29.3	99.793		35.6	100.21
	29.3	99.793		35.6	100.236
	29.3	99.793		35.6	100.315
	29.3	99.827		35.6	100.341
	29.3	99.965		35.6	100.288
	29.3	99.862		35.6	100.341
	29.3	99.827		35.6	100.341
	29.3	99.896		35.6	100.288
	29.3	99.862		35.6	100.184
	29.3	99.793		36.2	100.052
	29.9	99.793		35.6	100.105
	29.9	99.723		36.2	100.184
	29.9	99.723		36.2	100.236
	29.9	99.758		36.2	100.262
	29.9	99.827		36.2	100.367
	29.9	99.862		36.2	100.341
	29.9	99.793		36.2	100.341
	29.9	99.793		36.2	100.341
	29.9	99.793		36.2	100.262
	29.9	99.793		36.2	100.262
	29.9	99.862		36.2	100.315
	29.9	99.793		36.8	100.341
	29.9	99.793		36.2	100.341
	29.9	99.862		36.8	100.341
	29.9	99.827		36.8	100.288
	29.9	99.793		36.8	100.236
	30.5	99.723		36.8	100.262
	29.9	99.723		36.8	100.288
	30.5	99.723		36.8	100.262
	29.9	99.62		36.8	100.262
	29.9	99.62		36.8	100.288
	30.5	99.723		36.8	100.262
	30.5	99.827		36.8	100.262
	30.5	99.827		36.8	100.315
	30.5	99.793		37.3	100.393
	30.5	99.793		37.3	100.393
	30.5	99.654		37.3	100.367
	30.5	99.793		37.3	100.42
	30.5	99.793		37.3	100.42
	30.5	99.862		37.3	100.341
	30.5	99.965		37.3	100.367
	30.5	99.931		37.3	100.42
	30.5	99.931		37.3	100.393
	30.5	99.896		37.9	100.341
	30.5	99.862		37.9	100.393
	30.5	99.793		37.9	100.42
	30.5	99.723		37.9	100.315
	30.5	99.689		37.9	100.42
	30.5	99.723		37.9	100.393
	30.5	99.689		37.9	100.315
	30.5	99.723		37.9	100.367
	30.5	99.793		38.5	100.393
	30.5	99.793		38.5	100.446
	30.5	99.758		38.5	100.42
	30.5	99.689		38.5	100.498
	30.5	99.723		38.5	100.498
	30.5	99.758		38.5	100.498
	30.5	99.827		38.5	100.551
	31	99.827		38.5	100.472
	30.5	99.723		38.5	100.472
	31	99.689		39.1	100.498
	31	99.654		38.5	100.551
	31	99.62		39.1	100.498
	31	99.585		39.1	100.42
	31	99.585		39.1	100.42
	31	99.654		39.1	100.446
	31	99.654		39.1	100.498
	31	99.723		39.1	100.498
	31	99.723		39.6	100.498
	31	99.723		39.6	100.577
	31	99.689		39.6	100.577
	31	99.654		39.6	100.551
	31	99.723		39.6	100.551
	31	99.758		39.6	100.498
	31	99.723		39.6	100.446
	31	99.654		39.6	100.472
	31.6	99.689		40.2	100.498
	31	99.689		40.2	100.524
	31	99.723		40.2	100.551
	31	99.793		40.2	100.551
	31.6	99.758		40.2	100.551
	31	99.793		40.2	100.551
	31	99.723		40.2	100.524
	31.6	99.689		40.8	100.524
	31	99.758		40.8	100.551
	31.6	99.758		40.8	100.498
	31.6	99.758		40.8	100.472
	31.6	99.723		40.8	100.472
	31.6	99.793		40.8	100.551
	31.6	99.758		40.8	100.524
	31.6	99.689		41.4	100.498
	31.6	99.723		40.8	100.498
	31.6	99.654		41.4	100.551
	31.6	99.723		41.4	100.524
	31.6	99.654		41.4	100.524
	31.6	99.654		41.4	100.551
	31.6	99.654		41.4	100.551
	31.6	99.689		41.9	100.577
	31.6	99.758		41.9	100.603
	31.6	99.793		41.9	100.524
	31.6	99.689		41.9	100.472
	31.6	99.585		41.9	100.498
	31.6	99.55		41.9	100.524
	31.6	99.62		41.9	100.524
	31.6	99.689		42.5	100.498
	31.6	99.723		42.5	100.498
	31.6	99.758		42.5	100.524
	31.6	99.723		42.5	100.446
	31.6	99.723		42.5	100.367
	31.6	99.689		42.5	100.393
	31.6	99.654		42.5	100.472
	31.6	99.62		43.1	100.498
	31.6	99.654		43.1	100.498
	31.6	99.793		43.1	100.498
	31.6	99.793		43.1	100.498
	31.6	99.758		43.1	100.577
	32.2	99.689		43.1	100.577
	32.2	99.654		43.1	100.551
	32.2	99.654		43.7	100.577
	32.2	99.654		43.7	100.577
	32.2	99.689		43.7	100.603
	32.2	99.723		43.7	100.551
	32.2	99.723		43.7	100.603
	32.2	99.654		43.7	100.603
	32.2	99.654		43.7	100.551
	32.2	99.62		44.2	100.551
	32.2	99.689		44.2	100.524
	32.2	99.758		44.2	100.551
	32.2	99.723		44.2	100.577
	32.2	99.689		44.2	100.603
	32.2	99.654		44.2	100.629
	32.2	99.723		44.8	100.603
	32.2	99.723		44.8	100.603
	32.2	99.654		44.8	100.603
	32.2	99.654		44.8	100.656
	32.2	99.689		44.8	100.656
	32.2	99.62		45.4	100.656
	32.2	99.654		45.4	100.629
	32.2	99.689		45.4	100.603
	32.8	99.723		45.4	100.577
	32.2	99.723		45.4	100.551
	32.2	99.689		45.4	100.551
	32.2	99.758		45.4	100.551
	32.2	99.654		46	100.551
	32.2	99.654		46	100.551
	32.8	99.654		46	100.603
	32.8	99.62		46	100.577
	32.8	99.654		46	100.498
	32.8	99.689		46.5	100.551
	32.8	99.689		46.5	100.629
	32.2	99.654		46.5	100.629
	32.8	99.654		46.5	100.577
	32.8	99.723		46.5	100.551
	32.8	99.689		46.5	100.551
	32.8	99.654		46.5	100.551
	32.8	99.689		47.1	100.629
	32.8	99.654		47.1	100.603
	32.8	99.689		47.1	100.577
	32.8	99.723		47.1	100.629
	32.8	99.654		47.1	100.603
	32.8	99.723		47.1	100.551
	32.8	99.585		47.7	100.551
	32.8	99.585		47.7	100.551
	32.8	99.62		47.7	100.577
	32.8	99.585		47.7	100.603
	32.8	99.62		48.2	100.603
	32.8	99.689		48.2	100.551
	32.8	99.689		48.2	100.603
	32.8	99.62		48.2	100.603
	32.8	99.62		48.2	100.472
	32.8	99.585		48.2	100.498
	32.8	99.654		48.8	100.551
	32.8	99.654		48.8	100.524
	32.8	99.689		48.8	100.551
	32.8	99.689		48.8	100.603
	32.8	99.654		48.8	100.682
	32.8	99.689		48.8	100.656
	32.8	99.654		49.4	100.603
	32.8	99.62		49.4	100.551
	32.8	99.62		49.4	100.524
	32.8	99.62		49.4	100.577
	32.8	99.585		50	100.524
	32.8	99.654		50	100.498
	33.3	99.723		50	100.551
	32.8	99.654		50	100.524
	33.3	99.62		50	100.524
	32.8	99.516		50	100.629
	32.8	99.516		50	100.656
	32.8	99.516		50.5	100.629
	32.8	99.55		50.5	100.656
	33.3	99.62		50.5	100.656
	33.3	99.654		51.1	100.629
	33.3	99.654		50.5	100.656
	33.3	99.654		51.1	100.603
	33.3	99.585		51.1	100.603
	33.3	99.55		51.1	100.603
	33.3	99.585		51.1	100.629
	33.3	99.516		51.1	100.603
	33.3	99.516		51.7	100.603
	33.3	99.585		51.7	100.524
	33.3	99.62		51.7	100.551
	33.3	99.585		51.7	100.472
	33.3	99.654		52.3	100.42
	33.3	99.654		52.3	100.42
	33.3	99.723		52.3	100.446
	33.3	99.654		52.3	100.551
	33.3	99.723		52.3	100.498
	33.3	99.723		52.3	100.551
	33.3	99.654		52.3	100.577
	33.3	99.654		52.8	100.603
	33.3	99.62		52.8	100.629
	33.3	99.585		52.8	100.629
	33.9	99.55		52.8	100.577
	33.3	99.585		53.4	100.603
	33.3	99.55		53.4	100.603
	33.3	99.654		53.4	100.524
	33.3	99.723		53.4	100.551
	33.3	99.758		53.4	100.577
	33.3	99.793		54	100.577
	33.3	99.654		54	100.577
	33.3	99.62		54	100.551
	33.9	99.723		54	100.551
	33.9	99.689		54	100.551
	33.9	99.62		54.6	100.551
	33.9	99.585		54.6	100.577
	33.9	99.62		54.6	100.603
	33.9	99.654		54.6	100.551
	33.9	99.654		54.6	100.446
	33.9	99.62		55.1	100.446
	33.9	99.723		55.1	100.498
	33.9	99.689		55.1	100.524
	33.9	99.585		55.1	100.603
	33.9	99.654		55.7	100.656
	33.9	99.723		55.7	100.629
	33.9	99.585		55.7	100.603
	33.9	99.585		55.7	100.603
	33.9	99.585		55.7	100.656
	33.9	99.585		56.3	100.629
	33.9	99.516		56.3	100.551
	33.9	99.516		56.3	100.524
	33.9	99.516		56.3	100.577
	33.9	99.55		56.3	100.577
	33.9	99.55		56.9	100.629
	33.9	99.55		56.9	100.577
	33.9	99.654		56.9	100.551
	33.9	99.62		56.9	100.551
	33.9	99.585		56.9	100.551
	33.9	99.516		57.4	100.603
	33.9	99.447		57.4	100.577
	33.9	99.447		57.4	100.551
	33.9	99.516		57.4	100.551
	33.9	99.516		57.4	100.603
	33.9	99.516		58	100.577
	33.9	99.585		58	100.603
	33.9	99.481		58	100.629
	33.9	99.55		58	100.603
	33.9	99.55		58.6	100.629
	33.9	99.55		58.6	100.629
	33.9	99.585		58.6	100.603
	33.9	99.62		58.6	100.603
	33.9	99.585		58.6	100.603
	33.9	99.585		59.1	100.629
	33.9	99.447		59.1	100.603
	33.9	99.412		59.1	100.603
	33.9	99.447		59.1	100.629
	33.9	99.447		59.1	100.656
	33.9	99.585		59.1	100.682
	33.9	99.585		59.7	100.603
	33.9	99.481		59.7	100.629
	33.9	99.55		59.7	100.603
	33.9	99.585		59.7	100.603
	33.9	99.516		60.3	100.603
	33.9	99.585		60.3	100.577
	33.9	99.516		60.3	100.498
	33.9	99.516		60.3	100.551
	34.5	99.585		60.3	100.577
	34.5	99.585		60.9	100.577
	34.5	99.55		60.9	100.577
	34.5	99.481		60.9	100.551
	34.5	99.412		60.9	100.551
	34.5	99.378		61.4	100.603
	34.5	99.412		61.4	100.577
	34.5	99.516		61.4	100.577
	34.5	99.447		61.4	100.603
	34.5	99.516		61.4	100.629
	34.5	99.481		62	100.577
	34.5	99.481		62	100.498
	34.5	99.447		62	100.551
	34.5	99.447		62	100.524
	34.5	99.516		62.6	100.524
	34.5	99.447		62.6	100.577
	34.5	99.481		62.6	100.551
	34.5	99.412		62.6	100.551
	34.5	99.481		62.6	100.603
	34.5	99.481		63.2	100.551
	34.5	99.516		63.2	100.551
	34.5	99.55		63.2	100.577
	34.5	99.62		63.2	100.603
	34.5	99.62		63.7	100.603
	34.5	99.585		63.7	100.603
	34.5	99.378		63.7	100.577
	34.5	99.343		63.7	100.472
	34.5	99.343		64.3	100.446
	34.5	99.447		64.3	100.498
	34.5	99.585		64.3	100.524
	34.5	99.585		64.3	100.551
	34.5	99.55		64.3	100.577
	34.5	99.481		64.9	100.551
	34.5	99.412		64.9	100.498
	34.5	99.308		64.9	100.498
	35.1	99.378		64.9	100.524
	34.5	99.308		64.9	100.524
	35.1	99.308		65.5	100.577
	34.5	99.378		65.5	100.551
	34.5	99.274		65.5	100.498
	34.5	99.412		66	100.551
	34.5	99.378		66	100.524
	35.1	99.378		66	100.498
	35.1	99.481		66	100.472
	34.5	99.516		66	100.551
	34.5	99.585		66.6	100.498
	34.5	99.585		66.6	100.472
	35.1	99.55		66.6	100.472
	35.1	99.55		66.6	100.524
	35.1	99.55		66.6	100.603
	34.5	99.516		67.2	100.551
	35.1	99.585		67.2	100.498
	35.1	99.55		67.2	100.524
	34.5	99.481		67.2	100.551
	35.1	99.447		67.8	100.524
	35.1	99.481		67.8	100.472
	35.1	99.516		67.8	100.472
	35.1	99.516		68.3	100.472
	35.1	99.62		68.3	100.498
	35.1	99.585		68.3	100.446
	35.1	99.516		68.3	100.498
	35.1	99.412		68.3	100.42
	35.1	99.308		68.9	100.393
	35.1	99.412		68.9	100.472
	35.1	99.447		68.9	100.472
	35.1	99.447		68.9	100.498
	35.1	99.447		68.9	100.498
	35.1	99.516		69.5	100.472
	35.1	99.516		69.5	100.472
	35.1	99.412		69.5	100.498
	35.1	99.447		69.5	100.498
	35.1	99.447		70	100.524
	35.1	99.516		70	100.551
	35.1	99.516		70	100.603
	35.1	99.55		70	100.603
	35.1	99.481		70.6	100.551
	35.1	99.481		70.6	100.603
	35.1	99.447		70.6	100.577
	35.1	99.343		70.6	100.524
	35.1	99.378		70.6	100.524
	35.1	99.55		71.2	100.498
	35.1	99.516		71.2	100.524
	35.1	99.447		71.2	100.472
	35.1	99.412		71.8	100.524
	35.1	99.447		71.8	100.498
	35.1	99.412		71.8	100.446
	35.1	99.516		71.8	100.551
	35.1	99.55		71.8	100.551
	35.1	99.447		72.3	100.551
	35.1	99.481		72.3	100.524
	35.6	99.447		72.3	100.551
	35.1	99.585		72.3	100.551
	35.6	99.516		72.9	100.603
	35.1	99.481		72.9	100.603
	35.1	99.378		72.9	100.603
	35.1	99.378		73.5	100.577
	35.6	99.447		73.5	100.524
	35.1	99.481		73.5	100.524
	35.1	99.447		73.5	100.524
	35.6	99.378		74.1	100.498
	35.6	99.308		74.1	100.446
	35.1	99.274		74.1	100.393
	35.6	99.412		74.1	100.367
	35.1	99.378		74.1	100.42
	35.6	99.378		74.6	100.446
	35.6	99.378		74.6	100.446
	35.1	99.343		74.6	100.498
	35.6	99.447		74.6	100.551
	35.6	99.481		75.2	100.524
	35.6	99.516		75.2	100.446
	35.6	99.343		75.2	100.472
	35.6	99.343		75.8	100.472
	35.6	99.308		75.8	100.498
	35.6	99.343		75.8	100.498
	35.6	99.447		75.8	100.42
	35.6	99.481		75.8	100.472
	35.6	99.585		76.4	100.524
	35.6	99.447		76.4	100.524
	35.6	99.378		76.4	100.498
	35.6	99.447		76.9	100.446
	35.6	99.378		76.9	100.393
	35.6	99.412		76.9	100.367
	35.6	99.308		76.9	100.393
	35.6	99.447		76.9	100.42
	35.6	99.378		77.5	100.498
	35.6	99.378		77.5	100.524
	35.6	99.378		77.5	100.551
	35.6	99.412		77.5	100.498
	35.6	99.447		78.1	100.393
	35.6	99.412		78.1	100.393
	35.6	99.378		78.1	100.446
	35.6	99.308		78.1	100.446
	35.6	99.274		78.7	100.446
	35.6	99.343		78.7	100.42
	35.6	99.274		78.7	100.393
	35.6	99.308		78.7	100.393
	35.6	99.378		79.2	100.446
	35.6	99.378		79.2	100.42
	35.6	99.447		79.2	100.341
	35.6	99.343		79.2	100.42
	35.6	99.378		79.8	100.629
	35.6	99.447		79.8	100.603
	35.6	99.343		79.8	100.393
	35.6	99.17		79.8	100.472
	35.6	99.239		80.4	100.42
	35.6	99.274		80.4	100.393
	35.6	99.308		80.4	100.367
	36.2	99.378		80.4	100.393
	35.6	99.343		80.4	100.446
	36.2	99.308		80.4	100.498
	36.2	99.378		80.4	100.472
	36.2	99.378		80.4	100.446
	35.6	99.343		80.9	100.446
	35.6	99.308		80.9	100.42
	35.6	99.378		80.9	100.42
	36.2	99.343		81.4	100.393
	35.6	99.343		81.4	100.42
	35.6	99.343		81.4	100.42
	36.2	99.308		81.4	100.393
	35.6	99.412		82	100.393
	35.6	99.343		81.4	100.341
	35.6	99.447		82	100.393
	36.2	99.378		82.5	100.42
	35.6	99.378		82.5	100.393
	36.2	99.239		82.5	100.42
	36.2	99.239		82.5	100.446
	36.2	99.274		82.5	100.393
	36.2	99.343		83	100.341
	36.2	99.378		83	100.236
	36.2	99.481		83	100.288
	36.2	99.481		83.5	100.288
	36.2	99.412		83.5	100.288
	36.2	99.343		83.5	100.367
	36.2	99.274		83.5	100.367
	36.2	99.308		83.5	100.288
	36.2	99.308		84	100.341
	36.2	99.308		84	100.341
	36.2	99.378		84.5	100.315
	36.2	99.378		84.5	100.315
	36.2	99.447		84.5	100.315
	36.2	99.447		84.5	100.341
	36.2	99.447		84.5	100.393
	36.2	99.447		85	100.393
	36.2	99.447		85	100.341
	36.2	99.239		85.5	100.315
	36.2	99.308		85.5	100.288
	36.2	99.308		85.5	100.341
	36.2	99.343		85.5	100.341
	36.2	99.308		85.5	100.341
	36.2	99.308		85.5	100.315
	36.2	99.239		86.1	100.367
	36.2	99.239		86.1	100.341
	36.2	99.239		86.1	100.315
	36.2	99.239		86.6	100.341
	36.2	99.274		86.6	100.288
	36.2	99.205		86.6	100.262
	36.2	99.239		86.6	100.262
	36.2	99.239		87.6	100.236
	36.2	99.308		87.6	100.288
	36.2	99.308		87.6	100.315
	36.2	99.274		87.6	100.341
	36.2	99.378		87.6	100.288
	36.2	99.274		87.6	100.262
	36.2	99.205		87.6	100.315
	36.2	99.205		87.6	100.341
	36.2	99.239		88.1	100.367
	36.2	99.239		88.1	100.393
	36.2	99.205		88.1	100.42
	36.2	99.239		88.1	100.42
	36.2	99.274		88.6	100.42
	36.2	99.274		88.6	100.42
	36.2	99.274		89.1	100.393
	36.2	99.274		89.1	100.367
	36.2	99.274		89.1	100.341
	36.2	99.239		89.1	100.341
	36.2	99.308		89.6	100.393
	36.2	99.343		89.6	100.393
	36.2	99.308		89.6	100.367
	36.2	99.378		89.6	100.341
	36.2	99.378		89.6	100.315
	36.2	99.274		90.1	100.262
	36.2	99.343		90.1	100.288
	36.2	99.343		90.1	100.288
	36.2	99.274		90.1	100.262
	36.2	99.308		90.7	100.288
	36.2	99.308		90.7	100.288
	36.2	99.308		90.7	100.288
	36.2	99.378		91.2	100.288
	36.2	99.378		91.2	100.288
	36.2	99.378		91.2	100.288
	36.2	99.274		91.7	100.315
	36.2	99.274		91.7	100.341
	36.2	99.308		91.7	100.288
	36.8	99.308		92.2	100.315
	36.2	99.308		92.2	100.315
	36.2	99.378		92.2	100.341
	36.2	99.274		92.2	100.315
	36.2	99.274		92.7	100.288
	36.2	99.308		92.7	100.262
	36.2	99.343		92.7	100.288
	36.2	99.447		92.7	100.288
	36.2	99.447		93.2	100.236
	36.2	99.343		93.2	100.236
	36.2	99.447		93.2	100.184
	36.2	99.481		93.7	100.157
	36.2	99.447		93.7	100.105
	36.2	99.481		93.7	100.131
	36.2	99.447		93.7	100.184
	36.2	99.447		94.2	100.184
	36.2	99.412		94.2	100.236
	36.2	99.447		94.2	100.236
	36.2	99.447		94.2	100.21
	36.2	99.447		94.7	100.184
	36.8	99.447		94.7	100.184
	36.2	99.447		94.7	100.184
	36.2	99.447		95.3	100.131
	36.8	99.447		95.3	100.157
	36.2	99.412		95.3	100.21
	36.8	99.447		95.3	100.184
	36.8	99.343		95.8	100.21
	36.8	99.343		95.8	100.262
	36.8	99.378		95.8	100.262
	36.2	99.378		95.8	100.262
	36.8	99.343		96.3	100.262
	36.8	99.239		96.3	100.236
	36.8	99.17		96.3	100.21
	36.2	99.205		96.3	100.21
	36.8	99.308		96.8	100.236
	36.8	99.308		96.8	100.21
	36.8	99.308		96.8	100.21
	36.8	99.308		97.3	100.21
	36.2	99.274		97.3	100.288
	36.8	99.378		97.3	100.262
	36.8	99.447		97.8	100.21
	36.8	99.447		97.8	100.184
	36.8	99.447		97.8	100.184
	36.8	99.378		97.8	100.184
	36.2	99.239		98.3	100.184
	36.8	99.274		98.3	100.157
	36.8	99.239		98.3	100.21
	36.8	99.274		98.8	100.21
	36.8	99.308		98.8	100.21
	36.8	99.239		98.8	100.262
	36.2	99.274		98.8	100.21
	36.8	99.308		98.8	100.236
	36.8	99.308		99.4	100.315
	36.8	99.378		99.4	100.236
	36.8	99.308		99.9	100.157
	36.8	99.274		99.9	100.131
	36.8	99.308		99.9	100.131
	36.8	99.274		99.9	100.184
	36.8	99.274		100.4	100.105
	36.8	99.239		100.4	100.131
	36.8	99.239		100.4	100.052
	36.8	99.239		100.4	100.079
	36.8	99.308		100.9	100.079
	36.8	99.378		100.9	100.079
	36.8	99.412		101.4	100.131
	36.8	99.447		100.9	100.105
	36.8	99.378		101.4	100.105
	36.8	99.378		101.4	100.131
	36.8	99.343		101.9	100.131
	36.8	99.378		101.9	100.184
	36.8	99.274		101.9	100.157
	36.8	99.343		101.9	100.131
	36.8	99.378		101.9	100.131
	36.8	99.308		102.4	100.131
	36.8	99.205		102.4	100.026
	36.8	99.135		102.4	99.974
	36.8	99.239		102.9	100.131
	36.8	99.308		102.9	100.079
	36.8	99.308		102.9	100.131
	36.8	99.447		102.9	100.131
	36.8	99.378		103.4	100.131
	36.8	99.343		103.4	100.105
	36.8	99.308		104	100.105
	36.8	99.343		104	100.079
	36.8	99.378		104	100.131
	36.8	99.378		104	100.105
	36.8	99.308		104.5	100.052
	36.8	99.308		104.5	100.052
	36.8	99.308		104.5	100.079
	36.8	99.378		104.5	100.026
	36.8	99.343		104.5	100.026
	36.8	99.239		105	100.052
	36.8	99.239		105	100.052
	36.8	99.308		105	100.079
	36.8	99.308		105.5	100.052
	36.8	99.308		105.5	100.079
	36.8	99.343		106	100.026
	36.8	99.274		106	100.026
	36.8	99.343		106	100.026
	36.8	99.308		106	100.052
	36.8	99.308		106.5	100.052
	36.8	99.378		106.5	100.026
	36.8	99.205		106.5	100.026
	36.8	99.205		106.5	100
	36.8	99.17		107	100.026
	36.8	99.205		107	100.026
	36.8	99.308		107	100.026
	36.8	99.378		107.5	99.974
	36.8	99.481		107.5	99.948
	36.8	99.55		107.5	100.026
	36.8	99.516		108.1	100.052
	36.8	99.447		108.1	100.026
	36.8	99.447		108.1	100.052
	36.8	99.447		108.1	100.052
	36.8	99.481		108.6	100.079
	36.8	99.412		108.6	100.079
	36.8	99.308		108.6	100.026
	36.8	99.308		108.6	100.026
	36.8	99.274		109.1	99.974
	36.8	99.308		109.1	99.948
	36.8	99.308		109.1	99.974
	36.8	99.274		109.6	99.974
	36.8	99.308		109.6	99.974
	36.8	99.308		109.6	99.974
	36.8	99.378		110.1	100.079
	36.8	99.412		110.1	100.184
	36.8	99.343		110.1	100.236
	36.8	99.239		110.1	100.236
	36.8	99.274		110.6	100.21
	36.8	99.378		110.6	100.105
	36.8	99.378		110.6	100.105
	36.8	99.343		111.1	100.105
	36.8	99.378		111.1	100.131
	36.8	99.378		111.1	100.131
	36.8	99.378		111.1	100.131
	36.8	99.343		111.6	100.131
	36.8	99.343		111.6	100.105
	36.8	99.378		111.6	100.079
	36.8	99.308		112.1	100.052
	36.8	99.343		112.1	100.105
	36.8	99.447		112.1	100.131
	37.3	99.447		112.1	100.131
	37.3	99.308		112.7	100.079
	37.3	99.378		112.7	100.105
	36.8	99.308		112.7	100.105
	36.8	99.308		113.2	100.032
	36.8	99.308		113.2	100.032
	36.8	99.308		113.2	99.968
	37.3	99.239		113.7	99.968
	37.3	99.205		113.7	99.903
	36.8	99.205		113.7	100
	36.8	99.205		114.2	99.903
	36.8	99.239		114.2	99.968
	37.3	99.239		114.2	99.903
	36.8	99.066		114.2	99.806
	37.3	99.066		114.2	99.903
	36.8	99.101		114.7	99.968
	36.8	99.17		115.2	99.903
	37.3	99.17		114.7	99.968
	37.3	99.239		115.2	100.097
	36.8	99.239		115.2	99.935
	36.8	99.17		115.2	99.839
	36.8	99.135		115.2	99.839
	37.3	99.205		115.7	99.968
	36.8	99.17		116.2	99.968
	37.3	99.17		116.2	99.903
	36.8	99.17		116.2	99.839
	37.3	99.17		116.2	99.806
	36.8	99.066		116.7	99.839
	36.8	99.032		116.7	99.839
	37.3	99.101		116.7	99.871
	37.3	99.17		116.7	99.774
	37.3	99.135		117.3	99.677
	37.3	99.17		117.3	99.71
	37.3	99.205		117.3	99.774
	37.3	99.135		117.8	99.742
	37.3	99.205		117.8	99.71
	37.3	99.17		117.8	99.677
	37.3	99.205		118.3	99.71
	37.3	99.274		118.3	99.839
	37.3	99.274		118.3	99.774
	37.3	99.343		118.3	99.71
	36.8	99.378		118.8	99.774
	37.3	99.447		118.8	99.645
	37.3	99.274		118.8	99.677
	37.3	99.205		119.3	99.774
	37.3	99.239		119.3	99.774
	37.3	99.239		119.3	99.742
	37.3	99.239		119.8	99.548
	37.3	99.205		119.8	99.581
	37.3	99.17		119.8	99.645
	37.3	99.17		120.3	99.677
	37.3	99.17		120.3	99.645
	37.3	99.205		120.3	99.71
	37.3	99.274		120.3	99.645
	37.3	99.205		120.8	99.71
	37.3	99.205		120.8	99.645
	37.3	99.239		120.8	99.613
	37.3	99.274		121.4	99.71
	37.3	99.239		121.4	99.645
	37.3	99.274		121.4	99.613
	37.3	99.274		121.9	99.548
	37.3	99.239		121.9	99.581
	37.3	99.205		121.9	99.645
	37.3	99.239		122.4	99.581
	37.3	99.239		122.4	99.548
	37.3	99.274		122.4	99.548
	37.3	99.239		122.4	99.581
	37.3	99.135		122.9	99.613
	37.3	99.17		122.9	99.548
	37.3	99.17		122.9	99.613
	37.3	99.17		123.4	99.645
	37.3	99.17		123.4	99.645
	37.3	99.205		123.4	99.645
	37.3	99.17		123.4	99.613
	37.3	99.135		123.9	99.613
	37.3	99.205		123.9	99.516
	37.3	99.17		124.4	99.548
	37.3	99.17		124.4	99.484
	37.3	99.205		124.4	99.548
	37.3	99.17		124.4	99.516
	37.3	99.17		124.9	99.516
	37.3	99.205		124.9	99.484
	37.3	99.205		124.9	99.548
	37.3	99.205		125.4	99.581
	36.8	99.17		125.4	99.581
	37.3	99.17		125.4	99.516
	37.3	99.135		126	99.581
	37.3	99.17		126	99.581
	37.3	99.101		126	99.677
	37.3	99.101		126.5	99.71
	37.3	99.101		126.5	99.839
	37.3	99.066		126.5	99.645
	37.3	99.135		126.5	99.613
	37.3	99.205		127	99.613
	37.3	99.17		127	99.613
	37.3	99.101		127	99.645
	37.3	99.205		127.5	99.613
	37.3	99.308		127.5	99.548
	37.3	99.308		127.5	99.581
	37.3	99.274		128	99.548
	37.3	99.239		128	99.581
	37.3	99.274		128	99.581
	37.3	99.205		128.5	99.613
	37.3	99.17		128.5	99.581
	37.3	99.135		128.5	99.548
	37.3	99.205		128.5	99.516
	37.3	99.17		129	99.516
	37.3	99.135		129	99.613
	37.3	99.239		129	99.548
	37.3	99.239		129.5	99.484
	37.3	99.205		129.5	99.516
	37.3	99.205		129.5	99.516
	37.3	99.205		130.1	99.452
	37.3	99.205		130.1	99.516
	37.3	99.17		130.1	99.548
	37.3	99.239		130.6	99.516
	37.3	99.17		130.6	99.484
	37.3	99.17		130.6	99.452
	37.3	99.17		131.1	99.516
	37.3	99.205		131.1	99.548
	37.3	99.239		131.1	99.548
	37.3	99.239		131.6	99.516
	37.3	99.205		131.6	99.516
	37.3	99.17		131.6	99.548
	37.3	99.17		132.1	99.484
	37.3	99.308		132.1	99.452
	37.3	99.205		132.1	99.452
	37.3	99.205		132.1	99.484
	37.3	99.101		132.6	99.516
	37.3	99.066		132.6	99.452
	37.3	99.17		133.1	99.452
	37.3	99.17		133.1	99.387
	37.3	99.205		133.1	99.355
	37.3	99.205		133.6	99.387
	37.3	99.205		133.6	99.323
	37.3	99.17		133.6	99.29
	37.3	99.101		133.6	99.258
	37.3	99.135		134.8	99.387
	37.3	99.101		134.8	99.419
	37.3	99.135		135.2	99.258
	37.3	99.308		135.2	99.452
	37.3	99.239		135.2	99.419
	37.3	99.205		135.7	99.387
	37.3	99.239		135.7	99.387
	37.3	99.274		135.7	99.419
	37.3	99.239		135.7	99.452
	37.3	99.239		136.1	99.387
	37.3	99.135		136.1	99.323
	37.3	99.17		136.1	99.355
	37.3	99.17		136.6	99.323
	37.3	99.17		136.6	99.323
	37.3	99.205		137.1	99.323
	37.3	99.066		137.1	99.323
	37.3	99.135		137.1	99.323
	37.3	99.17		137.1	99.29
	37.3	99.101		137.5	99.29
	37.3	99.032		137.5	99.258
	37.3	99.101		137.5	99.258
	37.3	99.135		138	99.323
	37.3	99.17		138	99.258
	37.3	99.135		138	99.29
	37.3	99.101		138.5	99.323
	37.3	99.17		138.5	99.355
	37.3	99.032		138.5	99.419
	37.3	98.963		138.9	99.387
	37.3	98.997		138.9	99.355
	37.3	99.066		138.9	99.387
	37.3	99.101		138.9	99.581
	37.3	99.101		139.4	99.29
	37.3	99.17		139.4	99.194
	37.3	99.101		139.4	99.194
	37.3	99.135		139.8	99.226
	37.3	99.135		139.8	99.097
	37.3	99.101		140.3	99.161
	37.3	99.101		140.3	99.161
	37.3	99.135		140.3	99.129
	37.3	99.101		140.3	99.129
	37.3	99.101		140.8	99.129
	37.3	99.135		140.8	99.097
	37.3	99.17		141.2	99.161
	37.3	99.17		141.2	99.129
	37.3	99.101		141.2	99.097
	37.3	99.032		141.7	99.129
	37.3	99.032		141.7	99.161
	37.3	99.135		141.7	99.226
	37.3	99.17		142.2	99.161
	37.3	99.135		142.2	99.194
	37.3	99.066		142.2	99.129
	37.3	99.101		142.6	99.161
	37.3	99.101		142.6	99.161
	37.3	99.101		142.6	99.129
	37.3	99.135		142.6	99.065
	37.3	99.135		143.1	99.097
	37.3	99.032		143.1	99.097
	37.3	98.997		143.5	99.129
	37.3	99.101		143.5	99.097
	37.3	99.135		143.5	99.097
	37.3	99.205		144	99.032
	37.3	99.17		144	99
	37.3	99.17		144	99.032
	37.3	99.17		144	99
	37.3	99.101		144.5	99.065
	37.3	99.066		144.5	99.065
	37.3	99.066		144.9	99.032
	37.3	99.135		144.9	99.065
	37.3	99.17		144.9	99.032
	37.3	99.135		144.9	99.032
	37.3	99.135		145.4	99
	37.3	99.135		145.4	99
	37.3	99.239		145.4	99.032
	37.3	99.239		145.8	98.968
	37.3	99.135		145.8	99
	37.3	99.205		145.8	99
	37.3	99.205		146.3	98.936
	37.3	99.17		146.3	98.903
	37.3	99.135		146.8	98.903
	37.3	99.17		146.8	98.936
	37.3	99.066		146.8	99
	37.3	99.135		146.8	99.065
	37.3	99.101		147.2	99.032
	37.3	99.17		147.2	99
	37.3	99.135		147.2	99.032
	37.3	99.17		147.7	99
	37.3	99.101		148.2	98.936
	37.3	99.066		147.7	98.968
	37.3	99.101		148.2	98.968
	37.3	99.17		148.2	98.968
	37.3	99.101		148.6	98.968
	37.3	99.066		148.6	98.936
	37.3	98.997		148.6	98.936
	37.3	99.101		148.6	98.968
	37.3	99.135		149.1	98.968
	37.3	99.135		149.1	98.968
	37.3	99.135		149.1	99
	37.3	99.17		149.5	98.968
	37.3	99.17		149.5	98.936
	37.3	99.239		150	98.936
	37.3	99.205		150	99
	37.3	99.17		150	99
	37.3	99.239		150.5	99
	37.3	99.239		150.5	99.032
	37.3	99.274		150.5	99.032
	37.3	99.17		150.9	99
	37.3	99.17		150.9	98.936
	37.3	99.205		150.9	99
	37.3	99.239		151.4	98.968
	37.3	99.135		151.4	98.903
	37.3	99.135		151.4	98.936
	37.3	99.17		151.8	98.903
	37.3	99.135		151.8	98.903
	37.3	99.101		151.8	98.936
	37.3	99.032		152.3	99
	37.3	99.032		152.3	99.032
	37.3	99.17		152.3	98.936
	37.3	99.17		152.8	98.936
	37.3	99.135		152.8	98.936
	37.3	99.135		152.8	98.903
	37.3	99.205		153.2	98.871
	37.3	99.239		153.2	98.871
	37.3	99.17		153.2	98.936
	37.3	99.135		153.7	98.968
	37.3	99.17		153.7	98.936
	37.3	99.17		153.7	98.936
	37.3	99.101		154.2	98.936
	37.3	99.101		154.2	98.871
	37.3	99.205		154.6	98.968
	37.3	99.239		154.6	98.871
	37.3	99.205		154.6	98.871
	37.3	99.274		154.6	98.871
	37.3	99.343		155.1	98.903
	37.3	99.239		155.1	98.903
	37.3	99.205		155.5	98.903
	37.3	99.17		155.5	98.871
	37.3	99.17		155.5	98.871
	37.3	99.239		155.5	98.903
	37.3	99.239		156	98.936
	37.3	99.239		156	98.903
	37.3	99.239		156.5	98.839
	37.3	99.17		156.5	98.839
	37.3	99.239		156.5	98.807
	37.3	99.101		156.5	98.807
	37.3	98.997		156.5	98.742
	37.3	98.963		156.9	98.839
	37.3	99.135		157.4	98.903
	37.3	99.17		157.4	98.871
	37.3	99.066		157.4	98.807
	37.3	99.17		157.4	98.774
	37.3	99.17		157.8	98.839
	37.3	99.205		157.8	98.774
	37.3	99.17		158.3	98.71
	37.3	99.066		158.3	98.807
	37.3	99.17		158.3	98.807
	37.3	99.135		158.8	98.774
	37.3	99.066		158.8	98.742
	37.3	99.101		158.8	98.71
	37.3	99.17		159.2	98.613
	37.3	99.274		159.2	98.678
	37.3	99.17		159.2	98.645
	37.3	99.17		159.7	98.678
	37.3	99.205		159.7	98.71
	37.3	99.239		160.2	98.742
	37.3	99.274		160.2	98.742
	37.3	99.239		160.2	98.742
	37.3	99.239		160.2	98.742
	37.3	98.997		160.6	98.742
	37.3	99.032		160.6	98.71
	37.3	99.17		161.1	98.71
	37.3	99.17		161.1	98.742
	37.3	99.135		161.1	98.678
	37.3	99.205		161.1	98.71
	37.3	99.135		161.5	98.678
	37.3	99.135		161.5	98.71
	37.3	99.066		162	98.678
	37.3	99.135		162	98.71
	37.3	99.239		162	98.678
	37.3	99.239		162.5	98.645
	37.3	99.17		162.5	98.645
	37.3	99.205		162.5	98.678
	37.3	99.17		162.9	98.678
	37.3	99.101		162.9	98.613
	37.3	99.101		162.9	98.549
	37.3	99.101		163.4	98.645
	37.3	99.205		163.4	98.613
	37.3	99.135		163.4	98.613
	37.9	99.135		163.9	98.613
	37.3	99.066		163.9	98.613
	37.3	99.135		163.9	98.613
	37.3	99.101		164.3	98.613
	37.3	99.101		164.3	98.613
	37.3	99.135		164.3	98.678
	37.3	99.135		164.8	98.581
	37.3	99.17		164.8	98.549
	37.3	99.274		165.2	98.516
	37.3	99.135		165.2	98.42
	37.3	99.17		165.2	98.678
	37.3	99.274		165.7	98.742
	37.3	99.239		165.7	98.613
	37.3	99.205		165.7	98.516
	37.3	99.17		166.2	98.581
	37.3	99.274		166.2	98.807
	37.3	99.17		166.2	98.839
	37.3	99.17		166.6	98.871
	37.3	99.17		166.6	98.839
	37.3	99.239		166.6	98.839
	37.3	99.239		167.1	98.839
	37.3	99.17		167.1	98.774
	37.3	99.205		167.1	98.71
	37.3	99.239		167.5	98.549
	37.3	99.205		167.5	98.484
	37.3	99.239		168	98.516
	37.3	99.239		168	98.516
	37.3	99.205		168	98.549
	37.3	99.205		168.5	98.516
	37.3	99.239		168.5	98.581
	37.3	99.239		168.5	98.613
	37.3	99.135		168.9	98.613
	37.3	99.135		168.9	98.516
	37.3	99.101		169.4	98.549
	37.3	99.101		169.4	98.549
	37.3	99.032		169.4	98.581
	37.3	99.032		169.4	98.613
	37.3	99.032		169.9	98.581
	37.3	99.032		169.9	98.549
	37.3	99.135		170.3	98.484
	37.3	99.17		170.3	98.484
	37.3	99.17		170.3	98.516
	37.3	99.274		170.8	98.549
	37.3	99.239		170.8	98.516
	37.3	99.135		170.8	98.549
	37.3	99.135		171.2	98.484
	37.3	99.17		171.2	98.452
	37.3	99.17		171.2	98.42
	37.3	99.101		171.7	98.387
	37.3	99.032		171.7	98.291
	37.3	99.066		172.2	98.42
	37.3	99.032		172.2	98.452
	37.3	99.032		172.2	98.355
	37.3	99.032		172.2	98.194
	37.3	99.066		172.6	98.291
	37.3	99.032		172.6	98.516
	37.3	98.997		173.1	98.516
	37.3	99.032		173.1	98.484
	37.3	99.032		173.1	98.516
	37.3	99.066		173.5	98.549
	37.3	99.066		173.5	98.549
	37.3	98.963		173.5	98.484
	37.3	99.101		174	98.42
	37.3	99.135		174	98.42
	37.3	98.963		174.5	98.387
	37.9	99.066		174.5	98.291
	37.3	99.101		174.9	98.258
	37.3	99.135		174.5	98.258
	37.3	99.135		174.9	98.355
	37.3	99.101		175.4	98.42
	37.3	99.101		175.4	98.387
	37.3	99.101		175.4	98.452
	37.3	99.101		175.4	98.549
	37.3	99.101		175.9	98.452
	37.3	99.066		175.9	98.452
	37.3	99.066		175.9	98.42
	37.3	98.963		176.3	98.452
	37.3	99.032		176.3	98.516
	37.3	98.997		176.8	98.452
	37.3	99.066		176.8	98.42
	37.3	99.135		176.8	98.387
	37.9	99.066		176.8	98.42
	37.3	99.101		177.2	98.484
	37.3	99.17		177.2	98.42
	37.3	99.066		177.7	98.42
	37.3	99.032		177.7	98.387
	37.3	99.101		177.7	98.355
	37.3	99.066		178.2	98.387
	37.3	99.205		178.2	98.42
	37.3	99.205		178.6	98.42
	37.3	99.135		178.6	98.452
	37.3	99.066		178.6	98.42
	37.3	98.997		179.1	98.387
	37.3	99.032		179.1	98.387
	37.9	98.963		179.6	98.387
	37.3	98.963		179.6	98.387
	37.3	98.997		179.6	98.355
	37.3	99.066		180	98.355
	37.3	99.101		180	98.355
	37.3	99.17		180	98.355
	37.3	99.101		180	98.355
	37.3	99.032		180.5	98.355
	37.3	99.066		180.5	98.387
	37.3	99.101		180.5	98.355
	37.3	99.066		180.9	98.323
	37.9	99.135		180.9	98.355
	37.3	99.135		181.4	98.387
	37.3	99.17		181.4	98.355
	37.3	99.135		181.4	98.323
	37.3	99.17		181.9	98.355
	37.3	99.17		181.9	98.355
	37.3	99.135		182.3	98.323
	37.3	99.101		182.3	98.355
	37.3	99.101		182.3	98.387
	37.3	99.101		182.3	98.355
	37.3	99.135		182.8	98.323
	37.3	99.17		182.8	98.291
	37.3	99.17		183.2	98.355
	37.3	99.101		183.2	98.355
	37.9	99.135		183.7	98.355
	37.3	99.066		183.7	98.323
	37.3	99.135		183.7	98.355
	37.3	99.17		184.2	98.323
	37.9	99.17		184.2	98.291
	37.3	99.101		184.2	98.323
	37.3	99.17		184.6	98.323
	37.3	99.205		184.6	98.323
	37.3	99.135		185.1	98.291
	37.3	99.135		185.1	98.323
	37.3	99.135		185.1	98.291
	37.3	99.101		185.6	98.291
	37.3	99.032		185.6	98.258
	37.3	99.032		185.6	98.226
	37.3	98.963		186	98.258
	37.3	98.997		186	98.226
	37.3	98.997		186	98.258
	37.3	99.032		186.5	98.258
	37.3	98.963		186.5	98.226
	37.3	98.893		186.9	98.291
	37.3	98.893		186.9	98.226
	37.3	98.963		186.9	98.194
	37.3	98.928		187.4	98.226
	37.3	99.032		187.4	98.162
	37.3	99.032		187.4	98.162
	37.3	99.135		187.9	98.226
	37.3	99.066		187.9	98.162
	37.3	99.101		188.3	98.162
	37.3	99.101		188.3	98.194
	37.3	99.066		188.3	98.129
	37.3	99.101		188.8	98.097
	37.3	98.928		188.8	98.097
	37.3	99.032		189.2	98.129
	37.3	99.032		189.2	98.162
	37.3	99.032		189.2	98.097
	37.3	99.101		189.7	98
	37.9	98.928		189.7	98.065
	37.3	98.997		189.7	98.065
	37.3	98.963		190.2	98
	37.3	99.032		190.2	98.097
	37.3	99.032		190.2	98.129
	37.3	98.963		190.6	98.129
	37.3	98.997		190.6	98
	37.3	99.032		191.1	98
	37.9	99.032		191.1	98
	37.3	99.135		191.1	98.033
	37.3	99.101		191.6	98.033
	37.9	99.101		191.6	98.033
	37.9	99.135		192	98.033
	37.3	99.101		192	98.033
	37.9	98.997		192	98.033
	37.9	98.928		192.5	98.033
	37.3	98.997		192.5	97.968
	37.3	99.066		192.9	97.936
	37.3	99.101		192.9	98
	37.3	99.135		192.9	98.033
	37.3	99.205		193.4	98
	37.3	99.17		193.4	97.968
	37.3	99.135		193.4	98.033
	37.3	99.205		193.9	97.968
	37.3	99.239		193.9	97.936
	37.3	99.135		194.3	97.904
	37.9	99.17		194.3	97.904
	37.3	99.135		194.3	97.936
	37.9	99.101		194.3	97.871
	37.9	99.101		194.8	97.871
	37.9	99.17		194.8	97.871
	37.9	99.17		195.2	97.839
	37.3	99.274		195.2	97.904
	37.9	99.205		195.2	97.904
	37.3	99.239		195.7	97.904
	37.9	99.205		195.7	97.904
	37.3	99.135		196.2	97.839
	37.9	99.135		196.2	97.839
	37.3	99.066		196.2	97.871
	37.3	99.101		196.6	97.871
	37.9	99.032		196.6	97.871
	37.3	99.066		196.6	97.871
	37.3	99.066		197.1	97.839
	37.9	99.135		197.1	97.871
	37.9	99.135		197.6	97.839
	37.3	99.101		197.6	97.775
	37.3	99.066		198	97.807
	37.3	99.032		198	97.839
	37.3	99.032		198.5	97.839
	37.3	99.032		198.5	97.807
	37.3	99.066		198.5	97.807
	37.3	99.101		198.9	97.839
	37.9	98.997		198.9	97.839
	37.3	99.032		198.9	97.839
	37.9	99.066		199.4	97.807
	37.9	99.205		199.4	97.807
	37.3	99.274		199.9	97.839
	37.3	99.308		199.9	97.807
	37.9	99.205		199.9	97.775
	37.3	99.101		199.9	97.775
	37.3	99.066		200.3	97.839
	37.3	99.101		200.3	97.839
	37.9	99.17		200.8	97.775
	37.9	99.135		200.8	97.678
	37.3	99.066		201.3	97.613
	37.3	99.17		201.3	97.678
	37.3	99.274		201.7	97.71
	37.3	99.308		201.7	97.71
	37.3	99.239		201.7	97.71
	37.3	99.308		202.2	97.775
	37.3	99.343		202.2	97.71
	37.3	99.239		202.2	97.71
	37.9	99.239		202.6	97.71
	37.9	99.239		202.6	97.678
	37.3	99.308		203.1	97.613
	37.9	99.239		203.1	97.646
	37.3	99.274		203.1	97.678
	37.3	99.308		203.6	97.678
	37.9	99.274		203.6	97.613
	37.9	99.205		204	97.646
	37.3	99.135		204	97.646
	37.3	99.205		204.5	97.613
	37.9	99.239		204.5	97.613
	37.9	99.239		204.5	97.678
	37.3	99.274		204.9	97.678
	37.3	99.239		204.9	97.71
	37.9	99.205		205.4	97.71
	37.9	99.135		205.4	97.678
	37.9	99.17		205.4	97.678
	37.9	99.17		205.4	97.678
	37.9	99.17		205.9	97.71
	37.9	99.17		205.9	97.71
	37.9	99.239		206.3	97.742
	37.9	99.17		206.3	97.678
	37.9	99.205		206.3	97.646
	37.9	99.343		206.8	97.581
	37.9	99.274		206.8	97.581
	37.9	99.17		207.3	97.613
	37.9	99.205		207.3	97.646
	37.9	99.205		207.3	97.646
	37.9	99.205		207.7	97.646
	37.9	99.17		207.7	97.646
	37.9	99.135		208.3	97.678
	37.9	99.17		208.3	97.517
	37.9	99.308		208.7	97.549
	37.9	99.239		208.7	97.613
	37.9	99.205		208.7	97.613
	37.9	99.239		209.2	97.613
	37.9	99.239		209.2	97.613
	37.9	99.135		209.2	97.646
	37.9	99.17		209.6	97.646
	37.9	99.239		209.6	97.646
	37.9	99.274		210	97.646
	37.9	99.274		210	97.613
	37.9	99.378		210.9	97.646
	37.9	99.239		210.9	97.678
	37.9	99.17		210.9	97.646
	37.9	99.239		210.9	97.613
	37.9	99.17		210.9	97.581
	37.9	99.17		210.9	97.613
	37.9	99.17		211.3	97.613
	37.9	99.205		211.3	97.646
	37.9	99.274		211.7	97.678
	37.9	99.308		211.7	97.613
	37.9	99.308		211.7	97.549
	37.9	99.308		212.2	97.517
	37.9	99.308		212.6	97.549
	37.9	99.239		212.6	97.581
	37.9	99.274		212.6	97.517
	37.9	99.308		213	97.452
	37.9	99.274		213	97.484
	37.9	99.378		213	97.517
	37.9	99.308		213.5	97.42
	37.9	99.239		213.5	97.452
	37.9	99.205		213.9	97.452
	37.9	99.205		213.9	97.452
	38.5	99.239		213.9	97.42
	38.5	99.239		214.3	97.484
	37.9	99.274		214.3	97.484
	38.5	99.308		214.8	97.484
	37.9	99.239		214.8	97.517
	38.5	99.17		215.2	97.517
	37.9	99.205		215.2	97.549
	38.5	99.343		215.2	97.517
	38.5	99.378		215.6	97.549
	38.5	99.308		215.6	97.517
	38.5	99.343		216	97.452
	38.5	99.308		216	97.452
	38.5	99.274		216	97.484
	38.5	99.343		216.5	97.549
	38.5	99.274		216.5	97.517
	38.5	99.274		216.9	97.484
	38.5	99.239		216.9	97.517
	38.5	99.239		216.9	97.452
	38.5	99.308		217.3	97.452
	38.5	99.239		217.3	97.452
	38.5	99.274		217.8	97.484
	38.5	99.343		217.8	97.452
	38.5	99.378		218.2	97.484
	38.5	99.274		218.2	97.42
	38.5	99.205		218.2	97.452
	38.5	99.239		218.6	97.484
	38.5	99.239		218.6	97.549
	38.5	99.274		218.6	97.549
	38.5	99.205		219.1	97.517
	38.5	99.205		219.1	97.517
	38.5	99.239		219.5	97.484
	38.5	99.274		219.5	97.517
	38.5	99.343		219.5	97.484
	38.5	99.412		219.9	97.484
	38.5	99.308		219.9	97.549
	38.5	99.274		220.3	97.484
	38.5	99.308		220.3	97.323
	39.1	99.239		220.3	97.388
	38.5	99.239		220.8	97.42
	38.5	99.308		220.8	97.388
	38.5	99.308		221.2	97.42
	38.5	99.343		221.2	97.549
	38.5	99.378		221.6	97.517
	39.1	99.343		221.6	97.517
	39.1	99.343		221.6	97.484
	39.1	99.308		222.1	97.388
	39.1	99.343		222.1	97.388
	39.1	99.447		222.5	97.452
	39.1	99.481		222.5	97.42
	39.1	99.447		222.5	97.355
	39.1	99.447		222.9	97.355
	39.1	99.378		222.9	97.355
	39.1	99.239		223.4	97.323
	39.1	99.343		223.4	97.355
	39.1	99.308		223.8	97.323
	39.1	99.239		223.8	97.291
	39.1	99.308		223.8	97.323
	39.1	99.343		224.2	97.388
	39.1	99.308		224.2	97.452
	39.1	99.378		224.6	97.42
	39.1	99.378		224.6	97.355
	39.6	99.378		224.6	97.355
	39.1	99.412		225.1	97.388
	39.6	99.378		225.1	97.355
	39.6	99.274		225.1	97.355
	39.6	99.274		225.5	97.323
	39.1	99.274		225.5	97.259
	39.1	99.274		225.9	97.323
	39.6	99.308		225.9	97.323
	39.6	99.308		226.4	97.259
	39.6	99.343		226.4	97.323
	39.6	99.378		226.4	97.291
	39.6	99.378		226.8	97.291
	39.6	99.378		226.8	97.323
	39.6	99.308		227.2	97.291
	39.6	99.343		227.2	97.291
	39.6	99.308		227.7	97.226
	39.6	99.308		227.7	97.259
	39.6	99.343		228.1	97.259
	39.6	99.447		228.1	97.226
	39.6	99.378		228.1	97.259
	39.6	99.343		228.5	97.259
	39.6	99.378		228.5	97.291
	39.6	99.447		229	97.291
	39.6	99.447		229	97.259
	39.6	99.516		229	97.226
	39.6	99.481		229.4	97.226
	39.6	99.55		229.4	97.259
	40.2	99.585		229.8	97.291
	39.6	99.55		229.8	97.323
	40.2	99.516		229.8	97.355
	40.2	99.447		230.2	97.355
	40.2	99.412		230.2	97.355
	40.2	99.378		230.2	97.388
	40.2	99.378		230.7	97.388
	40.2	99.412		230.7	97.355
	40.2	99.516		231.1	97.226
	40.2	99.516		231.1	97.291
	40.2	99.447		231.5	97.355
	40.2	99.412		231.5	97.323
	40.2	99.378		231.5	97.259
	40.2	99.378		232	97.259
	40.2	99.412		232	97.226
	40.2	99.412		232.4	97.226
	40.2	99.516		232.4	97.259
	40.8	99.516		232.4	97.194
	40.8	99.481		232.8	97.226
	40.8	99.308		232.8	97.291
	40.8	99.274		233.3	97.226
	40.8	99.239		233.3	97.259
	40.8	99.239		233.7	97.226
	40.8	99.274		233.7	97.323
	40.8	99.308		233.7	97.323
	40.8	99.343		234.1	97.291
	40.8	99.378		234.1	97.291
	40.8	99.447		234.1	97.259
	40.8	99.412		234.5	97.259
	40.8	99.378		234.5	97.291
	40.8	99.308		235	97.291
	40.8	99.308		235	97.291
	40.8	99.343		235.4	97.291
	40.8	99.308		235.4	97.323
	40.8	99.274		235.8	97.194
	40.8	99.412		235.8	97.13
	40.8	99.412		235.8	97.097
	41.4	99.378		236.3	97.13
	41.4	99.378		236.3	97.162
	41.4	99.378		236.7	97.162
	41.4	99.447		236.7	97.194
	41.4	99.378		236.7	97.194
	41.4	99.274		237.1	97.194
	41.4	99.343		237.1	97.194
	41.4	99.378		237.6	97.194
	41.4	99.343		237.6	97.162
	41.4	99.378		237.6	97.162
	41.4	99.378		238	97.13
	41.9	99.447		238	97.162
	41.9	99.447		238.4	97.194
	41.4	99.447		238.4	97.162
	41.9	99.516		238.4	97.162
	41.9	99.481		238.8	97.194
	41.9	99.343		239.3	97.162
	41.9	99.378		239.3	97.13
	41.9	99.481		239.3	97.194
	41.9	99.585		239.7	97.226
	41.9	99.654		239.7	97.259
	41.9	99.585		240.1	97.291
	41.9	99.447		240.1	97.291
	41.9	99.412		240.1	97.259
	41.9	99.412		240.6	97.226
	41.9	99.447		240.6	97.194
	41.9	99.447		241	97.162
	41.9	99.481		241	97.194
	42.5	99.447		241	97.162
	42.5	99.447		241.4	97.065
	42.5	99.343		241.4	97.001
	42.5	99.378		241.9	97.13
	42.5	99.447		241.9	97.13
	42.5	99.447		242.3	97.065
	42.5	99.481		242.3	97.065
	42.5	99.516		242.3	97.13
	42.5	99.447		242.7	97.097
	42.5	99.447		242.7	97.097
	42.5	99.447		242.7	97.097
	42.5	99.447		243.1	97.065
	42.5	99.412		243.1	97.065
	43.1	99.516		243.6	97.097
	43.1	99.481		243.6	97.13
	43.1	99.447		244	97.162
	42.5	99.55		244	97.13
	43.1	99.516		244.4	97.162
	43.1	99.516		244.4	97.162
	43.1	99.585		244.4	97.194
	43.1	99.55		244.9	97.162
	43.1	99.447		244.9	97.097
	43.1	99.447		245.3	97.097
	43.1	99.447		245.3	97.097
	43.1	99.481		245.3	97.13
	43.1	99.412		245.7	97.13
	43.1	99.378		245.7	97.065
	43.7	99.378		246.2	97.097
	43.1	99.378		246.2	97.13
	43.1	99.378		246.2	97.13
	43.7	99.412		246.6	97.194
	43.7	99.378		246.6	97.13
	43.7	99.412		247	97.065
	43.7	99.378		247	97.065
	43.7	99.378		247.5	97.033
	43.7	99.412		247.5	97.065
	43.7	99.378		247.5	97.033
	43.7	99.343		247.9	97.001
	43.7	99.412		247.9	97.001
	43.7	99.412		248.3	97.033
	43.7	99.412		248.3	97.001
	44.2	99.412		248.7	97.001
	44.2	99.447		248.7	97.001
	44.2	99.378		248.7	97.033
	44.2	99.343		249.2	97.001
	44.2	99.481		249.2	96.936
	44.2	99.481		249.2	97.001
	44.2	99.447		249.6	96.936
	44.2	99.447		249.6	97.001
	44.2	99.412		250	97.001
	44.2	99.447		250	97.001
	44.2	99.481		250.5	97.001
	44.2	99.447		250.5	97.065
	44.2	99.378		250.9	97.065
	44.2	99.412		250.9	97.001
	44.8	99.481		251.3	96.936
	44.8	99.412		251.3	96.936
	44.8	99.378		251.3	97.001
	44.8	99.481		251.3	96.775
	44.8	99.378		251.8	96.807
	44.8	99.412		252.2	96.807
	44.8	99.447		252.2	96.775
	44.8	99.516		252.2	96.743
	45.4	99.585		252.6	96.743
	44.8	99.447		252.6	96.614
	44.8	99.447		253	96.646
	45.4	99.481		253	96.807
	45.4	99.447		253	96.839
	45.4	99.55		253.5	96.872
	45.4	99.55		253.5	96.807
	45.4	99.481		253.9	96.872
	45.4	99.412		253.9	96.968
	45.4	99.447		253.9	96.968
	45.4	99.447		254.3	97.001
	45.4	99.447		254.3	97.033
	45.4	99.481		254.8	97.065
	45.4	99.378		254.8	97.033
	45.4	99.378		254.8	97.001
	46	99.412		255.2	97.065
	46	99.481		255.2	97.001
	46	99.585		255.6	96.968
	46	99.516		255.6	97.001
	46	99.481		256.1	96.936
	46	99.481		256.1	96.936
	46	99.481		256.1	96.936
	46	99.481		256.5	96.872
	46	99.481		256.9	96.807
	46	99.447		256.9	96.807
	46	99.447		256.9	96.743
	46.5	99.412		256.9	96.743
	46	99.481		257.3	96.807
	46.5	99.516		257.3	96.872
	46.5	99.585		257.8	96.807
	46.5	99.585		257.8	96.743
	46.5	99.55		258.2	96.581
	46.5	99.585		258.2	96.614
	46.5	99.585		258.2	96.614
	46.5	99.654		258.6	96.614
	46.5	99.62		258.6	96.614
	46.5	99.55		258.6	96.581
	46.5	99.55		259.1	96.614
	46.5	99.585		259.1	96.646
	47.1	99.516		259.5	96.614
	47.1	99.481		259.5	96.646
	47.1	99.447		259.9	96.678
	47.1	99.516		259.9	96.581
	47.1	99.516		259.9	96.581
	47.1	99.55		260.4	96.614
	47.1	99.585		260.8	96.581
	47.1	99.585		260.8	96.581
	47.7	99.62		260.8	96.614
	47.7	99.62		261.2	96.581
	47.1	99.585		261.2	96.581
	47.7	99.585		261.6	96.614
	47.7	99.516		261.6	96.549
	47.7	99.516		261.6	96.485
	47.7	99.585		262.1	96.549
	47.7	99.585		262.1	96.549
	47.7	99.516		262.5	96.549
	47.7	99.516		262.5	96.581
	47.7	99.516		262.9	96.614
	47.7	99.55		262.9	96.678
	47.7	99.516		262.9	96.581
	47.7	99.585		263.4	96.581
	48.2	99.585		263.8	96.517
	48.2	99.585		263.4	96.581
	48.2	99.55		263.8	96.485
	48.2	99.585		263.8	96.485
	48.2	99.55		264.2	96.452
	48.2	99.585		264.2	96.549
	48.2	99.585		264.7	96.549
	48.2	99.689		264.7	96.517
	48.8	99.689		264.7	96.485
	48.2	99.62		265.1	96.549
	48.8	99.585		265.5	96.517
	48.2	99.585		265.5	96.485
	48.8	99.654		265.5	96.452
	48.8	99.654		266	96.452
	48.8	99.585		266	96.517
	48.8	99.481		266	96.485
	48.8	99.55		266	96.517
	48.8	99.55		266.4	96.485
	48.8	99.62		266.8	96.485
	48.8	99.62		266.8	96.485
	48.8	99.585		267.2	96.42
	48.8	99.585		267.2	96.452
	49.4	99.689		267.2	96.485
	49.4	99.62		267.7	96.517
	49.4	99.585		267.7	96.452
	49.4	99.516		267.7	96.485
	49.4	99.516		268.1	96.485
	49.4	99.481		268.1	96.452
	49.4	99.481		268.5	96.388
	49.4	99.55		268.5	96.388
	50	99.55		269	96.388
	49.4	99.585		269	96.388
	50	99.481		269	96.388
	50	99.516		269.4	96.388
	50	99.55		269.4	96.42
	50	99.516		269.8	96.42
	50	99.55		269.8	96.388
	50	99.62		270.3	96.356
	50	99.55		270.3	96.42
	50	99.516		270.3	96.388
	50	99.412		270.7	96.323
	50	99.447		270.7	96.356
	50.5	99.516		271.1	96.356
	50.5	99.481		271.1	96.356
	50.5	99.378		271.5	96.323
	50.5	99.447		271.5	96.323
	50.5	99.55		271.5	96.323
	50.5	99.516		272	96.291
	50.5	99.585		272	96.291
	50.5	99.516		272.4	96.291
	50.5	99.481		272.4	96.323
	50.5	99.481		272.4	96.323
	50.5	99.516		272.8	96.323
	51.1	99.481		272.8	96.356
	51.1	99.55		273.3	96.323
	51.1	99.62		273.3	96.291
	51.1	99.55		273.3	96.291
	51.1	99.516		273.7	96.291
	51.1	99.55		273.7	96.323
	51.1	99.516		274.1	96.291
	51.1	99.481		274.1	96.291
	51.1	99.516		274.6	96.259
	51.1	99.516		274.6	96.291
	51.7	99.55		275	96.291
	51.7	99.516		275	96.194
	51.7	99.516		275.4	96.259
	51.7	99.447		275.4	96.291
	51.7	99.516		275.4	96.227
	51.7	99.585		275.8	96.291
	51.7	99.654		275.8	96.291
	52.3	99.62		276.3	96.227
	52.3	99.585		276.3	96.227
	52.3	99.585		276.3	96.162
	52.3	99.62		276.7	96.194
	52.3	99.585		276.7	96.13
	52.3	99.516		277.1	96.162
	52.3	99.516		277.1	96.033
	52.3	99.481		277.1	96.065
	52.3	99.481		277.6	96.13
	52.3	99.481		277.6	96.098
	52.3	99.481		278	96.065
	52.3	99.516		278	96.098
	52.3	99.481		278	96.162
	52.8	99.481		278.4	96.227
	52.3	99.516		278.4	96.291
	52.8	99.516		278.9	96.259
	52.8	99.516		278.9	96.162
	52.8	99.585		279.3	96.162
	52.8	99.62		279.3	96.001
	52.8	99.585		279.7	96.001
	52.8	99.55		279.7	96.065
	53.4	99.62		280.1	96.065
	52.8	99.585		280.1	96.162
	53.4	99.585		280.1	96.162
	53.4	99.481		280.6	96.162
	53.4	99.516		280.6	96.098
	53.4	99.481		281	96.098
	53.4	99.55		281	96.098
	53.4	99.585		281	96.065
	53.4	99.585		281.4	96.098
	53.4	99.62		281.4	96.065
	53.4	99.585		281.9	96.13
	54	99.55		281.9	96.065
	54	99.585		281.9	95.969
	54	99.654		282.3	96.001
	54	99.585		282.7	96.001
	54	99.516		282.7	95.969
	54	99.516		283.2	96.033
	54	99.62		283.2	96.001
	54	99.55		283.2	96.001
	54	99.516		283.6	96.001
	54.6	99.585		283.6	95.969
	54.6	99.62		283.6	96.001
	54.6	99.481		284	96.001
	54.6	99.447		284	95.936
	54.6	99.516		284.5	95.969
	54.6	99.585		284.5	96.001
	54.6	99.516		284.9	95.969
	54.6	99.585		284.9	95.969
	54.6	99.55		284.9	95.936
	54.6	99.654		285.3	95.969
	55.1	99.62		285.3	95.969
	55.1	99.55		285.7	95.969
	55.1	99.55		285.7	95.936
	55.1	99.62		286.2	95.936
	55.1	99.62		286.2	95.969
	55.1	99.585		286.6	95.969
	55.1	99.585		286.6	95.936
	55.1	99.55		286.6	95.904
	55.1	99.585		287	95.936
	55.7	99.62		287	95.936
	55.1	99.55		287.5	95.872
	55.7	99.585		287.5	95.807
	55.7	99.585		287.9	95.807
	55.7	99.55		287.9	95.84
	55.7	99.585		288.3	95.872
	55.7	99.55		288.3	95.969
	55.7	99.481		288.3	95.936
	55.7	99.62		288.8	95.872
	55.7	99.723		288.8	95.936
	55.7	99.62		289.2	95.904
	56.3	99.55		289.2	95.872
	56.3	99.62		289.2	95.84
	56.3	99.62		289.6	95.84
	56.3	99.654		290	95.872
	56.3	99.585		290	95.775
	56.3	99.585		290	95.84
	56.9	99.55		290.5	95.872
	56.3	99.55		290.5	95.775
	56.9	99.689		290.9	95.84
	56.9	99.654		290.9	95.872
	56.9	99.516		291.3	95.936
	56.9	99.55		291.3	95.904
	56.9	99.585		291.3	95.904
	56.9	99.55		291.8	95.936
	56.9	99.585		291.8	95.969
	56.9	99.585		292.2	95.936
	56.9	99.62		292.2	95.936
	57.4	99.723		292.2	95.904
	57.4	99.689		292.6	95.904
	57.4	99.654		292.6	95.904
	57.4	99.55		293.1	95.904
	57.4	99.55		293.1	95.904
	57.4	99.654		293.5	95.84
	57.4	99.689		293.5	95.904
	57.4	99.654		293.5	95.872
	57.4	99.723		293.9	95.904
	57.4	99.62		293.9	95.936
	58	99.723		294.3	95.84
	58	99.689		294.3	95.807
	58	99.585		294.8	95.872
	58	99.55		294.8	95.84
	58	99.516		294.8	95.872
	58	99.585		295.2	95.904
	58	99.55		295.2	95.84
	58	99.55		295.6	95.807
	58	99.585		296.1	95.84
	58	99.585		296.1	95.807
	58.6	99.585		296.1	95.807
	58.6	99.585		296.1	95.872
	58.6	99.62		296.5	95.84
	58.6	99.723		296.9	95.807
	58.6	99.723		296.9	95.807
	58.6	99.585		297.4	95.807
	58.6	99.55		297.4	95.807
	58.6	99.55		297.4	95.775
	59.1	99.585		297.8	95.807
	59.1	99.585		297.8	95.807
	59.1	99.689		297.8	95.743
	59.1	99.654		298.2	95.711
	59.1	99.654		298.6	95.646
	59.1	99.585		298.6	95.678
	59.1	99.55		298.6	95.678
	59.1	99.585		299.1	95.711
	59.1	99.55		299.1	95.646
	59.1	99.62		299.5	95.646
	59.7	99.55		299.5	95.646
	59.7	99.62		299.9	95.646
	59.7	99.585		299.9	95.678
	59.7	99.55		299.9	95.678
	59.7	99.55		300.3	95.646
	59.7	99.585		300.3	95.678
	59.7	99.689		300.7	95.711
	59.7	99.723		300.7	95.678
	60.3	99.723		301.2	95.678
	60.3	99.585		301.2	95.678
	59.7	99.585		301.2	95.711
	60.3	99.585		301.6	95.646
	60.3	99.516		301.6	95.646
	60.3	99.585		302	95.646
	60.3	99.516		302	95.678
	60.3	99.55		302.4	95.646
	60.3	99.689		302.4	95.646
	60.3	99.62		302.8	95.646
	60.9	99.689		302.8	95.646
	60.9	99.723		302.8	95.614
	60.9	99.62		303.2	95.646
	60.9	99.654		303.2	95.646
	60.9	99.654		303.6	95.646
	60.9	99.689		303.6	95.614
	60.9	99.62		304	95.582
	60.9	99.62		304	95.582
	60.9	99.654		304.4	95.614
	60.9	99.689		304.4	95.614
	60.9	99.654		304.4	95.614
	61.4	99.62		304.8	95.582
	61.4	99.55		304.8	95.614
	61.4	99.585		305.2	95.646
	61.4	99.689		305.2	95.646
	61.4	99.62		305.6	95.614
	61.4	99.55		305.6	95.582
	61.4	99.62		305.6	95.614
	61.4	99.585		306	95.582
	61.4	99.585		306	95.582
	62	99.62		306.4	95.549
	62	99.585		306.4	95.549
	62	99.689		306.8	95.582
	62	99.689		306.8	95.549
	62	99.689		306.8	95.517
	62	99.654		307.2	95.549
	62	99.585		307.2	95.517
	62.6	99.654		307.6	95.549
	62	99.585		307.6	95.517
	62.6	99.55		308	95.549
	62.6	99.585		308	95.582
	62.6	99.585		308.4	95.485
	62.6	99.585		308.4	95.485
	62.6	99.654		308.4	95.517
	62.6	99.55		308.8	95.517
	62.6	99.585		309.2	95.485
	62.6	99.55		309.2	95.485
	62.6	99.585		309.2	95.453
	63.2	99.654		309.6	95.453
	63.2	99.758		309.6	95.453
	63.2	99.689		310	95.453
	63.2	99.758		310	95.42
	63.2	99.654		310.4	95.388
	63.2	99.654		310.4	95.42
	63.2	99.689		310.8	95.388
	63.2	99.62		310.8	95.42
	63.7	99.585		310.8	95.388
	63.7	99.516		311.2	95.388
	63.7	99.585		311.6	95.453
	63.7	99.585		311.6	95.388
	63.7	99.654		311.6	95.388
	63.7	99.689		311.6	95.388
	63.7	99.654		312	95.388
	63.7	99.758		312.4	95.388
	63.7	99.723		312.4	95.42
	63.7	99.723		312.4	95.388
	64.3	99.723		312.8	95.42
	64.3	99.689		312.8	95.388
	64.3	99.654		313.2	95.388
	64.3	99.723		313.2	95.42
	64.3	99.62		313.6	95.388
	64.3	99.62		313.6	95.42
	64.3	99.654		313.6	95.388
	64.3	99.585		314	95.388
	64.9	99.516		314	95.388
	64.9	99.585		314.4	95.324
	64.9	99.654		314.4	95.324
	64.9	99.654		314.8	95.324
	64.9	99.585		314.8	95.324
	64.9	99.516		315.2	95.324
	64.9	99.55		315.2	95.227
	64.9	99.516		315.2	95.227
	65.5	99.516		315.7	95.259
	65.5	99.55		315.7	95.259
	65.5	99.55		316.1	95.227
	65.5	99.55		316.1	95.195
	65.5	99.62		316.5	95.162
	65.5	99.585		316.5	95.162
	65.5	99.481		316.9	95.162
	65.5	99.55		316.9	95.13
	66	99.516		317.3	95.13
	66	99.516		317.3	95.13
	66	99.62		317.3	95.162
	66	99.62		317.7	95.162
	66	99.585		317.7	95.13
	66	99.585		318.1	95.098
	66	99.62		318.1	95.066
	66	99.62		318.5	95.13
	66	99.62		318.5	95.098
	66	99.654		318.5	95.066
	66.6	99.723		318.9	95.033
	66.6	99.689		318.9	95.001
	66.6	99.723		319.3	94.969
	66.6	99.723		319.3	95.033
	66.6	99.654		319.7	95.001
	66.6	99.62		319.7	95.001
	66.6	99.654		319.7	95.033
	66.6	99.723		320.1	95.001
	67.2	99.689		320.1	95.001
	67.2	99.62		320.5	94.969
	67.2	99.654		320.5	94.969
	67.2	99.654		320.9	95.001
	67.2	99.55		320.9	95.001
	67.2	99.585		320.9	95.033
	67.2	99.62		321.3	95.001
	67.2	99.585		321.3	95.001
	67.2	99.62		321.7	94.969
	67.2	99.55		321.7	94.969
	67.8	99.55		322.1	94.904
	67.8	99.585		322.1	94.775
	67.8	99.654		322.5	94.775
	67.8	99.723		322.5	94.84
	67.8	99.689		322.9	94.904
	67.8	99.723		322.9	94.84
	67.8	99.62		322.9	94.904
	68.3	99.654		323.3	94.904
	68.3	99.654		323.3	94.937
	68.3	99.654		323.7	94.969
	68.3	99.62		323.7	94.937
	68.3	99.689		323.7	94.904
	68.3	99.689		324.1	94.904
	68.3	99.654		324.5	94.937
	68.3	99.654		324.5	94.904
	68.3	99.758		324.5	94.872
	68.9	99.689		324.9	94.872
	68.9	99.723		324.9	94.904
	68.9	99.62		325.3	94.904
	68.9	99.585		325.3	94.937
	68.9	99.62		325.7	94.937
	68.9	99.654		325.7	94.904
	68.9	99.654		326.1	94.872
	68.9	99.723		326.1	94.872
	68.9	99.723		326.1	94.84
	69.5	99.689		326.5	94.84
	69.5	99.654		326.9	94.84
	69.5	99.689		326.9	94.808
	69.5	99.689		326.9	94.808
	69.5	99.723		327.3	94.775
	69.5	99.689		327.3	94.775
	69.5	99.689		327.7	94.775
	69.5	99.827		327.7	94.775
	69.5	99.689		327.7	94.743
	70	99.723		328.1	94.775
	70	99.723		328.1	94.743
	70	99.793		328.5	94.775
[truncated: 9,209 more rows]

## Sheet: S. Fig. 7
Supplementary Fig. 7	CoPc-S-COF
		Intensity (a.u.)
	2θ (degree)	Original	2θ (degree)	THF	2θ (degree)	Et2OH	2θ (degree)	Acetone	2θ (degree)	Chlorform	2θ (degree)	Pure water	2θ (degree)	1M KOH	2θ (degree)	1M H2SO4	2θ (degree)	3% H2O2
	2.51172	14844	2.51172	12460	2.51172	10412	2.51172	5832.5	2.51172	3800	2.51172	2205	2.51172	-715	2.51172	615	2.47926	7022.25
	2.52485	14600	2.52485	12360	2.52485	10268	2.52485	5882.5	2.52485	3658.67	2.52485	1940	2.52485	-1105	2.52485	515	2.49239	6435
	2.53798	14584	2.53798	12020	2.53798	10304	2.53798	5660	2.53798	3602.67	2.53798	1955	2.53798	-752.5	2.53798	895	2.50552	5764.65
	2.55111	14464	2.55111	11932	2.55111	10408	2.55111	5785	2.55111	3626.67	2.55111	1915	2.55111	-1002.5	2.55111	445	2.51865	5072.62
	2.56424	14252	2.56424	11952	2.56424	10032	2.56424	5702.5	2.56424	3650.67	2.56424	1830	2.56424	-890	2.56424	125	2.53178	4287.36
	2.57737	14076	2.57737	11680	2.57737	10064	2.57737	5542.5	2.57737	3506.67	2.57737	1932.5	2.57737	-1020	2.57737	130	2.54491	3722.27
	2.5905	14108	2.5905	11832	2.5905	10152	2.5905	5637.5	2.5905	3560	2.5905	1882.5	2.5905	-1102.5	2.5905	155	2.55804	3322.96
	2.60363	14184	2.60363	11524	2.60363	9780	2.60363	5692.5	2.60363	3466.67	2.60363	1645	2.60363	-1387.5	2.60363	-175	2.57117	2960.47
	2.61676	14020	2.61676	11468	2.61676	9632	2.61676	5532.5	2.61676	3466.67	2.61676	1795	2.61676	-1162.5	2.61676	-370	2.5843	2515.01
	2.62989	13808	2.62989	11864	2.62989	9712	2.62989	5510	2.62989	3360	2.62989	1587.5	2.62989	-1427.5	2.62989	-355	2.59743	2094.56
	2.64302	13720	2.64302	11468	2.64302	9216	2.64302	5672.5	2.64302	3338.67	2.64302	1575	2.64302	-1450	2.64302	-405	2.61056	1820.6
	2.65615	13576	2.65615	11160	2.65615	9376	2.65615	5460	2.65615	3378.67	2.65615	1510	2.65615	-1430	2.65615	-680	2.62369	1308.77
	2.66928	13460	2.66928	11320	2.66928	9352	2.66928	5365	2.66928	3376	2.66928	1590	2.66928	-1475	2.66928	-675	2.63682	567.732
	2.68241	13104	2.68241	11344	2.68241	9224	2.68241	5442.5	2.68241	3128	2.68241	1477.5	2.68241	-1375	2.68241	-305	2.64995	-77.586
	2.69554	13388	2.69554	11200	2.69554	9264	2.69554	5447.5	2.69554	3176	2.69554	1392.5	2.69554	-1405	2.69554	-935	2.66308	-396.256
	2.70867	13324	2.70867	11108	2.70867	9028	2.70867	5322.5	2.70867	3109.33	2.70867	1400	2.70867	-1485	2.70867	-940	2.67621	-618.473
	2.7218	13312	2.7218	11032	2.7218	8932	2.7218	5117.5	2.7218	3165.33	2.7218	1267.5	2.7218	-1580	2.7218	-1065	2.68934	-656.539
	2.73493	13088	2.73493	10836	2.73493	8672	2.73493	5197.5	2.73493	3053.33	2.73493	1317.5	2.73493	-1472.5	2.73493	-1215	2.70247	-928.338
	2.74806	13096	2.74806	11012	2.74806	9060	2.74806	5382.5	2.74806	2938.67	2.74806	1172.5	2.74806	-1550	2.74806	-1610	2.7156	-1194.29
	2.76119	12720	2.76119	10892	2.76119	8836	2.76119	5312.5	2.76119	3210.67	2.76119	1180	2.76119	-1670	2.76119	-1495	2.72873	-1435.58
	2.77432	12768	2.77432	10580	2.77432	8608	2.77432	5210	2.77432	2976	2.77432	1182.5	2.77432	-1520	2.77432	-1730	2.74186	-1640.29
	2.78745	12860	2.78745	10316	2.78745	8340	2.78745	5340	2.78745	2944	2.78745	1182.5	2.78745	-1695	2.78745	-1830	2.75499	-2006.13
	2.80058	13088	2.80058	10560	2.80058	8536	2.80058	5190	2.80058	2957.33	2.80058	1207.5	2.80058	-1745	2.80058	-1810	2.76812	-2260.44
	2.81371	12872	2.81371	10468	2.81371	8396	2.81371	5007.5	2.81371	2874.67	2.81371	1062.5	2.81371	-1720	2.81371	-2075	2.78125	-2489.19
	2.82684	12596	2.82684	10444	2.82684	8436	2.82684	5100	2.82684	2896	2.82684	1107.5	2.82684	-1795	2.82684	-1790	2.79438	-2731.04
	2.83997	12532	2.83997	10360	2.83997	8524	2.83997	4985	2.83997	2890.67	2.83997	1010	2.83997	-1840	2.83997	-2215	2.80751	-2948.46
	2.8531	12556	2.8531	10484	2.8531	8404	2.8531	4865	2.8531	2890.67	2.8531	1075	2.8531	-1875	2.8531	-1945	2.82064	-3102.05
	2.86623	12200	2.86623	10260	2.86623	8248	2.86623	5062.5	2.86623	2808	2.86623	832.5	2.86623	-1802.5	2.86623	-1950	2.83377	-3328.32
	2.87936	12224	2.87936	10232	2.87936	8172	2.87936	5102.5	2.87936	2776	2.87936	965	2.87936	-1917.5	2.87936	-1965	2.8469	-3576.65
	2.89249	12268	2.89249	9792	2.89249	8080	2.89249	4872.5	2.89249	2736	2.89249	670	2.89249	-1877.5	2.89249	-2350	2.86003	-3888.68
	2.90562	12416	2.90562	9988	2.90562	8064	2.90562	4905	2.90562	2792	2.90562	822.5	2.90562	-2082.5	2.90562	-2360	2.87316	-4005.33
	2.91875	12104	2.91875	9940	2.91875	8080	2.91875	4722.5	2.91875	2706.67	2.91875	910	2.91875	-2012.5	2.91875	-2470	2.88629	-4149.09
	2.93188	11888	2.93188	9872	2.93188	8000	2.93188	4800	2.93188	2752	2.93188	850	2.93188	-2022.5	2.93188	-2655	2.89942	-4235.8
	2.94502	11960	2.94502	10008	2.94502	7816	2.94502	4775	2.94502	2842.67	2.94502	827.5	2.94502	-1995	2.94502	-2695	2.91255	-4370.03
	2.95815	11704	2.95815	9776	2.95815	8016	2.95815	4895	2.95815	2592	2.95815	595	2.95815	-2122.5	2.95815	-2980	2.92568	-4473.63
	2.97128	11636	2.97128	9616	2.97128	7904	2.97128	4665	2.97128	2605.33	2.97128	807.5	2.97128	-2207.5	2.97128	-2980	2.93882	-4597.09
	2.98441	11888	2.98441	9336	2.98441	7788	2.98441	4725	2.98441	2589.33	2.98441	692.5	2.98441	-2242.5	2.98441	-2790	2.95195	-4598.72
	2.99754	11808	2.99754	9392	2.99754	7676	2.99754	4845	2.99754	2472	2.99754	590	2.99754	-2137.5	2.99754	-2700	2.96508	-4656.39
	3.01067	11612	3.01067	9520	3.01067	7684	3.01067	4717.5	3.01067	2485.33	3.01067	600	3.01067	-2232.5	3.01067	-3135	2.97821	-4734.07
	3.0238	11468	3.0238	9224	3.0238	7452	3.0238	4750	3.0238	2528	3.0238	497.5	3.0238	-2290	3.0238	-3120	2.99134	-4921.78
	3.03693	11536	3.03693	9368	3.03693	7568	3.03693	4645	3.03693	2493.33	3.03693	530	3.03693	-2287.5	3.03693	-3085	3.00447	-5008.17
	3.05006	11416	3.05006	9392	3.05006	7448	3.05006	4662.5	3.05006	2498.67	3.05006	640	3.05006	-2400	3.05006	-3355	3.0176	-5184.63
	3.06319	11468	3.06319	9368	3.06319	7472	3.06319	4760	3.06319	2597.33	3.06319	497.5	3.06319	-2350	3.06319	-3470	3.03073	-5381.23
	3.07632	11208	3.07632	9448	3.07632	7404	3.07632	4605	3.07632	2653.33	3.07632	497.5	3.07632	-2330	3.07632	-3795	3.04386	-5593.01
	3.08945	11216	3.08945	9228	3.08945	7312	3.08945	4717.5	3.08945	2461.33	3.08945	300	3.08945	-2472.5	3.08945	-3570	3.05699	-5736.72
	3.10258	11272	3.10258	9100	3.10258	7272	3.10258	4620	3.10258	2413.33	3.10258	472.5	3.10258	-2362.5	3.10258	-3505	3.07012	-5781.58
	3.11571	11020	3.11571	9368	3.11571	7276	3.11571	4547.5	3.11571	2360	3.11571	540	3.11571	-2492.5	3.11571	-3605	3.08325	-5810.97
	3.12884	11088	3.12884	9168	3.12884	7040	3.12884	4692.5	3.12884	2464	3.12884	570	3.12884	-2205	3.12884	-3800	3.09638	-5920.95
	3.14197	11312	3.14197	8960	3.14197	7168	3.14197	4745	3.14197	2530.67	3.14197	377.5	3.14197	-2580	3.14197	-3555	3.10951	-6016.72
	3.1551	11140	3.1551	9048	3.1551	7012	3.1551	4635	3.1551	2608	3.1551	402.5	3.1551	-2310	3.1551	-3705	3.12264	-6000.59
	3.16823	11052	3.16823	8944	3.16823	7144	3.16823	4570	3.16823	2357.33	3.16823	217.5	3.16823	-2377.5	3.16823	-3960	3.13577	-6003.38
	3.18136	11084	3.18136	9144	3.18136	6996	3.18136	4730	3.18136	2469.33	3.18136	405	3.18136	-2530	3.18136	-3855	3.1489	-6096.35
	3.19449	11200	3.19449	8984	3.19449	7316	3.19449	4780	3.19449	2384	3.19449	415	3.19449	-2347.5	3.19449	-3880	3.16203	-6044.9
	3.20762	11200	3.20762	9396	3.20762	6952	3.20762	4887.5	3.20762	2448	3.20762	337.5	3.20762	-2502.5	3.20762	-3965	3.17516	-6173.59
	3.22075	11124	3.22075	9140	3.22075	7064	3.22075	4715	3.22075	2589.33	3.22075	392.5	3.22075	-2545	3.22075	-4000	3.18829	-6219.82
	3.23388	11284	3.23388	8896	3.23388	7124	3.23388	4767.5	3.23388	2568	3.23388	435	3.23388	-2575	3.23388	-3870	3.20142	-6250.93
	3.24701	10964	3.24701	8964	3.24701	7032	3.24701	4700	3.24701	2512	3.24701	450	3.24701	-2547.5	3.24701	-3835	3.21455	-6394.96
	3.26014	10908	3.26014	9216	3.26014	7064	3.26014	4605	3.26014	2621.33	3.26014	402.5	3.26014	-2400	3.26014	-4155	3.22768	-6582.22
	3.27327	10896	3.27327	9016	3.27327	6956	3.27327	4695	3.27327	2680	3.27327	350	3.27327	-2400	3.27327	-3900	3.24081	-6646.91
	3.2864	11028	3.2864	9000	3.2864	6716	3.2864	4697.5	3.2864	2493.33	3.2864	402.5	3.2864	-2250	3.2864	-3650	3.25394	-6628.24
	3.29953	11052	3.29953	8936	3.29953	7044	3.29953	4762.5	3.29953	2397.33	3.29953	560	3.29953	-2345	3.29953	-4065	3.26707	-6656
	3.31266	11004	3.31266	9104	3.31266	6828	3.31266	4792.5	3.31266	2736	3.31266	360	3.31266	-2382.5	3.31266	-4065	3.2802	-6759.23
	3.32579	11284	3.32579	9148	3.32579	7040	3.32579	4807.5	3.32579	2717.33	3.32579	377.5	3.32579	-2380	3.32579	-4020	3.29333	-6740.63
	3.33892	11076	3.33892	9180	3.33892	6820	3.33892	4852.5	3.33892	2666.67	3.33892	522.5	3.33892	-2362.5	3.33892	-3820	3.30646	-6640.15
	3.35205	11072	3.35205	8912	3.35205	7000	3.35205	4642.5	3.35205	2669.33	3.35205	300	3.35205	-2317.5	3.35205	-3925	3.31959	-6613.17
	3.36518	11012	3.36518	9208	3.36518	7020	3.36518	4777.5	3.36518	2741.33	3.36518	432.5	3.36518	-2287.5	3.36518	-3815	3.33272	-6553.61
	3.37831	11232	3.37831	9068	3.37831	7016	3.37831	4940	3.37831	2717.33	3.37831	512.5	3.37831	-2380	3.37831	-3855	3.34585	-6437.89
	3.39144	11024	3.39144	9160	3.39144	6988	3.39144	4720	3.39144	2648	3.39144	595	3.39144	-2390	3.39144	-4070	3.35898	-6454.9
	3.40458	10992	3.40458	9020	3.40458	6796	3.40458	4830	3.40458	2685.33	3.40458	487.5	3.40458	-2200	3.40458	-4005	3.37211	-6448.27
	3.41771	11108	3.41771	9272	3.41771	7004	3.41771	4727.5	3.41771	2752	3.41771	352.5	3.41771	-2367.5	3.41771	-3850	3.38524	-6400
	3.43084	11000	3.43084	9188	3.43084	7200	3.43084	4905	3.43084	2757.33	3.43084	520	3.43084	-2267.5	3.43084	-4010	3.39838	-6341.88
	3.44397	11088	3.44397	9176	3.44397	6992	3.44397	4675	3.44397	2610.67	3.44397	507.5	3.44397	-2322.5	3.44397	-3975	3.41151	-6462.66
	3.4571	10932	3.4571	9248	3.4571	6964	3.4571	4947.5	3.4571	2906.67	3.4571	497.5	3.4571	-2340	3.4571	-3865	3.42464	-6489.98
	3.47023	11072	3.47023	8884	3.47023	7160	3.47023	4772.5	3.47023	2762.67	3.47023	470	3.47023	-2227.5	3.47023	-3990	3.43777	-6408.48
	3.48336	11064	3.48336	9224	3.48336	6884	3.48336	4895	3.48336	2826.67	3.48336	525	3.48336	-2275	3.48336	-3995	3.4509	-6488.86
	3.49649	11360	3.49649	9316	3.49649	7048	3.49649	4915	3.49649	2645.33	3.49649	662.5	3.49649	-2270	3.49649	-3930	3.46403	-6562.21
	3.50962	11208	3.50962	9028	3.50962	6996	3.50962	4775	3.50962	2733.33	3.50962	432.5	3.50962	-2347.5	3.50962	-3860	3.47716	-6460.77
	3.52275	11360	3.52275	9092	3.52275	6976	3.52275	4940	3.52275	2722.67	3.52275	717.5	3.52275	-2282.5	3.52275	-3940	3.49029	-6472.02
	3.53588	11444	3.53588	9244	3.53588	7204	3.53588	4780	3.53588	2864	3.53588	510	3.53588	-2292.5	3.53588	-4135	3.50342	-6502.84
	3.54901	11192	3.54901	9208	3.54901	7240	3.54901	4722.5	3.54901	2848	3.54901	522.5	3.54901	-2172.5	3.54901	-3890	3.51655	-6469.2
	3.56214	11456	3.56214	9160	3.56214	7060	3.56214	4877.5	3.56214	2805.33	3.56214	755	3.56214	-1995	3.56214	-4005	3.52968	-6328.7
	3.57527	11244	3.57527	9168	3.57527	7024	3.57527	4962.5	3.57527	2965.33	3.57527	472.5	3.57527	-2162.5	3.57527	-3860	3.54281	-6370
	3.5884	11052	3.5884	9172	3.5884	7112	3.5884	4887.5	3.5884	2866.67	3.5884	600	3.5884	-2147.5	3.5884	-3790	3.55594	-6348.18
	3.60153	11408	3.60153	9268	3.60153	7208	3.60153	5020	3.60153	2853.33	3.60153	592.5	3.60153	-2172.5	3.60153	-4100	3.56907	-6267.55
	3.61466	11356	3.61466	9224	3.61466	7268	3.61466	4977.5	3.61466	2818.67	3.61466	610	3.61466	-2055	3.61466	-3870	3.5822	-6312.16
	3.62779	11220	3.62779	9320	3.62779	7000	3.62779	4982.5	3.62779	3016	3.62779	920	3.62779	-2152.5	3.62779	-3870	3.59533	-6340.86
	3.64092	11148	3.64092	9144	3.64092	7140	3.64092	4930	3.64092	2848	3.64092	540	3.64092	-2100	3.64092	-3960	3.60846	-6310.17
	3.65405	11556	3.65405	9304	3.65405	7144	3.65405	4952.5	3.65405	3056	3.65405	682.5	3.65405	-2035	3.65405	-4230	3.62159	-6378.03
	3.66718	11208	3.66718	9300	3.66718	7348	3.66718	5057.5	3.66718	3096	3.66718	667.5	3.66718	-2055	3.66718	-4175	3.63472	-6525.62
	3.68031	11404	3.68031	9324	3.68031	7316	3.68031	5017.5	3.68031	3002.67	3.68031	735	3.68031	-1962.5	3.68031	-4350	3.64785	-6564.28
	3.69344	11236	3.69344	9368	3.69344	7040	3.69344	4952.5	3.69344	3050.67	3.69344	710	3.69344	-1970	3.69344	-4155	3.66098	-6463.13
	3.70657	11472	3.70657	9196	3.70657	7144	3.70657	4997.5	3.70657	3162.67	3.70657	785	3.70657	-2075	3.70657	-3950	3.67411	-6576.06
	3.7197	11304	3.7197	9476	3.7197	7208	3.7197	5082.5	3.7197	3077.33	3.7197	852.5	3.7197	-1775	3.7197	-4085	3.68724	-6486.14
	3.73283	11360	3.73283	9300	3.73283	7124	3.73283	5072.5	3.73283	3072	3.73283	667.5	3.73283	-1907.5	3.73283	-4115	3.70037	-6379.7
	3.74596	11464	3.74596	9272	3.74596	7104	3.74596	5107.5	3.74596	3101.33	3.74596	785	3.74596	-1840	3.74596	-3860	3.7135	-6454.99
	3.75909	11468	3.75909	9384	3.75909	7208	3.75909	5090	3.75909	2946.67	3.75909	845	3.75909	-1840	3.75909	-3785	3.72663	-6441.65
	3.77222	11560	3.77222	9368	3.77222	7028	3.77222	5077.5	3.77222	3042.67	3.77222	802.5	3.77222	-1775	3.77222	-4175	3.73976	-6413.55
	3.78535	11444	3.78535	9548	3.78535	7308	3.78535	5225	3.78535	3093.33	3.78535	817.5	3.78535	-1975	3.78535	-3960	3.75289	-6345.3
	3.79848	11324	3.79848	9612	3.79848	6984	3.79848	5147.5	3.79848	3034.67	3.79848	862.5	3.79848	-1782.5	3.79848	-3745	3.76602	-6280.48
	3.81161	11436	3.81161	9572	3.81161	7220	3.81161	5197.5	3.81161	3090.67	3.81161	635	3.81161	-1712.5	3.81161	-4155	3.77915	-6296.56
	3.82474	11608	3.82474	9560	3.82474	7028	3.82474	5082.5	3.82474	3325.33	3.82474	860	3.82474	-1682.5	3.82474	-4045	3.79228	-6225.91
	3.83787	11480	3.83787	9476	3.83787	7132	3.83787	5157.5	3.83787	3232	3.83787	802.5	3.83787	-1745	3.83787	-3650	3.80541	-6245.74
	3.851	11392	3.851	9644	3.851	7468	3.851	5330	3.851	3274.67	3.851	917.5	3.851	-1742.5	3.851	-3910	3.81854	-6228.81
	3.86413	11600	3.86413	9664	3.86413	7416	3.86413	5215	3.86413	3250.67	3.86413	1087.5	3.86413	-1780	3.86413	-3710	3.83167	-6386.61
	3.87727	11620	3.87727	9684	3.87727	7272	3.87727	5435	3.87727	3498.67	3.87727	945	3.87727	-1560	3.87727	-3730	3.8448	-6475.31
	3.8904	11712	3.8904	9424	3.8904	7188	3.8904	5467.5	3.8904	3298.67	3.8904	865	3.8904	-1512.5	3.8904	-3675	3.85793	-6476.31
	3.90353	11780	3.90353	9428	3.90353	7344	3.90353	5360	3.90353	3285.33	3.90353	1035	3.90353	-1500	3.90353	-3675	3.87107	-6328.19
	3.91666	11780	3.91666	9540	3.91666	7188	3.91666	5565	3.91666	3216	3.91666	1085	3.91666	-1620	3.91666	-3880	3.8842	-6187.53
	3.92979	11592	3.92979	9564	3.92979	7444	3.92979	5632.5	3.92979	3386.67	3.92979	1007.5	3.92979	-1487.5	3.92979	-3730	3.89733	-6054.83
	3.94292	11704	3.94292	9868	3.94292	7248	3.94292	5480	3.94292	3589.33	3.94292	1120	3.94292	-1320	3.94292	-3510	3.91046	-6057.9
	3.95605	11860	3.95605	9820	3.95605	7340	3.95605	5387.5	3.95605	3752	3.95605	1070	3.95605	-1317.5	3.95605	-3510	3.92359	-6044.63
	3.96918	12100	3.96918	9852	3.96918	7304	3.96918	5502.5	3.96918	3642.67	3.96918	1187.5	3.96918	-1312.5	3.96918	-3600	3.93672	-6145.33
	3.98231	11832	3.98231	10012	3.98231	7376	3.98231	5635	3.98231	3733.33	3.98231	1382.5	3.98231	-1300	3.98231	-3675	3.94985	-6284.1
	3.99544	12168	3.99544	9752	3.99544	7508	3.99544	5647.5	3.99544	3560	3.99544	1292.5	3.99544	-1417.5	3.99544	-3705	3.96298	-6368.32
	4.00857	11860	4.00857	9736	4.00857	7384	4.00857	5815	4.00857	3701.33	4.00857	1315	4.00857	-1305	4.00857	-3875	3.97611	-6390.86
	4.0217	11984	4.0217	9856	4.0217	7472	4.0217	5785	4.0217	3712	4.0217	1532.5	4.0217	-1145	4.0217	-3475	3.98924	-6395.06
	4.03483	12280	4.03483	9984	4.03483	7632	4.03483	5817.5	4.03483	3776	4.03483	1412.5	4.03483	-1217.5	4.03483	-3845	4.00237	-6332.46
	4.04796	12312	4.04796	9964	4.04796	7444	4.04796	5900	4.04796	3848	4.04796	1485	4.04796	-987.5	4.04796	-3620	4.0155	-6364.89
	4.06109	12096	4.06109	10068	4.06109	7468	4.06109	5802.5	4.06109	4021.33	4.06109	1582.5	4.06109	-1157.5	4.06109	-3385	4.02863	-6253.49
	4.07422	12164	4.07422	10064	4.07422	7620	4.07422	6060	4.07422	3922.67	4.07422	1685	4.07422	-1080	4.07422	-3600	4.04176	-6245.95
	4.08735	12024	4.08735	10272	4.08735	7628	4.08735	5997.5	4.08735	4072	4.08735	1732.5	4.08735	-962.5	4.08735	-3475	4.05489	-6300.95
	4.10048	12324	4.10048	10076	4.10048	7476	4.10048	6005	4.10048	4069.33	4.10048	1890	4.10048	-772.5	4.10048	-3385	4.06802	-6333.42
	4.11361	12444	4.11361	10240	4.11361	7516	4.11361	6172.5	4.11361	4192	4.11361	1970	4.11361	-655	4.11361	-3450	4.08115	-6311.02
	4.12674	12516	4.12674	10120	4.12674	7612	4.12674	6220	4.12674	4178.67	4.12674	2010	4.12674	-820	4.12674	-3060	4.09428	-6206.97
	4.13987	12488	4.13987	10488	4.13987	7916	4.13987	6247.5	4.13987	4344	4.13987	1882.5	4.13987	-567.5	4.13987	-3160	4.10741	-6213.11
	4.153	12276	4.153	10404	4.153	7776	4.153	6147.5	4.153	4285.33	4.153	1997.5	4.153	-517.5	4.153	-3500	4.12054	-6020.18
	4.16613	12344	4.16613	10288	4.16613	7564	4.16613	6297.5	4.16613	4304	4.16613	2032.5	4.16613	-457.5	4.16613	-3305	4.13367	-6016.6
	4.17926	12508	4.17926	10432	4.17926	7924	4.17926	6242.5	4.17926	4322.67	4.17926	1950	4.17926	-422.5	4.17926	-3055	4.1468	-5978.82
	4.19239	12636	4.19239	10432	4.19239	8060	4.19239	6172.5	4.19239	4202.67	4.19239	2060	4.19239	-615	4.19239	-2915	4.15993	-5830.51
	4.20552	12764	4.20552	10588	4.20552	7832	4.20552	6117.5	4.20552	4288	4.20552	2182.5	4.20552	-200	4.20552	-2820	4.17306	-5761.37
	4.21865	12536	4.21865	10424	4.21865	7776	4.21865	6245	4.21865	4237.33	4.21865	2047.5	4.21865	-365	4.21865	-3010	4.18619	-5789.76
	4.23178	12472	4.23178	10732	4.23178	7988	4.23178	5975	4.23178	4218.67	4.23178	2045	4.23178	-485	4.23178	-2610	4.19932	-5757.21
	4.24491	12824	4.24491	10648	4.24491	7892	4.24491	6177.5	4.24491	4216	4.24491	1935	4.24491	-445	4.24491	-2625	4.21245	-5779.49
	4.25804	13036	4.25804	10796	4.25804	7868	4.25804	6170	4.25804	4093.33	4.25804	1970	4.25804	-485	4.25804	-2745	4.22558	-5659.5
	4.27117	13048	4.27117	10872	4.27117	7908	4.27117	5947.5	4.27117	3962.67	4.27117	1945	4.27117	-545	4.27117	-2745	4.23871	-5636.33
	4.2843	13152	4.2843	10832	4.2843	8052	4.2843	6102.5	4.2843	3904	4.2843	1712.5	4.2843	-557.5	4.2843	-2805	4.25184	-5466.15
	4.29743	12908	4.29743	10884	4.29743	8264	4.29743	5817.5	4.29743	3813.33	4.29743	1792.5	4.29743	-675	4.29743	-2610	4.26497	-5458.24
	4.31056	13044	4.31056	11236	4.31056	8168	4.31056	5800	4.31056	3754.67	4.31056	1577.5	4.31056	-627.5	4.31056	-2590	4.2781	-5485.36
	4.32369	12852	4.32369	11068	4.32369	8184	4.32369	5785	4.32369	3541.33	4.32369	1697.5	4.32369	-760	4.32369	-2630	4.29123	-5556.72
	4.33683	12808	4.33683	10840	4.33683	8072	4.33683	5395	4.33683	3624	4.33683	1377.5	4.33683	-937.5	4.33683	-2670	4.30436	-5505.02
	4.34996	12948	4.34996	11172	4.34996	8148	4.34996	5280	4.34996	3370.67	4.34996	1485	4.34996	-935	4.34996	-2500	4.31749	-5525.7
	4.36309	13020	4.36309	11288	4.36309	8064	4.36309	5275	4.36309	3456	4.36309	1315	4.36309	-987.5	4.36309	-2455	4.33063	-5451.94
	4.37622	12900	4.37622	10808	4.37622	8072	4.37622	5255	4.37622	3357.33	4.37622	1222.5	4.37622	-1100	4.37622	-2410	4.34376	-5331.83
	4.38935	13192	4.38935	11172	4.38935	8100	4.38935	5067.5	4.38935	3410.67	4.38935	1320	4.38935	-1182.5	4.38935	-2840	4.35689	-5216.59
	4.40248	13032	4.40248	11256	4.40248	8096	4.40248	4905	4.40248	3237.33	4.40248	990	4.40248	-1292.5	4.40248	-2765	4.37002	-5215.28
	4.41561	13040	4.41561	10832	4.41561	7952	4.41561	4890	4.41561	3173.33	4.41561	1030	4.41561	-1332.5	4.41561	-2815	4.38315	-5175.41
	4.42874	13164	4.42874	10720	4.42874	8048	4.42874	4775	4.42874	3210.67	4.42874	940	4.42874	-1375	4.42874	-2915	4.39628	-5108.07
	4.44187	12888	4.44187	11168	4.44187	7868	4.44187	4885	4.44187	3117.33	4.44187	1062.5	4.44187	-1412.5	4.44187	-3035	4.40941	-5027.21
	4.455	13036	4.455	10796	4.455	7968	4.455	4797.5	4.455	3189.33	4.455	972.5	4.455	-1622.5	4.455	-3115	4.42254	-5033.12
	4.46813	12744	4.46813	10580	4.46813	8000	4.46813	4497.5	4.46813	3045.33	4.46813	795	4.46813	-1535	4.46813	-3010	4.43567	-4895.57
	4.48126	12292	4.48126	10604	4.48126	7704	4.48126	4675	4.48126	3058.67	4.48126	730	4.48126	-1630	4.48126	-2815	4.4488	-4749.79
	4.49439	12740	4.49439	10808	4.49439	7832	4.49439	4650	4.49439	3045.33	4.49439	672.5	4.49439	-1532.5	4.49439	-3040	4.46193	-4587.52
	4.50752	12324	4.50752	10796	4.50752	7724	4.50752	4637.5	4.50752	2818.67	4.50752	657.5	4.50752	-1712.5	4.50752	-3090	4.47506	-4530.73
	4.52065	12488	4.52065	10644	4.52065	7840	4.52065	4592.5	4.52065	2877.33	4.52065	672.5	4.52065	-1615	4.52065	-3335	4.48819	-4615.77
	4.53378	12600	4.53378	10448	4.53378	7652	4.53378	4660	4.53378	3024	4.53378	622.5	4.53378	-1737.5	4.53378	-3405	4.50132	-4669.17
	4.54691	12600	4.54691	10304	4.54691	7564	4.54691	4460	4.54691	2864	4.54691	600	4.54691	-1885	4.54691	-3385	4.51445	-4743.99
	4.56004	12448	4.56004	10180	4.56004	7708	4.56004	4502.5	4.56004	2917.33	4.56004	477.5	4.56004	-1757.5	4.56004	-3360	4.52758	-4782.36
	4.57317	12140	4.57317	10140	4.57317	7480	4.57317	4477.5	4.57317	2872	4.57317	520	4.57317	-1837.5	4.57317	-3470	4.54071	-4827.05
	4.5863	12108	4.5863	10280	4.5863	7332	4.5863	4382.5	4.5863	2933.33	4.5863	522.5	4.5863	-1845	4.5863	-3470	4.55384	-4958.2
	4.59943	12172	4.59943	10220	4.59943	7464	4.59943	4405	4.59943	2936	4.59943	530	4.59943	-1875	4.59943	-3465	4.56697	-5119.46
	4.61256	12048	4.61256	10440	4.61256	7508	4.61256	4387.5	4.61256	2768	4.61256	325	4.61256	-1927.5	4.61256	-3500	4.5801	-5126.51
	4.62569	12268	4.62569	10020	4.62569	7460	4.62569	4247.5	4.62569	3000	4.62569	400	4.62569	-1845	4.62569	-3435	4.59323	-5159.56
	4.63882	11984	4.63882	10028	4.63882	7252	4.63882	4207.5	4.63882	2781.33	4.63882	392.5	4.63882	-2005	4.63882	-3740	4.60636	-5250.98
	4.65195	12192	4.65195	10156	4.65195	7332	4.65195	4215	4.65195	2776	4.65195	285	4.65195	-2030	4.65195	-3780	4.61949	-5325
	4.66508	11948	4.66508	10076	4.66508	7456	4.66508	4150	4.66508	2802.67	4.66508	335	4.66508	-1895	4.66508	-3695	4.63262	-5332.08
	4.67821	11828	4.67821	9948	4.67821	7256	4.67821	4207.5	4.67821	2736	4.67821	242.5	4.67821	-2190	4.67821	-3710	4.64575	-5249.59
	4.69134	11904	4.69134	10160	4.69134	7240	4.69134	4057.5	4.69134	2672	4.69134	200	4.69134	-1990	4.69134	-3600	4.65888	-5305.77
	4.70447	11840	4.70447	9992	4.70447	7252	4.70447	4145	4.70447	2722.67	4.70447	322.5	4.70447	-2092.5	4.70447	-3960	4.67201	-5430.32
	4.7176	11772	4.7176	10160	4.7176	7224	4.7176	4135	4.7176	2696	4.7176	37.5	4.7176	-2025	4.7176	-4095	4.68514	-5538.09
	4.73073	11584	4.73073	9828	4.73073	7136	4.73073	4160	4.73073	2581.33	4.73073	217.5	4.73073	-2162.5	4.73073	-3875	4.69827	-5718.29
	4.74386	11772	4.74386	9672	4.74386	7080	4.74386	4117.5	4.74386	2562.67	4.74386	240	4.74386	-1962.5	4.74386	-3845	4.7114	-5781.76
	4.75699	11760	4.75699	9736	4.75699	7120	4.75699	4095	4.75699	2530.67	4.75699	122.5	4.75699	-2220	4.75699	-3710	4.72453	-5871.51
	4.77012	11648	4.77012	9744	4.77012	7184	4.77012	4065	4.77012	2696	4.77012	267.5	4.77012	-2390	4.77012	-3795	4.73766	-5927.52
	4.78325	11636	4.78325	9820	4.78325	6912	4.78325	4117.5	4.78325	2661.33	4.78325	260	4.78325	-2167.5	4.78325	-4275	4.75079	-5968.21
	4.79639	11716	4.79639	9884	4.79639	7112	4.79639	4030	4.79639	2682.67	4.79639	152.5	4.79639	-2155	4.79639	-4035	4.76392	-5880.8
	4.80952	11484	4.80952	9956	4.80952	6924	4.80952	4097.5	4.80952	2581.33	4.80952	160	4.80952	-2237.5	4.80952	-3915	4.77705	-5764.18
	4.82265	11852	4.82265	9628	4.82265	7092	4.82265	4112.5	4.82265	2405.33	4.82265	82.5	4.82265	-2225	4.82265	-4195	4.79019	-5756.63
	4.83578	11712	4.83578	9740	4.83578	6984	4.83578	3927.5	4.83578	2517.33	4.83578	52.5	4.83578	-2070	4.83578	-4390	4.80332	-5768.96
	4.84891	11608	4.84891	9652	4.84891	7152	4.84891	4022.5	4.84891	2634.67	4.84891	47.5	4.84891	-2192.5	4.84891	-4075	4.81645	-5811.93
	4.86204	11384	4.86204	9568	4.86204	6988	4.86204	3990	4.86204	2333.33	4.86204	90	4.86204	-2210	4.86204	-3855	4.82958	-5870.97
	4.87517	11644	4.87517	9552	4.87517	6916	4.87517	3975	4.87517	2464	4.87517	135	4.87517	-2302.5	4.87517	-4215	4.84271	-6041.47
	4.8883	11404	4.8883	9548	4.8883	6976	4.8883	3985	4.8883	2546.67	4.8883	55	4.8883	-2292.5	4.8883	-4220	4.85584	-6221.76
	4.90143	11628	4.90143	9616	4.90143	6948	4.90143	3872.5	4.90143	2461.33	4.90143	-25	4.90143	-2285	4.90143	-4240	4.86897	-6425.5
	4.91456	11488	4.91456	9580	4.91456	6888	4.91456	3955	4.91456	2634.67	4.91456	52.5	4.91456	-2287.5	4.91456	-4210	4.8821	-6533.08
	4.92769	11416	4.92769	9492	4.92769	6824	4.92769	3940	4.92769	2336	4.92769	105	4.92769	-2280	4.92769	-4225	4.89523	-6557.96
	4.94082	11228	4.94082	9460	4.94082	6916	4.94082	3840	4.94082	2392	4.94082	-35	4.94082	-2247.5	4.94082	-4460	4.90836	-6626.95
	4.95395	11516	4.95395	9388	4.95395	6796	4.95395	3837.5	4.95395	2317.33	4.95395	12.5	4.95395	-2377.5	4.95395	-4100	4.92149	-6612.32
	4.96708	11524	4.96708	9664	4.96708	6696	4.96708	3775	4.96708	2325.33	4.96708	12.5	4.96708	-2330	4.96708	-4095	4.93462	-6642.02
	4.98021	11336	4.98021	9360	4.98021	6892	4.98021	3845	4.98021	2437.33	4.98021	-220	4.98021	-2385	4.98021	-4415	4.94775	-6650.16
	4.99334	11552	4.99334	9324	4.99334	6888	4.99334	3825	4.99334	2453.33	4.99334	140	4.99334	-2227.5	4.99334	-4200	4.96088	-6716.96
	5.00647	11368	5.00647	9400	5.00647	6768	5.00647	3922.5	5.00647	2384	5.00647	-40	5.00647	-2305	5.00647	-4545	4.97401	-6809.19
	5.0196	11068	5.0196	9648	5.0196	6724	5.0196	3827.5	5.0196	2402.67	5.0196	-35	5.0196	-2302.5	5.0196	-4220	4.98714	-6856.74
	5.03273	11368	5.03273	9336	5.03273	6592	5.03273	3797.5	5.03273	2298.67	5.03273	52.5	5.03273	-2300	5.03273	-4325	5.00027	-6984.66
	5.04586	11284	5.04586	9204	5.04586	6916	5.04586	3800	5.04586	2437.33	5.04586	37.5	5.04586	-2270	5.04586	-4490	5.0134	-6936.36
	5.05899	11456	5.05899	9312	5.05899	6732	5.05899	3642.5	5.05899	2376	5.05899	-40	5.05899	-2470	5.05899	-4320	5.02653	-6909.57
	5.07212	11360	5.07212	9332	5.07212	6788	5.07212	3807.5	5.07212	2304	5.07212	-187.5	5.07212	-2340	5.07212	-4545	5.03966	-6942.31
	5.08525	11388	5.08525	9388	5.08525	6524	5.08525	3782.5	5.08525	2229.33	5.08525	-50	5.08525	-2362.5	5.08525	-4415	5.05279	-6945.49
	5.09838	11360	5.09838	9376	5.09838	6756	5.09838	3702.5	5.09838	2221.33	5.09838	-147.5	5.09838	-2320	5.09838	-4445	5.06592	-6995.56
	5.11151	11400	5.11151	9164	5.11151	6844	5.11151	3867.5	5.11151	2154.67	5.11151	-127.5	5.11151	-2360	5.11151	-4465	5.07905	-6955.07
	5.12464	11224	5.12464	9204	5.12464	6664	5.12464	3807.5	5.12464	2226.67	5.12464	-65	5.12464	-2405	5.12464	-4640	5.09218	-7008.06
	5.13777	11532	5.13777	9124	5.13777	6940	5.13777	3665	5.13777	2189.33	5.13777	-165	5.13777	-2465	5.13777	-4695	5.10531	-7026.37
	5.1509	11132	5.1509	9152	5.1509	6696	5.1509	3695	5.1509	2189.33	5.1509	-142.5	5.1509	-2382.5	5.1509	-4540	5.11844	-7019.87
	5.16403	11332	5.16403	9060	5.16403	6640	5.16403	3710	5.16403	2093.33	5.16403	-137.5	5.16403	-2487.5	5.16403	-4495	5.13157	-7041.89
	5.17716	11136	5.17716	9152	5.17716	6896	5.17716	3707.5	5.17716	2061.33	5.17716	-142.5	5.17716	-2407.5	5.17716	-4410	5.1447	-6980.55
	5.19029	11084	5.19029	9136	5.19029	6792	5.19029	3677.5	5.19029	2146.67	5.19029	-277.5	5.19029	-2355	5.19029	-4650	5.15783	-7076.53
	5.20342	11136	5.20342	9140	5.20342	6864	5.20342	3622.5	5.20342	1968	5.20342	-70	5.20342	-2630	5.20342	-4890	5.17096	-7136.15
	5.21655	11060	5.21655	9444	5.21655	6728	5.21655	3725	5.21655	2154.67	5.21655	-47.5	5.21655	-2525	5.21655	-4945	5.18409	-7185.89
	5.22968	10992	5.22968	9244	5.22968	6564	5.22968	3607.5	5.22968	2173.33	5.22968	-140	5.22968	-2540	5.22968	-4665	5.19722	-7268.91
	5.24281	11148	5.24281	9248	5.24281	6864	5.24281	3740	5.24281	2061.33	5.24281	-267.5	5.24281	-2455	5.24281	-4505	5.21035	-7264.1
	5.25594	11316	5.25594	9204	5.25594	6660	5.25594	3697.5	5.25594	2050.67	5.25594	-177.5	5.25594	-2417.5	5.25594	-4505	5.22348	-7271.17
	5.26908	10912	5.26908	9160	5.26908	6532	5.26908	3627.5	5.26908	1962.67	5.26908	-152.5	5.26908	-2495	5.26908	-4810	5.23661	-7254.36
	5.28221	11076	5.28221	8972	5.28221	6676	5.28221	3570	5.28221	2194.67	5.28221	-257.5	5.28221	-2580	5.28221	-4660	5.24974	-7217.91
	5.29534	11004	5.29534	9152	5.29534	6624	5.29534	3690	5.29534	2050.67	5.29534	-225	5.29534	-2395	5.29534	-4560	5.26288	-7214.42
	5.30847	11128	5.30847	9180	5.30847	6704	5.30847	3807.5	5.30847	2258.67	5.30847	-165	5.30847	-2605	5.30847	-4770	5.27601	-7289
	5.3216	11084	5.3216	9324	5.3216	6428	5.3216	3600	5.3216	2053.33	5.3216	-237.5	5.3216	-2512.5	5.3216	-4640	5.28914	-7424.73
	5.33473	11156	5.33473	9156	5.33473	6544	5.33473	3635	5.33473	1941.33	5.33473	-315	5.33473	-2627.5	5.33473	-4685	5.30227	-7433.04
	5.34786	11180	5.34786	9024	5.34786	6488	5.34786	3705	5.34786	2096	5.34786	-325	5.34786	-2587.5	5.34786	-4600	5.3154	-7498.29
	5.36099	11056	5.36099	8992	5.36099	6588	5.36099	3610	5.36099	1997.33	5.36099	-182.5	5.36099	-2577.5	5.36099	-4500	5.32853	-7610.21
	5.37412	11020	5.37412	8976	5.37412	6556	5.37412	3662.5	5.37412	2021.33	5.37412	-185	5.37412	-2610	5.37412	-4905	5.34166	-7613.47
	5.38725	10960	5.38725	9060	5.38725	6480	5.38725	3690	5.38725	1984	5.38725	-360	5.38725	-2495	5.38725	-4995	5.35479	-7579.24
	5.40038	10812	5.40038	9156	5.40038	6564	5.40038	3650	5.40038	1981.33	5.40038	-420	5.40038	-2552.5	5.40038	-4970	5.36792	-7530.89
	5.41351	10872	5.41351	9032	5.41351	6504	5.41351	3590	5.41351	2042.67	5.41351	-207.5	5.41351	-2645	5.41351	-4655	5.38105	-7493.98
	5.42664	10728	5.42664	9000	5.42664	6460	5.42664	3577.5	5.42664	2042.67	5.42664	-352.5	5.42664	-2600	5.42664	-4915	5.39418	-7476.97
	5.43977	10940	5.43977	9064	5.43977	6480	5.43977	3625	5.43977	1976	5.43977	-255	5.43977	-2682.5	5.43977	-4600	5.40731	-7516.46
	5.4529	11068	5.4529	9036	5.4529	6552	5.4529	3700	5.4529	1941.33	5.4529	-230	5.4529	-2585	5.4529	-4980	5.42044	-7490.92
	5.46603	10896	5.46603	8972	5.46603	6488	5.46603	3540	5.46603	1890.67	5.46603	-365	5.46603	-2707.5	5.46603	-4805	5.43357	-7497.58
	5.47916	11028	5.47916	9004	5.47916	6392	5.47916	3622.5	5.47916	1877.33	5.47916	-287.5	5.47916	-2467.5	5.47916	-4855	5.4467	-7533.54
	5.49229	11036	5.49229	9232	5.49229	6452	5.49229	3500	5.49229	1960	5.49229	-257.5	5.49229	-2555	5.49229	-4745	5.45983	-7608.11
	5.50542	10876	5.50542	9084	5.50542	6260	5.50542	3565	5.50542	1930.67	5.50542	-222.5	5.50542	-2570	5.50542	-5065	5.47296	-7530.24
	5.51855	10816	5.51855	9184	5.51855	6200	5.51855	3585	5.51855	1800	5.51855	-300	5.51855	-2592.5	5.51855	-5095	5.48609	-7548.8
	5.53168	10736	5.53168	9172	5.53168	6344	5.53168	3672.5	5.53168	1880	5.53168	-307.5	5.53168	-2557.5	5.53168	-4790	5.49922	-7560.53
	5.54481	10916	5.54481	8976	5.54481	6204	5.54481	3665	5.54481	1858.67	5.54481	-402.5	5.54481	-2672.5	5.54481	-5280	5.51235	-7600.98
	5.55794	10972	5.55794	9104	5.55794	6468	5.55794	3530	5.55794	1794.67	5.55794	-415	5.55794	-2705	5.55794	-5250	5.52548	-7611.92
	5.57107	10800	5.57107	9024	5.57107	6320	5.57107	3722.5	5.57107	1885.33	5.57107	-295	5.57107	-2572.5	5.57107	-5165	5.53861	-7683.1
	5.5842	10812	5.5842	8960	5.5842	6416	5.5842	3572.5	5.5842	1954.67	5.5842	-352.5	5.5842	-2655	5.5842	-5240	5.55174	-7655.27
	5.59733	10900	5.59733	8780	5.59733	6360	5.59733	3595	5.59733	1762.67	5.59733	-265	5.59733	-2627.5	5.59733	-5115	5.56487	-7738.31
	5.61046	10924	5.61046	8756	5.61046	6328	5.61046	3462.5	5.61046	1957.33	5.61046	-312.5	5.61046	-2675	5.61046	-4965	5.578	-7771.47
	5.62359	10756	5.62359	8780	5.62359	6508	5.62359	3642.5	5.62359	1909.33	5.62359	-417.5	5.62359	-2615	5.62359	-5100	5.59113	-7821.04
	5.63672	10696	5.63672	8788	5.63672	6520	5.63672	3472.5	5.63672	1909.33	5.63672	-490	5.63672	-2605	5.63672	-5260	5.60426	-7793.46
	5.64985	10848	5.64985	8668	5.64985	6584	5.64985	3557.5	5.64985	1842.67	5.64985	-360	5.64985	-2685	5.64985	-5010	5.61739	-7858.16
	5.66298	10704	5.66298	8620	5.66298	6452	5.66298	3582.5	5.66298	1874.67	5.66298	-360	5.66298	-2617.5	5.66298	-5270	5.63052	-7861.06
	5.67611	10788	5.67611	8788	5.67611	6376	5.67611	3727.5	5.67611	1933.33	5.67611	-312.5	5.67611	-2722.5	5.67611	-5075	5.64365	-7881.92
	5.68924	10848	5.68924	8580	5.68924	6244	5.68924	3647.5	5.68924	1872	5.68924	-365	5.68924	-2655	5.68924	-5025	5.65678	-7894.7
	5.70237	10540	5.70237	8896	5.70237	6188	5.70237	3622.5	5.70237	1856	5.70237	-367.5	5.70237	-2697.5	5.70237	-5095	5.66991	-7937.34
	5.7155	10716	5.7155	8916	5.7155	6408	5.7155	3617.5	5.7155	1917.33	5.7155	-487.5	5.7155	-2722.5	5.7155	-5225	5.68304	-7853.6
	5.72864	10776	5.72864	8584	5.72864	6340	5.72864	3610	5.72864	1837.33	5.72864	-367.5	5.72864	-2537.5	5.72864	-5150	5.69617	-7857.75
	5.74177	10688	5.74177	8752	5.74177	6212	5.74177	3670	5.74177	1760	5.74177	-520	5.74177	-2755	5.74177	-5015	5.7093	-7874.26
	5.7549	10680	5.7549	8716	5.7549	6288	5.7549	3637.5	5.7549	1648	5.7549	-440	5.7549	-2772.5	5.7549	-5245	5.72244	-7962.92
	5.76803	10944	5.76803	8752	5.76803	6080	5.76803	3610	5.76803	1888	5.76803	-447.5	5.76803	-2765	5.76803	-5275	5.73557	-7984.64
	5.78116	10620	5.78116	8628	5.78116	6468	5.78116	3637.5	5.78116	1757.33	5.78116	-487.5	5.78116	-2722.5	5.78116	-5165	5.7487	-7997
	5.79429	10728	5.79429	8552	5.79429	6344	5.79429	3587.5	5.79429	1898.67	5.79429	-437.5	5.79429	-2675	5.79429	-5505	5.76183	-7983.1
	5.80742	10504	5.80742	8636	5.80742	6432	5.80742	3515	5.80742	1669.33	5.80742	-427.5	5.80742	-2737.5	5.80742	-5365	5.77496	-7991.07
	5.82055	10628	5.82055	8640	5.82055	6084	5.82055	3535	5.82055	1709.33	5.82055	-490	5.82055	-2790	5.82055	-5245	5.78809	-7964.54
	5.83368	10636	5.83368	8488	5.83368	6264	5.83368	3625	5.83368	1829.33	5.83368	-455	5.83368	-2752.5	5.83368	-5280	5.80122	-7946.42
	5.84681	10696	5.84681	8528	5.84681	6264	5.84681	3605	5.84681	1693.33	5.84681	-495	5.84681	-2830	5.84681	-5185	5.81435	-7908.14
	5.85994	10500	5.85994	8556	5.85994	6280	5.85994	3582.5	5.85994	1784	5.85994	-452.5	5.85994	-2757.5	5.85994	-5505	5.82748	-7997.67
	5.87307	10584	5.87307	8320	5.87307	6308	5.87307	3550	5.87307	1738.67	5.87307	-540	5.87307	-2827.5	5.87307	-5510	5.84061	-8074.12
	5.8862	10468	5.8862	8488	5.8862	6240	5.8862	3667.5	5.8862	1672	5.8862	-527.5	5.8862	-2837.5	5.8862	-5405	5.85374	-8142.62
	5.89933	10284	5.89933	8504	5.89933	6224	5.89933	3717.5	5.89933	1650.67	5.89933	-545	5.89933	-2820	5.89933	-5305	5.86687	-8170.63
	5.91246	10400	5.91246	8368	5.91246	6212	5.91246	3627.5	5.91246	1664	5.91246	-452.5	5.91246	-2795	5.91246	-5295	5.88	-8228.47
	5.92559	10492	5.92559	8544	5.92559	6200	5.92559	3620	5.92559	1714.67	5.92559	-482.5	5.92559	-2800	5.92559	-5470	5.89313	-8245.39
	5.93872	10476	5.93872	8512	5.93872	6092	5.93872	3685	5.93872	1821.33	5.93872	-425	5.93872	-2675	5.93872	-5345	5.90626	-8208.82
	5.95185	10492	5.95185	8476	5.95185	6116	5.95185	3572.5	5.95185	1658.67	5.95185	-495	5.95185	-2862.5	5.95185	-5420	5.91939	-8144.83
	5.96498	10244	5.96498	8672	5.96498	6064	5.96498	3542.5	5.96498	1642.67	5.96498	-577.5	5.96498	-2887.5	5.96498	-5295	5.93252	-8081.03
	5.97811	10544	5.97811	8444	5.97811	6164	5.97811	3587.5	5.97811	1645.33	5.97811	-447.5	5.97811	-2992.5	5.97811	-5240	5.94565	-8013.8
	5.99124	10344	5.99124	8424	5.99124	6156	5.99124	3542.5	5.99124	1650.67	5.99124	-542.5	5.99124	-2930	5.99124	-5515	5.95878	-8061.56
	6.00437	10372	6.00437	8332	6.00437	6124	6.00437	3627.5	6.00437	1629.33	6.00437	-485	6.00437	-2937.5	6.00437	-5490	5.97191	-8102.64
	6.0175	10420	6.0175	8516	6.0175	6016	6.0175	3650	6.0175	1800	6.0175	-520	6.0175	-2967.5	6.0175	-5330	5.98504	-8095.65
	6.03063	10432	6.03063	8552	6.03063	6320	6.03063	3585	6.03063	1749.33	6.03063	-527.5	6.03063	-2965	6.03063	-5555	5.99817	-8156.63
	6.04376	10368	6.04376	8416	6.04376	6204	6.04376	3645	6.04376	1616	6.04376	-600	6.04376	-2847.5	6.04376	-5350	6.0113	-8216.68
	6.05689	10380	6.05689	8396	6.05689	6152	6.05689	3622.5	6.05689	1690.67	6.05689	-672.5	6.05689	-3062.5	6.05689	-5355	6.02443	-8231.03
	6.07002	10188	6.07002	8332	6.07002	6112	6.07002	3547.5	6.07002	1624	6.07002	-547.5	6.07002	-2917.5	6.07002	-5580	6.03756	-8226.02
	6.08315	10176	6.08315	8412	6.08315	6096	6.08315	3700	6.08315	1864	6.08315	-550	6.08315	-2910	6.08315	-5350	6.05069	-8253.56
	6.09628	10536	6.09628	8404	6.09628	6364	6.09628	3745	6.09628	1717.33	6.09628	-472.5	6.09628	-2820	6.09628	-5090	6.06382	-8212.38
	6.10941	10344	6.10941	8136	6.10941	6212	6.10941	3627.5	6.10941	1664	6.10941	-635	6.10941	-2962.5	6.10941	-5270	6.07695	-8139.74
	6.12254	10112	6.12254	8256	6.12254	5988	6.12254	3522.5	6.12254	1477.33	6.12254	-572.5	6.12254	-2987.5	6.12254	-5440	6.09008	-8124.51
	6.13567	10220	6.13567	8212	6.13567	6020	6.13567	3555	6.13567	1584	6.13567	-502.5	6.13567	-2962.5	6.13567	-5480	6.10321	-8150.31
	6.1488	10228	6.1488	8372	6.1488	6092	6.1488	3602.5	6.1488	1640	6.1488	-520	6.1488	-2890	6.1488	-5500	6.11634	-8157.29
	6.16193	10188	6.16193	8316	6.16193	5948	6.16193	3647.5	6.16193	1506.67	6.16193	-625	6.16193	-3092.5	6.16193	-5595	6.12947	-8202.22
	6.17506	10244	6.17506	8380	6.17506	6068	6.17506	3662.5	6.17506	1680	6.17506	-622.5	6.17506	-3075	6.17506	-5350	6.1426	-8230.75
	6.1882	10240	6.1882	8548	6.1882	6100	6.1882	3672.5	6.1882	1616	6.1882	-600	6.1882	-2977.5	6.1882	-5265	6.15573	-8252.62
	6.20133	10212	6.20133	8128	6.20133	6168	6.20133	3637.5	6.20133	1560	6.20133	-507.5	6.20133	-3032.5	6.20133	-5480	6.16886	-8268.85
	6.21446	10036	6.21446	8284	6.21446	6144	6.21446	3555	6.21446	1605.33	6.21446	-547.5	6.21446	-2932.5	6.21446	-5455	6.182	-8312.25
	6.22759	10092	6.22759	8336	6.22759	6108	6.22759	3575	6.22759	1485.33	6.22759	-562.5	6.22759	-2980	6.22759	-5170	6.19513	-8263.19
	6.24072	10096	6.24072	8308	6.24072	5956	6.24072	3582.5	6.24072	1589.33	6.24072	-532.5	6.24072	-3040	6.24072	-5440	6.20826	-8209.39
	6.25385	10140	6.25385	8268	6.25385	6212	6.25385	3640	6.25385	1456	6.25385	-597.5	6.25385	-3052.5	6.25385	-5375	6.22139	-8158.29
	6.26698	10300	6.26698	8304	6.26698	6164	6.26698	3570	6.26698	1530.67	6.26698	-607.5	6.26698	-2977.5	6.26698	-5600	6.23452	-8191.56
	6.28011	10148	6.28011	8352	6.28011	6116	6.28011	3652.5	6.28011	1530.67	6.28011	-500	6.28011	-2995	6.28011	-5375	6.24765	-8223.95
	6.29324	10196	6.29324	8236	6.29324	5936	6.29324	3702.5	6.29324	1557.33	6.29324	-565	6.29324	-2885	6.29324	-5620	6.26078	-8270.88
	6.30637	10100	6.30637	8284	6.30637	6068	6.30637	3652.5	6.30637	1594.67	6.30637	-610	6.30637	-3145	6.30637	-5465	6.27391	-8256.21
	6.3195	10132	6.3195	8088	6.3195	6256	6.3195	3637.5	6.3195	1493.33	6.3195	-477.5	6.3195	-3115	6.3195	-5315	6.28704	-8221.59
	6.33263	10124	6.33263	8168	6.33263	6068	6.33263	3700	6.33263	1509.33	6.33263	-467.5	6.33263	-3025	6.33263	-5545	6.30017	-8222.33
	6.34576	10080	6.34576	8148	6.34576	6080	6.34576	3620	6.34576	1477.33	6.34576	-495	6.34576	-3045	6.34576	-5450	6.3133	-8256.63
	6.35889	10240	6.35889	8164	6.35889	5988	6.35889	3667.5	6.35889	1392	6.35889	-592.5	6.35889	-2987.5	6.35889	-5430	6.32643	-8221.38
	6.37202	10128	6.37202	8236	6.37202	5904	6.37202	3577.5	6.37202	1520	6.37202	-617.5	6.37202	-3065	6.37202	-5430	6.33956	-8230.18
	6.38515	9936	6.38515	8388	6.38515	5868	6.38515	3745	6.38515	1330.67	6.38515	-605	6.38515	-3010	6.38515	-5475	6.35269	-8221.6
	6.39828	10112	6.39828	8072	6.39828	6020	6.39828	3725	6.39828	1464	6.39828	-597.5	6.39828	-3092.5	6.39828	-5510	6.36582	-8284.94
	6.41141	10080	6.41141	7984	6.41141	5988	6.41141	3710	6.41141	1416	6.41141	-610	6.41141	-3060	6.41141	-5590	6.37895	-8331.2
	6.42454	10128	6.42454	7996	6.42454	6096	6.42454	3597.5	6.42454	1424	6.42454	-540	6.42454	-3075	6.42454	-5545	6.39208	-8357.97
	6.43767	10152	6.43767	8064	6.43767	5836	6.43767	3617.5	6.43767	1360	6.43767	-585	6.43767	-3150	6.43767	-5395	6.40521	-8331.61
	6.4508	10180	6.4508	8064	6.4508	5844	6.4508	3545	6.4508	1381.33	6.4508	-482.5	6.4508	-2955	6.4508	-5460	6.41834	-8319.5
	6.46393	9992	6.46393	8080	6.46393	6056	6.46393	3615	6.46393	1482.67	6.46393	-537.5	6.46393	-3012.5	6.46393	-5555	6.43147	-8298.39
	6.47706	9768	6.47706	8136	6.47706	5980	6.47706	3712.5	6.47706	1418.67	6.47706	-570	6.47706	-3060	6.47706	-5105	6.4446	-8322.96
	6.49019	10036	6.49019	8148	6.49019	5828	6.49019	3657.5	6.49019	1376	6.49019	-517.5	6.49019	-3125	6.49019	-5415	6.45773	-8325.9
	6.50332	9936	6.50332	8060	6.50332	6056	6.50332	3615	6.50332	1328	6.50332	-727.5	6.50332	-3090	6.50332	-5455	6.47086	-8319.19
	6.51645	10064	6.51645	7964	6.51645	5884	6.51645	3582.5	6.51645	1392	6.51645	-602.5	6.51645	-3060	6.51645	-5600	6.48399	-8368.74
	6.52958	9892	6.52958	8196	6.52958	5928	6.52958	3560	6.52958	1360	6.52958	-655	6.52958	-2985	6.52958	-5335	6.49712	-8377.8
	6.54271	9952	6.54271	8048	6.54271	5820	6.54271	3635	6.54271	1242.67	6.54271	-677.5	6.54271	-3160	6.54271	-5615	6.51025	-8410.93
	6.55584	9828	6.55584	8128	6.55584	5952	6.55584	3622.5	6.55584	1213.33	6.55584	-602.5	6.55584	-3022.5	6.55584	-5500	6.52338	-8444.25
	6.56897	10036	6.56897	8108	6.56897	5996	6.56897	3780	6.56897	1274.67	6.56897	-570	6.56897	-3117.5	6.56897	-5530	6.53651	-8423.23
	6.5821	10008	6.5821	8016	6.5821	5980	6.5821	3627.5	6.5821	1301.33	6.5821	-622.5	6.5821	-3080	6.5821	-5405	6.54964	-8425.69
	6.59523	9968	6.59523	8024	6.59523	5804	6.59523	3645	6.59523	1304	6.59523	-615	6.59523	-3112.5	6.59523	-5550	6.56277	-8386.1
	6.60836	9940	6.60836	8128	6.60836	5968	6.60836	3642.5	6.60836	1376	6.60836	-660	6.60836	-3087.5	6.60836	-5610	6.5759	-8407.04
	6.62149	9752	6.62149	7956	6.62149	5900	6.62149	3660	6.62149	1192	6.62149	-545	6.62149	-3142.5	6.62149	-5475	6.58903	-8424.8
	6.63462	9936	6.63462	8096	6.63462	5892	6.63462	3690	6.63462	1240	6.63462	-595	6.63462	-3132.5	6.63462	-5665	6.60216	-8450.29
	6.64775	9888	6.64775	8048	6.64775	6012	6.64775	3657.5	6.64775	1320	6.64775	-637.5	6.64775	-3100	6.64775	-5605	6.61529	-8502.46
	6.66089	9948	6.66089	8104	6.66089	5928	6.66089	3620	6.66089	1360	6.66089	-597.5	6.66089	-3112.5	6.66089	-5640	6.62842	-8431.5
	6.67402	9932	6.67402	8132	6.67402	6016	6.67402	3565	6.67402	1248	6.67402	-612.5	6.67402	-3060	6.67402	-5495	6.64155	-8438.17
	6.68715	10000	6.68715	8008	6.68715	5992	6.68715	3727.5	6.68715	1346.67	6.68715	-677.5	6.68715	-3160	6.68715	-5720	6.65469	-8433.62
	6.70028	9828	6.70028	7888	6.70028	5932	6.70028	3652.5	6.70028	1224	6.70028	-525	6.70028	-3160	6.70028	-5330	6.66782	-8418.46
	6.71341	9956	6.71341	7876	6.71341	5780	6.71341	3602.5	6.71341	1250.67	6.71341	-605	6.71341	-3212.5	6.71341	-5265	6.68095	-8456
	6.72654	9900	6.72654	7932	6.72654	5980	6.72654	3817.5	6.72654	1202.67	6.72654	-560	6.72654	-3085	6.72654	-5535	6.69408	-8486.23
	6.73967	10080	6.73967	8032	6.73967	6024	6.73967	3597.5	6.73967	1285.33	6.73967	-585	6.73967	-3112.5	6.73967	-5405	6.70721	-8524.44
	6.7528	9996	6.7528	8028	6.7528	6032	6.7528	3757.5	6.7528	1325.33	6.7528	-590	6.7528	-3035	6.7528	-5505	6.72034	-8557.97
	6.76593	10092	6.76593	7992	6.76593	5920	6.76593	3727.5	6.76593	1317.33	6.76593	-702.5	6.76593	-3082.5	6.76593	-5610	6.73347	-8612.66
	6.77906	9776	6.77906	8080	6.77906	5912	6.77906	3632.5	6.77906	1234.67	6.77906	-620	6.77906	-3175	6.77906	-5650	6.7466	-8599.12
	6.79219	10084	6.79219	8092	6.79219	5868	6.79219	3615	6.79219	1266.67	6.79219	-670	6.79219	-3080	6.79219	-5600	6.75973	-8507.03
	6.80532	9956	6.80532	8088	6.80532	5740	6.80532	3505	6.80532	1208	6.80532	-650	6.80532	-3107.5	6.80532	-5900	6.77286	-8446.09
	6.81845	10024	6.81845	8044	6.81845	5948	6.81845	3602.5	6.81845	1221.33	6.81845	-482.5	6.81845	-3227.5	6.81845	-5540	6.78599	-8415.02
	6.83158	9824	6.83158	8156	6.83158	5820	6.83158	3627.5	6.83158	1186.67	6.83158	-627.5	6.83158	-3197.5	6.83158	-5615	6.79912	-8382.4
	6.84471	9920	6.84471	8104	6.84471	5792	6.84471	3680	6.84471	1288	6.84471	-665	6.84471	-3130	6.84471	-5670	6.81225	-8375.89
	6.85784	9876	6.85784	7996	6.85784	5940	6.85784	3620	6.85784	1384	6.85784	-607.5	6.85784	-3180	6.85784	-5740	6.82538	-8394.06
	6.87097	9904	6.87097	7836	6.87097	5804	6.87097	3582.5	6.87097	1218.67	6.87097	-632.5	6.87097	-3212.5	6.87097	-5645	6.83851	-8398.76
	6.8841	9920	6.8841	8036	6.8841	5740	6.8841	3460	6.8841	1184	6.8841	-672.5	6.8841	-3232.5	6.8841	-5585	6.85164	-8431.26
	6.89723	10096	6.89723	8040	6.89723	5808	6.89723	3665	6.89723	1197.33	6.89723	-762.5	6.89723	-3190	6.89723	-5575	6.86477	-8537.54
	6.91036	9844	6.91036	8100	6.91036	5940	6.91036	3625	6.91036	1336	6.91036	-645	6.91036	-3237.5	6.91036	-5570	6.8779	-8607.76
	6.92349	9888	6.92349	7940	6.92349	5892	6.92349	3550	6.92349	1285.33	6.92349	-652.5	6.92349	-3057.5	6.92349	-5555	6.89103	-8564.23
	6.93662	9840	6.93662	7948	6.93662	5872	6.93662	3635	6.93662	1282.67	6.93662	-697.5	6.93662	-3120	6.93662	-5540	6.90416	-8534.27
	6.94975	9964	6.94975	7956	6.94975	5852	6.94975	3567.5	6.94975	1248	6.94975	-662.5	6.94975	-3120	6.94975	-5470	6.91729	-8516.24
	6.96288	9936	6.96288	7848	6.96288	5864	6.96288	3617.5	6.96288	1312	6.96288	-762.5	6.96288	-3165	6.96288	-5730	6.93042	-8499.6
	6.97601	9844	6.97601	7888	6.97601	5824	6.97601	3637.5	6.97601	1208	6.97601	-700	6.97601	-3132.5	6.97601	-5470	6.94355	-8518.89
	6.98914	9920	6.98914	7832	6.98914	5848	6.98914	3577.5	6.98914	1258.67	6.98914	-667.5	6.98914	-3150	6.98914	-5550	6.95668	-8522.4
	7.00227	9832	7.00227	8036	7.00227	5768	7.00227	3515	7.00227	1304	7.00227	-692.5	7.00227	-3190	7.00227	-5695	6.96981	-8547.08
	7.0154	9936	7.0154	8012	7.0154	5780	7.0154	3547.5	7.0154	1202.67	7.0154	-610	7.0154	-3157.5	7.0154	-5660	6.98294	-8600.39
	7.02853	9804	7.02853	7932	7.02853	5920	7.02853	3640	7.02853	1248	7.02853	-637.5	7.02853	-3215	7.02853	-5635	6.99607	-8670.76
	7.04166	9976	7.04166	7876	7.04166	5776	7.04166	3575	7.04166	1376	7.04166	-695	7.04166	-3187.5	7.04166	-5650	7.0092	-8670.73
	7.05479	9876	7.05479	7824	7.05479	5980	7.05479	3580	7.05479	1317.33	7.05479	-650	7.05479	-3172.5	7.05479	-5615	7.02233	-8630.58
	7.06792	9832	7.06792	7964	7.06792	5852	7.06792	3605	7.06792	1328	7.06792	-755	7.06792	-3100	7.06792	-5475	7.03546	-8622.01
	7.08105	9952	7.08105	8044	7.08105	5920	7.08105	3665	7.08105	1360	7.08105	-615	7.08105	-3155	7.08105	-5495	7.04859	-8586.16
	7.09418	9940	7.09418	8020	7.09418	5940	7.09418	3437.5	7.09418	1285.33	7.09418	-670	7.09418	-3170	7.09418	-5585	7.06172	-8563.06
	7.10731	9856	7.10731	7848	7.10731	5656	7.10731	3632.5	7.10731	1272	7.10731	-690	7.10731	-3132.5	7.10731	-5745	7.07485	-8531.87
	7.12045	9772	7.12045	8008	7.12045	5800	7.12045	3625	7.12045	1298.67	7.12045	-680	7.12045	-3332.5	7.12045	-5630	7.08798	-8547.08
	7.13358	9976	7.13358	7964	7.13358	5832	7.13358	3495	7.13358	1360	7.13358	-725	7.13358	-3217.5	7.13358	-5620	7.10111	-8583.06
	7.14671	9908	7.14671	7944	7.14671	5876	7.14671	3592.5	7.14671	1200	7.14671	-610	7.14671	-3225	7.14671	-5770	7.11425	-8606.79
	7.15984	9760	7.15984	7932	7.15984	5796	7.15984	3465	7.15984	1285.33	7.15984	-755	7.15984	-3117.5	7.15984	-5735	7.12738	-8584.49
	7.17297	9816	7.17297	7928	7.17297	5776	7.17297	3560	7.17297	1256	7.17297	-612.5	7.17297	-3252.5	7.17297	-5700	7.14051	-8588.85
	7.1861	9712	7.1861	7952	7.1861	5720	7.1861	3627.5	7.1861	1293.33	7.1861	-547.5	7.1861	-3162.5	7.1861	-5710	7.15364	-8615.26
	7.19923	9916	7.19923	7844	7.19923	5900	7.19923	3510	7.19923	1272	7.19923	-682.5	7.19923	-3225	7.19923	-5545	7.16677	-8656.25
	7.21236	9860	7.21236	7856	7.21236	5840	7.21236	3592.5	7.21236	1288	7.21236	-590	7.21236	-3260	7.21236	-5545	7.1799	-8642.92
	7.22549	9712	7.22549	8100	7.22549	5896	7.22549	3615	7.22549	1208	7.22549	-727.5	7.22549	-3187.5	7.22549	-5695	7.19303	-8611.96
	7.23862	9920	7.23862	7840	7.23862	5788	7.23862	3537.5	7.23862	1402.67	7.23862	-692.5	7.23862	-3175	7.23862	-5840	7.20616	-8603.13
	7.25175	9792	7.25175	7892	7.25175	5652	7.25175	3650	7.25175	1293.33	7.25175	-685	7.25175	-3192.5	7.25175	-5545	7.21929	-8628.04
	7.26488	9660	7.26488	8080	7.26488	5892	7.26488	3527.5	7.26488	1336	7.26488	-720	7.26488	-3205	7.26488	-5675	7.23242	-8655.67
	7.27801	10112	7.27801	7888	7.27801	5680	7.27801	3482.5	7.27801	1277.33	7.27801	-595	7.27801	-3190	7.27801	-5640	7.24555	-8638.83
	7.29114	9816	7.29114	7968	7.29114	5836	7.29114	3570	7.29114	1352	7.29114	-682.5	7.29114	-3217.5	7.29114	-5555	7.25868	-8607.44
	7.30427	9792	7.30427	7988	7.30427	5672	7.30427	3602.5	7.30427	1328	7.30427	-742.5	7.30427	-3280	7.30427	-5545	7.27181	-8591.39
	7.3174	9868	7.3174	8116	7.3174	5756	7.3174	3552.5	7.3174	1336	7.3174	-652.5	7.3174	-3265	7.3174	-5680	7.28494	-8577.37
	7.33053	9868	7.33053	7892	7.33053	5756	7.33053	3510	7.33053	1240	7.33053	-640	7.33053	-3272.5	7.33053	-5575	7.29807	-8620.66
	7.34366	9920	7.34366	8148	7.34366	5712	7.34366	3567.5	7.34366	1346.67	7.34366	-657.5	7.34366	-3242.5	7.34366	-5725	7.3112	-8623.94
	7.35679	9952	7.35679	7760	7.35679	5884	7.35679	3462.5	7.35679	1285.33	7.35679	-610	7.35679	-3195	7.35679	-5670	7.32433	-8677.17
	7.36992	9752	7.36992	7904	7.36992	5780	7.36992	3472.5	7.36992	1301.33	7.36992	-610	7.36992	-3240	7.36992	-5845	7.33746	-8713.05
	7.38305	9876	7.38305	7944	7.38305	5716	7.38305	3482.5	7.38305	1237.33	7.38305	-812.5	7.38305	-3235	7.38305	-5795	7.35059	-8751.68
	7.39618	9948	7.39618	7904	7.39618	5880	7.39618	3540	7.39618	1336	7.39618	-702.5	7.39618	-3235	7.39618	-5675	7.36372	-8749.83
	7.40931	9836	7.40931	8020	7.40931	5928	7.40931	3485	7.40931	1322.67	7.40931	-772.5	7.40931	-3232.5	7.40931	-5705	7.37685	-8723.5
	7.42244	9816	7.42244	7908	7.42244	5784	7.42244	3470	7.42244	1306.67	7.42244	-797.5	7.42244	-3225	7.42244	-5780	7.38998	-8650.4
	7.43557	9908	7.43557	7872	7.43557	5828	7.43557	3507.5	7.43557	1346.67	7.43557	-707.5	7.43557	-3155	7.43557	-5740	7.40311	-8588.59
	7.4487	9852	7.4487	7936	7.4487	5780	7.4487	3492.5	7.4487	1330.67	7.4487	-567.5	7.4487	-3205	7.4487	-5680	7.41624	-8581.63
	7.46183	9760	7.46183	7900	7.46183	5720	7.46183	3480	7.46183	1269.33	7.46183	-725	7.46183	-3312.5	7.46183	-5610	7.42937	-8596.66
	7.47496	9864	7.47496	7816	7.47496	5792	7.47496	3507.5	7.47496	1408	7.47496	-730	7.47496	-3162.5	7.47496	-5815	7.4425	-8596.74
	7.48809	9920	7.48809	7944	7.48809	5636	7.48809	3402.5	7.48809	1322.67	7.48809	-685	7.48809	-3322.5	7.48809	-5650	7.45563	-8659.1
	7.50122	9612	7.50122	7812	7.50122	5800	7.50122	3440	7.50122	1248	7.50122	-697.5	7.50122	-3165	7.50122	-5820	7.46876	-8665.33
	7.51435	9940	7.51435	7792	7.51435	5824	7.51435	3407.5	7.51435	1293.33	7.51435	-845	7.51435	-3140	7.51435	-5795	7.48189	-8676.48
	7.52748	9724	7.52748	7944	7.52748	5864	7.52748	3482.5	7.52748	1424	7.52748	-657.5	7.52748	-3307.5	7.52748	-5740	7.49502	-8668.63
	7.54061	9936	7.54061	7928	7.54061	5660	7.54061	3385	7.54061	1306.67	7.54061	-737.5	7.54061	-3172.5	7.54061	-5625	7.50815	-8686.01
	7.55374	9916	7.55374	7756	7.55374	5816	7.55374	3337.5	7.55374	1368	7.55374	-625	7.55374	-3207.5	7.55374	-5620	7.52128	-8670.25
	7.56687	9764	7.56687	7940	7.56687	5832	7.56687	3450	7.56687	1402.67	7.56687	-732.5	7.56687	-3250	7.56687	-5630	7.53441	-8704.29
	7.58	9912	7.58	7948	7.58	5528	7.58	3450	7.58	1344	7.58	-720	7.58	-3305	7.58	-5705	7.54754	-8710.82
	7.59314	9888	7.59314	7884	7.59314	5720	7.59314	3460	7.59314	1248	7.59314	-672.5	7.59314	-3087.5	7.59314	-5715	7.56067	-8703.01
	7.60627	9928	7.60627	7920	7.60627	5720	7.60627	3372.5	7.60627	1336	7.60627	-752.5	7.60627	-3190	7.60627	-5650	7.5738	-8648.78
	7.6194	9812	7.6194	7712	7.6194	5668	7.6194	3317.5	7.6194	1232	7.6194	-810	7.6194	-3242.5	7.6194	-5670	7.58694	-8651.11
	7.63253	9736	7.63253	7840	7.63253	5656	7.63253	3397.5	7.63253	1384	7.63253	-755	7.63253	-3205	7.63253	-5785	7.60007	-8676.6
	7.64566	9668	7.64566	7884	7.64566	5856	7.64566	3360	7.64566	1304	7.64566	-695	7.64566	-3172.5	7.64566	-5610	7.6132	-8657.81
	7.65879	9996	7.65879	7824	7.65879	5928	7.65879	3317.5	7.65879	1416	7.65879	-745	7.65879	-3257.5	7.65879	-5770	7.62633	-8660.54
	7.67192	9844	7.67192	7908	7.67192	5808	7.67192	3287.5	7.67192	1344	7.67192	-762.5	7.67192	-3295	7.67192	-5700	7.63946	-8674.55
	7.68505	9868	7.68505	7856	7.68505	5604	7.68505	3392.5	7.68505	1320	7.68505	-770	7.68505	-3312.5	7.68505	-5690	7.65259	-8689.51
	7.69818	9832	7.69818	7832	7.69818	5852	7.69818	3450	7.69818	1312	7.69818	-852.5	7.69818	-3237.5	7.69818	-5840	7.66572	-8707.82
	7.71131	9760	7.71131	7960	7.71131	5812	7.71131	3370	7.71131	1378.67	7.71131	-737.5	7.71131	-3175	7.71131	-5790	7.67885	-8726.24
	7.72444	9828	7.72444	7996	7.72444	5728	7.72444	3395	7.72444	1304	7.72444	-755	7.72444	-3277.5	7.72444	-5905	7.69198	-8741.26
	7.73757	9916	7.73757	7932	7.73757	5776	7.73757	3455	7.73757	1376	7.73757	-720	7.73757	-3265	7.73757	-5925	7.70511	-8691.39
	7.7507	9688	7.7507	7968	7.7507	5704	7.7507	3482.5	7.7507	1290.67	7.7507	-760	7.7507	-3282.5	7.7507	-5915	7.71824	-8705.96
	7.76383	9684	7.76383	8032	7.76383	5700	7.76383	3455	7.76383	1269.33	7.76383	-792.5	7.76383	-3322.5	7.76383	-5745	7.73137	-8713.44
	7.77696	9740	7.77696	7860	7.77696	5816	7.77696	3400	7.77696	1330.67	7.77696	-805	7.77696	-3297.5	7.77696	-5730	7.7445	-8682.46
	7.79009	9816	7.79009	8016	7.79009	5696	7.79009	3417.5	7.79009	1330.67	7.79009	-797.5	7.79009	-3210	7.79009	-5850	7.75763	-8696.28
	7.80322	9876	7.80322	7708	7.80322	5868	7.80322	3402.5	7.80322	1397.33	7.80322	-782.5	7.80322	-3290	7.80322	-5865	7.77076	-8705.05
	7.81635	9920	7.81635	7960	7.81635	5608	7.81635	3437.5	7.81635	1373.33	7.81635	-677.5	7.81635	-3240	7.81635	-5740	7.78389	-8724.41
	7.82948	9832	7.82948	7940	7.82948	5880	7.82948	3515	7.82948	1312	7.82948	-855	7.82948	-3297.5	7.82948	-5710	7.79702	-8727.57
	7.84261	9816	7.84261	7892	7.84261	5740	7.84261	3330	7.84261	1258.67	7.84261	-650	7.84261	-3215	7.84261	-5885	7.81015	-8817.99
	7.85574	9692	7.85574	7824	7.85574	5600	7.85574	3297.5	7.85574	1245.33	7.85574	-787.5	7.85574	-3195	7.85574	-5765	7.82328	-8796.82
	7.86887	9792	7.86887	8040	7.86887	5912	7.86887	3380	7.86887	1362.67	7.86887	-692.5	7.86887	-3330	7.86887	-5955	7.83641	-8748.51
	7.882	9768	7.882	7876	7.882	5760	7.882	3365	7.882	1293.33	7.882	-835	7.882	-3170	7.882	-5850	7.84954	-8737.24
	7.89513	9676	7.89513	7788	7.89513	5748	7.89513	3387.5	7.89513	1354.67	7.89513	-832.5	7.89513	-3315	7.89513	-5860	7.86267	-8696.05
	7.90826	9920	7.90826	7880	7.90826	5740	7.90826	3392.5	7.90826	1362.67	7.90826	-792.5	7.90826	-3295	7.90826	-5780	7.8758	-8711.87
	7.92139	9764	7.92139	7920	7.92139	5672	7.92139	3385	7.92139	1202.67	7.92139	-795	7.92139	-3350	7.92139	-5935	7.88893	-8721.01
	7.93452	9752	7.93452	7804	7.93452	5700	7.93452	3352.5	7.93452	1416	7.93452	-772.5	7.93452	-3255	7.93452	-5795	7.90206	-8700.44
	7.94765	9976	7.94765	7840	7.94765	5712	7.94765	3305	7.94765	1392	7.94765	-772.5	7.94765	-3292.5	7.94765	-5585	7.91519	-8704
	7.96078	9888	7.96078	7996	7.96078	5700	7.96078	3330	7.96078	1360	7.96078	-817.5	7.96078	-3315	7.96078	-5620	7.92832	-8708.79
	7.97391	9944	7.97391	7968	7.97391	5788	7.97391	3327.5	7.97391	1221.33	7.97391	-692.5	7.97391	-3217.5	7.97391	-5795	7.94145	-8752.69
	7.98704	9704	7.98704	7784	7.98704	5852	7.98704	3367.5	7.98704	1290.67	7.98704	-775	7.98704	-3255	7.98704	-5825	7.95458	-8690.22
	8.00017	9828	8.00017	7864	8.00017	5860	8.00017	3325	8.00017	1224	8.00017	-840	8.00017	-3247.5	8.00017	-6075	7.96771	-8668.43
	8.0133	9684	8.0133	7788	8.0133	5820	8.0133	3285	8.0133	1378.67	8.0133	-735	8.0133	-3247.5	8.0133	-5760	7.98084	-8654.84
	8.02643	9792	8.02643	7892	8.02643	5764	8.02643	3275	8.02643	1304	8.02643	-785	8.02643	-3282.5	8.02643	-5955	7.99397	-8638.6
	8.03956	9840	8.03956	7828	8.03956	5752	8.03956	3360	8.03956	1330.67	8.03956	-785	8.03956	-3242.5	8.03956	-5755	8.0071	-8676.89
	8.0527	9716	8.0527	7844	8.0527	5664	8.0527	3305	8.0527	1354.67	8.0527	-805	8.0527	-3310	8.0527	-5795	8.02023	-8688.21
	8.06583	9784	8.06583	7924	8.06583	5716	8.06583	3382.5	8.06583	1333.33	8.06583	-755	8.06583	-3415	8.06583	-5840	8.03336	-8683.24
	8.07896	9784	8.07896	7864	8.07896	5672	8.07896	3327.5	8.07896	1216	8.07896	-730	8.07896	-3302.5	8.07896	-5835	8.0465	-8738.9
	8.09209	9868	8.09209	8008	8.09209	5684	8.09209	3400	8.09209	1298.67	8.09209	-805	8.09209	-3192.5	8.09209	-5920	8.05963	-8817.6
	8.10522	9800	8.10522	7788	8.10522	5608	8.10522	3312.5	8.10522	1301.33	8.10522	-727.5	8.10522	-3362.5	8.10522	-5880	8.07276	-8801.83
	8.11835	9748	8.11835	7800	8.11835	5640	8.11835	3400	8.11835	1354.67	8.11835	-740	8.11835	-3275	8.11835	-5845	8.08589	-8751.81
	8.13148	9976	8.13148	7896	8.13148	5740	8.13148	3250	8.13148	1349.33	8.13148	-777.5	8.13148	-3185	8.13148	-5625	8.09902	-8725.8
	8.14461	9664	8.14461	7892	8.14461	5720	8.14461	3335	8.14461	1349.33	8.14461	-797.5	8.14461	-3187.5	8.14461	-5875	8.11215	-8683.18
	8.15774	9792	8.15774	8044	8.15774	5788	8.15774	3365	8.15774	1290.67	8.15774	-807.5	8.15774	-3270	8.15774	-5695	8.12528	-8662.3
	8.17087	9840	8.17087	7804	8.17087	5688	8.17087	3315	8.17087	1277.33	8.17087	-740	8.17087	-3335	8.17087	-5965	8.13841	-8652.52
	8.184	9888	8.184	7716	8.184	5688	8.184	3285	8.184	1285.33	8.184	-860	8.184	-3282.5	8.184	-5915	8.15154	-8692.17
	8.19713	9932	8.19713	7904	8.19713	5848	8.19713	3337.5	8.19713	1397.33	8.19713	-782.5	8.19713	-3220	8.19713	-5910	8.16467	-8668.88
	8.21026	9940	8.21026	7812	8.21026	5512	8.21026	3320	8.21026	1341.33	8.21026	-820	8.21026	-3242.5	8.21026	-5850	8.1778	-8703.16
	8.22339	9936	8.22339	7768	8.22339	5732	8.22339	3327.5	8.22339	1312	8.22339	-795	8.22339	-3260	8.22339	-5775	8.19093	-8709.64
	8.23652	9976	8.23652	7892	8.23652	5696	8.23652	3347.5	8.23652	1176	8.23652	-830	8.23652	-3307.5	8.23652	-5795	8.20406	-8666.21
	8.24965	9960	8.24965	7716	8.24965	5728	8.24965	3307.5	8.24965	1210.67	8.24965	-642.5	8.24965	-3320	8.24965	-5900	8.21719	-8654.54
	8.26278	10052	8.26278	7872	8.26278	5620	8.26278	3280	8.26278	1418.67	8.26278	-757.5	8.26278	-3335	8.26278	-5840	8.23032	-8648.56
	8.27591	9968	8.27591	7912	8.27591	5632	8.27591	3380	8.27591	1344	8.27591	-732.5	8.27591	-3307.5	8.27591	-5770	8.24345	-8647.79
	8.28904	9972	8.28904	7820	8.28904	5676	8.28904	3320	8.28904	1333.33	8.28904	-797.5	8.28904	-3280	8.28904	-5760	8.25658	-8676.48
	8.30217	9924	8.30217	7904	8.30217	5648	8.30217	3325	8.30217	1298.67	8.30217	-707.5	8.30217	-3267.5	8.30217	-5895	8.26971	-8687.33
	8.3153	9852	8.3153	7932	8.3153	5704	8.3153	3442.5	8.3153	1213.33	8.3153	-765	8.3153	-3245	8.3153	-5620	8.28284	-8731.49
	8.32843	9860	8.32843	7864	8.32843	5632	8.32843	3372.5	8.32843	1200	8.32843	-722.5	8.32843	-3292.5	8.32843	-5985	8.29597	-8679.85
	8.34156	9972	8.34156	7956	8.34156	5752	8.34156	3480	8.34156	1333.33	8.34156	-777.5	8.34156	-3275	8.34156	-5550	8.3091	-8684.92
	8.35469	9984	8.35469	7896	8.35469	5636	8.35469	3427.5	8.35469	1317.33	8.35469	-765	8.35469	-3330	8.35469	-5830	8.32223	-8680.53
	8.36782	9924	8.36782	7784	8.36782	5680	8.36782	3405	8.36782	1354.67	8.36782	-767.5	8.36782	-3310	8.36782	-5755	8.33536	-8697.28
	8.38095	10020	8.38095	7864	8.38095	5568	8.38095	3232.5	8.38095	1293.33	8.38095	-762.5	8.38095	-3250	8.38095	-5720	8.34849	-8717.35
	8.39408	9968	8.39408	7964	8.39408	5660	8.39408	3400	8.39408	1176	8.39408	-722.5	8.39408	-3300	8.39408	-5940	8.36162	-8717.27
	8.40721	10076	8.40721	7844	8.40721	5624	8.40721	3312.5	8.40721	1266.67	8.40721	-802.5	8.40721	-3262.5	8.40721	-5855	8.37475	-8741.52
	8.42034	9984	8.42034	7928	8.42034	5512	8.42034	3372.5	8.42034	1250.67	8.42034	-765	8.42034	-3287.5	8.42034	-5950	8.38788	-8761.46
	8.43347	9780	8.43347	7936	8.43347	5756	8.43347	3315	8.43347	1237.33	8.43347	-830	8.43347	-3320	8.43347	-5870	8.40101	-8696.6
	8.4466	9796	8.4466	7816	8.4466	5768	8.4466	3340	8.4466	1240	8.4466	-872.5	8.4466	-3355	8.4466	-5820	8.41414	-8672.37
	8.45973	9848	8.45973	7884	8.45973	5732	8.45973	3345	8.45973	1256	8.45973	-847.5	8.45973	-3287.5	8.45973	-5930	8.42727	-8650.05
	8.47286	9784	8.47286	7956	8.47286	5464	8.47286	3365	8.47286	1272	8.47286	-897.5	8.47286	-3282.5	8.47286	-5885	8.4404	-8650.56
	8.48599	9896	8.48599	7772	8.48599	5672	8.48599	3367.5	8.48599	1200	8.48599	-802.5	8.48599	-3290	8.48599	-6070	8.45353	-8675.24
	8.49912	9828	8.49912	7828	8.49912	5656	8.49912	3357.5	8.49912	1250.67	8.49912	-697.5	8.49912	-3285	8.49912	-6005	8.46666	-8710.35
	8.51226	9868	8.51226	7816	8.51226	5556	8.51226	3385	8.51226	1154.67	8.51226	-802.5	8.51226	-3270	8.51226	-5905	8.47979	-8736.77
	8.52539	9964	8.52539	7940	8.52539	5592	8.52539	3377.5	8.52539	1112	8.52539	-762.5	8.52539	-3245	8.52539	-5950	8.49292	-8779.17
	8.53852	10060	8.53852	7868	8.53852	5480	8.53852	3380	8.53852	1186.67	8.53852	-805	8.53852	-3222.5	8.53852	-5895	8.50606	-8814.55
	8.55165	10076	8.55165	7712	8.55165	5588	8.55165	3375	8.55165	1146.67	8.55165	-737.5	8.55165	-3285	8.55165	-5830	8.51919	-8850.81
	8.56478	10132	8.56478	7824	8.56478	5464	8.56478	3297.5	8.56478	1197.33	8.56478	-772.5	8.56478	-3230	8.56478	-6005	8.53232	-8798
	8.57791	9940	8.57791	7960	8.57791	5576	8.57791	3457.5	8.57791	1120	8.57791	-790	8.57791	-3272.5	8.57791	-6025	8.54545	-8814.42
	8.59104	9992	8.59104	7872	8.59104	5696	8.59104	3315	8.59104	1128	8.59104	-817.5	8.59104	-3265	8.59104	-5985	8.55858	-8804.66
	8.60417	9968	8.60417	7996	8.60417	5736	8.60417	3302.5	8.60417	1114.67	8.60417	-805	8.60417	-3425	8.60417	-5855	8.57171	-8809.94
	8.6173	10184	8.6173	7772	8.6173	5592	8.6173	3290	8.6173	1144	8.6173	-737.5	8.6173	-3247.5	8.6173	-5950	8.58484	-8795.47
	8.63043	9960	8.63043	7808	8.63043	5656	8.63043	3287.5	8.63043	1037.33	8.63043	-767.5	8.63043	-3280	8.63043	-6000	8.59797	-8772.28
	8.64356	9840	8.64356	7904	8.64356	5640	8.64356	3195	8.64356	1053.33	8.64356	-852.5	8.64356	-3320	8.64356	-5850	8.6111	-8733.61
	8.65669	10076	8.65669	7952	8.65669	5576	8.65669	3272.5	8.65669	1154.67	8.65669	-787.5	8.65669	-3342.5	8.65669	-5940	8.62423	-8669.64
	8.66982	10116	8.66982	7684	8.66982	5676	8.66982	3152.5	8.66982	1090.67	8.66982	-772.5	8.66982	-3297.5	8.66982	-5970	8.63736	-8622.64
	8.68295	9972	8.68295	7784	8.68295	5768	8.68295	3292.5	8.68295	1232	8.68295	-727.5	8.68295	-3320	8.68295	-5720	8.65049	-8629.89
	8.69608	10024	8.69608	7824	8.69608	5616	8.69608	3347.5	8.69608	1064	8.69608	-727.5	8.69608	-3292.5	8.69608	-5830	8.66362	-8616.9
	8.70921	9972	8.70921	7728	8.70921	5596	8.70921	3332.5	8.70921	1101.33	8.70921	-842.5	8.70921	-3282.5	8.70921	-5990	8.67675	-8627.95
	8.72234	10012	8.72234	7804	8.72234	5696	8.72234	3107.5	8.72234	1176	8.72234	-742.5	8.72234	-3287.5	8.72234	-5820	8.68988	-8610.09
	8.73547	10024	8.73547	7808	8.73547	5728	8.73547	3202.5	8.73547	1152	8.73547	-780	8.73547	-3302.5	8.73547	-5830	8.70301	-8667.6
	8.7486	10004	8.7486	7700	8.7486	5696	8.7486	3167.5	8.7486	1026.67	8.7486	-875	8.7486	-3300	8.7486	-5700	8.71614	-8712.76
	8.76173	9944	8.76173	7884	8.76173	5592	8.76173	3127.5	8.76173	1197.33	8.76173	-805	8.76173	-3262.5	8.76173	-5835	8.72927	-8764.84
	8.77486	9992	8.77486	7624	8.77486	5876	8.77486	3147.5	8.77486	1080	8.77486	-810	8.77486	-3277.5	8.77486	-6100	8.7424	-8772.15
	8.78799	9948	8.78799	7840	8.78799	5624	8.78799	3200	8.78799	1088	8.78799	-840	8.78799	-3447.5	8.78799	-5785	8.75553	-8748.1
	8.80112	10104	8.80112	7828	8.80112	5580	8.80112	3232.5	8.80112	1042.67	8.80112	-830	8.80112	-3307.5	8.80112	-5970	8.76866	-8752.72
	8.81425	10064	8.81425	7920	8.81425	5596	8.81425	3145	8.81425	1098.67	8.81425	-827.5	8.81425	-3252.5	8.81425	-5955	8.78179	-8769.36
	8.82738	10116	8.82738	7816	8.82738	5496	8.82738	3220	8.82738	1122.67	8.82738	-835	8.82738	-3365	8.82738	-5745	8.79492	-8763.96
	8.84051	9852	8.84051	7724	8.84051	5788	8.84051	3282.5	8.84051	1090.67	8.84051	-827.5	8.84051	-3302.5	8.84051	-5995	8.80805	-8778.71
	8.85364	9868	8.85364	7800	8.85364	5544	8.85364	3312.5	8.85364	1050.67	8.85364	-867.5	8.85364	-3282.5	8.85364	-5840	8.82118	-8774.31
	8.86677	10020	8.86677	7916	8.86677	5456	8.86677	3257.5	8.86677	1122.67	8.86677	-880	8.86677	-3365	8.86677	-6020	8.83431	-8785.43
	8.8799	9964	8.8799	7796	8.8799	5692	8.8799	3180	8.8799	1061.33	8.8799	-850	8.8799	-3315	8.8799	-5825	8.84744	-8812.41
	8.89303	10092	8.89303	7752	8.89303	5608	8.89303	3192.5	8.89303	1077.33	8.89303	-732.5	8.89303	-3390	8.89303	-5940	8.86057	-8796.14
	8.90616	10020	8.90616	7776	8.90616	5492	8.90616	3237.5	8.90616	1013.33	8.90616	-890	8.90616	-3415	8.90616	-5810	8.8737	-8774.21
	8.91929	10084	8.91929	7832	8.91929	5508	8.91929	3272.5	8.91929	1056	8.91929	-845	8.91929	-3317.5	8.91929	-6040	8.88683	-8737.62
	8.93242	10012	8.93242	7720	8.93242	5704	8.93242	3237.5	8.93242	1098.67	8.93242	-822.5	8.93242	-3335	8.93242	-5920	8.89996	-8694.04
	8.94555	10128	8.94555	7712	8.94555	5760	8.94555	3165	8.94555	981.333	8.94555	-787.5	8.94555	-3342.5	8.94555	-5975	8.91309	-8679.46
	8.95868	9812	8.95868	7780	8.95868	5552	8.95868	3177.5	8.95868	984	8.95868	-812.5	8.95868	-3270	8.95868	-6030	8.92622	-8694.49
	8.97181	9944	8.97181	7932	8.97181	5556	8.97181	3197.5	8.97181	1002.67	8.97181	-865	8.97181	-3305	8.97181	-5970	8.93935	-8736.99
	8.98495	9896	8.98495	7692	8.98495	5684	8.98495	3220	8.98495	978.667	8.98495	-797.5	8.98495	-3287.5	8.98495	-5810	8.95248	-8778.7
	8.99808	10032	8.99808	7904	8.99808	5640	8.99808	3215	8.99808	1101.33	8.99808	-712.5	8.99808	-3330	8.99808	-6045	8.96561	-8793.71
	9.01121	10016	9.01121	7748	9.01121	5804	9.01121	3180	9.01121	1013.33	9.01121	-855	9.01121	-3390	9.01121	-5985	8.97875	-8821.39
	9.02434	9836	9.02434	7764	9.02434	5516	9.02434	3100	9.02434	896	9.02434	-845	9.02434	-3247.5	9.02434	-5740	8.99188	-8790.93
	9.03747	10024	9.03747	7788	9.03747	5712	9.03747	3215	9.03747	850.667	9.03747	-772.5	9.03747	-3255	9.03747	-5825	9.00501	-8787.49
	9.0506	9848	9.0506	7704	9.0506	5588	9.0506	3260	9.0506	1002.67	9.0506	-772.5	9.0506	-3322.5	9.0506	-5925	9.01814	-8707.36
	9.06373	9976	9.06373	7784	9.06373	5568	9.06373	3160	9.06373	984	9.06373	-852.5	9.06373	-3392.5	9.06373	-5985	9.03127	-8663.51
	9.07686	9796	9.07686	7756	9.07686	5592	9.07686	3147.5	9.07686	1016	9.07686	-812.5	9.07686	-3292.5	9.07686	-5995	9.0444	-8628.98
	9.08999	9988	9.08999	7804	9.08999	5716	9.08999	3197.5	9.08999	976	9.08999	-827.5	9.08999	-3377.5	9.08999	-5860	9.05753	-8608.38
	9.10312	9980	9.10312	7744	9.10312	5676	9.10312	3167.5	9.10312	1010.67	9.10312	-832.5	9.10312	-3345	9.10312	-5920	9.07066	-8616.66
	9.11625	10012	9.11625	7748	9.11625	5648	9.11625	3182.5	9.11625	1010.67	9.11625	-855	9.11625	-3335	9.11625	-5855	9.08379	-8666.19
	9.12938	10036	9.12938	7776	9.12938	5584	9.12938	3207.5	9.12938	965.333	9.12938	-810	9.12938	-3340	9.12938	-5915	9.09692	-8701.9
	9.14251	9932	9.14251	7660	9.14251	5512	9.14251	3235	9.14251	938.667	9.14251	-862.5	9.14251	-3407.5	9.14251	-5910	9.11005	-8746.71
	9.15564	9892	9.15564	7752	9.15564	5724	9.15564	3207.5	9.15564	1008	9.15564	-857.5	9.15564	-3360	9.15564	-6155	9.12318	-8804.13
	9.16877	9896	9.16877	7672	9.16877	5488	9.16877	3232.5	9.16877	917.333	9.16877	-927.5	9.16877	-3322.5	9.16877	-5945	9.13631	-8868.72
	9.1819	10084	9.1819	7592	9.1819	5612	9.1819	3165	9.1819	925.333	9.1819	-735	9.1819	-3302.5	9.1819	-6160	9.14944	-8839.49
	9.19503	9984	9.19503	7792	9.19503	5688	9.19503	3107.5	9.19503	1002.67	9.19503	-802.5	9.19503	-3357.5	9.19503	-6025	9.16257	-8803.93
	9.20816	9932	9.20816	7736	9.20816	5656	9.20816	3067.5	9.20816	853.333	9.20816	-847.5	9.20816	-3262.5	9.20816	-5735	9.1757	-8745.53
	9.22129	10008	9.22129	7624	9.22129	5592	9.22129	3150	9.22129	920	9.22129	-815	9.22129	-3370	9.22129	-6055	9.18883	-8736.29
	9.23442	9920	9.23442	7556	9.23442	5652	9.23442	3130	9.23442	976	9.23442	-865	9.23442	-3275	9.23442	-6060	9.20196	-8715.46
	9.24755	9960	9.24755	7700	9.24755	5588	9.24755	3055	9.24755	981.333	9.24755	-855	9.24755	-3375	9.24755	-5975	9.21509	-8730.76
	9.26068	10012	9.26068	7700	9.26068	5612	9.26068	3097.5	9.26068	973.333	9.26068	-865	9.26068	-3410	9.26068	-5910	9.22822	-8739.31
	9.27381	9996	9.27381	7688	9.27381	5636	9.27381	3132.5	9.27381	976	9.27381	-847.5	9.27381	-3282.5	9.27381	-6040	9.24135	-8792.33
	9.28694	10024	9.28694	7640	9.28694	5608	9.28694	3082.5	9.28694	896	9.28694	-755	9.28694	-3382.5	9.28694	-6055	9.25448	-8850.53
	9.30007	9960	9.30007	7788	9.30007	5600	9.30007	3102.5	9.30007	925.333	9.30007	-882.5	9.30007	-3325	9.30007	-5905	9.26761	-8874.09
	9.3132	9856	9.3132	7688	9.3132	5604	9.3132	3135	9.3132	904	9.3132	-960	9.3132	-3285	9.3132	-6050	9.28074	-8847.59
	9.32633	10080	9.32633	7704	9.32633	5644	9.32633	3120	9.32633	946.667	9.32633	-815	9.32633	-3315	9.32633	-5995	9.29387	-8791.04
	9.33946	9972	9.33946	7600	9.33946	5732	9.33946	3107.5	9.33946	904	9.33946	-822.5	9.33946	-3305	9.33946	-5985	9.307	-8737.17
	9.35259	9920	9.35259	7716	9.35259	5732	9.35259	3140	9.35259	994.667	9.35259	-930	9.35259	-3332.5	9.35259	-6000	9.32013	-8691.69
	9.36572	10076	9.36572	7676	9.36572	5680	9.36572	3102.5	9.36572	810.667	9.36572	-787.5	9.36572	-3377.5	9.36572	-5835	9.33326	-8639.88
	9.37885	9988	9.37885	7636	9.37885	5624	9.37885	3150	9.37885	949.333	9.37885	-890	9.37885	-3330	9.37885	-6025	9.34639	-8643.93
	9.39198	10172	9.39198	7532	9.39198	5764	9.39198	3155	9.39198	912	9.39198	-867.5	9.39198	-3345	9.39198	-5790	9.35952	-8640.34
	9.40511	9980	9.40511	7572	9.40511	5764	9.40511	3072.5	9.40511	792	9.40511	-772.5	9.40511	-3250	9.40511	-6025	9.37265	-8688.84
	9.41824	9944	9.41824	7820	9.41824	5748	9.41824	3070	9.41824	1040	9.41824	-867.5	9.41824	-3350	9.41824	-5810	9.38578	-8727.69
	9.43137	9816	9.43137	7636	9.43137	5664	9.43137	3060	9.43137	850.667	9.43137	-950	9.43137	-3265	9.43137	-5985	9.39891	-8740.82
	9.44451	9848	9.44451	7588	9.44451	5728	9.44451	3080	9.44451	1029.33	9.44451	-875	9.44451	-3352.5	9.44451	-5865	9.41204	-8786.11
	9.45764	9936	9.45764	7684	9.45764	5840	9.45764	3152.5	9.45764	989.333	9.45764	-910	9.45764	-3305	9.45764	-5990	9.42517	-8798.49
	9.47077	9912	9.47077	7564	9.47077	5576	9.47077	3087.5	9.47077	922.667	9.47077	-872.5	9.47077	-3350	9.47077	-6000	9.43831	-8820.02
	9.4839	9928	9.4839	7672	9.4839	5700	9.4839	3085	9.4839	877.333	9.4839	-880	9.4839	-3337.5	9.4839	-5920	9.45144	-8841.41
	9.49703	9996	9.49703	7784	9.49703	5744	9.49703	3217.5	9.49703	853.333	9.49703	-862.5	9.49703	-3212.5	9.49703	-5900	9.46457	-8875.73
	9.51016	9952	9.51016	7596	9.51016	5840	9.51016	3007.5	9.51016	917.333	9.51016	-820	9.51016	-3310	9.51016	-5985	9.4777	-8882.57
	9.52329	9972	9.52329	7700	9.52329	5656	9.52329	3160	9.52329	853.333	9.52329	-820	9.52329	-3230	9.52329	-5815	9.49083	-8850.41
	9.53642	9996	9.53642	7660	9.53642	5676	9.53642	3105	9.53642	968	9.53642	-850	9.53642	-3367.5	9.53642	-5945	9.50396	-8836.73
	9.54955	9856	9.54955	7572	9.54955	5860	9.54955	3185	9.54955	869.333	9.54955	-850	9.54955	-3257.5	9.54955	-5950	9.51709	-8821.29
	9.56268	9912	9.56268	7644	9.56268	5660	9.56268	3170	9.56268	877.333	9.56268	-877.5	9.56268	-3302.5	9.56268	-5925	9.53022	-8785.93
	9.57581	9872	9.57581	7668	9.57581	5780	9.57581	3072.5	9.57581	917.333	9.57581	-877.5	9.57581	-3385	9.57581	-5915	9.54335	-8795.9
	9.58894	9876	9.58894	7560	9.58894	5700	9.58894	3075	9.58894	1050.67	9.58894	-892.5	9.58894	-3310	9.58894	-5775	9.55648	-8755.27
	9.60207	9988	9.60207	7700	9.60207	5736	9.60207	3135	9.60207	877.333	9.60207	-840	9.60207	-3320	9.60207	-5815	9.56961	-8822.6
	9.6152	9724	9.6152	7768	9.6152	5552	9.6152	3047.5	9.6152	978.667	9.6152	-897.5	9.6152	-3300	9.6152	-5885	9.58274	-8865.16
	9.62833	9976	9.62833	7620	9.62833	5816	9.62833	3090	9.62833	938.667	9.62833	-802.5	9.62833	-3352.5	9.62833	-5980	9.59587	-8874.53
	9.64146	10032	9.64146	7600	9.64146	5736	9.64146	3127.5	9.64146	928	9.64146	-837.5	9.64146	-3390	9.64146	-5840	9.609	-8859.54
	9.65459	9804	9.65459	7668	9.65459	5904	9.65459	3145	9.65459	832	9.65459	-857.5	9.65459	-3295	9.65459	-6070	9.62213	-8817.91
	9.66772	9780	9.66772	7572	9.66772	5740	9.66772	3012.5	9.66772	882.667	9.66772	-812.5	9.66772	-3420	9.66772	-6175	9.63526	-8788.91
	9.68085	9976	9.68085	7656	9.68085	5660	9.68085	3080	9.68085	866.667	9.68085	-877.5	9.68085	-3245	9.68085	-6060	9.64839	-8754.38
	9.69398	9812	9.69398	7584	9.69398	5948	9.69398	3150	9.69398	896	9.69398	-810	9.69398	-3277.5	9.69398	-6015	9.66152	-8743.43
	9.70711	9868	9.70711	7756	9.70711	5728	9.70711	3035	9.70711	917.333	9.70711	-900	9.70711	-3327.5	9.70711	-6260	9.67465	-8729.78
	9.72024	9944	9.72024	7612	9.72024	5828	9.72024	3185	9.72024	808	9.72024	-780	9.72024	-3295	9.72024	-5910	9.68778	-8690.1
	9.73337	9748	9.73337	7684	9.73337	5756	9.73337	3060	9.73337	901.333	9.73337	-810	9.73337	-3272.5	9.73337	-6130	9.70091	-8726.57
	9.7465	9784	9.7465	7708	9.7465	5820	9.7465	3097.5	9.7465	880	9.7465	-805	9.7465	-3327.5	9.7465	-6120	9.71404	-8720.24
	9.75963	9928	9.75963	7564	9.75963	5608	9.75963	3090	9.75963	992	9.75963	-902.5	9.75963	-3250	9.75963	-5950	9.72717	-8732.05
	9.77276	9764	9.77276	7516	9.77276	5692	9.77276	3057.5	9.77276	954.667	9.77276	-935	9.77276	-3315	9.77276	-5905	9.7403	-8775.2
	9.78589	9884	9.78589	7752	9.78589	5896	9.78589	3090	9.78589	893.333	9.78589	-890	9.78589	-3397.5	9.78589	-6240	9.75343	-8781.86
	9.79902	9728	9.79902	7540	9.79902	5916	9.79902	3125	9.79902	901.333	9.79902	-832.5	9.79902	-3422.5	9.79902	-6055	9.76656	-8771
	9.81215	9760	9.81215	7672	9.81215	5728	9.81215	3107.5	9.81215	858.667	9.81215	-780	9.81215	-3362.5	9.81215	-6015	9.77969	-8769.11
	9.82528	9948	9.82528	7684	9.82528	5848	9.82528	3160	9.82528	946.667	9.82528	-857.5	9.82528	-3325	9.82528	-5925	9.79282	-8806.49
	9.83841	9704	9.83841	7788	9.83841	5784	9.83841	3190	9.83841	877.333	9.83841	-942.5	9.83841	-3367.5	9.83841	-6010	9.80595	-8821.51
	9.85154	9692	9.85154	7616	9.85154	5700	9.85154	3012.5	9.85154	816	9.85154	-992.5	9.85154	-3332.5	9.85154	-6110	9.81908	-8779.99
	9.86467	9696	9.86467	7532	9.86467	5880	9.86467	3085	9.86467	952	9.86467	-840	9.86467	-3222.5	9.86467	-5770	9.83221	-8785.29
	9.8778	9748	9.8778	7540	9.8778	5916	9.8778	3057.5	9.8778	928	9.8778	-817.5	9.8778	-3277.5	9.8778	-6020	9.84534	-8753.7
	9.89093	9684	9.89093	7648	9.89093	5960	9.89093	3082.5	9.89093	917.333	9.89093	-915	9.89093	-3342.5	9.89093	-5900	9.85847	-8739
	9.90407	9636	9.90407	7632	9.90407	5760	9.90407	3110	9.90407	920	9.90407	-917.5	9.90407	-3300	9.90407	-6125	9.8716	-8738.01
	9.9172	9624	9.9172	7492	9.9172	5824	9.9172	3182.5	9.9172	944	9.9172	-827.5	9.9172	-3277.5	9.9172	-5795	9.88473	-8735.67
	9.93033	9716	9.93033	7584	9.93033	5868	9.93033	3025	9.93033	858.667	9.93033	-795	9.93033	-3235	9.93033	-5885	9.89787	-8722.59
	9.94346	9700	9.94346	7576	9.94346	5804	9.94346	3062.5	9.94346	890.667	9.94346	-937.5	9.94346	-3227.5	9.94346	-6015	9.911	-8689.32
	9.95659	9808	9.95659	7604	9.95659	5948	9.95659	3140	9.95659	978.667	9.95659	-880	9.95659	-3265	9.95659	-5865	9.92413	-8718.64
	9.96972	9828	9.96972	7448	9.96972	5780	9.96972	3110	9.96972	909.333	9.96972	-862.5	9.96972	-3365	9.96972	-6000	9.93726	-8709.13
	9.98285	9684	9.98285	7556	9.98285	5824	9.98285	3027.5	9.98285	928	9.98285	-847.5	9.98285	-3365	9.98285	-6090	9.95039	-8704.91
	9.99598	9640	9.99598	7432	9.99598	5776	9.99598	3090	9.99598	856	9.99598	-845	9.99598	-3400	9.99598	-6030	9.96352	-8745.76
	10.0091	9676	10.0091	7480	10.0091	5944	10.0091	3097.5	10.0091	920	10.0091	-912.5	10.0091	-3362.5	10.0091	-5885	9.97665	-8687.87
	10.0222	9640	10.0222	7788	10.0222	5852	10.0222	3145	10.0222	853.333	10.0222	-835	10.0222	-3327.5	10.0222	-5755	9.98978	-8693.24
	10.0354	9668	10.0354	7652	10.0354	5832	10.0354	3097.5	10.0354	938.667	10.0354	-810	10.0354	-3287.5	10.0354	-5985	10.0029	-8739.45
	10.0485	9696	10.0485	7400	10.0485	5784	10.0485	3052.5	10.0485	968	10.0485	-890	10.0485	-3310	10.0485	-6110	10.016	-8807.04
	10.0616	9716	10.0616	7480	10.0616	5760	10.0616	3150	10.0616	904	10.0616	-902.5	10.0616	-3397.5	10.0616	-5845	10.0292	-8829.64
	10.0748	9536	10.0748	7712	10.0748	5920	10.0748	3107.5	10.0748	880	10.0748	-840	10.0748	-3310	10.0748	-5885	10.0423	-8849.79
	10.0879	9560	10.0879	7732	10.0879	5752	10.0879	3120	10.0879	816	10.0879	-857.5	10.0879	-3372.5	10.0879	-6025	10.0554	-8892.94
	10.101	9596	10.101	7536	10.101	5836	10.101	3180	10.101	829.333	10.101	-837.5	10.101	-3402.5	10.101	-6140	10.0686	-8853.61
	10.1142	9464	10.1142	7556	10.1142	6024	10.1142	3112.5	10.1142	861.333	10.1142	-937.5	10.1142	-3327.5	10.1142	-5980	10.0817	-8856.86
	10.1273	9760	10.1273	7452	10.1273	6004	10.1273	3105	10.1273	949.333	10.1273	-965	10.1273	-3377.5	10.1273	-6035	10.0948	-8801.15
	10.1404	9788	10.1404	7524	10.1404	5756	10.1404	2992.5	10.1404	904	10.1404	-842.5	10.1404	-3375	10.1404	-5995	10.108	-8737.55
	10.1535	9744	10.1535	7496	10.1535	6092	10.1535	3037.5	10.1535	933.333	10.1535	-907.5	10.1535	-3365	10.1535	-5910	10.1211	-8751.51
	10.1667	9600	10.1667	7792	10.1667	5688	10.1667	3060	10.1667	992	10.1667	-922.5	10.1667	-3425	10.1667	-6025	10.1342	-8793.4
	10.1798	9628	10.1798	7568	10.1798	5672	10.1798	3047.5	10.1798	930.667	10.1798	-837.5	10.1798	-3407.5	10.1798	-6145	10.1473	-8814.7
	10.1929	9708	10.1929	7608	10.1929	5928	10.1929	3062.5	10.1929	925.333	10.1929	-975	10.1929	-3247.5	10.1929	-6050	10.1605	-8820.01
	10.2061	9604	10.2061	7496	10.2061	6136	10.2061	3172.5	10.2061	938.667	10.2061	-952.5	10.2061	-3350	10.2061	-6100	10.1736	-8836.75
	10.2192	9668	10.2192	7512	10.2192	6032	10.2192	3155	10.2192	885.333	10.2192	-922.5	10.2192	-3347.5	10.2192	-6040	10.1867	-8820.18
	10.2323	9676	10.2323	7652	10.2323	5836	10.2323	3142.5	10.2323	917.333	10.2323	-837.5	10.2323	-3375	10.2323	-5985	10.1999	-8767.33
	10.2454	9552	10.2454	7628	10.2454	5916	10.2454	3060	10.2454	904	10.2454	-882.5	10.2454	-3325	10.2454	-5990	10.213	-8753.2
	10.2586	9692	10.2586	7544	10.2586	5860	10.2586	3170	10.2586	973.333	10.2586	-795	10.2586	-3342.5	10.2586	-5860	10.2261	-8680.53
	10.2717	9608	10.2717	7664	10.2717	6008	10.2717	3042.5	10.2717	941.333	10.2717	-927.5	10.2717	-3357.5	10.2717	-6110	10.2393	-8668.78
	10.2848	9456	10.2848	7580	10.2848	5812	10.2848	3155	10.2848	912	10.2848	-815	10.2848	-3360	10.2848	-6035	10.2524	-8692.8
	10.298	9604	10.298	7496	10.298	5816	10.298	3060	10.298	834.667	10.298	-867.5	10.298	-3277.5	10.298	-6000	10.2655	-8715.1
	10.3111	9676	10.3111	7572	10.3111	5824	10.3111	3097.5	10.3111	840	10.3111	-750	10.3111	-3460	10.3111	-6005	10.2786	-8653.73
	10.3242	9660	10.3242	7488	10.3242	5964	10.3242	3150	10.3242	928	10.3242	-847.5	10.3242	-3370	10.3242	-6115	10.2918	-8638.16
	10.3374	9604	10.3374	7416	10.3374	5800	10.3374	3062.5	10.3374	888	10.3374	-750	10.3374	-3325	10.3374	-6205	10.3049	-8591.4
	10.3505	9556	10.3505	7556	10.3505	5968	10.3505	3107.5	10.3505	888	10.3505	-952.5	10.3505	-3342.5	10.3505	-5980	10.318	-8628.56
	10.3636	9620	10.3636	7452	10.3636	5872	10.3636	3065	10.3636	885.333	10.3636	-905	10.3636	-3302.5	10.3636	-6065	10.3312	-8654.2
	10.3768	9480	10.3768	7544	10.3768	5872	10.3768	3070	10.3768	925.333	10.3768	-937.5	10.3768	-3290	10.3768	-6125	10.3443	-8694.86
	10.3899	9524	10.3899	7616	10.3899	5784	10.3899	3032.5	10.3899	946.667	10.3899	-835	10.3899	-3315	10.3899	-5985	10.3574	-8722.56
	10.403	9504	10.403	7688	10.403	6004	10.403	2985	10.403	829.333	10.403	-810	10.403	-3422.5	10.403	-5985	10.3706	-8738.74
	10.4162	9480	10.4162	7464	10.4162	5808	10.4162	3012.5	10.4162	960	10.4162	-830	10.4162	-3320	10.4162	-6095	10.3837	-8780.47
	10.4293	9488	10.4293	7616	10.4293	5872	10.4293	3097.5	10.4293	901.333	10.4293	-902.5	10.4293	-3275	10.4293	-5995	10.3968	-8759.76
	10.4424	9600	10.4424	7444	10.4424	5868	10.4424	3102.5	10.4424	952	10.4424	-997.5	10.4424	-3400	10.4424	-6075	10.41	-8751.5
	10.4555	9556	10.4555	7416	10.4555	6080	10.4555	3040	10.4555	1029.33	10.4555	-897.5	10.4555	-3342.5	10.4555	-5850	10.4231	-8790.03
	10.4687	9636	10.4687	7524	10.4687	5752	10.4687	3145	10.4687	984	10.4687	-1045	10.4687	-3427.5	10.4687	-6150	10.4362	-8782.68
	10.4818	9580	10.4818	7536	10.4818	5932	10.4818	3060	10.4818	984	10.4818	-872.5	10.4818	-3385	10.4818	-5985	10.4493	-8824.23
	10.4949	9452	10.4949	7604	10.4949	5868	10.4949	3067.5	10.4949	1016	10.4949	-957.5	10.4949	-3382.5	10.4949	-6145	10.4625	-8793.4
	10.5081	9576	10.5081	7420	10.5081	5908	10.5081	3062.5	10.5081	981.333	10.5081	-882.5	10.5081	-3267.5	10.5081	-6085	10.4756	-8802.7
	10.5212	9624	10.5212	7472	10.5212	5720	10.5212	3072.5	10.5212	890.667	10.5212	-905	10.5212	-3330	10.5212	-6105	10.4887	-8765.44
	10.5343	9356	10.5343	7524	10.5343	5912	10.5343	3077.5	10.5343	957.333	10.5343	-960	10.5343	-3312.5	10.5343	-6180	10.5019	-8726.15
	10.5474	9484	10.5474	7500	10.5474	5856	10.5474	3050	10.5474	896	10.5474	-972.5	10.5474	-3325	10.5474	-6260	10.515	-8712.91
	10.5606	9640	10.5606	7416	10.5606	5928	10.5606	3062.5	10.5606	976	10.5606	-942.5	10.5606	-3410	10.5606	-6055	10.5281	-8685.05
	10.5737	9560	10.5737	7508	10.5737	5748	10.5737	3070	10.5737	1018.67	10.5737	-930	10.5737	-3335	10.5737	-6125	10.5412	-8674.99
	10.5868	9552	10.5868	7400	10.5868	5872	10.5868	3100	10.5868	1018.67	10.5868	-900	10.5868	-3332.5	10.5868	-6045	10.5544	-8663.92
	10.6	9496	10.6	7380	10.6	5968	10.6	3045	10.6	986.667	10.6	-867.5	10.6	-3372.5	10.6	-6015	10.5675	-8638.69
	10.6131	9512	10.6131	7520	10.6131	5920	10.6131	2982.5	10.6131	938.667	10.6131	-987.5	10.6131	-3305	10.6131	-6125	10.5806	-8626.06
	10.6262	9516	10.6262	7348	10.6262	5920	10.6262	3057.5	10.6262	888	10.6262	-855	10.6262	-3325	10.6262	-6025	10.5938	-8619.15
	10.6394	9316	10.6394	7356	10.6394	5852	10.6394	3117.5	10.6394	914.667	10.6394	-977.5	10.6394	-3432.5	10.6394	-6145	10.6069	-8638.42
	10.6525	9540	10.6525	7428	10.6525	5844	10.6525	3040	10.6525	930.667	10.6525	-962.5	10.6525	-3367.5	10.6525	-6085	10.62	-8673.2
	10.6656	9600	10.6656	7484	10.6656	5912	10.6656	3062.5	10.6656	960	10.6656	-917.5	10.6656	-3380	10.6656	-5950	10.6332	-8765.16
	10.6788	9520	10.6788	7412	10.6788	5960	10.6788	3060	10.6788	930.667	10.6788	-970	10.6788	-3307.5	10.6788	-6135	10.6463	-8800.01
	10.6919	9524	10.6919	7556	10.6919	5788	10.6919	3055	10.6919	1016	10.6919	-810	10.6919	-3342.5	10.6919	-6025	10.6594	-8856.64
	10.705	9432	10.705	7460	10.705	5848	10.705	2997.5	10.705	1045.33	10.705	-1020	10.705	-3422.5	10.705	-6085	10.6725	-8816.85
	10.7181	9484	10.7181	7520	10.7181	5948	10.7181	3080	10.7181	1034.67	10.7181	-875	10.7181	-3327.5	10.7181	-5935	10.6857	-8790.13
	10.7313	9460	10.7313	7448	10.7313	5836	10.7313	3020	10.7313	1026.67	10.7313	-987.5	10.7313	-3280	10.7313	-6215	10.6988	-8784.45
	10.7444	9472	10.7444	7496	10.7444	5944	10.7444	3027.5	10.7444	1021.33	10.7444	-952.5	10.7444	-3347.5	10.7444	-6070	10.7119	-8762.98
	10.7575	9456	10.7575	7608	10.7575	6000	10.7575	3082.5	10.7575	981.333	10.7575	-912.5	10.7575	-3380	10.7575	-6140	10.7251	-8746.46
	10.7707	9496	10.7707	7312	10.7707	5800	10.7707	3017.5	10.7707	1088	10.7707	-985	10.7707	-3342.5	10.7707	-6210	10.7382	-8710.97
	10.7838	9552	10.7838	7516	10.7838	6056	10.7838	3077.5	10.7838	1042.67	10.7838	-880	10.7838	-3407.5	10.7838	-6195	10.7513	-8744.61
	10.7969	9628	10.7969	7444	10.7969	5700	10.7969	3065	10.7969	1013.33	10.7969	-1035	10.7969	-3282.5	10.7969	-6050	10.7645	-8762.62
	10.8101	9476	10.8101	7548	10.8101	5892	10.8101	3125	10.8101	1040	10.8101	-970	10.8101	-3430	10.8101	-5960	10.7776	-8762.08
	10.8232	9520	10.8232	7476	10.8232	5916	10.8232	3077.5	10.8232	1005.33	10.8232	-965	10.8232	-3440	10.8232	-5935	10.7907	-8791.01
	10.8363	9440	10.8363	7548	10.8363	5892	10.8363	3047.5	10.8363	1018.67	10.8363	-972.5	10.8363	-3425	10.8363	-6250	10.8039	-8758.39
	10.8494	9560	10.8494	7528	10.8494	5696	10.8494	3117.5	10.8494	941.333	10.8494	-915	10.8494	-3337.5	10.8494	-6005	10.817	-8736.04
	10.8626	9508	10.8626	7432	10.8626	5796	10.8626	3092.5	10.8626	968	10.8626	-960	10.8626	-3385	10.8626	-6255	10.8301	-8768.75
	10.8757	9640	10.8757	7496	10.8757	5860	10.8757	3170	10.8757	890.667	10.8757	-832.5	10.8757	-3382.5	10.8757	-5985	10.8432	-8764.18
	10.8888	9408	10.8888	7492	10.8888	5812	10.8888	3160	10.8888	1037.33	10.8888	-1050	10.8888	-3362.5	10.8888	-5975	10.8564	-8757.24
	10.902	9496	10.902	7472	10.902	5772	10.902	2990	10.902	1040	10.902	-970	10.902	-3330	10.902	-6145	10.8695	-8736.42
	10.9151	9532	10.9151	7452	10.9151	5888	10.9151	3110	10.9151	1021.33	10.9151	-985	10.9151	-3332.5	10.9151	-6130	10.8826	-8741.27
	10.9282	9604	10.9282	7428	10.9282	5712	10.9282	2922.5	10.9282	1064	10.9282	-952.5	10.9282	-3310	10.9282	-5900	10.8958	-8742.43
	10.9414	9472	10.9414	7404	10.9414	5724	10.9414	3062.5	10.9414	981.333	10.9414	-935	10.9414	-3382.5	10.9414	-5970	10.9089	-8765.35
	10.9545	9548	10.9545	7508	10.9545	5844	10.9545	3070	10.9545	1101.33	10.9545	-937.5	10.9545	-3420	10.9545	-6135	10.922	-8789.6
	10.9676	9712	10.9676	7492	10.9676	5756	10.9676	3010	10.9676	1048	10.9676	-987.5	10.9676	-3467.5	10.9676	-5960	10.9352	-8773.09
	10.9808	9512	10.9808	7520	10.9808	5644	10.9808	3047.5	10.9808	1053.33	10.9808	-1025	10.9808	-3422.5	10.9808	-6050	10.9483	-8800.74
	10.9939	9600	10.9939	7564	10.9939	5796	10.9939	3150	10.9939	1058.67	10.9939	-1127.5	10.9939	-3357.5	10.9939	-6170	10.9614	-8873.99
	11.007	9648	11.007	7368	11.007	5744	11.007	3015	11.007	1080	11.007	-820	11.007	-3345	11.007	-5880	10.9746	-8864.14
	11.0201	9472	11.0201	7324	11.0201	5708	11.0201	3100	11.0201	1021.33	11.0201	-952.5	11.0201	-3342.5	11.0201	-6055	10.9877	-8800.24
	11.0333	9516	11.0333	7540	11.0333	5716	11.0333	3120	11.0333	1061.33	11.0333	-1035	11.0333	-3312.5	11.0333	-6020	11.0008	-8737.94
	11.0464	9496	11.0464	7572	11.0464	5708	11.0464	3027.5	11.0464	1077.33	11.0464	-985	11.0464	-3405	11.0464	-6090	11.0139	-8672.39
	11.0595	9360	11.0595	7608	11.0595	5784	11.0595	3047.5	11.0595	1058.67	11.0595	-1060	11.0595	-3345	11.0595	-5970	11.0271	-8629.58
	11.0727	9652	11.0727	7544	11.0727	5744	11.0727	3025	11.0727	1101.33	11.0727	-1102.5	11.0727	-3380	11.0727	-5980	11.0402	-8626.06
	11.0858	9576	11.0858	7484	11.0858	5864	11.0858	3057.5	11.0858	1000	11.0858	-1027.5	11.0858	-3297.5	11.0858	-6060	11.0533	-8633.42
	11.0989	9504	11.0989	7300	11.0989	5752	11.0989	3087.5	11.0989	1093.33	11.0989	-1000	11.0989	-3342.5	11.0989	-5795	11.0665	-8645.45
	11.112	9540	11.112	7412	11.112	5724	11.112	3087.5	11.112	994.667	11.112	-955	11.112	-3390	11.112	-5920	11.0796	-8738.21
	11.1252	9516	11.1252	7508	11.1252	5764	11.1252	3100	11.1252	1085.33	11.1252	-995	11.1252	-3382.5	11.1252	-6165	11.0927	-8789.09
	11.1383	9504	11.1383	7576	11.1383	5756	11.1383	3070	11.1383	989.333	11.1383	-975	11.1383	-3295	11.1383	-5885	11.1059	-8843.17
	11.1514	9640	11.1514	7456	11.1514	5788	11.1514	3052.5	11.1514	1096	11.1514	-1090	11.1514	-3405	11.1514	-5980	11.119	-8812.07
	11.1646	9528	11.1646	7456	11.1646	5616	11.1646	3105	11.1646	1026.67	11.1646	-970	11.1646	-3352.5	11.1646	-5965	11.1321	-8822.07
	11.1777	9584	11.1777	7448	11.1777	5768	11.1777	3057.5	11.1777	1024	11.1777	-1027.5	11.1777	-3335	11.1777	-6085	11.1452	-8825.93
	11.1908	9588	11.1908	7468	11.1908	5656	11.1908	3007.5	11.1908	1109.33	11.1908	-1007.5	11.1908	-3280	11.1908	-6070	11.1584	-8807.76
	11.204	9484	11.204	7416	11.204	5832	11.204	3045	11.204	1040	11.204	-977.5	11.204	-3287.5	11.204	-5895	11.1715	-8812.55
	11.2171	9424	11.2171	7512	11.2171	5592	11.2171	3160	11.2171	944	11.2171	-887.5	11.2171	-3420	11.2171	-5975	11.1846	-8798.63
	11.2302	9564	11.2302	7468	11.2302	5528	11.2302	3140	11.2302	1029.33	11.2302	-1017.5	11.2302	-3360	11.2302	-5790	11.1978	-8785.55
	11.2433	9604	11.2433	7408	11.2433	5684	11.2433	3070	11.2433	986.667	11.2433	-987.5	11.2433	-3442.5	11.2433	-5950	11.2109	-8773.96
	11.2565	9600	11.2565	7428	11.2565	5644	11.2565	3027.5	11.2565	1109.33	11.2565	-1037.5	11.2565	-3377.5	11.2565	-5965	11.224	-8778.14
	11.2696	9648	11.2696	7308	11.2696	5768	11.2696	3152.5	11.2696	1106.67	11.2696	-1082.5	11.2696	-3412.5	11.2696	-5980	11.2371	-8817.27
	11.2827	9476	11.2827	7368	11.2827	5608	11.2827	3060	11.2827	1058.67	11.2827	-950	11.2827	-3345	11.2827	-5815	11.2503	-8771.79
	11.2959	9508	11.2959	7524	11.2959	5808	11.2959	3092.5	11.2959	1066.67	11.2959	-945	11.2959	-3377.5	11.2959	-5820	11.2634	-8802.3
	11.309	9540	11.309	7524	11.309	5580	11.309	3027.5	11.309	1112	11.309	-1110	11.309	-3462.5	11.309	-5890	11.2765	-8814.49
	11.3221	9408	11.3221	7432	11.3221	5596	11.3221	3057.5	11.3221	1112	11.3221	-1045	11.3221	-3370	11.3221	-5815	11.2897	-8820.83
	11.3353	9660	11.3353	7492	11.3353	5572	11.3353	3057.5	11.3353	1117.33	11.3353	-1055	11.3353	-3375	11.3353	-5830	11.3028	-8850.97
	11.3484	9544	11.3484	7492	11.3484	5684	11.3484	3060	11.3484	1122.67	11.3484	-1005	11.3484	-3322.5	11.3484	-5760	11.3159	-8808.73
	11.3615	9672	11.3615	7632	11.3615	5648	11.3615	3010	11.3615	1184	11.3615	-1042.5	11.3615	-3372.5	11.3615	-5915	11.3291	-8772.34
	11.3747	9412	11.3747	7532	11.3747	5736	11.3747	2990	11.3747	1125.33	11.3747	-1075	11.3747	-3397.5	11.3747	-5725	11.3422	-8743.92
	11.3878	9436	11.3878	7564	11.3878	5588	11.3878	3177.5	11.3878	1152	11.3878	-1042.5	11.3878	-3450	11.3878	-5940	11.3553	-8720.66
	11.4009	9520	11.4009	7416	11.4009	5396	11.4009	2992.5	11.4009	1114.67	11.4009	-1032.5	11.4009	-3415	11.4009	-5810	11.3685	-8703.34
	11.414	9584	11.414	7464	11.414	5840	11.414	3015	11.414	1173.33	11.414	-1080	11.414	-3427.5	11.414	-5965	11.3816	-8707.51
	11.4272	9524	11.4272	7496	11.4272	5568	11.4272	3055	11.4272	1173.33	11.4272	-1060	11.4272	-3340	11.4272	-5830	11.3947	-8720.51
	11.4403	9576	11.4403	7412	11.4403	5640	11.4403	3022.5	11.4403	1053.33	11.4403	-960	11.4403	-3412.5	11.4403	-5555	11.4078	-8751.2
	11.4534	9636	11.4534	7308	11.4534	5624	11.4534	3050	11.4534	1144	11.4534	-1057.5	11.4534	-3457.5	11.4534	-5810	11.421	-8779.13
	11.4666	9620	11.4666	7552	11.4666	5472	11.4666	3020	11.4666	1125.33	11.4666	-1072.5	11.4666	-3425	11.4666	-5835	11.4341	-8799.04
	11.4797	9668	11.4797	7452	11.4797	5492	11.4797	3032.5	11.4797	1042.67	11.4797	-1000	11.4797	-3315	11.4797	-5680	11.4472	-8754.84
	11.4928	9656	11.4928	7472	11.4928	5576	11.4928	3097.5	11.4928	1096	11.4928	-1115	11.4928	-3410	11.4928	-5785	11.4604	-8721.67
	11.506	9452	11.506	7560	11.506	5588	11.506	3075	11.506	1120	11.506	-1062.5	11.506	-3425	11.506	-5870	11.4735	-8706
	11.5191	9520	11.5191	7400	11.5191	5660	11.5191	3060	11.5191	1069.33	11.5191	-1040	11.5191	-3327.5	11.5191	-5805	11.4866	-8708.38
	11.5322	9556	11.5322	7520	11.5322	5760	11.5322	3050	11.5322	1181.33	11.5322	-1050	11.5322	-3277.5	11.5322	-5965	11.4998	-8717.64
	11.5453	9508	11.5453	7552	11.5453	5452	11.5453	3127.5	11.5453	1128	11.5453	-1065	11.5453	-3295	11.5453	-5720	11.5129	-8651.65
	11.5585	9588	11.5585	7448	11.5585	5560	11.5585	3110	11.5585	1013.33	11.5585	-1050	11.5585	-3335	11.5585	-5940	11.526	-8608.64
	11.5716	9656	11.5716	7496	11.5716	5580	11.5716	3035	11.5716	1154.67	11.5716	-1065	11.5716	-3397.5	11.5716	-5815	11.5391	-8637.47
	11.5847	9596	11.5847	7404	11.5847	5404	11.5847	3015	11.5847	1064	11.5847	-1022.5	11.5847	-3327.5	11.5847	-5760	11.5523	-8624.57
	11.5979	9492	11.5979	7460	11.5979	5536	11.5979	3100	11.5979	1141.33	11.5979	-1010	11.5979	-3457.5	11.5979	-5865	11.5654	-8627.89
	11.611	9584	11.611	7524	11.611	5564	11.611	3105	11.611	1066.67	11.611	-1082.5	11.611	-3375	11.611	-5885	11.5785	-8595.39
	11.6241	9612	11.6241	7508	11.6241	5640	11.6241	3002.5	11.6241	1064	11.6241	-1080	11.6241	-3332.5	11.6241	-5805	11.5917	-8607.52
	11.6373	9560	11.6373	7572	11.6373	5516	11.6373	3100	11.6373	1114.67	11.6373	-1107.5	11.6373	-3467.5	11.6373	-5945	11.6048	-8636.89
	11.6504	9552	11.6504	7396	11.6504	5552	11.6504	3032.5	11.6504	1061.33	11.6504	-1052.5	11.6504	-3332.5	11.6504	-5755	11.6179	-8677.5
	11.6635	9588	11.6635	7576	11.6635	5496	11.6635	3040	11.6635	1189.33	11.6635	-1035	11.6635	-3382.5	11.6635	-5815	11.6311	-8659.45
	11.6767	9656	11.6767	7528	11.6767	5516	11.6767	3040	11.6767	1082.67	11.6767	-1072.5	11.6767	-3362.5	11.6767	-5820	11.6442	-8602.7
	11.6898	9628	11.6898	7392	11.6898	5556	11.6898	3070	11.6898	1018.67	11.6898	-1132.5	11.6898	-3322.5	11.6898	-6030	11.6573	-8617.72
	11.7029	9616	11.7029	7416	11.7029	5536	11.7029	3037.5	11.7029	1072	11.7029	-1012.5	11.7029	-3355	11.7029	-5820	11.6705	-8637.58
	11.716	9584	11.716	7524	11.716	5432	11.716	3170	11.716	1029.33	11.716	-1112.5	11.716	-3275	11.716	-5860	11.6836	-8662.41
	11.7292	9640	11.7292	7396	11.7292	5468	11.7292	3105	11.7292	1040	11.7292	-1062.5	11.7292	-3337.5	11.7292	-5645	11.6967	-8673.55
	11.7423	9664	11.7423	7444	11.7423	5484	11.7423	3040	11.7423	1136	11.7423	-1135	11.7423	-3370	11.7423	-5755	11.7098	-8656.17
	11.7554	9624	11.7554	7356	11.7554	5540	11.7554	3070	11.7554	1085.33	11.7554	-1052.5	11.7554	-3362.5	11.7554	-5665	11.723	-8660.13
	11.7686	9676	11.7686	7516	11.7686	5496	11.7686	3115	11.7686	1064	11.7686	-1117.5	11.7686	-3300	11.7686	-5900	11.7361	-8652.01
	11.7817	9536	11.7817	7348	11.7817	5520	11.7817	3105	11.7817	1034.67	11.7817	-1110	11.7817	-3332.5	11.7817	-5715	11.7492	-8666.41
	11.7948	9376	11.7948	7456	11.7948	5564	11.7948	3055	11.7948	1042.67	11.7948	-1067.5	11.7948	-3382.5	11.7948	-5680	11.7624	-8687.82
	11.808	9564	11.808	7424	11.808	5328	11.808	3010	11.808	1008	11.808	-1070	11.808	-3375	11.808	-5765	11.7755	-8713.26
	11.8211	9536	11.8211	7492	11.8211	5540	11.8211	3070	11.8211	1058.67	11.8211	-1112.5	11.8211	-3395	11.8211	-5770	11.7886	-8728.33
	11.8342	9564	11.8342	7536	11.8342	5468	11.8342	3022.5	11.8342	1082.67	11.8342	-1102.5	11.8342	-3310	11.8342	-5755	11.8018	-8705.87
	11.8474	9652	11.8474	7472	11.8474	5544	11.8474	3042.5	11.8474	1074.67	11.8474	-1127.5	11.8474	-3380	11.8474	-5675	11.8149	-8728.66
	11.8605	9540	11.8605	7284	11.8605	5408	11.8605	2965	11.8605	1101.33	11.8605	-1055	11.8605	-3350	11.8605	-5470	11.828	-8665.21
	11.8736	9592	11.8736	7516	11.8736	5588	11.8736	3120	11.8736	1096	11.8736	-1137.5	11.8736	-3340	11.8736	-5765	11.8412	-8619.25
	11.8867	9584	11.8867	7652	11.8867	5480	11.8867	2992.5	11.8867	1064	11.8867	-1095	11.8867	-3257.5	11.8867	-5675	11.8543	-8643.67
	11.8999	9536	11.8999	7516	11.8999	5552	11.8999	3025	11.8999	1141.33	11.8999	-1132.5	11.8999	-3390	11.8999	-5835	11.8674	-8590.99
	11.913	9592	11.913	7516	11.913	5512	11.913	3040	11.913	1090.67	11.913	-1122.5	11.913	-3440	11.913	-5690	11.8805	-8563.61
	11.9261	9480	11.9261	7572	11.9261	5420	11.9261	2957.5	11.9261	1061.33	11.9261	-1040	11.9261	-3347.5	11.9261	-5740	11.8937	-8599.9
	11.9393	9504	11.9393	7504	11.9393	5408	11.9393	3132.5	11.9393	1112	11.9393	-1042.5	11.9393	-3397.5	11.9393	-5750	11.9068	-8661.32
	11.9524	9560	11.9524	7392	11.9524	5616	11.9524	3162.5	11.9524	1053.33	11.9524	-1132.5	11.9524	-3437.5	11.9524	-5910	11.9199	-8701.04
	11.9655	9628	11.9655	7464	11.9655	5292	11.9655	3065	11.9655	1117.33	11.9655	-1052.5	11.9655	-3487.5	11.9655	-5865	11.9331	-8748.91
	11.9787	9456	11.9787	7404	11.9787	5512	11.9787	3060	11.9787	1144	11.9787	-1155	11.9787	-3407.5	11.9787	-5905	11.9462	-8738.01
	11.9918	9472	11.9918	7392	11.9918	5480	11.9918	3095	11.9918	1069.33	11.9918	-1155	11.9918	-3352.5	11.9918	-5820	11.9593	-8724.18
	12.0049	9492	12.0049	7476	12.0049	5512	12.0049	3087.5	12.0049	1045.33	12.0049	-1155	12.0049	-3417.5	12.0049	-5705	11.9725	-8751.17
	12.018	9608	12.018	7584	12.018	5420	12.018	3040	12.018	997.333	12.018	-1220	12.018	-3372.5	12.018	-5725	11.9856	-8787.36
	12.0312	9496	12.0312	7488	12.0312	5460	12.0312	3092.5	12.0312	1074.67	12.0312	-1090	12.0312	-3335	12.0312	-5770	11.9987	-8689.99
	12.0443	9708	12.0443	7600	12.0443	5524	12.0443	3037.5	12.0443	1048	12.0443	-1130	12.0443	-3362.5	12.0443	-5690	12.0118	-8633.67
	12.0574	9472	12.0574	7628	12.0574	5560	12.0574	3030	12.0574	1066.67	12.0574	-1105	12.0574	-3340	12.0574	-5735	12.025	-8625.79
	12.0706	9644	12.0706	7420	12.0706	5636	12.0706	3062.5	12.0706	1114.67	12.0706	-1155	12.0706	-3400	12.0706	-5735	12.0381	-8630.67
	12.0837	9616	12.0837	7540	12.0837	5548	12.0837	3032.5	12.0837	1061.33	12.0837	-1175	12.0837	-3325	12.0837	-5730	12.0512	-8640.41
	12.0968	9556	12.0968	7452	12.0968	5396	12.0968	3052.5	12.0968	1106.67	12.0968	-1155	12.0968	-3447.5	12.0968	-5590	12.0644	-8699.5
	12.1099	9476	12.1099	7328	12.1099	5532	12.1099	3065	12.1099	1040	12.1099	-1190	12.1099	-3355	12.1099	-5885	12.0775	-8728.99
	12.1231	9628	12.1231	7488	12.1231	5440	12.1231	3075	12.1231	1181.33	12.1231	-1125	12.1231	-3390	12.1231	-5755	12.0906	-8775.63
	12.1362	9548	12.1362	7612	12.1362	5548	12.1362	3067.5	12.1362	1058.67	12.1362	-1160	12.1362	-3310	12.1362	-5665	12.1037	-8812.91
	12.1493	9796	12.1493	7488	12.1493	5504	12.1493	3005	12.1493	1098.67	12.1493	-1197.5	12.1493	-3350	12.1493	-5630	12.1169	-8796.02
	12.1625	9552	12.1625	7564	12.1625	5408	12.1625	3045	12.1625	1146.67	12.1625	-1220	12.1625	-3307.5	12.1625	-5720	12.13	-8754.61
	12.1756	9580	12.1756	7540	12.1756	5424	12.1756	3067.5	12.1756	1048	12.1756	-1180	12.1756	-3385	12.1756	-5615	12.1431	-8651.84
	12.1887	9664	12.1887	7444	12.1887	5580	12.1887	2980	12.1887	1096	12.1887	-1115	12.1887	-3432.5	12.1887	-5675	12.1563	-8590.84
	12.2019	9520	12.2019	7556	12.2019	5524	12.2019	3090	12.2019	1141.33	12.2019	-1232.5	12.2019	-3405	12.2019	-5920	12.1694	-8566.72
	12.215	9656	12.215	7424	12.215	5492	12.215	3117.5	12.215	1101.33	12.215	-1092.5	12.215	-3355	12.215	-5815	12.1825	-8569.68
	12.2281	9692	12.2281	7436	12.2281	5508	12.2281	3125	12.2281	1048	12.2281	-1135	12.2281	-3380	12.2281	-5730	12.1957	-8632.36
	12.2413	9536	12.2413	7608	12.2413	5408	12.2413	3095	12.2413	1080	12.2413	-1142.5	12.2413	-3370	12.2413	-5735	12.2088	-8698.86
	12.2544	9644	12.2544	7628	12.2544	5612	12.2544	3017.5	12.2544	1077.33	12.2544	-1190	12.2544	-3340	12.2544	-5875	12.2219	-8726.28
	12.2675	9648	12.2675	7452	12.2675	5668	12.2675	3027.5	12.2675	1186.67	12.2675	-1075	12.2675	-3432.5	12.2675	-5745	12.2351	-8785.04
	12.2806	9520	12.2806	7448	12.2806	5540	12.2806	3005	12.2806	1058.67	12.2806	-1217.5	12.2806	-3402.5	12.2806	-5630	12.2482	-8816.47
	12.2938	9592	12.2938	7480	12.2938	5404	12.2938	3035	12.2938	1002.67	12.2938	-1275	12.2938	-3365	12.2938	-5635	12.2613	-8853.87
	12.3069	9728	12.3069	7472	12.3069	5744	12.3069	3015	12.3069	1096	12.3069	-1225	12.3069	-3392.5	12.3069	-5770	12.2744	-8800.22
	12.32	9796	12.32	7400	12.32	5444	12.32	3077.5	12.32	1061.33	12.32	-1202.5	12.32	-3367.5	12.32	-5535	12.2876	-8756.03
	12.3332	9768	12.3332	7492	12.3332	5520	12.3332	3032.5	12.3332	1053.33	12.3332	-1182.5	12.3332	-3410	12.3332	-5790	12.3007	-8755.63
	12.3463	9524	12.3463	7364	12.3463	5488	12.3463	3112.5	12.3463	1008	12.3463	-1170	12.3463	-3397.5	12.3463	-5640	12.3138	-8725.07
	12.3594	9752	12.3594	7548	12.3594	5392	12.3594	3035	12.3594	1016	12.3594	-1145	12.3594	-3377.5	12.3594	-5565	12.327	-8708.76
	12.3726	9464	12.3726	7448	12.3726	5576	12.3726	2987.5	12.3726	1016	12.3726	-1147.5	12.3726	-3385	12.3726	-5825	12.3401	-8639.53
	12.3857	9616	12.3857	7540	12.3857	5652	12.3857	3107.5	12.3857	1016	12.3857	-1220	12.3857	-3415	12.3857	-5875	12.3532	-8616.61
	12.3988	9536	12.3988	7388	12.3988	5572	12.3988	3010	12.3988	960	12.3988	-1247.5	12.3988	-3335	12.3988	-5750	12.3664	-8595.98
	12.4119	9520	12.4119	7480	12.4119	5504	12.4119	3050	12.4119	1050.67	12.4119	-1237.5	12.4119	-3315	12.4119	-5665	12.3795	-8594.18
	12.4251	9532	12.4251	7368	12.4251	5524	12.4251	3045	12.4251	981.333	12.4251	-1205	12.4251	-3412.5	12.4251	-5720	12.3926	-8597.92
	12.4382	9648	12.4382	7584	12.4382	5416	12.4382	2997.5	12.4382	1013.33	12.4382	-1105	12.4382	-3377.5	12.4382	-5725	12.4057	-8585.07
	12.4513	9668	12.4513	7520	12.4513	5468	12.4513	3065	12.4513	1018.67	12.4513	-1252.5	12.4513	-3332.5	12.4513	-5775	12.4189	-8587.41
	12.4645	9576	12.4645	7480	12.4645	5656	12.4645	3022.5	12.4645	933.333	12.4645	-1197.5	12.4645	-3422.5	12.4645	-5675	12.432	-8640.04
	12.4776	9544	12.4776	7452	12.4776	5456	12.4776	3065	12.4776	1050.67	12.4776	-1212.5	12.4776	-3397.5	12.4776	-5775	12.4451	-8647.55
	12.4907	9560	12.4907	7652	12.4907	5508	12.4907	3027.5	12.4907	1024	12.4907	-1202.5	12.4907	-3355	12.4907	-6015	12.4583	-8673.7
	12.5039	9452	12.5039	7452	12.5039	5472	12.5039	3040	12.5039	1082.67	12.5039	-1132.5	12.5039	-3352.5	12.5039	-5820	12.4714	-8646.64
	12.517	9552	12.517	7572	12.517	5588	12.517	3042.5	12.517	968	12.517	-1120	12.517	-3335	12.517	-5870	12.4845	-8679.28
	12.5301	9496	12.5301	7520	12.5301	5504	12.5301	3002.5	12.5301	952	12.5301	-1180	12.5301	-3280	12.5301	-5955	12.4977	-8693.26
	12.5433	9468	12.5433	7488	12.5433	5452	12.5433	2992.5	12.5433	946.667	12.5433	-1190	12.5433	-3355	12.5433	-5915	12.5108	-8730.86
	12.5564	9608	12.5564	7308	12.5564	5500	12.5564	3075	12.5564	906.667	12.5564	-1155	12.5564	-3380	12.5564	-6005	12.5239	-8714.54
	12.5695	9528	12.5695	7300	12.5695	5380	12.5695	2992.5	12.5695	1045.33	12.5695	-1192.5	12.5695	-3437.5	12.5695	-6080	12.5371	-8696.94
	12.5826	9572	12.5826	7484	12.5826	5596	12.5826	3055	12.5826	992	12.5826	-1192.5	12.5826	-3377.5	12.5826	-5880	12.5502	-8674.54
	12.5958	9592	12.5958	7632	12.5958	5516	12.5958	3017.5	12.5958	1010.67	12.5958	-1142.5	12.5958	-3387.5	12.5958	-5860	12.5633	-8640.99
	12.6089	9464	12.6089	7436	12.6089	5520	12.6089	3122.5	12.6089	1040	12.6089	-1172.5	12.6089	-3347.5	12.6089	-5930	12.5764	-8571.88
	12.622	9592	12.622	7572	12.622	5584	12.622	3055	12.622	968	12.622	-1127.5	12.622	-3322.5	12.622	-5905	12.5896	-8515.42
	12.6352	9584	12.6352	7432	12.6352	5708	12.6352	3065	12.6352	1074.67	12.6352	-1092.5	12.6352	-3430	12.6352	-5705	12.6027	-8464.24
	12.6483	9532	12.6483	7436	12.6483	5464	12.6483	2982.5	12.6483	1013.33	12.6483	-1110	12.6483	-3372.5	12.6483	-5915	12.6158	-8510.04
	12.6614	9608	12.6614	7584	12.6614	5540	12.6614	3092.5	12.6614	901.333	12.6614	-1217.5	12.6614	-3257.5	12.6614	-5945	12.629	-8567.29
	12.6745	9776	12.6745	7568	12.6745	5516	12.6745	3115	12.6745	1013.33	12.6745	-1200	12.6745	-3382.5	12.6745	-5855	12.6421	-8622.54
	12.6877	9536	12.6877	7528	12.6877	5488	12.6877	3152.5	12.6877	976	12.6877	-1167.5	12.6877	-3385	12.6877	-5765	12.6552	-8631.02
	12.7008	9496	12.7008	7504	12.7008	5524	12.7008	3000	12.7008	968	12.7008	-1157.5	12.7008	-3267.5	12.7008	-6050	12.6684	-8630.35
	12.714	9532	12.714	7472	12.714	5700	12.714	3040	12.714	968	12.714	-1197.5	12.714	-3375	12.714	-5970	12.6815	-8629.58
	12.7271	9540	12.7271	7468	12.7271	5480	12.7271	3060	12.7271	880	12.7271	-1135	12.7271	-3322.5	12.7271	-5820	12.6946	-8624.77
	12.7402	9624	12.7402	7476	12.7402	5684	12.7402	3047.5	12.7402	957.333	12.7402	-1207.5	12.7402	-3390	12.7402	-6020	12.7078	-8611.1
	12.7533	9416	12.7533	7456	12.7533	5380	12.7533	3155	12.7533	829.333	12.7533	-1185	12.7533	-3265	12.7533	-5800	12.7209	-8580.31
	12.7665	9520	12.7665	7456	12.7665	5636	12.7665	3097.5	12.7665	1018.67	12.7665	-1217.5	12.7665	-3355	12.7665	-6000	12.734	-8626.78
	12.7796	9628	12.7796	7380	12.7796	5560	12.7796	3060	12.7796	925.333	12.7796	-1127.5	12.7796	-3352.5	12.7796	-5940	12.7471	-8685.83
	12.7927	9560	12.7927	7428	12.7927	5628	12.7927	3012.5	12.7927	981.333	12.7927	-1167.5	12.7927	-3350	12.7927	-5895	12.7603	-8738.73
	12.8059	9512	12.8059	7340	12.8059	5568	12.8059	3157.5	12.8059	976	12.8059	-1115	12.8059	-3422.5	12.8059	-5920	12.7734	-8769.73
	12.819	9736	12.819	7308	12.819	5580	12.819	3042.5	12.819	930.667	12.819	-1250	12.819	-3372.5	12.819	-5805	12.7865	-8792.12
	12.8321	9640	12.8321	7300	12.8321	5520	12.8321	3045	12.8321	978.667	12.8321	-1165	12.8321	-3445	12.8321	-6110	12.7997	-8770.06
	12.8453	9492	12.8453	7500	12.8453	5552	12.8453	3060	12.8453	984	12.8453	-1165	12.8453	-3320	12.8453	-6085	12.8128	-8735.27
	12.8584	9532	12.8584	7316	12.8584	5500	12.8584	3072.5	12.8584	880	12.8584	-1160	12.8584	-3355	12.8584	-5910	12.8259	-8708.29
	12.8715	9468	12.8715	7604	12.8715	5400	12.8715	2970	12.8715	992	12.8715	-1120	12.8715	-3365	12.8715	-5950	12.8391	-8650
	12.8846	9588	12.8846	7412	12.8846	5716	12.8846	3057.5	12.8846	909.333	12.8846	-1177.5	12.8846	-3357.5	12.8846	-5800	12.8522	-8627.97
	12.8978	9516	12.8978	7292	12.8978	5512	12.8978	2935	12.8978	938.667	12.8978	-1170	12.8978	-3325	12.8978	-6040	12.8653	-8639.42
	12.9109	9568	12.9109	7360	12.9109	5628	12.9109	2952.5	12.9109	968	12.9109	-1192.5	12.9109	-3405	12.9109	-5950	12.8784	-8620.08
	12.924	9500	12.924	7376	12.924	5576	12.924	3055	12.924	960	12.924	-1117.5	12.924	-3395	12.924	-6075	12.8916	-8648.27
	12.9372	9652	12.9372	7264	12.9372	5724	12.9372	3030	12.9372	957.333	12.9372	-1165	12.9372	-3397.5	12.9372	-6000	12.9047	-8674.24
	12.9503	9552	12.9503	7404	12.9503	5752	12.9503	3095	12.9503	904	12.9503	-1160	12.9503	-3422.5	12.9503	-5995	12.9178	-8689.46
	12.9634	9604	12.9634	7512	12.9634	5580	12.9634	3137.5	12.9634	960	12.9634	-1125	12.9634	-3205	12.9634	-6065	12.931	-8680.85
	12.9765	9532	12.9765	7496	12.9765	5484	12.9765	3120	12.9765	853.333	12.9765	-1177.5	12.9765	-3330	12.9765	-6025	12.9441	-8683.73
	12.9897	9580	12.9897	7524	12.9897	5700	12.9897	3045	12.9897	869.333	12.9897	-1245	12.9897	-3407.5	12.9897	-5995	12.9572	-8722.22
	13.0028	9500	13.0028	7520	13.0028	5528	13.0028	3042.5	13.0028	954.667	13.0028	-1225	13.0028	-3367.5	13.0028	-5920	12.9703	-8659.53
	13.0159	9508	13.0159	7336	13.0159	5696	13.0159	3112.5	13.0159	957.333	13.0159	-1132.5	13.0159	-3337.5	13.0159	-6035	12.9835	-8696.46
	13.0291	9576	13.0291	7404	13.0291	5604	13.0291	3047.5	13.0291	882.667	13.0291	-1117.5	13.0291	-3297.5	13.0291	-5985	12.9966	-8696.39
	13.0422	9616	13.0422	7500	13.0422	5636	13.0422	3082.5	13.0422	933.333	13.0422	-1187.5	13.0422	-3290	13.0422	-5945	13.0097	-8679.27
	13.0553	9536	13.0553	7404	13.0553	5732	13.0553	3075	13.0553	880	13.0553	-1180	13.0553	-3340	13.0553	-6055	13.0229	-8682.5
	13.0685	9492	13.0685	7412	13.0685	5580	13.0685	3052.5	13.0685	906.667	13.0685	-1180	13.0685	-3390	13.0685	-6130	13.036	-8692.59
	13.0816	9460	13.0816	7576	13.0816	5784	13.0816	3007.5	13.0816	824	13.0816	-1165	13.0816	-3402.5	13.0816	-5910	13.0491	-8685.03
	13.0947	9512	13.0947	7616	13.0947	5724	13.0947	3025	13.0947	834.667	13.0947	-1187.5	13.0947	-3317.5	13.0947	-6015	13.0623	-8710.45
	13.1078	9496	13.1078	7420	13.1078	5664	13.1078	3007.5	13.1078	872	13.1078	-1237.5	13.1078	-3352.5	13.1078	-6075	13.0754	-8759.63
	13.121	9656	13.121	7464	13.121	5672	13.121	3042.5	13.121	930.667	13.121	-1175	13.121	-3342.5	13.121	-6040	13.0885	-8764.61
	13.1341	9560	13.1341	7512	13.1341	5632	13.1341	3060	13.1341	912	13.1341	-1095	13.1341	-3290	13.1341	-5900	13.1016	-8728.89
	13.1472	9536	13.1472	7456	13.1472	5728	13.1472	3065	13.1472	850.667	13.1472	-1207.5	13.1472	-3410	13.1472	-5965	13.1148	-8737.92
	13.1604	9540	13.1604	7452	13.1604	5776	13.1604	3057.5	13.1604	925.333	13.1604	-1137.5	13.1604	-3425	13.1604	-6180	13.1279	-8709.37
	13.1735	9508	13.1735	7452	13.1735	5672	13.1735	3082.5	13.1735	901.333	13.1735	-1105	13.1735	-3367.5	13.1735	-5915	13.141	-8650.72
	13.1866	9516	13.1866	7500	13.1866	5624	13.1866	3085	13.1866	901.333	13.1866	-1057.5	13.1866	-3342.5	13.1866	-6045	13.1542	-8610.66
	13.1998	9724	13.1998	7428	13.1998	5556	13.1998	3072.5	13.1998	949.333	13.1998	-1170	13.1998	-3387.5	13.1998	-6050	13.1673	-8616.08
	13.2129	9476	13.2129	7376	13.2129	5804	13.2129	3012.5	13.2129	888	13.2129	-1190	13.2129	-3427.5	13.2129	-6255	13.1804	-8587.93
	13.226	9588	13.226	7412	13.226	5840	13.226	3060	13.226	853.333	13.226	-1120	13.226	-3355	13.226	-6075	13.1936	-8609.49
	13.2392	9592	13.2392	7520	13.2392	5812	13.2392	3082.5	13.2392	981.333	13.2392	-1202.5	13.2392	-3247.5	13.2392	-5980	13.2067	-8598.11
	13.2523	9560	13.2523	7448	13.2523	5632	13.2523	3070	13.2523	861.333	13.2523	-1212.5	13.2523	-3302.5	13.2523	-5810	13.2198	-8619.52
	13.2654	9552	13.2654	7356	13.2654	5632	13.2654	3082.5	13.2654	845.333	13.2654	-1157.5	13.2654	-3317.5	13.2654	-6190	13.233	-8667.99
	13.2785	9556	13.2785	7324	13.2785	5740	13.2785	3010	13.2785	877.333	13.2785	-1147.5	13.2785	-3387.5	13.2785	-6215	13.2461	-8630.15
	13.2917	9700	13.2917	7436	13.2917	5620	13.2917	3027.5	13.2917	944	13.2917	-1142.5	13.2917	-3387.5	13.2917	-6055	13.2592	-8595.89
	13.3048	9456	13.3048	7520	13.3048	5768	13.3048	3015	13.3048	898.667	13.3048	-1182.5	13.3048	-3315	13.3048	-6065	13.2723	-8567.89
	13.3179	9460	13.3179	7384	13.3179	5696	13.3179	3002.5	13.3179	813.333	13.3179	-1217.5	13.3179	-3275	13.3179	-6175	13.2855	-8581.69
	13.3311	9500	13.3311	7376	13.3311	5784	13.3311	3070	13.3311	858.667	13.3311	-1157.5	13.3311	-3350	13.3311	-6025	13.2986	-8561.23
	13.3442	9632	13.3442	7492	13.3442	5572	13.3442	3055	13.3442	888	13.3442	-1125	13.3442	-3335	13.3442	-6215	13.3117	-8487.29
	13.3573	9420	13.3573	7484	13.3573	5672	13.3573	3090	13.3573	917.333	13.3573	-1115	13.3573	-3310	13.3573	-6125	13.3249	-8481.32
	13.3705	9520	13.3705	7244	13.3705	5648	13.3705	3032.5	13.3705	909.333	13.3705	-1145	13.3705	-3302.5	13.3705	-6230	13.338	-8442.29
	13.3836	9464	13.3836	7356	13.3836	5588	13.3836	3040	13.3836	845.333	13.3836	-1047.5	13.3836	-3395	13.3836	-6050	13.3511	-8497.82
	13.3967	9456	13.3967	7400	13.3967	5720	13.3967	3132.5	13.3967	901.333	13.3967	-1162.5	13.3967	-3342.5	13.3967	-6150	13.3643	-8521.86
	13.4099	9432	13.4099	7416	13.4099	5724	13.4099	3060	13.4099	957.333	13.4099	-1110	13.4099	-3440	13.4099	-6185	13.3774	-8527.32
	13.423	9520	13.423	7528	13.423	5660	13.423	2957.5	13.423	957.333	13.423	-1117.5	13.423	-3295	13.423	-6230	13.3905	-8546.23
	13.4361	9664	13.4361	7492	13.4361	5700	13.4361	3035	13.4361	893.333	13.4361	-1115	13.4361	-3372.5	13.4361	-6230	13.4037	-8587.34
	13.4492	9608	13.4492	7508	13.4492	5876	13.4492	3080	13.4492	877.333	13.4492	-1042.5	13.4492	-3500	13.4492	-6035	13.4168	-8663.19
	13.4624	9596	13.4624	7376	13.4624	5656	13.4624	3105	13.4624	856	13.4624	-1127.5	13.4624	-3360	13.4624	-6070	13.4299	-8626.41
	13.4755	9500	13.4755	7564	13.4755	5624	13.4755	3020	13.4755	954.667	13.4755	-1100	13.4755	-3327.5	13.4755	-6150	13.443	-8621.94
	13.4886	9584	13.4886	7440	13.4886	5764	13.4886	3045	13.4886	912	13.4886	-1152.5	13.4886	-3347.5	13.4886	-6140	13.4562	-8605.27
	13.5018	9520	13.5018	7424	13.5018	5588	13.5018	3030	13.5018	1024	13.5018	-1237.5	13.5018	-3295	13.5018	-6005	13.4693	-8559.76
	13.5149	9464	13.5149	7468	13.5149	5640	13.5149	3032.5	13.5149	906.667	13.5149	-1180	13.5149	-3320	13.5149	-6125	13.4824	-8582.89
	13.528	9472	13.528	7464	13.528	5804	13.528	3075	13.528	893.333	13.528	-1080	13.528	-3277.5	13.528	-6055	13.4956	-8579.15
	13.5412	9580	13.5412	7516	13.5412	5672	13.5412	3030	13.5412	952	13.5412	-1172.5	13.5412	-3305	13.5412	-6070	13.5087	-8593.68
	13.5543	9468	13.5543	7524	13.5543	5672	13.5543	2980	13.5543	821.333	13.5543	-1252.5	13.5543	-3362.5	13.5543	-6290	13.5218	-8582.61
	13.5674	9488	13.5674	7524	13.5674	5760	13.5674	3055	13.5674	928	13.5674	-1270	13.5674	-3415	13.5674	-6145	13.535	-8613.37
	13.5805	9552	13.5805	7644	13.5805	5568	13.5805	3117.5	13.5805	965.333	13.5805	-1127.5	13.5805	-3352.5	13.5805	-6235	13.5481	-8634.16
	13.5937	9568	13.5937	7576	13.5937	5632	13.5937	2930	13.5937	976	13.5937	-1162.5	13.5937	-3372.5	13.5937	-6005	13.5612	-8592.81
	13.6068	9492	13.6068	7400	13.6068	5504	13.6068	3045	13.6068	1013.33	13.6068	-1087.5	13.6068	-3390	13.6068	-6125	13.5743	-8622.03
	13.6199	9524	13.6199	7492	13.6199	5576	13.6199	3040	13.6199	920	13.6199	-1095	13.6199	-3397.5	13.6199	-6040	13.5875	-8582.45
	13.6331	9660	13.6331	7556	13.6331	5576	13.6331	2980	13.6331	837.333	13.6331	-1152.5	13.6331	-3392.5	13.6331	-6205	13.6006	-8570.62
	13.6462	9532	13.6462	7508	13.6462	5568	13.6462	2985	13.6462	925.333	13.6462	-1135	13.6462	-3262.5	13.6462	-6320	13.6137	-8531.33
	13.6593	9544	13.6593	7616	13.6593	5580	13.6593	2995	13.6593	904	13.6593	-1232.5	13.6593	-3300	13.6593	-6150	13.6269	-8510.73
	13.6725	9552	13.6725	7624	13.6725	5700	13.6725	3012.5	13.6725	936	13.6725	-1127.5	13.6725	-3372.5	13.6725	-6125	13.64	-8544.29
	13.6856	9440	13.6856	7564	13.6856	5528	13.6856	2997.5	13.6856	912	13.6856	-1162.5	13.6856	-3365	13.6856	-6165	13.6531	-8595.01
	13.6987	9604	13.6987	7612	13.6987	5700	13.6987	2962.5	13.6987	978.667	13.6987	-1235	13.6987	-3310	13.6987	-6180	13.6663	-8608.89
	13.7119	9504	13.7119	7604	13.7119	5652	13.7119	3035	13.7119	914.667	13.7119	-1200	13.7119	-3385	13.7119	-6220	13.6794	-8612
	13.725	9508	13.725	7512	13.725	5708	13.725	2970	13.725	893.333	13.725	-1230	13.725	-3435	13.725	-6150	13.6925	-8606.77
	13.7381	9476	13.7381	7516	13.7381	5692	13.7381	3020	13.7381	984	13.7381	-1182.5	13.7381	-3445	13.7381	-6350	13.7057	-8647.18
	13.7512	9544	13.7512	7636	13.7512	5684	13.7512	3040	13.7512	933.333	13.7512	-1147.5	13.7512	-3422.5	13.7512	-6010	13.7188	-8595
	13.7644	9576	13.7644	7672	13.7644	5500	13.7644	2995	13.7644	917.333	13.7644	-1085	13.7644	-3435	13.7644	-6150	13.7319	-8576.15
	13.7775	9580	13.7775	7724	13.7775	5656	13.7775	3017.5	13.7775	1008	13.7775	-1205	13.7775	-3465	13.7775	-5890	13.745	-8520.5
	13.7906	9492	13.7906	7640	13.7906	5656	13.7906	3047.5	13.7906	941.333	13.7906	-1165	13.7906	-3422.5	13.7906	-6330	13.7582	-8543.68
	13.8038	9640	13.8038	7716	13.8038	5704	13.8038	3017.5	13.8038	882.667	13.8038	-1220	13.8038	-3400	13.8038	-6150	13.7713	-8606.97
	13.8169	9736	13.8169	7600	13.8169	5776	13.8169	3080	13.8169	920	13.8169	-1157.5	13.8169	-3400	13.8169	-6110	13.7844	-8650.3
	13.83	9456	13.83	7628	13.83	5628	13.83	3092.5	13.83	936	13.83	-1147.5	13.83	-3412.5	13.83	-6155	13.7976	-8616.69
	13.8431	9608	13.8431	7804	13.8431	5696	13.8431	3060	13.8431	965.333	13.8431	-1185	13.8431	-3375	13.8431	-6355	13.8107	-8555.17
	13.8563	9476	13.8563	7628	13.8563	5640	13.8563	3107.5	13.8563	981.333	13.8563	-1212.5	13.8563	-3440	13.8563	-6210	13.8238	-8478.11
	13.8694	9584	13.8694	7768	13.8694	5596	13.8694	3002.5	13.8694	925.333	13.8694	-1220	13.8694	-3320	13.8694	-6240	13.8369	-8476.8
	13.8825	9468	13.8825	7652	13.8825	5536	13.8825	3152.5	13.8825	890.667	13.8825	-1160	13.8825	-3307.5	13.8825	-6185	13.8501	-8429.12
	13.8957	9556	13.8957	7768	13.8957	5716	13.8957	3032.5	13.8957	1008	13.8957	-1190	13.8957	-3445	13.8957	-6220	13.8632	-8446.81
	13.9088	9540	13.9088	7760	13.9088	5548	13.9088	3045	13.9088	938.667	13.9088	-1175	13.9088	-3395	13.9088	-6330	13.8763	-8454.62
	13.9219	9684	13.9219	7740	13.9219	5652	13.9219	3037.5	13.9219	885.333	13.9219	-1207.5	13.9219	-3407.5	13.9219	-6005	13.8895	-8479.69
	13.9351	9476	13.9351	7836	13.9351	5720	13.9351	2997.5	13.9351	885.333	13.9351	-1235	13.9351	-3430	13.9351	-6085	13.9026	-8515.49
	13.9482	9440	13.9482	7592	13.9482	5596	13.9482	3040	13.9482	930.667	13.9482	-1142.5	13.9482	-3442.5	13.9482	-6090	13.9157	-8552.66
	13.9613	9680	13.9613	7864	13.9613	5660	13.9613	3187.5	13.9613	944	13.9613	-1222.5	13.9613	-3475	13.9613	-6205	13.9289	-8563.56
	13.9744	9600	13.9744	7840	13.9744	5544	13.9744	3042.5	13.9744	904	13.9744	-1237.5	13.9744	-3447.5	13.9744	-6285	13.942	-8553.11
	13.9876	9476	13.9876	7784	13.9876	5580	13.9876	3067.5	13.9876	893.333	13.9876	-1232.5	13.9876	-3407.5	13.9876	-6195	13.9551	-8572.74
	14.0007	9484	14.0007	7792	14.0007	5596	14.0007	3040	14.0007	922.667	14.0007	-1240	14.0007	-3382.5	14.0007	-6025	13.9682	-8632.22
	14.0138	9448	14.0138	7656	14.0138	5508	14.0138	3037.5	14.0138	1010.67	14.0138	-1222.5	14.0138	-3272.5	14.0138	-6185	13.9814	-8651.57
	14.027	9540	14.027	7896	14.027	5592	14.027	2985	14.027	1026.67	14.027	-1147.5	14.027	-3492.5	14.027	-6150	13.9945	-8698.87
	14.0401	9600	14.0401	7940	14.0401	5560	14.0401	3020	14.0401	968	14.0401	-1232.5	14.0401	-3395	14.0401	-6155	14.0076	-8712.89
	14.0532	9456	14.0532	7780	14.0532	5536	14.0532	2992.5	14.0532	848	14.0532	-1212.5	14.0532	-3432.5	14.0532	-6100	14.0208	-8714.4
	14.0664	9588	14.0664	7696	14.0664	5552	14.0664	3020	14.0664	896	14.0664	-1195	14.0664	-3327.5	14.0664	-5930	14.0339	-8720.16
	14.0795	9756	14.0795	7772	14.0795	5516	14.0795	3030	14.0795	957.333	14.0795	-1222.5	14.0795	-3390	14.0795	-6015	14.047	-8700.2
	14.0926	9548	14.0926	7756	14.0926	5504	14.0926	3075	14.0926	920	14.0926	-1207.5	14.0926	-3427.5	14.0926	-6160	14.0602	-8630.38
	14.1058	9696	14.1058	7904	14.1058	5540	14.1058	3000	14.1058	954.667	14.1058	-1182.5	14.1058	-3382.5	14.1058	-6045	14.0733	-8593.88
	14.1189	9564	14.1189	7620	14.1189	5648	14.1189	3012.5	14.1189	946.667	14.1189	-1137.5	14.1189	-3370	14.1189	-6010	14.0864	-8582.43
	14.132	9696	14.132	7764	14.132	5660	14.132	3092.5	14.132	912	14.132	-1162.5	14.132	-3415	14.132	-6150	14.0996	-8566.06
	14.1451	9768	14.1451	7840	14.1451	5532	14.1451	3047.5	14.1451	954.667	14.1451	-1217.5	14.1451	-3502.5	14.1451	-6120	14.1127	-8523.92
	14.1583	9620	14.1583	7872	14.1583	5480	14.1583	3090	14.1583	949.333	14.1583	-1242.5	14.1583	-3452.5	14.1583	-6165	14.1258	-8533.72
	14.1714	9708	14.1714	7808	14.1714	5500	14.1714	3007.5	14.1714	930.667	14.1714	-1245	14.1714	-3387.5	14.1714	-6105	14.1389	-8538.63
	14.1845	9700	14.1845	7880	14.1845	5432	14.1845	3000	14.1845	938.667	14.1845	-1177.5	14.1845	-3335	14.1845	-6215	14.1521	-8541.55
	14.1977	9672	14.1977	7804	14.1977	5652	14.1977	3047.5	14.1977	882.667	14.1977	-1187.5	14.1977	-3317.5	14.1977	-6255	14.1652	-8546.47
	14.2108	9660	14.2108	7848	14.2108	5640	14.2108	2972.5	14.2108	893.333	14.2108	-1235	14.2108	-3440	14.2108	-6135	14.1783	-8496.93
	14.2239	9484	14.2239	7816	14.2239	5516	14.2239	3027.5	14.2239	936	14.2239	-1225	14.2239	-3417.5	14.2239	-6260	14.1915	-8457.55
	14.2371	9564	14.2371	7664	14.2371	5440	14.2371	3017.5	14.2371	917.333	14.2371	-1215	14.2371	-3505	14.2371	-6415	14.2046	-8501.84
	14.2502	9856	14.2502	7784	14.2502	5576	14.2502	3015	14.2502	837.333	14.2502	-1157.5	14.2502	-3442.5	14.2502	-6330	14.2177	-8532.69
	14.2633	9648	14.2633	7892	14.2633	5592	14.2633	3050	14.2633	874.667	14.2633	-1215	14.2633	-3390	14.2633	-6110	14.2309	-8571.13
	14.2765	9628	14.2765	7816	14.2765	5596	14.2765	3012.5	14.2765	898.667	14.2765	-1177.5	14.2765	-3422.5	14.2765	-6270	14.244	-8559.39
	14.2896	9716	14.2896	7932	14.2896	5444	14.2896	3097.5	14.2896	970.667	14.2896	-1177.5	14.2896	-3370	14.2896	-6205	14.2571	-8532.87
	14.3027	9604	14.3027	7828	14.3027	5408	14.3027	3017.5	14.3027	946.667	14.3027	-1185	14.3027	-3365	14.3027	-6240	14.2703	-8498.47
	14.3158	9756	14.3158	7820	14.3158	5652	14.3158	3027.5	14.3158	882.667	14.3158	-1167.5	14.3158	-3360	14.3158	-6090	14.2834	-8422.98
	14.329	9724	14.329	7876	14.329	5560	14.329	3055	14.329	880	14.329	-1117.5	14.329	-3340	14.329	-6025	14.2965	-8348.71
	14.3421	9608	14.3421	7952	14.3421	5452	14.3421	3000	14.3421	912	14.3421	-1177.5	14.3421	-3367.5	14.3421	-6040	14.3096	-8297.23
	14.3552	9668	14.3552	7704	14.3552	5640	14.3552	2970	14.3552	930.667	14.3552	-1135	14.3552	-3377.5	14.3552	-6275	14.3228	-8298.33
	14.3684	9676	14.3684	7972	14.3684	5720	14.3684	3175	14.3684	914.667	14.3684	-1242.5	14.3684	-3435	14.3684	-6085	14.3359	-8306.64
	14.3815	9884	14.3815	7936	14.3815	5452	14.3815	3040	14.3815	874.667	14.3815	-1130	14.3815	-3352.5	14.3815	-6075	14.349	-8336.67
	14.3946	9692	14.3946	7828	14.3946	5528	14.3946	3020	14.3946	941.333	14.3946	-1172.5	14.3946	-3337.5	14.3946	-6180	14.3622	-8440.89
	14.4078	9792	14.4078	7900	14.4078	5484	14.4078	3165	14.4078	861.333	14.4078	-1245	14.4078	-3332.5	14.4078	-6390	14.3753	-8466.54
	14.4209	9696	14.4209	7972	14.4209	5608	14.4209	3065	14.4209	898.667	14.4209	-1150	14.4209	-3357.5	14.4209	-5970	14.3884	-8502.42
	14.434	9628	14.434	7804	14.434	5424	14.434	3072.5	14.434	893.333	14.434	-1187.5	14.434	-3410	14.434	-6150	14.4016	-8504.09
	14.4471	9800	14.4471	7900	14.4471	5328	14.4471	3130	14.4471	936	14.4471	-1165	14.4471	-3325	14.4471	-6315	14.4147	-8493.5
	14.4603	9652	14.4603	7824	14.4603	5560	14.4603	3105	14.4603	946.667	14.4603	-1210	14.4603	-3380	14.4603	-6290	14.4278	-8449.92
	14.4734	9728	14.4734	7932	14.4734	5532	14.4734	3005	14.4734	925.333	14.4734	-1152.5	14.4734	-3432.5	14.4734	-5940	14.4409	-8472.13
	14.4865	9784	14.4865	7912	14.4865	5556	14.4865	3072.5	14.4865	1010.67	14.4865	-1200	14.4865	-3347.5	14.4865	-6170	14.4541	-8500.12
	14.4997	9792	14.4997	7852	14.4997	5608	14.4997	3050	14.4997	821.333	14.4997	-1285	14.4997	-3392.5	14.4997	-6020	14.4672	-8532.97
	14.5128	9864	14.5128	7752	14.5128	5612	14.5128	3150	14.5128	818.667	14.5128	-1130	14.5128	-3345	14.5128	-6170	14.4803	-8558.74
	14.5259	9720	14.5259	7884	14.5259	5384	14.5259	3085	14.5259	938.667	14.5259	-1332.5	14.5259	-3410	14.5259	-6035	14.4935	-8606.99
	14.539	9816	14.539	7796	14.539	5520	14.539	3010	14.539	938.667	14.539	-1072.5	14.539	-3425	14.539	-6090	14.5066	-8587.16
	14.5522	9816	14.5522	7944	14.5522	5636	14.5522	3025	14.5522	912	14.5522	-1275	14.5522	-3392.5	14.5522	-6130	14.5197	-8604.75
	14.5653	9964	14.5653	7976	14.5653	5524	14.5653	3045	14.5653	981.333	14.5653	-1192.5	14.5653	-3342.5	14.5653	-6215	14.5328	-8572.84
	14.5785	9692	14.5785	7836	14.5785	5504	14.5785	3095	14.5785	946.667	14.5785	-1230	14.5785	-3400	14.5785	-6075	14.546	-8526.12
	14.5916	9780	14.5916	7888	14.5916	5484	14.5916	3105	14.5916	922.667	14.5916	-1257.5	14.5916	-3457.5	14.5916	-6075	14.5591	-8439.83
	14.6047	9932	14.6047	7824	14.6047	5448	14.6047	3140	14.6047	938.667	14.6047	-1232.5	14.6047	-3475	14.6047	-6120	14.5723	-8451.82
	14.6178	9796	14.6178	7800	14.6178	5576	14.6178	3135	14.6178	981.333	14.6178	-1230	14.6178	-3495	14.6178	-5975	14.5854	-8433.1
	14.631	9832	14.631	7872	14.631	5396	14.631	3062.5	14.631	994.667	14.631	-1122.5	14.631	-3422.5	14.631	-5980	14.5985	-8433.6
	14.6441	9748	14.6441	7860	14.6441	5388	14.6441	3002.5	14.6441	904	14.6441	-1102.5	14.6441	-3410	14.6441	-5870	14.6116	-8385.77
	14.6572	9864	14.6572	7964	14.6572	5452	14.6572	3060	14.6572	922.667	14.6572	-1237.5	14.6572	-3525	14.6572	-6140	14.6248	-8408.26
	14.6704	9736	14.6704	7884	14.6704	5652	14.6704	3047.5	14.6704	904	14.6704	-1232.5	14.6704	-3412.5	14.6704	-6160	14.6379	-8398.89
	14.6835	9696	14.6835	7980	14.6835	5624	14.6835	3017.5	14.6835	832	14.6835	-1190	14.6835	-3367.5	14.6835	-6060	14.651	-8451.76
	14.6966	9884	14.6966	8004	14.6966	5672	14.6966	3052.5	14.6966	842.667	14.6966	-1192.5	14.6966	-3460	14.6966	-6055	14.6642	-8490.59
	14.7097	10004	14.7097	7940	14.7097	5640	14.7097	3045	14.7097	912	14.7097	-1192.5	14.7097	-3482.5	14.7097	-6225	14.6773	-8470.37
	14.7229	9852	14.7229	7944	14.7229	5528	14.7229	3072.5	14.7229	946.667	14.7229	-1110	14.7229	-3430	14.7229	-6035	14.6904	-8458.95
	14.736	10068	14.736	7972	14.736	5488	14.736	2982.5	14.736	880	14.736	-1225	14.736	-3367.5	14.736	-6185	14.7035	-8465.16
	14.7491	9820	14.7491	8072	14.7491	5612	14.7491	3060	14.7491	1026.67	14.7491	-1167.5	14.7491	-3300	14.7491	-6100	14.7167	-8435.77
	14.7623	9956	14.7623	8084	14.7623	5560	14.7623	3042.5	14.7623	933.333	14.7623	-1212.5	14.7623	-3380	14.7623	-6080	14.7298	-8427.4
	14.7754	9992	14.7754	7804	14.7754	5536	14.7754	3002.5	14.7754	936	14.7754	-1212.5	14.7754	-3372.5	14.7754	-6025	14.7429	-8455.5
	14.7885	9936	14.7885	7972	14.7885	5532	14.7885	3015	14.7885	890.667	14.7885	-1217.5	14.7885	-3320	14.7885	-6185	14.7561	-8470.51
	14.8017	9960	14.8017	7924	14.8017	5616	14.8017	3025	14.8017	893.333	14.8017	-1237.5	14.8017	-3367.5	14.8017	-5870	14.7692	-8476.24
	14.8148	9768	14.8148	7864	14.8148	5564	14.8148	3055	14.8148	925.333	14.8148	-1222.5	14.8148	-3385	14.8148	-6060	14.7823	-8550.46
	14.8279	9836	14.8279	7896	14.8279	5440	14.8279	3000	14.8279	957.333	14.8279	-1227.5	14.8279	-3420	14.8279	-5940	14.7955	-8562.68
	14.841	9960	14.841	7940	14.841	5524	14.841	3087.5	14.841	922.667	14.841	-1145	14.841	-3472.5	14.841	-6080	14.8086	-8544.92
	14.8542	9932	14.8542	7764	14.8542	5656	14.8542	3120	14.8542	925.333	14.8542	-1185	14.8542	-3460	14.8542	-6240	14.8217	-8514.96
	14.8673	9996	14.8673	7844	14.8673	5424	14.8673	3097.5	14.8673	904	14.8673	-1250	14.8673	-3432.5	14.8673	-6025	14.8348	-8461.99
	14.8804	9808	14.8804	7980	14.8804	5548	14.8804	3102.5	14.8804	922.667	14.8804	-1072.5	14.8804	-3472.5	14.8804	-6035	14.848	-8434.33
	14.8936	10024	14.8936	8056	14.8936	5576	14.8936	3045	14.8936	936	14.8936	-1135	14.8936	-3375	14.8936	-6010	14.8611	-8397.9
	14.9067	10004	14.9067	7948	14.9067	5656	14.9067	3030	14.9067	853.333	14.9067	-1180	14.9067	-3367.5	14.9067	-6175	14.8742	-8402.62
	14.9198	10024	14.9198	8096	14.9198	5580	14.9198	3070	14.9198	952	14.9198	-1212.5	14.9198	-3355	14.9198	-6015	14.8874	-8389.56
	14.933	10048	14.933	7900	14.933	5724	14.933	3117.5	14.933	877.333	14.933	-1217.5	14.933	-3415	14.933	-6020	14.9005	-8401.91
	14.9461	9928	14.9461	7912	14.9461	5468	14.9461	3067.5	14.9461	946.667	14.9461	-1120	14.9461	-3410	14.9461	-6265	14.9136	-8385.34
	14.9592	9984	14.9592	7784	14.9592	5560	14.9592	3142.5	14.9592	848	14.9592	-1230	14.9592	-3400	14.9592	-6125	14.9268	-8349.28
	14.9724	9924	14.9724	7812	14.9724	5616	14.9724	3085	14.9724	944	14.9724	-1175	14.9724	-3462.5	14.9724	-5950	14.9399	-8393.52
	14.9855	10028	14.9855	7924	14.9855	5604	14.9855	3085	14.9855	986.667	14.9855	-1225	14.9855	-3425	14.9855	-6035	14.953	-8399.66
	14.9986	9892	14.9986	8084	14.9986	5660	14.9986	3060	14.9986	1013.33	14.9986	-1155	14.9986	-3420	14.9986	-6160	14.9662	-8376.58
	15.0117	9956	15.0117	7884	15.0117	5520	15.0117	3037.5	15.0117	944	15.0117	-1180	15.0117	-3442.5	15.0117	-5855	14.9793	-8413.75
	15.0249	9860	15.0249	7908	15.0249	5432	15.0249	3085	15.0249	866.667	15.0249	-1212.5	15.0249	-3420	15.0249	-5975	14.9924	-8423.56
	15.038	9956	15.038	7912	15.038	5616	15.038	3137.5	15.038	909.333	15.038	-1130	15.038	-3425	15.038	-6185	15.0055	-8479.25
	15.0511	9924	15.0511	7776	15.0511	5468	15.0511	3100	15.0511	1021.33	15.0511	-1185	15.0511	-3390	15.0511	-5910	15.0187	-8516.25
	15.0643	10036	15.0643	7944	15.0643	5668	15.0643	3012.5	15.0643	914.667	15.0643	-1195	15.0643	-3297.5	15.0643	-6000	15.0318	-8553.7
	15.0774	10020	15.0774	7952	15.0774	5616	15.0774	2930	15.0774	962.667	15.0774	-1182.5	15.0774	-3372.5	15.0774	-6080	15.0449	-8554.14
	15.0905	9984	15.0905	8012	15.0905	5584	15.0905	2972.5	15.0905	917.333	15.0905	-1170	15.0905	-3445	15.0905	-6055	15.0581	-8589.53
	15.1037	9916	15.1037	7860	15.1037	5572	15.1037	3015	15.1037	906.667	15.1037	-1170	15.1037	-3325	15.1037	-5975	15.0712	-8593.55
	15.1168	9840	15.1168	7972	15.1168	5376	15.1168	3002.5	15.1168	957.333	15.1168	-1157.5	15.1168	-3402.5	15.1168	-6210	15.0843	-8532.63
	15.1299	10016	15.1299	7840	15.1299	5512	15.1299	3085	15.1299	805.333	15.1299	-1170	15.1299	-3277.5	15.1299	-6225	15.0975	-8439.41
	15.1431	10036	15.1431	7736	15.1431	5692	15.1431	3090	15.1431	842.667	15.1431	-1202.5	15.1431	-3377.5	15.1431	-6220	15.1106	-8406.63
	15.1562	9976	15.1562	7800	15.1562	5644	15.1562	3020	15.1562	885.333	15.1562	-1215	15.1562	-3285	15.1562	-6070	15.1237	-8342
	15.1693	10092	15.1693	7892	15.1693	5656	15.1693	3075	15.1693	834.667	15.1693	-1290	15.1693	-3307.5	15.1693	-6180	15.1369	-8294.49
	15.1824	9888	15.1824	7856	15.1824	5616	15.1824	3090	15.1824	880	15.1824	-1242.5	15.1824	-3352.5	15.1824	-6050	15.15	-8286.6
	15.1956	9844	15.1956	7988	15.1956	5476	15.1956	3117.5	15.1956	888	15.1956	-1192.5	15.1956	-3272.5	15.1956	-6115	15.1631	-8292.5
	15.2087	9964	15.2087	7772	15.2087	5516	15.2087	3097.5	15.2087	856	15.2087	-1120	15.2087	-3265	15.2087	-6060	15.1762	-8332.94
	15.2218	9928	15.2218	7804	15.2218	5508	15.2218	3095	15.2218	896	15.2218	-1215	15.2218	-3255	15.2218	-6015	15.1894	-8406.34
	15.235	9916	15.235	7804	15.235	5524	15.235	3137.5	15.235	832	15.235	-1187.5	15.235	-3360	15.235	-6030	15.2025	-8463.42
	15.2481	9828	15.2481	7876	15.2481	5508	15.2481	3100	15.2481	904	15.2481	-1132.5	15.2481	-3325	15.2481	-5870	15.2156	-8521
	15.2612	10028	15.2612	7896	15.2612	5612	15.2612	2987.5	15.2612	896	15.2612	-1102.5	15.2612	-3350	15.2612	-6050	15.2288	-8504.9
	15.2744	10028	15.2744	7832	15.2744	5372	15.2744	3065	15.2744	834.667	15.2744	-1182.5	15.2744	-3357.5	15.2744	-6040	15.2419	-8502.77
	15.2875	10032	15.2875	7808	15.2875	5536	15.2875	3125	15.2875	978.667	15.2875	-1057.5	15.2875	-3287.5	15.2875	-6120	15.255	-8484.87
	15.3006	10000	15.3006	7936	15.3006	5632	15.3006	3055	15.3006	869.333	15.3006	-1202.5	15.3006	-3360	15.3006	-6050	15.2682	-8454.32
	15.3137	9888	15.3137	7848	15.3137	5640	15.3137	3065	15.3137	898.667	15.3137	-1152.5	15.3137	-3322.5	15.3137	-6055	15.2813	-8471.04
	15.3269	10072	15.3269	7824	15.3269	5568	15.3269	3025	15.3269	861.333	15.3269	-1095	15.3269	-3267.5	15.3269	-6155	15.2944	-8404.18
	15.34	9888	15.34	7836	15.34	5676	15.34	3087.5	15.34	914.667	15.34	-1115	15.34	-3222.5	15.34	-6100	15.3075	-8391.6
	15.3531	10008	15.3531	7700	15.3531	5700	15.3531	3060	15.3531	885.333	15.3531	-1125	15.3531	-3422.5	15.3531	-6080	15.3207	-8392.04
	15.3663	10068	15.3663	7872	15.3663	5492	15.3663	3022.5	15.3663	842.667	15.3663	-1105	15.3663	-3327.5	15.3663	-6070	15.3338	-8390.13
	15.3794	9952	15.3794	7804	15.3794	5636	15.3794	3120	15.3794	832	15.3794	-1155	15.3794	-3270	15.3794	-6125	15.3469	-8398.78
	15.3925	9980	15.3925	7700	15.3925	5456	15.3925	3037.5	15.3925	824	15.3925	-1067.5	15.3925	-3250	15.3925	-6085	15.3601	-8392.12
	15.4056	10048	15.4056	7752	15.4056	5648	15.4056	2982.5	15.4056	928	15.4056	-1170	15.4056	-3240	15.4056	-6090	15.3732	-8379.18
	15.4188	10040	15.4188	7804	15.4188	5592	15.4188	3062.5	15.4188	837.333	15.4188	-1115	15.4188	-3265	15.4188	-5950	15.3863	-8418.56
	15.4319	10028	15.4319	7756	15.4319	5540	15.4319	3022.5	15.4319	773.333	15.4319	-1097.5	15.4319	-3287.5	15.4319	-6290	15.3994	-8434.67
	15.445	9980	15.445	7808	15.445	5632	15.445	3070	15.445	981.333	15.445	-1222.5	15.445	-3220	15.445	-6160	15.4126	-8427.97
	15.4582	9996	15.4582	7640	15.4582	5580	15.4582	3157.5	15.4582	744	15.4582	-1082.5	15.4582	-3272.5	15.4582	-5995	15.4257	-8414.64
	15.4713	10004	15.4713	7784	15.4713	5620	15.4713	3102.5	15.4713	850.667	15.4713	-1047.5	15.4713	-3237.5	15.4713	-6095	15.4388	-8444.76
	15.4844	10076	15.4844	7904	15.4844	5736	15.4844	3022.5	15.4844	941.333	15.4844	-1100	15.4844	-3257.5	15.4844	-6180	15.452	-8459.15
	15.4976	10068	15.4976	7892	15.4976	5576	15.4976	3035	15.4976	941.333	15.4976	-1127.5	15.4976	-3312.5	15.4976	-6370	15.4651	-8488.63
	15.5107	10076	15.5107	7700	15.5107	5560	15.5107	3105	15.5107	872	15.5107	-1052.5	15.5107	-3235	15.5107	-6105	15.4782	-8539.11
	15.5238	10092	15.5238	7784	15.5238	5636	15.5238	3075	15.5238	890.667	15.5238	-1052.5	15.5238	-3262.5	15.5238	-6085	15.4914	-8543.03
	15.537	10004	15.537	7768	15.537	5680	15.537	3037.5	15.537	837.333	15.537	-1105	15.537	-3167.5	15.537	-6005	15.5045	-8495.19
	15.5501	9936	15.5501	7756	15.5501	5624	15.5501	3047.5	15.5501	1008	15.5501	-1090	15.5501	-3242.5	15.5501	-6140	15.5176	-8475.06
	15.5632	9976	15.5632	7684	15.5632	5584	15.5632	3052.5	15.5632	853.333	15.5632	-1030	15.5632	-3277.5	15.5632	-5970	15.5308	-8422.75
	15.5763	9952	15.5763	7412	15.5763	5680	15.5763	3050	15.5763	797.333	15.5763	-1177.5	15.5763	-3300	15.5763	-6035	15.5439	-8308.4
	15.5895	9876	15.5895	7600	15.5895	5728	15.5895	3102.5	15.5895	885.333	15.5895	-1040	15.5895	-3190	15.5895	-5985	15.557	-8263.11
	15.6026	10008	15.6026	7716	15.6026	5724	15.6026	2990	15.6026	885.333	15.6026	-1062.5	15.6026	-3220	15.6026	-6100	15.5701	-8253
	15.6157	9964	15.6157	7736	15.6157	5588	15.6157	3097.5	15.6157	893.333	15.6157	-1105	15.6157	-3197.5	15.6157	-6100	15.5833	-8269.65
	15.6289	9784	15.6289	7776	15.6289	5604	15.6289	2990	15.6289	845.333	15.6289	-1020	15.6289	-3240	15.6289	-6185	15.5964	-8275.64
	15.642	9884	15.642	7780	15.642	5652	15.642	2970	15.642	890.667	15.642	-1172.5	15.642	-3230	15.642	-6015	15.6095	-8302.71
	15.6551	9972	15.6551	7532	15.6551	5608	15.6551	3072.5	15.6551	792	15.6551	-1020	15.6551	-3222.5	15.6551	-5960	15.6227	-8302.51
	15.6683	10024	15.6683	7636	15.6683	5496	15.6683	3092.5	15.6683	874.667	15.6683	-1020	15.6683	-3170	15.6683	-6030	15.6358	-8306.61
	15.6814	10016	15.6814	7760	15.6814	5492	15.6814	3157.5	15.6814	920	15.6814	-1070	15.6814	-3230	15.6814	-6130	15.6489	-8305.25
	15.6945	9936	15.6945	7732	15.6945	5692	15.6945	3025	15.6945	952	15.6945	-1015	15.6945	-3160	15.6945	-5935	15.6621	-8379.01
	15.7076	9932	15.7076	7712	15.7076	5512	15.7076	3035	15.7076	909.333	15.7076	-1022.5	15.7076	-3200	15.7076	-6240	15.6752	-8360.43
	15.7208	9744	15.7208	7652	15.7208	5664	15.7208	3132.5	15.7208	858.667	15.7208	-992.5	15.7208	-3200	15.7208	-6135	15.6883	-8382.66
	15.7339	10048	15.7339	7612	15.7339	5628	15.7339	2965	15.7339	848	15.7339	-965	15.7339	-3132.5	15.7339	-6155	15.7014	-8423.31
	15.747	9940	15.747	7812	15.747	5712	15.747	3047.5	15.747	826.667	15.747	-1090	15.747	-3242.5	15.747	-6060	15.7146	-8430.93
	15.7602	10064	15.7602	7744	15.7602	5676	15.7602	3085	15.7602	930.667	15.7602	-1022.5	15.7602	-3110	15.7602	-6100	15.7277	-8410.78
	15.7733	9828	15.7733	7568	15.7733	5688	15.7733	3050	15.7733	869.333	15.7733	-1037.5	15.7733	-3270	15.7733	-6075	15.7408	-8462.31
	15.7864	10004	15.7864	7536	15.7864	5572	15.7864	3067.5	15.7864	864	15.7864	-957.5	15.7864	-3137.5	15.7864	-6215	15.754	-8487.79
	15.7996	9860	15.7996	7604	15.7996	5644	15.7996	3012.5	15.7996	853.333	15.7996	-1097.5	15.7996	-3152.5	15.7996	-6160	15.7671	-8465.16
	15.8127	9888	15.8127	7652	15.8127	5576	15.8127	3000	15.8127	989.333	15.8127	-952.5	15.8127	-3212.5	15.8127	-5965	15.7802	-8447.13
	15.8258	9796	15.8258	7668	15.8258	5480	15.8258	3020	15.8258	826.667	15.8258	-1022.5	15.8258	-3232.5	15.8258	-6090	15.7934	-8453.36
	15.839	9804	15.839	7652	15.839	5652	15.839	3050	15.839	901.333	15.839	-995	15.839	-3135	15.839	-6215	15.8065	-8427.5
	15.8521	9876	15.8521	7608	15.8521	5556	15.8521	2975	15.8521	874.667	15.8521	-982.5	15.8521	-3122.5	15.8521	-6170	15.8196	-8378
	15.8652	9728	15.8652	7596	15.8652	5556	15.8652	3115	15.8652	845.333	15.8652	-1062.5	15.8652	-3147.5	15.8652	-5995	15.8328	-8404.98
	15.8783	9984	15.8783	7516	15.8783	5660	15.8783	3022.5	15.8783	808	15.8783	-1015	15.8783	-3050	15.8783	-6135	15.8459	-8348.63
	15.8915	9872	15.8915	7704	15.8915	5448	15.8915	3037.5	15.8915	933.333	15.8915	-1015	15.8915	-3052.5	15.8915	-6105	15.859	-8322.8
	15.9046	9884	15.9046	7532	15.9046	5768	15.9046	3072.5	15.9046	864	15.9046	-950	15.9046	-3097.5	15.9046	-5945	15.8721	-8361.56
	15.9177	9744	15.9177	7588	15.9177	5732	15.9177	2980	15.9177	741.333	15.9177	-1035	15.9177	-3100	15.9177	-6175	15.8853	-8362.54
	15.9309	9800	15.9309	7624	15.9309	5592	15.9309	3022.5	15.9309	869.333	15.9309	-1022.5	15.9309	-3125	15.9309	-6040	15.8984	-8378.69
	15.944	9860	15.944	7536	15.944	5540	15.944	3047.5	15.944	792	15.944	-987.5	15.944	-3115	15.944	-6130	15.9115	-8366.39
	15.9571	9904	15.9571	7664	15.9571	5652	15.9571	3137.5	15.9571	917.333	15.9571	-1092.5	15.9571	-3125	15.9571	-5955	15.9247	-8328.85
	15.9703	9908	15.9703	7564	15.9703	5648	15.9703	3045	15.9703	944	15.9703	-980	15.9703	-3115	15.9703	-6270	15.9378	-8372.26
	15.9834	9868	15.9834	7700	15.9834	5652	15.9834	2975	15.9834	736	15.9834	-1030	15.9834	-3087.5	15.9834	-6075	15.9509	-8365.88
	15.9965	9852	15.9965	7660	15.9965	5708	15.9965	3032.5	15.9965	805.333	15.9965	-872.5	15.9965	-3147.5	15.9965	-6260	15.9641	-8436.56
	16.0097	9712	16.0097	7544	16.0097	5692	16.0097	3010	16.0097	896	16.0097	-927.5	16.0097	-3150	16.0097	-5930	15.9772	-8399.75
	16.0228	9736	16.0228	7636	16.0228	5600	16.0228	3055	16.0228	880	16.0228	-970	16.0228	-3117.5	16.0228	-5965	15.9903	-8392.79
	16.0359	9868	16.0359	7664	16.0359	5508	16.0359	3117.5	16.0359	888	16.0359	-957.5	16.0359	-3150	16.0359	-5850	16.0035	-8397.75
	16.049	9968	16.049	7592	16.049	5512	16.049	3040	16.049	920	16.049	-1027.5	16.049	-3122.5	16.049	-5890	16.0166	-8356.54
	16.0622	9916	16.0622	7696	16.0622	5532	16.0622	3090	16.0622	890.667	16.0622	-1050	16.0622	-3312.5	16.0622	-6115	16.0297	-8344.16
	16.0753	9700	16.0753	7568	16.0753	5696	16.0753	3042.5	16.0753	933.333	16.0753	-952.5	16.0753	-3177.5	16.0753	-6035	16.0428	-8313.13
	16.0884	9948	16.0884	7544	16.0884	5744	16.0884	3100	16.0884	976	16.0884	-990	16.0884	-3142.5	16.0884	-5810	16.056	-8275.24
	16.1016	9884	16.1016	7556	16.1016	5620	16.1016	3055	16.1016	853.333	16.1016	-1040	16.1016	-3142.5	16.1016	-5960	16.0691	-8231.1
	16.1147	9832	16.1147	7624	16.1147	5628	16.1147	3037.5	16.1147	949.333	16.1147	-1035	16.1147	-3115	16.1147	-6035	16.0822	-8210.7
	16.1278	9892	16.1278	7592	16.1278	5756	16.1278	3110	16.1278	880	16.1278	-892.5	16.1278	-3117.5	16.1278	-5880	16.0954	-8222.08
	16.141	9732	16.141	7716	16.141	5512	16.141	3082.5	16.141	858.667	16.141	-887.5	16.141	-3147.5	16.141	-6035	16.1085	-8286.18
	16.1541	9788	16.1541	7560	16.1541	5644	16.1541	3192.5	16.1541	816	16.1541	-890	16.1541	-3002.5	16.1541	-5855	16.1216	-8349.87
	16.1672	9812	16.1672	7512	16.1672	5772	16.1672	3150	16.1672	792	16.1672	-860	16.1672	-3052.5	16.1672	-6080	16.1348	-8363.73
	16.1803	9740	16.1803	7596	16.1803	5772	16.1803	3125	16.1803	882.667	16.1803	-997.5	16.1803	-3082.5	16.1803	-6065	16.1479	-8334.02
	16.1935	9772	16.1935	7616	16.1935	5764	16.1935	3110	16.1935	888	16.1935	-875	16.1935	-3087.5	16.1935	-6070	16.161	-8316.97
	16.2066	9740	16.2066	7524	16.2066	5748	16.2066	3122.5	16.2066	914.667	16.2066	-942.5	16.2066	-3122.5	16.2066	-6145	16.1741	-8315.76
	16.2197	9756	16.2197	7492	16.2197	5700	16.2197	3170	16.2197	842.667	16.2197	-867.5	16.2197	-3117.5	16.2197	-5915	16.1873	-8269.09
	16.2329	9820	16.2329	7660	16.2329	5796	16.2329	3170	16.2329	816	16.2329	-857.5	16.2329	-3127.5	16.2329	-6045	16.2004	-8202.19
	16.246	9764	16.246	7612	16.246	5688	16.246	3047.5	16.246	805.333	16.246	-925	16.246	-3165	16.246	-6055	16.2135	-8266.38
	16.2591	9840	16.2591	7668	16.2591	5628	16.2591	3210	16.2591	794.667	16.2591	-940	16.2591	-3142.5	16.2591	-6115	16.2267	-8312.49
	16.2722	9704	16.2722	7768	16.2722	5768	16.2722	3095	16.2722	802.667	16.2722	-902.5	16.2722	-3042.5	16.2722	-5890	16.2398	-8367.71
	16.2854	9640	16.2854	7836	16.2854	5656	16.2854	3125	16.2854	882.667	16.2854	-815	16.2854	-3137.5	16.2854	-6200	16.2529	-8409.45
	16.2985	9844	16.2985	7584	16.2985	5804	16.2985	3227.5	16.2985	888	16.2985	-977.5	16.2985	-3227.5	16.2985	-5910	16.266	-8421.09
	16.3116	9860	16.3116	7528	16.3116	5620	16.3116	3177.5	16.3116	797.333	16.3116	-877.5	16.3116	-3092.5	16.3116	-6010	16.2792	-8408.88
	16.3248	9664	16.3248	7696	16.3248	5576	16.3248	3182.5	16.3248	906.667	16.3248	-847.5	16.3248	-3050	16.3248	-6040	16.2923	-8379.41
	16.3379	9744	16.3379	7644	16.3379	5672	16.3379	3252.5	16.3379	848	16.3379	-850	16.3379	-3155	16.3379	-6035	16.3054	-8341.86
	16.351	9616	16.351	7812	16.351	5684	16.351	3232.5	16.351	848	16.351	-772.5	16.351	-3072.5	16.351	-5930	16.3186	-8277.92
	16.3642	9664	16.3642	7524	16.3642	5520	16.3642	3137.5	16.3642	850.667	16.3642	-870	16.3642	-3120	16.3642	-6025	16.3317	-8266.09
	16.3773	9732	16.3773	7676	16.3773	5584	16.3773	3215	16.3773	802.667	16.3773	-877.5	16.3773	-3132.5	16.3773	-5930	16.3448	-8292.79
	16.3904	9720	16.3904	7592	16.3904	5600	16.3904	3127.5	16.3904	893.333	16.3904	-852.5	16.3904	-3150	16.3904	-5985	16.358	-8316.6
	16.4035	9740	16.4035	7696	16.4035	5520	16.4035	3180	16.4035	797.333	16.4035	-847.5	16.4035	-3117.5	16.4035	-5925	16.3711	-8280.83
	16.4167	9796	16.4167	7608	16.4167	5728	16.4167	3220	16.4167	818.667	16.4167	-827.5	16.4167	-3190	16.4167	-6010	16.3842	-8255.99
	16.4298	9628	16.4298	7616	16.4298	5688	16.4298	3197.5	16.4298	832	16.4298	-902.5	16.4298	-3187.5	16.4298	-5865	16.3973	-8264.35
	16.4429	9648	16.4429	7444	16.4429	5572	16.4429	3140	16.4429	792	16.4429	-902.5	16.4429	-3100	16.4429	-5760	16.4105	-8238.96
	16.4561	9744	16.4561	7744	16.4561	5524	16.4561	3185	16.4561	864	16.4561	-905	16.4561	-3060	16.4561	-5970	16.4236	-8206.63
	16.4692	9616	16.4692	7592	16.4692	5728	16.4692	3142.5	16.4692	864	16.4692	-967.5	16.4692	-3062.5	16.4692	-6055	16.4367	-8173.75
	16.4823	9716	16.4823	7548	16.4823	5700	16.4823	3167.5	16.4823	792	16.4823	-905	16.4823	-3177.5	16.4823	-5925	16.4499	-8088.99
	16.4955	9776	16.4955	7576	16.4955	5628	16.4955	3257.5	16.4955	949.333	16.4955	-970	16.4955	-3117.5	16.4955	-5930	16.463	-8098.23
	16.5086	9752	16.5086	7492	16.5086	5720	16.5086	3075	16.5086	885.333	16.5086	-932.5	16.5086	-3165	16.5086	-6110	16.4761	-8140.25
	16.5217	9684	16.5217	7672	16.5217	5660	16.5217	3262.5	16.5217	832	16.5217	-862.5	16.5217	-3150	16.5217	-5965	16.4893	-8242.66
	16.5349	9656	16.5349	7684	16.5349	5632	16.5349	3235	16.5349	816	16.5349	-867.5	16.5349	-3097.5	16.5349	-6080	16.5024	-8252.31
	16.548	9804	16.548	7588	16.548	5716	16.548	3200	16.548	834.667	16.548	-982.5	16.548	-2977.5	16.548	-5935	16.5155	-8246.67
	16.5611	9600	16.5611	7548	16.5611	5580	16.5611	3220	16.5611	901.333	16.5611	-915	16.5611	-3135	16.5611	-5820	16.5287	-8282.67
	16.5742	9508	16.5742	7688	16.5742	5532	16.5742	3182.5	16.5742	760	16.5742	-927.5	16.5742	-3062.5	16.5742	-6075	16.5418	-8244.94
	16.5874	9560	16.5874	7540	16.5874	5608	16.5874	3207.5	16.5874	877.333	16.5874	-907.5	16.5874	-3130	16.5874	-5920	16.5549	-8261.37
	16.6005	9776	16.6005	7580	16.6005	5756	16.6005	3187.5	16.6005	858.667	16.6005	-900	16.6005	-3067.5	16.6005	-6045	16.568	-8238.17
	16.6136	9772	16.6136	7636	16.6136	5796	16.6136	3257.5	16.6136	824	16.6136	-895	16.6136	-3100	16.6136	-5885	16.5812	-8213.7
	16.6268	9796	16.6268	7596	16.6268	5728	16.6268	3225	16.6268	930.667	16.6268	-925	16.6268	-3087.5	16.6268	-5820	16.5943	-8187.14
	16.6399	9740	16.6399	7580	16.6399	5616	16.6399	3127.5	16.6399	797.333	16.6399	-915	16.6399	-3105	16.6399	-5975	16.6074	-8202.99
	16.653	9844	16.653	7584	16.653	5636	16.653	3230	16.653	869.333	16.653	-922.5	16.653	-3097.5	16.653	-5925	16.6206	-8255.46
	16.6662	9648	16.6662	7648	16.6662	5684	16.6662	3235	16.6662	869.333	16.6662	-917.5	16.6662	-3027.5	16.6662	-5855	16.6337	-8295.1
	16.6793	9632	16.6793	7392	16.6793	5708	16.6793	3252.5	16.6793	829.333	16.6793	-805	16.6793	-3032.5	16.6793	-5820	16.6468	-8309.61
	16.6924	9684	16.6924	7732	16.6924	5684	16.6924	3207.5	16.6924	877.333	16.6924	-992.5	16.6924	-3045	16.6924	-5805	16.66	-8300.63
	16.7055	9824	16.7055	7664	16.7055	5656	16.7055	3322.5	16.7055	896	16.7055	-772.5	16.7055	-3017.5	16.7055	-5885	16.6731	-8265.12
	16.7187	9568	16.7187	7800	16.7187	5548	16.7187	3302.5	16.7187	850.667	16.7187	-847.5	16.7187	-3107.5	16.7187	-5865	16.6862	-8290.51
	16.7318	9608	16.7318	7668	16.7318	5672	16.7318	3290	16.7318	802.667	16.7318	-922.5	16.7318	-3142.5	16.7318	-5900	16.6993	-8217.51
	16.7449	9692	16.7449	7820	16.7449	5832	16.7449	3220	16.7449	866.667	16.7449	-905	16.7449	-3047.5	16.7449	-6045	16.7125	-8207.25
	16.7581	9724	16.7581	7704	16.7581	5680	16.7581	3230	16.7581	853.333	16.7581	-875	16.7581	-3087.5	16.7581	-6200	16.7256	-8140.6
	16.7712	9540	16.7712	7800	16.7712	5696	16.7712	3202.5	16.7712	810.667	16.7712	-797.5	16.7712	-3155	16.7712	-5900	16.7387	-8137.18
	16.7843	9760	16.7843	7696	16.7843	5616	16.7843	3340	16.7843	909.333	16.7843	-880	16.7843	-3022.5	16.7843	-6015	16.7519	-8147.99
	16.7975	9560	16.7975	7768	16.7975	5736	16.7975	3300	16.7975	813.333	16.7975	-780	16.7975	-3090	16.7975	-5795	16.765	-8147.62
	16.8106	9732	16.8106	7816	16.8106	5676	16.8106	3192.5	16.8106	880	16.8106	-872.5	16.8106	-3145	16.8106	-5770	16.7781	-8165.84
	16.8237	9744	16.8237	7704	16.8237	5636	16.8237	3317.5	16.8237	784	16.8237	-855	16.8237	-3175	16.8237	-5885	16.7913	-8193
	16.8368	9840	16.8368	7760	16.8368	5764	16.8368	3322.5	16.8368	837.333	16.8368	-925	16.8368	-3212.5	16.8368	-5940	16.8044	-8217.62
	16.85	9736	16.85	7664	16.85	5760	16.85	3292.5	16.85	898.667	16.85	-902.5	16.85	-3245	16.85	-5850	16.8175	-8239.49
	16.8631	9716	16.8631	7760	16.8631	5684	16.8631	3307.5	16.8631	802.667	16.8631	-857.5	16.8631	-3102.5	16.8631	-6000	16.8306	-8264.27
	16.8762	9700	16.8762	7688	16.8762	5768	16.8762	3320	16.8762	869.333	16.8762	-842.5	16.8762	-3127.5	16.8762	-5845	16.8438	-8260.47
	16.8894	9736	16.8894	7700	16.8894	5596	16.8894	3352.5	16.8894	1021.33	16.8894	-832.5	16.8894	-3142.5	16.8894	-6000	16.8569	-8222.62
	16.9025	9672	16.9025	7608	16.9025	5836	16.9025	3365	16.9025	933.333	16.9025	-840	16.9025	-3215	16.9025	-5740	16.87	-8170.14
	16.9156	9720	16.9156	7660	16.9156	5892	16.9156	3350	16.9156	949.333	16.9156	-882.5	16.9156	-3117.5	16.9156	-5950	16.8832	-8132.72
	16.9288	9828	16.9288	7736	16.9288	5828	16.9288	3390	16.9288	981.333	16.9288	-882.5	16.9288	-3165	16.9288	-5660	16.8963	-8141.05
	16.9419	9632	16.9419	7696	16.9419	5684	16.9419	3265	16.9419	834.667	16.9419	-957.5	16.9419	-3245	16.9419	-5825	16.9094	-8133.36
	16.955	9832	16.955	7632	16.955	5796	16.955	3222.5	16.955	837.333	16.955	-730	16.955	-3012.5	16.955	-6045	16.9226	-8153.86
	16.9682	9672	16.9682	7676	16.9682	5884	16.9682	3400	16.9682	898.667	16.9682	-1047.5	16.9682	-3115	16.9682	-6070	16.9357	-8178.39
	16.9813	9784	16.9813	7708	16.9813	5608	16.9813	3387.5	16.9813	800	16.9813	-907.5	16.9813	-3080	16.9813	-6150	16.9488	-8182.35
	16.9944	9720	16.9944	7752	16.9944	5704	16.9944	3367.5	16.9944	826.667	16.9944	-892.5	16.9944	-3155	16.9944	-5790	16.962	-8227.68
	17.0075	9752	17.0075	7640	17.0075	5604	17.0075	3267.5	17.0075	933.333	17.0075	-837.5	17.0075	-3225	17.0075	-5905	16.9751	-8196.52
	17.0207	9700	17.0207	7640	17.0207	5680	17.0207	3332.5	17.0207	933.333	17.0207	-880	17.0207	-3135	17.0207	-5970	16.9882	-8121.38
	17.0338	9776	17.0338	7652	17.0338	5712	17.0338	3310	17.0338	840	17.0338	-967.5	17.0338	-3152.5	17.0338	-5665	17.0013	-8057.21
	17.0469	9788	17.0469	7684	17.0469	5820	17.0469	3245	17.0469	882.667	17.0469	-982.5	17.0469	-3110	17.0469	-5935	17.0145	-8050.96
	17.0601	9720	17.0601	7712	17.0601	5704	17.0601	3422.5	17.0601	818.667	17.0601	-1000	17.0601	-3215	17.0601	-5975	17.0276	-8053.36
	17.0732	9672	17.0732	7572	17.0732	5608	17.0732	3382.5	17.0732	840	17.0732	-977.5	17.0732	-3247.5	17.0732	-5840	17.0407	-8068.01
	17.0863	9780	17.0863	7676	17.0863	5724	17.0863	3402.5	17.0863	768	17.0863	-902.5	17.0863	-3285	17.0863	-5795	17.0539	-8084.99
	17.0995	9684	17.0995	7472	17.0995	5752	17.0995	3365	17.0995	914.667	17.0995	-965	17.0995	-3125	17.0995	-5865	17.067	-8053.2
	17.1126	9844	17.1126	7924	17.1126	5736	17.1126	3370	17.1126	909.333	17.1126	-925	17.1126	-3227.5	17.1126	-6035	17.0801	-7961.09
	17.1257	9752	17.1257	7696	17.1257	5968	17.1257	3332.5	17.1257	920	17.1257	-1002.5	17.1257	-3145	17.1257	-5650	17.0933	-7961.6
	17.1389	9740	17.1389	7660	17.1389	5688	17.1389	3362.5	17.1389	874.667	17.1389	-822.5	17.1389	-3227.5	17.1389	-5815	17.1064	-7995.89
	17.152	9808	17.152	7664	17.152	5756	17.152	3380	17.152	805.333	17.152	-1060	17.152	-3225	17.152	-5885	17.1195	-7995.79
	17.1651	9716	17.1651	7640	17.1651	5716	17.1651	3387.5	17.1651	901.333	17.1651	-890	17.1651	-3197.5	17.1651	-5960	17.1327	-8012.58
	17.1782	9852	17.1782	7780	17.1782	5744	17.1782	3315	17.1782	904	17.1782	-985	17.1782	-3152.5	17.1782	-5820	17.1458	-8105.71
	17.1914	9840	17.1914	7736	17.1914	5780	17.1914	3430	17.1914	880	17.1914	-950	17.1914	-3207.5	17.1914	-5935	17.1589	-8178.64
	17.2045	9640	17.2045	7720	17.2045	5764	17.2045	3270	17.2045	933.333	17.2045	-955	17.2045	-3237.5	17.2045	-6030	17.172	-8240.3
	17.2176	9812	17.2176	7600	17.2176	5696	17.2176	3365	17.2176	792	17.2176	-947.5	17.2176	-3270	17.2176	-5800	17.1852	-8231.13
	17.2308	9900	17.2308	7736	17.2308	5824	17.2308	3340	17.2308	933.333	17.2308	-1042.5	17.2308	-3265	17.2308	-5860	17.1983	-8154.81
	17.2439	9760	17.2439	7720	17.2439	5604	17.2439	3317.5	17.2439	901.333	17.2439	-1025	17.2439	-3182.5	17.2439	-5890	17.2114	-8020.24
	17.257	9880	17.257	7656	17.257	5692	17.257	3260	17.257	906.667	17.257	-1007.5	17.257	-3285	17.257	-5860	17.2246	-7947.26
	17.2702	9792	17.2702	7732	17.2702	5688	17.2702	3420	17.2702	920	17.2702	-1067.5	17.2702	-3287.5	17.2702	-5900	17.2377	-7965.69
	17.2833	9716	17.2833	7688	17.2833	5684	17.2833	3342.5	17.2833	930.667	17.2833	-1032.5	17.2833	-3207.5	17.2833	-5935	17.2508	-8003.07
	17.2964	9704	17.2964	7632	17.2964	5684	17.2964	3335	17.2964	909.333	17.2964	-1042.5	17.2964	-3225	17.2964	-5810	17.264	-8046.81
	17.3095	9800	17.3095	7540	17.3095	5668	17.3095	3450	17.3095	970.667	17.3095	-1007.5	17.3095	-3250	17.3095	-5600	17.2771	-8157.37
	17.3227	9796	17.3227	7648	17.3227	5632	17.3227	3322.5	17.3227	1010.67	17.3227	-982.5	17.3227	-3255	17.3227	-6140	17.2902	-8191.9
	17.3358	9856	17.3358	7656	17.3358	5600	17.3358	3345	17.3358	930.667	17.3358	-1070	17.3358	-3237.5	17.3358	-5790	17.3033	-8190.79
	17.3489	9940	17.3489	7812	17.3489	5660	17.3489	3422.5	17.3489	866.667	17.3489	-1030	17.3489	-3217.5	17.3489	-5845	17.3165	-8201.67
	17.3621	9476	17.3621	7636	17.3621	5648	17.3621	3410	17.3621	957.333	17.3621	-957.5	17.3621	-3345	17.3621	-5890	17.3296	-8164.34
	17.3752	9584	17.3752	7696	17.3752	5820	17.3752	3292.5	17.3752	930.667	17.3752	-1007.5	17.3752	-3202.5	17.3752	-5995	17.3427	-8101.55
	17.3883	9628	17.3883	7668	17.3883	5808	17.3883	3352.5	17.3883	925.333	17.3883	-1035	17.3883	-3285	17.3883	-5695	17.3559	-8029.32
	17.4015	9800	17.4015	7636	17.4015	5720	17.4015	3442.5	17.4015	962.667	17.4015	-1060	17.4015	-3160	17.4015	-5710	17.369	-8078.42
	17.4146	9800	17.4146	7596	17.4146	5812	17.4146	3330	17.4146	922.667	17.4146	-1092.5	17.4146	-3255	17.4146	-5775	17.3821	-8136.73
	17.4277	9772	17.4277	7672	17.4277	5780	17.4277	3347.5	17.4277	941.333	17.4277	-1080	17.4277	-3247.5	17.4277	-5875	17.3953	-8198.1
	17.4409	9888	17.4409	7648	17.4409	5856	17.4409	3345	17.4409	930.667	17.4409	-945	17.4409	-3285	17.4409	-5950	17.4084	-8237.58
	17.454	9812	17.454	7756	17.454	5676	17.454	3315	17.454	965.333	17.454	-957.5	17.454	-3235	17.454	-5920	17.4215	-8239.86
	17.4671	9636	17.4671	7632	17.4671	5796	17.4671	3355	17.4671	973.333	17.4671	-1047.5	17.4671	-3312.5	17.4671	-5885	17.4347	-8261.89
	17.4802	9768	17.4802	7932	17.4802	5872	17.4802	3330	17.4802	1056	17.4802	-1020	17.4802	-3345	17.4802	-6025	17.4478	-8250.87
	17.4934	9688	17.4934	7752	17.4934	5772	17.4934	3297.5	17.4934	896	17.4934	-1115	17.4934	-3322.5	17.4934	-5885	17.4609	-8189.15
	17.5065	9500	17.5065	7704	17.5065	5832	17.5065	3462.5	17.5065	1045.33	17.5065	-1052.5	17.5065	-3247.5	17.5065	-6040	17.474	-8167.25
	17.5196	9708	17.5196	7724	17.5196	5708	17.5196	3410	17.5196	1093.33	17.5196	-980	17.5196	-3257.5	17.5196	-5830	17.4872	-8111.38
	17.5328	9648	17.5328	7648	17.5328	5840	17.5328	3282.5	17.5328	1066.67	17.5328	-1000	17.5328	-3267.5	17.5328	-5850	17.5003	-8046.85
	17.5459	9644	17.5459	7708	17.5459	5792	17.5459	3385	17.5459	984	17.5459	-1042.5	17.5459	-3280	17.5459	-5755	17.5134	-8024.98
	17.559	9680	17.559	7740	17.559	5568	17.559	3375	17.559	1037.33	17.559	-1032.5	17.559	-3220	17.559	-6015	17.5266	-8030.21
	17.5722	9796	17.5722	7592	17.5722	5776	17.5722	3427.5	17.5722	1122.67	17.5722	-992.5	17.5722	-3142.5	17.5722	-5900	17.5397	-8071.53
	17.5853	9860	17.5853	7668	17.5853	5732	17.5853	3270	17.5853	938.667	17.5853	-1075	17.5853	-3225	17.5853	-6040	17.5528	-8102.4
	17.5984	9820	17.5984	7808	17.5984	5648	17.5984	3387.5	17.5984	1128	17.5984	-1095	17.5984	-3342.5	17.5984	-5780	17.566	-8149.84
	17.6115	9840	17.6115	7808	17.6115	5640	17.6115	3465	17.6115	1082.67	17.6115	-1080	17.6115	-3305	17.6115	-5775	17.5791	-8136.28
	17.6247	9648	17.6247	7756	17.6247	5828	17.6247	3382.5	17.6247	1141.33	17.6247	-1077.5	17.6247	-3267.5	17.6247	-5895	17.5922	-8142.03
	17.6378	9684	17.6378	7652	17.6378	5660	17.6378	3337.5	17.6378	1064	17.6378	-1092.5	17.6378	-3270	17.6378	-5845	17.6053	-8197.82
	17.6509	9740	17.6509	7616	17.6509	5712	17.6509	3370	17.6509	1040	17.6509	-1115	17.6509	-3172.5	17.6509	-5835	17.6185	-8187.23
	17.6641	9660	17.6641	7648	17.6641	5624	17.6641	3405	17.6641	1109.33	17.6641	-1117.5	17.6641	-3172.5	17.6641	-6010	17.6316	-8129.83
	17.6772	9788	17.6772	7728	17.6772	5836	17.6772	3377.5	17.6772	1098.67	17.6772	-1020	17.6772	-3220	17.6772	-5795	17.6447	-8141.88
	17.6903	9752	17.6903	7688	17.6903	5680	17.6903	3407.5	17.6903	1184	17.6903	-1085	17.6903	-3195	17.6903	-5710	17.6579	-8127.96
	17.7035	9648	17.7035	7684	17.7035	5888	17.7035	3430	17.7035	1194.67	17.7035	-1055	17.7035	-3262.5	17.7035	-5655	17.671	-8129.88
	17.7166	9636	17.7166	7792	17.7166	5672	17.7166	3332.5	17.7166	1061.33	17.7166	-1065	17.7166	-3222.5	17.7166	-5945	17.6841	-8071.68
	17.7297	9732	17.7297	7792	17.7297	5788	17.7297	3312.5	17.7297	1138.67	17.7297	-1157.5	17.7297	-3205	17.7297	-5875	17.6973	-8045.55
	17.7428	9748	17.7428	7656	17.7428	5644	17.7428	3410	17.7428	1093.33	17.7428	-1117.5	17.7428	-3212.5	17.7428	-5745	17.7104	-8069.85
	17.756	9644	17.756	7664	17.756	5632	17.756	3347.5	17.756	1042.67	17.756	-1087.5	17.756	-3325	17.756	-5900	17.7235	-8083.12
	17.7691	9816	17.7691	7668	17.7691	5820	17.7691	3407.5	17.7691	1101.33	17.7691	-1152.5	17.7691	-3260	17.7691	-6020	17.7366	-8107.91
	17.7822	9680	17.7822	7816	17.7822	5640	17.7822	3360	17.7822	1045.33	17.7822	-1150	17.7822	-3302.5	17.7822	-5890	17.7498	-8109.69
	17.7954	9792	17.7954	7744	17.7954	5752	17.7954	3382.5	17.7954	1090.67	17.7954	-1165	17.7954	-3255	17.7954	-5745	17.7629	-8153.72
	17.8085	9632	17.8085	7660	17.8085	5640	17.8085	3380	17.8085	1066.67	17.8085	-1062.5	17.8085	-3157.5	17.8085	-5720	17.776	-8113.49
	17.8216	9540	17.8216	7736	17.8216	5700	17.8216	3312.5	17.8216	1077.33	17.8216	-1045	17.8216	-3202.5	17.8216	-5850	17.7892	-8085.01
	17.8348	9796	17.8348	7832	17.8348	5924	17.8348	3435	17.8348	1176	17.8348	-1157.5	17.8348	-3232.5	17.8348	-5845	17.8023	-8017.27
	17.8479	9744	17.8479	7612	17.8479	5760	17.8479	3395	17.8479	1032	17.8479	-1055	17.8479	-3195	17.8479	-5765	17.8154	-7964.92
	17.861	9732	17.861	7876	17.861	5644	17.861	3252.5	17.861	1181.33	17.861	-1142.5	17.861	-3192.5	17.861	-5750	17.8286	-7953.56
	17.8742	9672	17.8742	7580	17.8742	5748	17.8742	3390	17.8742	1149.33	17.8742	-1142.5	17.8742	-3215	17.8742	-5955	17.8417	-7975.59
	17.8873	9776	17.8873	7704	17.8873	5692	17.8873	3462.5	17.8873	1154.67	17.8873	-1187.5	17.8873	-3237.5	17.8873	-5945	17.8548	-7918.41
	17.9004	9688	17.9004	7768	17.9004	5716	17.9004	3352.5	17.9004	1170.67	17.9004	-1052.5	17.9004	-3287.5	17.9004	-5835	17.868	-7921.71
	17.9135	9664	17.9135	7664	17.9135	5648	17.9135	3322.5	17.9135	1210.67	17.9135	-1057.5	17.9135	-3215	17.9135	-5860	17.8811	-7926.26
	17.9267	9684	17.9267	7640	17.9267	5696	17.9267	3280	17.9267	1085.33	17.9267	-1137.5	17.9267	-3250	17.9267	-5840	17.8942	-8014.33
	17.9398	9736	17.9398	7676	17.9398	5696	17.9398	3317.5	17.9398	1224	17.9398	-1107.5	17.9398	-3210	17.9398	-5860	17.9073	-7957.75
	17.9529	9724	17.9529	7728	17.9529	5688	17.9529	3332.5	17.9529	1112	17.9529	-1147.5	17.9529	-3100	17.9529	-5875	17.9205	-8010
	17.9661	9784	17.9661	7652	17.9661	5656	17.9661	3302.5	17.9661	1200	17.9661	-1112.5	17.9661	-3162.5	17.9661	-5870	17.9336	-7995.75
	17.9792	9568	17.9792	7760	17.9792	5708	17.9792	3380	17.9792	1224	17.9792	-1112.5	17.9792	-3225	17.9792	-5905	17.9467	-8014.96
	17.9923	9712	17.9923	7648	17.9923	5588	17.9923	3325	17.9923	1240	17.9923	-1092.5	17.9923	-3205	17.9923	-5620	17.9599	-8037.57
	18.0054	9712	18.0054	7584	18.0054	5764	18.0054	3305	18.0054	1090.67	18.0054	-1100	18.0054	-3257.5	18.0054	-5855	17.973	-7995.46
	18.0186	9756	18.0186	7804	18.0186	5748	18.0186	3300	18.0186	1192	18.0186	-1075	18.0186	-3230	18.0186	-5940	17.9861	-7968.16
	18.0317	9700	18.0317	7728	18.0317	5648	18.0317	3285	18.0317	1186.67	18.0317	-1132.5	18.0317	-3170	18.0317	-5955	17.9992	-7934.29
	18.0448	9516	18.0448	7620	18.0448	5740	18.0448	3272.5	18.0448	1317.33	18.0448	-1157.5	18.0448	-3167.5	18.0448	-5770	18.0124	-7941.33
	18.058	9832	18.058	7832	18.058	5680	18.058	3272.5	18.058	1186.67	18.058	-1137.5	18.058	-3207.5	18.058	-5845	18.0255	-7927.83
	18.0711	9732	18.0711	7696	18.0711	5864	18.0711	3345	18.0711	1186.67	18.0711	-1140	18.0711	-3157.5	18.0711	-5705	18.0386	-7899.69
	18.0842	9700	18.0842	7812	18.0842	5680	18.0842	3447.5	18.0842	1162.67	18.0842	-1025	18.0842	-3102.5	18.0842	-5675	18.0518	-7902.63
	18.0974	9684	18.0974	7668	18.0974	5800	18.0974	3205	18.0974	1165.33	18.0974	-1135	18.0974	-3177.5	18.0974	-5815	18.0649	-7906.68
	18.1105	9716	18.1105	7644	18.1105	5700	18.1105	3297.5	18.1105	1285.33	18.1105	-1077.5	18.1105	-3182.5	18.1105	-6025	18.078	-7851.84
	18.1236	9688	18.1236	7748	18.1236	5800	18.1236	3345	18.1236	1285.33	18.1236	-1095	18.1236	-3200	18.1236	-5745	18.0912	-7873.39
	18.1367	9732	18.1367	7612	18.1367	5824	18.1367	3307.5	18.1367	1162.67	18.1367	-1057.5	18.1367	-3187.5	18.1367	-5840	18.1043	-7831.69
	18.1499	9780	18.1499	7768	18.1499	5756	18.1499	3340	18.1499	1296	18.1499	-1042.5	18.1499	-3207.5	18.1499	-5665	18.1174	-7854.17
	18.163	9700	18.163	7812	18.163	5876	18.163	3355	18.163	1189.33	18.163	-1070	18.163	-3225	18.163	-5870	18.1305	-7811.37
	18.1761	9492	18.1761	7784	18.1761	5744	18.1761	3350	18.1761	1194.67	18.1761	-1110	18.1761	-3212.5	18.1761	-5785	18.1437	-7884.03
	18.1893	9640	18.1893	7568	18.1893	5600	18.1893	3315	18.1893	1272	18.1893	-980	18.1893	-3105	18.1893	-5790	18.1568	-7864.97
	18.2024	9784	18.2024	7676	18.2024	5664	18.2024	3245	18.2024	1322.67	18.2024	-1100	18.2024	-3135	18.2024	-5810	18.1699	-7816.7
	18.2155	9684	18.2155	7728	18.2155	5712	18.2155	3332.5	18.2155	1117.33	18.2155	-1035	18.2155	-3177.5	18.2155	-5780	18.1831	-7783.55
	18.2287	9648	18.2287	7756	18.2287	5736	18.2287	3370	18.2287	1170.67	18.2287	-1132.5	18.2287	-3230	18.2287	-5885	18.1962	-7832.43
	18.2418	9576	18.2418	7748	18.2418	5632	18.2418	3322.5	18.2418	1213.33	18.2418	-1172.5	18.2418	-3045	18.2418	-5695	18.2093	-7836.32
	18.2549	9592	18.2549	7736	18.2549	5784	18.2549	3265	18.2549	1298.67	18.2549	-1040	18.2549	-3105	18.2549	-5715	18.2225	-7918.42
	18.2681	9732	18.2681	7600	18.2681	5700	18.2681	3292.5	18.2681	1346.67	18.2681	-1210	18.2681	-3057.5	18.2681	-5860	18.2356	-7950.12
	18.2812	9688	18.2812	7864	18.2812	5580	18.2812	3232.5	18.2812	1234.67	18.2812	-1127.5	18.2812	-2930	18.2812	-5745	18.2487	-7930.19
	18.2943	9812	18.2943	7592	18.2943	5796	18.2943	3310	18.2943	1248	18.2943	-1087.5	18.2943	-3150	18.2943	-5845	18.2619	-7881.66
	18.3074	9720	18.3074	7512	18.3074	5544	18.3074	3292.5	18.3074	1208	18.3074	-1237.5	18.3074	-3095	18.3074	-5875	18.275	-7930.04
	18.3206	9572	18.3206	7628	18.3206	5840	18.3206	3280	18.3206	1194.67	18.3206	-1030	18.3206	-3100	18.3206	-5930	18.2881	-7866.9
	18.3337	9628	18.3337	7716	18.3337	5724	18.3337	3292.5	18.3337	1261.33	18.3337	-1052.5	18.3337	-3117.5	18.3337	-5715	18.3012	-7792.37
	18.3468	9860	18.3468	7712	18.3468	5564	18.3468	3232.5	18.3468	1200	18.3468	-1025	18.3468	-3150	18.3468	-5750	18.3144	-7781.37
	18.36	9656	18.36	7600	18.36	5672	18.36	3200	18.36	1213.33	18.36	-1192.5	18.36	-2982.5	18.36	-5910	18.3275	-7828.07
	18.3731	9716	18.3731	7652	18.3731	5904	18.3731	3335	18.3731	1232	18.3731	-977.5	18.3731	-3152.5	18.3731	-5770	18.3406	-7892.37
	18.3862	9400	18.3862	7584	18.3862	5696	18.3862	3292.5	18.3862	1229.33	18.3862	-1107.5	18.3862	-3105	18.3862	-5655	18.3538	-7932.45
	18.3994	9564	18.3994	7652	18.3994	5748	18.3994	3202.5	18.3994	1234.67	18.3994	-1182.5	18.3994	-3100	18.3994	-5720	18.3669	-7985.35
	18.4125	9736	18.4125	7704	18.4125	5716	18.4125	3297.5	18.4125	1221.33	18.4125	-1132.5	18.4125	-3095	18.4125	-5755	18.38	-7972.04
	18.4256	9680	18.4256	7552	18.4256	5580	18.4256	3347.5	18.4256	1229.33	18.4256	-1110	18.4256	-3060	18.4256	-5875	18.3932	-7972.07
	18.4387	9568	18.4387	7644	18.4387	5788	18.4387	3260	18.4387	1248	18.4387	-1097.5	18.4387	-3105	18.4387	-5935	18.4063	-8000.07
	18.4519	9588	18.4519	7788	18.4519	5736	18.4519	3232.5	18.4519	1213.33	18.4519	-1147.5	18.4519	-3100	18.4519	-5745	18.4194	-7992.64
	18.465	9740	18.465	7700	18.465	5736	18.465	3252.5	18.465	1309.33	18.465	-1125	18.465	-3030	18.465	-5950	18.4325	-8034.1
	18.4781	9692	18.4781	7568	18.4781	5768	18.4781	3250	18.4781	1261.33	18.4781	-1087.5	18.4781	-2997.5	18.4781	-5920	18.4457	-8025.89
	18.4913	9688	18.4913	7680	18.4913	5820	18.4913	3155	18.4913	1114.67	18.4913	-1065	18.4913	-3165	18.4913	-5895	18.4588	-8024.6
	18.5044	9716	18.5044	7704	18.5044	5844	18.5044	3362.5	18.5044	1365.33	18.5044	-1065	18.5044	-3122.5	18.5044	-5725	18.4719	-7955.15
	18.5175	9632	18.5175	7708	18.5175	5792	18.5175	3260	18.5175	1133.33	18.5175	-1027.5	18.5175	-3117.5	18.5175	-5610	18.4851	-7873.97
	18.5307	9660	18.5307	7660	18.5307	5876	18.5307	3272.5	18.5307	1221.33	18.5307	-1062.5	18.5307	-3042.5	18.5307	-5755	18.4982	-7858.28
	18.5438	9596	18.5438	7808	18.5438	5780	18.5438	3365	18.5438	1280	18.5438	-1155	18.5438	-3052.5	18.5438	-5920	18.5113	-7870.76
	18.5569	9748	18.5569	7712	18.5569	5788	18.5569	3225	18.5569	1288	18.5569	-1085	18.5569	-2955	18.5569	-5645	18.5245	-7815.01
	18.57	9652	18.57	7796	18.57	5900	18.57	3302.5	18.57	1245.33	18.57	-1115	18.57	-3027.5	18.57	-5610	18.5376	-7790.36
	18.5832	9712	18.5832	7636	18.5832	5876	18.5832	3277.5	18.5832	1277.33	18.5832	-1105	18.5832	-3017.5	18.5832	-5795	18.5507	-7765.61
	18.5963	9740	18.5963	7840	18.5963	5660	18.5963	3187.5	18.5963	1336	18.5963	-1137.5	18.5963	-3080	18.5963	-5800	18.5638	-7838.89
	18.6094	9708	18.6094	7792	18.6094	5788	18.6094	3385	18.6094	1272	18.6094	-1117.5	18.6094	-3050	18.6094	-5510	18.577	-7913.9
	18.6226	9716	18.6226	7916	18.6226	5784	18.6226	3310	18.6226	1269.33	18.6226	-1042.5	18.6226	-3040	18.6226	-5765	18.5901	-7906.97
	18.6357	9660	18.6357	7820	18.6357	5720	18.6357	3210	18.6357	1272	18.6357	-1027.5	18.6357	-3100	18.6357	-5855	18.6032	-7896.07
	18.6488	9716	18.6488	7796	18.6488	5836	18.6488	3320	18.6488	1165.33	18.6488	-1047.5	18.6488	-3010	18.6488	-5820	18.6164	-7930.98
	18.662	9708	18.662	7868	18.662	5788	18.662	3240	18.662	1245.33	18.662	-1015	18.662	-3062.5	18.662	-5965	18.6295	-7939.27
	18.6751	9772	18.6751	7832	18.6751	5768	18.6751	3245	18.6751	1136	18.6751	-1032.5	18.6751	-3065	18.6751	-5745	18.6426	-7927.13
	18.6882	9872	18.6882	7612	18.6882	5828	18.6882	3270	18.6882	1288	18.6882	-1102.5	18.6882	-2977.5	18.6882	-5795	18.6558	-7835.9
	18.7014	9660	18.7014	7700	18.7014	5832	18.7014	3170	18.7014	1226.67	18.7014	-1075	18.7014	-3102.5	18.7014	-5570	18.6689	-7775.38
	18.7145	9712	18.7145	7728	18.7145	5872	18.7145	3222.5	18.7145	1336	18.7145	-1062.5	18.7145	-3005	18.7145	-5870	18.682	-7704.86
	18.7276	9744	18.7276	7752	18.7276	5756	18.7276	3127.5	18.7276	1290.67	18.7276	-1027.5	18.7276	-3045	18.7276	-5725	18.6952	-7739.32
	18.7407	9612	18.7407	7844	18.7407	5844	18.7407	3222.5	18.7407	1306.67	18.7407	-1022.5	18.7407	-3005	18.7407	-5845	18.7083	-7759.68
	18.7539	9664	18.7539	7972	18.7539	5920	18.7539	3147.5	18.7539	1216	18.7539	-1030	18.7539	-3040	18.7539	-5690	18.7214	-7757.98
	18.767	9804	18.767	7804	18.767	5708	18.767	3285	18.767	1322.67	18.767	-980	18.767	-2942.5	18.767	-5765	18.7345	-7840.37
	18.7801	9744	18.7801	7712	18.7801	5836	18.7801	3235	18.7801	1357.33	18.7801	-1020	18.7801	-3062.5	18.7801	-5805	18.7477	-7901.6
	18.7933	9604	18.7933	7840	18.7933	5772	18.7933	3260	18.7933	1232	18.7933	-1037.5	18.7933	-3012.5	18.7933	-5775	18.7608	-7893.97
	18.8064	9608	18.8064	7748	18.8064	5904	18.8064	3270	18.8064	1285.33	18.8064	-1087.5	18.8064	-2995	18.8064	-5620	18.7739	-7876.34
	18.8195	9636	18.8195	7808	18.8195	5940	18.8195	3335	18.8195	1226.67	18.8195	-1067.5	18.8195	-2937.5	18.8195	-5955	18.7871	-7857.91
	18.8327	9632	18.8327	7744	18.8327	5780	18.8327	3147.5	18.8327	1397.33	18.8327	-1132.5	18.8327	-3100	18.8327	-5735	18.8002	-7842.95
	18.8458	9756	18.8458	7816	18.8458	5884	18.8458	3237.5	18.8458	1226.67	18.8458	-1060	18.8458	-2950	18.8458	-5700	18.8133	-7838.9
	18.8589	9732	18.8589	7788	18.8589	5868	18.8589	3330	18.8589	1253.33	18.8589	-1030	18.8589	-3110	18.8589	-5750	18.8265	-7863.63
	18.8721	9656	18.8721	7804	18.8721	5784	18.8721	3230	18.8721	1320	18.8721	-1145	18.8721	-3047.5	18.8721	-5690	18.8396	-7877.89
	18.8852	9572	18.8852	7732	18.8852	5816	18.8852	3305	18.8852	1378.67	18.8852	-1015	18.8852	-2995	18.8852	-5750	18.8527	-7837.59
	18.8983	9592	18.8983	7676	18.8983	5728	18.8983	3250	18.8983	1189.33	18.8983	-1137.5	18.8983	-3010	18.8983	-5875	18.8658	-7852.52
	18.9114	9616	18.9114	7820	18.9114	5956	18.9114	3242.5	18.9114	1229.33	18.9114	-1145	18.9114	-2972.5	18.9114	-5820	18.879	-7814.46
	18.9246	9664	18.9246	7812	18.9246	5848	18.9246	3425	18.9246	1208	18.9246	-1030	18.9246	-2935	18.9246	-5915	18.8921	-7789.55
	18.9377	9764	18.9377	7680	18.9377	6036	18.9377	3192.5	18.9377	1309.33	18.9377	-1042.5	18.9377	-3037.5	18.9377	-5780	18.9052	-7746.26
	18.9508	9620	18.9508	7820	18.9508	5708	18.9508	3272.5	18.9508	1226.67	18.9508	-1055	18.9508	-2945	18.9508	-5755	18.9184	-7745.78
	18.964	9728	18.964	7676	18.964	5884	18.964	3227.5	18.964	1130.67	18.964	-1035	18.964	-3030	18.964	-5835	18.9315	-7798.61
	18.9771	9636	18.9771	7932	18.9771	5868	18.9771	3255	18.9771	1178.67	18.9771	-1025	18.9771	-2972.5	18.9771	-5610	18.9446	-7870.87
	18.9902	9660	18.9902	7816	18.9902	5908	18.9902	3252.5	18.9902	1200	18.9902	-1020	18.9902	-3085	18.9902	-5730	18.9578	-7856.97
	19.0034	9688	19.0034	7840	19.0034	5892	19.0034	3282.5	19.0034	1104	19.0034	-980	19.0034	-2960	19.0034	-5870	18.9709	-7878.85
	19.0165	9616	19.0165	7888	19.0165	5856	19.0165	3310	19.0165	1242.67	19.0165	-1147.5	19.0165	-3017.5	19.0165	-5825	18.984	-7798.13
	19.0296	9648	19.0296	7808	19.0296	5804	19.0296	3322.5	19.0296	1146.67	19.0296	-1082.5	19.0296	-3030	19.0296	-6040	18.9972	-7816.91
	19.0427	9848	19.0427	7856	19.0427	5816	19.0427	3222.5	19.0427	1269.33	19.0427	-1047.5	19.0427	-2947.5	19.0427	-6080	19.0103	-7782.38
	19.0559	9952	19.0559	7912	19.0559	5812	19.0559	3347.5	19.0559	1146.67	19.0559	-1065	19.0559	-3002.5	19.0559	-5905	19.0234	-7740.23
	19.069	9692	19.069	8004	19.069	5796	19.069	3322.5	19.069	1133.33	19.069	-1075	19.069	-3037.5	19.069	-5895	19.0365	-7651.71
	19.0821	9808	19.0821	7812	19.0821	5872	19.0821	3315	19.0821	1141.33	19.0821	-1025	19.0821	-2980	19.0821	-5815	19.0497	-7643.23
	19.0953	9644	19.0953	7780	19.0953	5740	19.0953	3412.5	19.0953	1200	19.0953	-1055	19.0953	-3067.5	19.0953	-5820	19.0628	-7609.03
	19.1084	9660	19.1084	8052	19.1084	5784	19.1084	3237.5	19.1084	1125.33	19.1084	-965	19.1084	-3045	19.1084	-5760	19.0759	-7636.04
	19.1215	9648	19.1215	7768	19.1215	5960	19.1215	3285	19.1215	1058.67	19.1215	-1035	19.1215	-2992.5	19.1215	-5800	19.0891	-7621.78
	19.1347	9660	19.1347	7728	19.1347	5964	19.1347	3302.5	19.1347	1138.67	19.1347	-1060	19.1347	-3085	19.1347	-5790	19.1022	-7598.51
	19.1478	9808	19.1478	7660	19.1478	5736	19.1478	3327.5	19.1478	1218.67	19.1478	-1042.5	19.1478	-3110	19.1478	-5735	19.1153	-7535.54
	19.1609	9864	19.1609	7844	19.1609	6020	19.1609	3285	19.1609	1082.67	19.1609	-955	19.1609	-3040	19.1609	-5925	19.1285	-7614.63
	19.174	9844	19.174	7856	19.174	5828	19.174	3240	19.174	989.333	19.174	-982.5	19.174	-3060	19.174	-5805	19.1416	-7593.75
	19.1872	9860	19.1872	7676	19.1872	5792	19.1872	3275	19.1872	1178.67	19.1872	-990	19.1872	-3145	19.1872	-5860	19.1547	-7588.36
	19.2003	9708	19.2003	7788	19.2003	5888	19.2003	3180	19.2003	1069.33	19.2003	-1030	19.2003	-3110	19.2003	-5780	19.1678	-7635.92
	19.2134	9736	19.2134	7784	19.2134	5864	19.2134	3377.5	19.2134	1114.67	19.2134	-1020	19.2134	-3007.5	19.2134	-5735	19.181	-7604.36
	19.2266	9868	19.2266	7828	19.2266	5800	19.2266	3315	19.2266	1016	19.2266	-1042.5	19.2266	-3065	19.2266	-5590	19.1941	-7596.63
	19.2397	9712	19.2397	7692	19.2397	5768	19.2397	3297.5	19.2397	1042.67	19.2397	-1025	19.2397	-3062.5	19.2397	-5810	19.2072	-7638.85
	19.2528	9900	19.2528	7924	19.2528	5868	19.2528	3280	19.2528	1133.33	19.2528	-967.5	19.2528	-3092.5	19.2528	-5950	19.2204	-7601.84
	19.266	9836	19.266	7776	19.266	5872	19.266	3340	19.266	1058.67	19.266	-1097.5	19.266	-3072.5	19.266	-5690	19.2335	-7548.66
	19.2791	9728	19.2791	7708	19.2791	5768	19.2791	3170	19.2791	1176	19.2791	-1090	19.2791	-3127.5	19.2791	-5785	19.2466	-7584.49
	19.2922	9724	19.2922	7804	19.2922	5952	19.2922	3325	19.2922	1194.67	19.2922	-1102.5	19.2922	-2955	19.2922	-5980	19.2598	-7586.7
	19.3054	9764	19.3054	7760	19.3054	5912	19.3054	3350	19.3054	1192	19.3054	-1022.5	19.3054	-3025	19.3054	-5620	19.2729	-7578.3
	19.3185	9896	19.3185	7712	19.3185	5792	19.3185	3330	19.3185	1096	19.3185	-1145	19.3185	-3070	19.3185	-5940	19.286	-7597.14
	19.3316	9788	19.3316	7796	19.3316	5864	19.3316	3377.5	19.3316	1104	19.3316	-1132.5	19.3316	-3035	19.3316	-5710	19.2992	-7585.3
	19.3447	9916	19.3447	7776	19.3447	5808	19.3447	3282.5	19.3447	1114.67	19.3447	-912.5	19.3447	-3077.5	19.3447	-5625	19.3123	-7508.4
	19.3579	9756	19.3579	7696	19.3579	5884	19.3579	3290	19.3579	1149.33	19.3579	-1082.5	19.3579	-3065	19.3579	-5755	19.3254	-7550.04
	19.371	9784	19.371	7696	19.371	5968	19.371	3355	19.371	1178.67	19.371	-1060	19.371	-3032.5	19.371	-5930	19.3385	-7516.04
	19.3841	9908	19.3841	7692	19.3841	5968	19.3841	3310	19.3841	1122.67	19.3841	-1047.5	19.3841	-3040	19.3841	-5835	19.3517	-7416.11
	19.3973	9808	19.3973	7760	19.3973	5780	19.3973	3382.5	19.3973	1109.33	19.3973	-1047.5	19.3973	-3100	19.3973	-5810	19.3648	-7446.8
	19.4104	9668	19.4104	7828	19.4104	5844	19.4104	3222.5	19.4104	1125.33	19.4104	-945	19.4104	-3050	19.4104	-5685	19.3779	-7474.04
	19.4235	9824	19.4235	7724	19.4235	5920	19.4235	3405	19.4235	1064	19.4235	-1025	19.4235	-3122.5	19.4235	-5950	19.3911	-7476.14
	19.4367	9716	19.4367	7836	19.4367	6160	19.4367	3277.5	19.4367	1056	19.4367	-955	19.4367	-2997.5	19.4367	-5840	19.4042	-7481.44
	19.4498	9664	19.4498	7676	19.4498	5932	19.4498	3270	19.4498	1117.33	19.4498	-915	19.4498	-3035	19.4498	-5940	19.4173	-7424.56
	19.4629	9604	19.4629	7636	19.4629	5968	19.4629	3302.5	19.4629	1069.33	19.4629	-962.5	19.4629	-3060	19.4629	-5995	19.4305	-7428.63
	19.476	9852	19.476	7780	19.476	6024	19.476	3397.5	19.476	1120	19.476	-1052.5	19.476	-3055	19.476	-5795	19.4436	-7502.23
	19.4892	9760	19.4892	7828	19.4892	6032	19.4892	3350	19.4892	1034.67	19.4892	-997.5	19.4892	-3105	19.4892	-5755	19.4567	-7603.52
	19.5023	9668	19.5023	7868	19.5023	6120	19.5023	3392.5	19.5023	1008	19.5023	-1040	19.5023	-3062.5	19.5023	-5970	19.4698	-7673.79
	19.5154	9684	19.5154	7796	19.5154	6028	19.5154	3320	19.5154	1074.67	19.5154	-1007.5	19.5154	-3037.5	19.5154	-5935	19.483	-7738.25
	19.5286	9660	19.5286	7920	19.5286	5968	19.5286	3330	19.5286	1085.33	19.5286	-990	19.5286	-3082.5	19.5286	-5865	19.4961	-7800.69
	19.5417	9576	19.5417	7748	19.5417	5992	19.5417	3345	19.5417	1072	19.5417	-952.5	19.5417	-3077.5	19.5417	-5945	19.5092	-7790.48
	19.5548	9648	19.5548	7812	19.5548	6036	19.5548	3410	19.5548	1021.33	19.5548	-1030	19.5548	-3142.5	19.5548	-5900	19.5224	-7749.51
	19.5679	9788	19.5679	7728	19.5679	6196	19.5679	3272.5	19.5679	1096	19.5679	-1082.5	19.5679	-3020	19.5679	-6135	19.5355	-7649.11
	19.5811	9584	19.5811	7904	19.5811	6232	19.5811	3360	19.5811	968	19.5811	-992.5	19.5811	-3117.5	19.5811	-5625	19.5486	-7573.72
	19.5942	9812	19.5942	7864	19.5942	6072	19.5942	3302.5	19.5942	1058.67	19.5942	-1020	19.5942	-3085	19.5942	-5925	19.5617	-7585.66
	19.6073	9764	19.6073	7772	19.6073	6040	19.6073	3295	19.6073	933.333	19.6073	-992.5	19.6073	-3052.5	19.6073	-5990	19.5749	-7569.66
	19.6205	9560	19.6205	7840	19.6205	6156	19.6205	3260	19.6205	1045.33	19.6205	-1010	19.6205	-3112.5	19.6205	-5810	19.588	-7557.47
	19.6336	9620	19.6336	7772	19.6336	6144	19.6336	3372.5	19.6336	954.667	19.6336	-915	19.6336	-3110	19.6336	-5995	19.6011	-7561.97
	19.6467	9744	19.6467	7760	19.6467	6100	19.6467	3297.5	19.6467	1050.67	19.6467	-990	19.6467	-3102.5	19.6467	-5795	19.6143	-7506.35
	19.6599	9672	19.6599	7964	19.6599	6156	19.6599	3305	19.6599	1101.33	19.6599	-1077.5	19.6599	-3145	19.6599	-5735	19.6274	-7458.03
	19.673	9620	19.673	7872	19.673	5792	19.673	3307.5	19.673	1016	19.673	-1042.5	19.673	-3180	19.673	-5855	19.6405	-7443.08
	19.6861	9712	19.6861	7740	19.6861	6152	19.6861	3392.5	19.6861	1037.33	19.6861	-925	19.6861	-3132.5	19.6861	-6060	19.6537	-7395.05
	19.6993	9744	19.6993	7884	19.6993	6076	19.6993	3430	19.6993	1085.33	19.6993	-977.5	19.6993	-3255	19.6993	-5835	19.6668	-7405.24
	19.7124	9612	19.7124	7644	19.7124	6192	19.7124	3305	19.7124	1002.67	19.7124	-1020	19.7124	-3240	19.7124	-6050	19.6799	-7454.55
	19.7255	9720	19.7255	7708	19.7255	6212	19.7255	3277.5	19.7255	1013.33	19.7255	-932.5	19.7255	-3142.5	19.7255	-5905	19.6931	-7443.27
	19.7386	9708	19.7386	7864	19.7386	6112	19.7386	3422.5	19.7386	997.333	19.7386	-1005	19.7386	-3065	19.7386	-6080	19.7062	-7492.6
	19.7518	9620	19.7518	7816	19.7518	6096	19.7518	3310	19.7518	890.667	19.7518	-882.5	19.7518	-3250	19.7518	-5965	19.7193	-7531.37
	19.7649	9676	19.7649	7888	19.7649	6296	19.7649	3392.5	19.7649	888	19.7649	-925	19.7649	-3170	19.7649	-5830	19.7325	-7543
	19.778	9596	19.778	7608	19.778	6168	19.778	3412.5	19.778	1005.33	19.778	-1020	19.778	-3162.5	19.778	-5805	19.7456	-7472.33
	19.7912	9708	19.7912	7748	19.7912	6080	19.7912	3310	19.7912	957.333	19.7912	-1025	19.7912	-3100	19.7912	-5865	19.7587	-7479.89
	19.8043	9724	19.8043	7756	19.8043	6180	19.8043	3287.5	19.8043	1032	19.8043	-1037.5	19.8043	-3132.5	19.8043	-5780	19.7718	-7472.8
	19.8174	9788	19.8174	7756	19.8174	6392	19.8174	3267.5	19.8174	952	19.8174	-997.5	19.8174	-3130	19.8174	-5835	19.785	-7469.65
	19.8306	9596	19.8306	7668	19.8306	6176	19.8306	3367.5	19.8306	1042.67	19.8306	-875	19.8306	-3185	19.8306	-5825	19.7981	-7440.65
	19.8437	9720	19.8437	7660	19.8437	6140	19.8437	3422.5	19.8437	928	19.8437	-1012.5	19.8437	-3122.5	19.8437	-5870	19.8112	-7430.19
	19.8568	9708	19.8568	7824	19.8568	6088	19.8568	3347.5	19.8568	922.667	19.8568	-900	19.8568	-3132.5	19.8568	-5995	19.8244	-7317.3
	19.8699	9808	19.8699	7668	19.8699	6324	19.8699	3380	19.8699	938.667	19.8699	-990	19.8699	-3190	19.8699	-5855	19.8375	-7391.81
	19.8831	9800	19.8831	7912	19.8831	6232	19.8831	3395	19.8831	962.667	19.8831	-890	19.8831	-3155	19.8831	-5840	19.8506	-7353.14
	19.8962	9720	19.8962	7772	19.8962	6008	19.8962	3417.5	19.8962	1018.67	19.8962	-880	19.8962	-3132.5	19.8962	-5805	19.8637	-7344.34
	19.9093	9860	19.9093	7992	19.9093	6156	19.9093	3447.5	19.9093	957.333	19.9093	-1052.5	19.9093	-3175	19.9093	-6065	19.8769	-7292.89
	19.9225	9660	19.9225	7920	19.9225	6092	19.9225	3312.5	19.9225	1010.67	19.9225	-942.5	19.9225	-3107.5	19.9225	-5925	19.89	-7298.72
	19.9356	9688	19.9356	7768	19.9356	6260	19.9356	3400	19.9356	1002.67	19.9356	-957.5	19.9356	-3147.5	19.9356	-5855	19.9031	-7280.78
	19.9487	9816	19.9487	7892	19.9487	6160	19.9487	3300	19.9487	968	19.9487	-917.5	19.9487	-3107.5	19.9487	-5745	19.9163	-7306.56
	19.9619	9800	19.9619	7768	19.9619	6296	19.9619	3325	19.9619	992	19.9619	-980	19.9619	-3205	19.9619	-5915	19.9294	-7295.87
	19.975	9820	19.975	7876	19.975	6176	19.975	3355	19.975	1016	19.975	-957.5	19.975	-3170	19.975	-5855	19.9425	-7299.38
	19.9881	9592	19.9881	8016	19.9881	6108	19.9881	3322.5	19.9881	912	19.9881	-912.5	19.9881	-3160	19.9881	-5880	19.9557	-7398.78
	20.0012	9780	20.0012	7920	20.0012	6224	20.0012	3440	20.0012	976	20.0012	-977.5	20.0012	-3195	20.0012	-5860	19.9688	-7474.31
	20.0144	9732	20.0144	7772	20.0144	6260	20.0144	3372.5	20.0144	949.333	20.0144	-825	20.0144	-3147.5	20.0144	-5995	19.9819	-7415.81
	20.0275	9808	20.0275	7776	20.0275	6432	20.0275	3385	20.0275	930.667	20.0275	-995	20.0275	-3202.5	20.0275	-5885	19.995	-7396.76
	20.0406	9804	20.0406	7916	20.0406	6280	20.0406	3247.5	20.0406	1032	20.0406	-990	20.0406	-3112.5	20.0406	-5945	20.0082	-7377.75
	20.0538	9688	20.0538	7776	20.0538	6252	20.0538	3292.5	20.0538	994.667	20.0538	-1052.5	20.0538	-3155	20.0538	-5910	20.0213	-7290.51
	20.0669	9760	20.0669	7896	20.0669	6120	20.0669	3292.5	20.0669	922.667	20.0669	-965	20.0669	-3100	20.0669	-5775	20.0344	-7180.24
	20.08	9808	20.08	7912	20.08	6244	20.08	3452.5	20.08	976	20.08	-907.5	20.08	-3050	20.08	-5655	20.0476	-7205.66
	20.0932	10068	20.0932	7892	20.0932	6288	20.0932	3360	20.0932	981.333	20.0932	-950	20.0932	-3140	20.0932	-5920	20.0607	-7177.34
	20.1063	9960	20.1063	7764	20.1063	6468	20.1063	3520	20.1063	861.333	20.1063	-950	20.1063	-3115	20.1063	-5785	20.0738	-7130.9
	20.1194	9836	20.1194	7800	20.1194	6252	20.1194	3442.5	20.1194	976	20.1194	-1022.5	20.1194	-3115	20.1194	-5920	20.087	-7242.13
	20.1326	9660	20.1326	7672	20.1326	6320	20.1326	3477.5	20.1326	1005.33	20.1326	-880	20.1326	-3152.5	20.1326	-5770	20.1001	-7198.31
	20.1457	9560	20.1457	7788	20.1457	6272	20.1457	3487.5	20.1457	981.333	20.1457	-955	20.1457	-3095	20.1457	-5870	20.1132	-7268.78
	20.1588	9792	20.1588	7656	20.1588	6260	20.1588	3435	20.1588	960	20.1588	-900	20.1588	-3075	20.1588	-5600	20.1264	-7277.87
	20.1719	9832	20.1719	7916	20.1719	6220	20.1719	3447.5	20.1719	992	20.1719	-865	20.1719	-3175	20.1719	-5920	20.1395	-7297.33
	20.1851	9684	20.1851	7784	20.1851	6328	20.1851	3320	20.1851	952	20.1851	-995	20.1851	-3132.5	20.1851	-6050	20.1526	-7282.87
	20.1982	9912	20.1982	7932	20.1982	6320	20.1982	3292.5	20.1982	877.333	20.1982	-972.5	20.1982	-3155	20.1982	-5970	20.1657	-7279.57
	20.2113	9856	20.2113	7920	20.2113	6092	20.2113	3372.5	20.2113	1024	20.2113	-977.5	20.2113	-3030	20.2113	-5865	20.1789	-7369.42
	20.2245	9636	20.2245	7732	20.2245	6148	20.2245	3465	20.2245	1192	20.2245	-942.5	20.2245	-3047.5	20.2245	-5720	20.192	-7337.15
	20.2376	9660	20.2376	7848	20.2376	6296	20.2376	3497.5	20.2376	1061.33	20.2376	-967.5	20.2376	-3072.5	20.2376	-5720	20.2051	-7300.58
	20.2507	9664	20.2507	7724	20.2507	6352	20.2507	3412.5	20.2507	968	20.2507	-907.5	20.2507	-2977.5	20.2507	-5780	20.2183	-7318.4
	20.2639	9600	20.2639	8012	20.2639	6240	20.2639	3417.5	20.2639	1034.67	20.2639	-827.5	20.2639	-3067.5	20.2639	-5820	20.2314	-7177.55
	20.277	9668	20.277	7764	20.277	6180	20.277	3307.5	20.277	960	20.277	-980	20.277	-3152.5	20.277	-6055	20.2445	-7235.22
	20.2901	9852	20.2901	7884	20.2901	6184	20.2901	3362.5	20.2901	1125.33	20.2901	-915	20.2901	-3072.5	20.2901	-5795	20.2577	-7303.73
	20.3032	9812	20.3032	7840	20.3032	6016	20.3032	3425	20.3032	1034.67	20.3032	-932.5	20.3032	-3050	20.3032	-5925	20.2708	-7347.35
	20.3164	9656	20.3164	7760	20.3164	6204	20.3164	3452.5	20.3164	986.667	20.3164	-1022.5	20.3164	-3047.5	20.3164	-5960	20.2839	-7371.49
	20.3295	9788	20.3295	7816	20.3295	6112	20.3295	3482.5	20.3295	957.333	20.3295	-937.5	20.3295	-3107.5	20.3295	-5865	20.297	-7352.21
	20.3426	9780	20.3426	7864	20.3426	6360	20.3426	3507.5	20.3426	888	20.3426	-875	20.3426	-3185	20.3426	-5895	20.3102	-7409.72
	20.3558	9648	20.3558	7876	20.3558	6084	20.3558	3365	20.3558	973.333	20.3558	-817.5	20.3558	-3047.5	20.3558	-6040	20.3233	-7446.5
	20.3689	9644	20.3689	7944	20.3689	6352	20.3689	3392.5	20.3689	933.333	20.3689	-970	20.3689	-3120	20.3689	-5790	20.3364	-7484.4
	20.382	9792	20.382	7660	20.382	6304	20.382	3540	20.382	989.333	20.382	-847.5	20.382	-3070	20.382	-5990	20.3496	-7466.1
	20.3952	9728	20.3952	7796	20.3952	6152	20.3952	3495	20.3952	1058.67	20.3952	-825	20.3952	-3127.5	20.3952	-5780	20.3627	-7321.23
	20.4083	9680	20.4083	7864	20.4083	6216	20.4083	3440	20.4083	1053.33	20.4083	-912.5	20.4083	-3090	20.4083	-5830	20.3758	-7282.16
	20.4214	9772	20.4214	7776	20.4214	6208	20.4214	3465	20.4214	1024	20.4214	-847.5	20.4214	-3012.5	20.4214	-5975	20.389	-7312.87
	20.4346	9772	20.4346	7840	20.4346	6324	20.4346	3405	20.4346	1021.33	20.4346	-882.5	20.4346	-3140	20.4346	-5715	20.4021	-7231.3
	20.4477	9900	20.4477	7816	20.4477	6300	20.4477	3487.5	20.4477	994.667	20.4477	-932.5	20.4477	-3105	20.4477	-5725	20.4152	-7248.83
	20.4608	9784	20.4608	7876	20.4608	6276	20.4608	3455	20.4608	994.667	20.4608	-885	20.4608	-3065	20.4608	-5925	20.4283	-7254.42
	20.4739	9832	20.4739	7728	20.4739	6068	20.4739	3537.5	20.4739	1010.67	20.4739	-892.5	20.4739	-3082.5	20.4739	-5690	20.4415	-7280.15
	20.4871	9720	20.4871	7932	20.4871	6344	20.4871	3490	20.4871	978.667	20.4871	-770	20.4871	-3025	20.4871	-5870	20.4546	-7265.04
	20.5002	9780	20.5002	7788	20.5002	6288	20.5002	3472.5	20.5002	1018.67	20.5002	-892.5	20.5002	-3087.5	20.5002	-5990	20.4677	-7351.24
	20.5133	9812	20.5133	7828	20.5133	6180	20.5133	3527.5	20.5133	1117.33	20.5133	-872.5	20.5133	-3077.5	20.5133	-5605	20.4809	-7359.22
	20.5265	9944	20.5265	7896	20.5265	6280	20.5265	3465	20.5265	960	20.5265	-900	20.5265	-3120	20.5265	-5945	20.494	-7300.23
	20.5396	9856	20.5396	7752	20.5396	6260	20.5396	3457.5	20.5396	1082.67	20.5396	-770	20.5396	-3120	20.5396	-6035	20.5071	-7275.94
	20.5527	9780	20.5527	7840	20.5527	6320	20.5527	3540	20.5527	1088	20.5527	-862.5	20.5527	-3055	20.5527	-5845	20.5203	-7314.59
	20.5659	9880	20.5659	7804	20.5659	6340	20.5659	3435	20.5659	1136	20.5659	-910	20.5659	-3075	20.5659	-5640	20.5334	-7355.13
	20.579	9828	20.579	7936	20.579	6408	20.579	3452.5	20.579	976	20.579	-995	20.579	-3042.5	20.579	-5905	20.5465	-7459.7
	20.5921	9760	20.5921	8000	20.5921	6328	20.5921	3475	20.5921	997.333	20.5921	-912.5	20.5921	-2985	20.5921	-5815	20.5597	-7443.29
	20.6053	9848	20.6053	7952	20.6053	6212	20.6053	3462.5	20.6053	1042.67	20.6053	-902.5	20.6053	-3027.5	20.6053	-5950	20.5728	-7475.45
	20.6184	9812	20.6184	7832	20.6184	6444	20.6184	3492.5	20.6184	925.333	20.6184	-837.5	20.6184	-3027.5	20.6184	-5805	20.5859	-7440.09
	20.6315	9852	20.6315	7948	20.6315	6320	20.6315	3352.5	20.6315	1064	20.6315	-832.5	20.6315	-3077.5	20.6315	-5930	20.599	-7391.5
	20.6446	9648	20.6446	7700	20.6446	6232	20.6446	3447.5	20.6446	1040	20.6446	-925	20.6446	-3120	20.6446	-5930	20.6122	-7293.19
	20.6578	9796	20.6578	7840	20.6578	6324	20.6578	3427.5	20.6578	1056	20.6578	-890	20.6578	-3145	20.6578	-5815	20.6253	-7221.37
	20.6709	9776	20.6709	7900	20.6709	6228	20.6709	3477.5	20.6709	992	20.6709	-857.5	20.6709	-3100	20.6709	-5790	20.6384	-7152.99
	20.684	9820	20.684	7844	20.684	6340	20.684	3500	20.684	973.333	20.684	-920	20.684	-3032.5	20.684	-5765	20.6516	-7141.9
	20.6972	9788	20.6972	7616	20.6972	6356	20.6972	3552.5	20.6972	978.667	20.6972	-980	20.6972	-3085	20.6972	-5915	20.6647	-7104.81
	20.7103	9856	20.7103	7892	20.7103	6156	20.7103	3460	20.7103	1016	20.7103	-867.5	20.7103	-3060	20.7103	-5890	20.6778	-7130.2
	20.7234	9804	20.7234	7804	20.7234	6180	20.7234	3467.5	20.7234	1058.67	20.7234	-875	20.7234	-3057.5	20.7234	-5765	20.691	-7178.39
	20.7366	9684	20.7366	7708	20.7366	6436	20.7366	3465	20.7366	992	20.7366	-937.5	20.7366	-3042.5	20.7366	-5665	20.7041	-7293.18
	20.7497	9736	20.7497	7784	20.7497	6196	20.7497	3405	20.7497	1064	20.7497	-915	20.7497	-3050	20.7497	-5780	20.7172	-7369.88
	20.7628	9820	20.7628	7744	20.7628	6216	20.7628	3460	20.7628	893.333	20.7628	-917.5	20.7628	-3117.5	20.7628	-5845	20.7304	-7380.86
	20.7759	9680	20.7759	7636	20.7759	6056	20.7759	3432.5	20.7759	1034.67	20.7759	-870	20.7759	-3050	20.7759	-5710	20.7435	-7413.58
	20.7891	9944	20.7891	7788	20.7891	6244	20.7891	3450	20.7891	1120	20.7891	-895	20.7891	-3072.5	20.7891	-5910	20.7566	-7408.68
	20.8022	9900	20.8022	7776	20.8022	6184	20.8022	3452.5	20.8022	1026.67	20.8022	-820	20.8022	-3177.5	20.8022	-5850	20.7697	-7304.23
	20.8153	9712	20.8153	7788	20.8153	6484	20.8153	3515	20.8153	1000	20.8153	-957.5	20.8153	-3110	20.8153	-5845	20.7829	-7247.97
	20.8285	10004	20.8285	7752	20.8285	6252	20.8285	3405	20.8285	1117.33	20.8285	-857.5	20.8285	-3050	20.8285	-6005	20.796	-7184.84
	20.8416	9820	20.8416	7760	20.8416	6204	20.8416	3397.5	20.8416	1112	20.8416	-877.5	20.8416	-3070	20.8416	-5765	20.8091	-7135.79
	20.8547	9780	20.8547	7828	20.8547	6064	20.8547	3397.5	20.8547	1058.67	20.8547	-815	20.8547	-3010	20.8547	-5630	20.8223	-7122.15
	20.8679	9912	20.8679	7816	20.8679	6272	20.8679	3437.5	20.8679	997.333	20.8679	-825	20.8679	-3082.5	20.8679	-5705	20.8354	-7126.1
	20.881	9896	20.881	7764	20.881	6156	20.881	3462.5	20.881	949.333	20.881	-900	20.881	-3067.5	20.881	-5650	20.8485	-7100.21
	20.8941	9880	20.8941	7608	20.8941	6288	20.8941	3435	20.8941	1002.67	20.8941	-967.5	20.8941	-2955	20.8941	-5385	20.8617	-7134.97
	20.9072	9988	20.9072	7756	20.9072	6312	20.9072	3492.5	20.9072	1109.33	20.9072	-910	20.9072	-3160	20.9072	-5620	20.8748	-7165.8
	20.9204	9900	20.9204	7776	20.9204	6100	20.9204	3517.5	20.9204	962.667	20.9204	-897.5	20.9204	-3032.5	20.9204	-5725	20.8879	-7208.19
	20.9335	10088	20.9335	7612	20.9335	6224	20.9335	3480	20.9335	1058.67	20.9335	-807.5	20.9335	-2927.5	20.9335	-5510	20.901	-7118.23
	20.9466	9868	20.9466	7680	20.9466	6208	20.9466	3495	20.9466	1061.33	20.9466	-930	20.9466	-3062.5	20.9466	-5580	20.9142	-7085.85
	20.9598	9876	20.9598	7764	20.9598	6220	20.9598	3525	20.9598	1088	20.9598	-835	20.9598	-2927.5	20.9598	-5670	20.9273	-7185.54
	20.9729	9744	20.9729	7644	20.9729	5916	20.9729	3310	20.9729	1082.67	20.9729	-855	20.9729	-2922.5	20.9729	-5560	20.9404	-7177.09
	20.986	9992	20.986	7668	20.986	6212	20.986	3487.5	20.986	1050.67	20.986	-722.5	20.986	-3012.5	20.986	-5705	20.9536	-7206.2
	20.9992	9924	20.9992	7840	20.9992	5972	20.9992	3490	20.9992	1037.33	20.9992	-917.5	20.9992	-3052.5	20.9992	-5560	20.9667	-7213.7
	21.0123	9796	21.0123	7700	21.0123	6120	21.0123	3652.5	21.0123	938.667	21.0123	-880	21.0123	-2995	21.0123	-5820	20.9798	-7134
	21.0254	9812	21.0254	7700	21.0254	6024	21.0254	3352.5	21.0254	1048	21.0254	-937.5	21.0254	-3095	21.0254	-5755	20.993	-7200.16
	21.0385	9700	21.0385	7852	21.0385	6140	21.0385	3450	21.0385	1029.33	21.0385	-937.5	21.0385	-3047.5	21.0385	-5705	21.0061	-7172.78
	21.0517	9852	21.0517	7764	21.0517	5988	21.0517	3480	21.0517	1042.67	21.0517	-910	21.0517	-3057.5	21.0517	-5345	21.0192	-7153.25
	21.0648	9728	21.0648	7760	21.0648	6016	21.0648	3445	21.0648	986.667	21.0648	-747.5	21.0648	-3000	21.0648	-5465	21.0323	-7109.41
	21.0779	9764	21.0779	7752	21.0779	6084	21.0779	3435	21.0779	1024	21.0779	-842.5	21.0779	-2995	21.0779	-5255	21.0455	-7141.31
	21.0911	9932	21.0911	7796	21.0911	6268	21.0911	3417.5	21.0911	1021.33	21.0911	-817.5	21.0911	-3042.5	21.0911	-5450	21.0586	-7179
	21.1042	9636	21.1042	7900	21.1042	6004	21.1042	3470	21.1042	954.667	21.1042	-867.5	21.1042	-3122.5	21.1042	-5570	21.0717	-7145.77
	21.1173	9776	21.1173	7840	21.1173	6084	21.1173	3395	21.1173	1005.33	21.1173	-865	21.1173	-3100	21.1173	-5450	21.0849	-7194.43
	21.1305	9864	21.1305	7712	21.1305	5932	21.1305	3410	21.1305	1053.33	21.1305	-820	21.1305	-2990	21.1305	-5675	21.098	-7166.07
	21.1436	9708	21.1436	7696	21.1436	5976	21.1436	3392.5	21.1436	1048	21.1436	-867.5	21.1436	-2975	21.1436	-5410	21.1111	-7132.37
	21.1567	9784	21.1567	7796	21.1567	5976	21.1567	3405	21.1567	1013.33	21.1567	-785	21.1567	-3055	21.1567	-5500	21.1243	-7208.06
	21.1699	9784	21.1699	7640	21.1699	5892	21.1699	3377.5	21.1699	1005.33	21.1699	-875	21.1699	-3060	21.1699	-5430	21.1374	-7134.73
	21.183	9904	21.183	7704	21.183	5908	21.183	3362.5	21.183	1082.67	21.183	-992.5	21.183	-3055	21.183	-5495	21.1505	-7131.35
	21.1961	9772	21.1961	7576	21.1961	5932	21.1961	3447.5	21.1961	1045.33	21.1961	-902.5	21.1961	-2985	21.1961	-5400	21.1637	-7140.96
	21.2092	9828	21.2092	7788	21.2092	5964	21.2092	3490	21.2092	1016	21.2092	-782.5	21.2092	-2947.5	21.2092	-5385	21.1768	-7106.36
	21.2224	9664	21.2224	7672	21.2224	6080	21.2224	3447.5	21.2224	981.333	21.2224	-795	21.2224	-3007.5	21.2224	-5535	21.1899	-7111.82
	21.2355	9700	21.2355	7712	21.2355	5840	21.2355	3397.5	21.2355	1066.67	21.2355	-932.5	21.2355	-3152.5	21.2355	-5385	21.203	-7133.83
	21.2486	9672	21.2486	7916	21.2486	5864	21.2486	3395	21.2486	1077.33	21.2486	-847.5	21.2486	-3072.5	21.2486	-5535	21.2162	-7104.13
	21.2618	9888	21.2618	7696	21.2618	6012	21.2618	3487.5	21.2618	1010.67	21.2618	-850	21.2618	-3130	21.2618	-5605	21.2293	-6986.04
	21.2749	9832	21.2749	7776	21.2749	6076	21.2749	3307.5	21.2749	1056	21.2749	-857.5	21.2749	-3147.5	21.2749	-5310	21.2424	-6968.95
	21.288	9824	21.288	7720	21.288	5996	21.288	3360	21.288	1048	21.288	-930	21.288	-3062.5	21.288	-5435	21.2556	-7045.43
	21.3011	9788	21.3011	7940	21.3011	6028	21.3011	3395	21.3011	1136	21.3011	-842.5	21.3011	-3052.5	21.3011	-5255	21.2687	-7023.46
	21.3143	9840	21.3143	7680	21.3143	6032	21.3143	3460	21.3143	997.333	21.3143	-990	21.3143	-3102.5	21.3143	-5555	21.2818	-7080.88
	21.3274	9772	21.3274	7744	21.3274	5948	21.3274	3432.5	21.3274	1173.33	21.3274	-775	21.3274	-3105	21.3274	-5505	21.295	-7091.88
	21.3405	9696	21.3405	7648	21.3405	5864	21.3405	3355	21.3405	1056	21.3405	-907.5	21.3405	-2922.5	21.3405	-5465	21.3081	-7216.38
	21.3537	9952	21.3537	7788	21.3537	6096	21.3537	3447.5	21.3537	1024	21.3537	-882.5	21.3537	-3105	21.3537	-5325	21.3212	-7329.69
	21.3668	9764	21.3668	7732	21.3668	5896	21.3668	3342.5	21.3668	1013.33	21.3668	-760	21.3668	-3120	21.3668	-5330	21.3343	-7438.39
	21.3799	9748	21.3799	7516	21.3799	5872	21.3799	3432.5	21.3799	1088	21.3799	-835	21.3799	-3077.5	21.3799	-5340	21.3475	-7390.53
	21.3931	9788	21.3931	7756	21.3931	6016	21.3931	3412.5	21.3931	952	21.3931	-857.5	21.3931	-3122.5	21.3931	-5545	21.3606	-7260.62
	21.4062	9828	21.4062	7728	21.4062	5888	21.4062	3277.5	21.4062	1045.33	21.4062	-842.5	21.4062	-3157.5	21.4062	-5330	21.3737	-7223.64
	21.4193	9844	21.4193	7584	21.4193	5968	21.4193	3415	21.4193	1074.67	21.4193	-855	21.4193	-3157.5	21.4193	-5305	21.3869	-7215.48
	21.4324	9796	21.4324	7912	21.4324	5892	21.4324	3352.5	21.4324	1090.67	21.4324	-880	21.4324	-2980	21.4324	-5540	21.4	-7185.36
	21.4456	9792	21.4456	7904	21.4456	5720	21.4456	3440	21.4456	997.333	21.4456	-932.5	21.4456	-2992.5	21.4456	-5510	21.4131	-7153.94
	21.4587	9728	21.4587	7780	21.4587	5992	21.4587	3335	21.4587	1042.67	21.4587	-900	21.4587	-2997.5	21.4587	-5425	21.4262	-7106.36
	21.4718	9668	21.4718	7784	21.4718	6024	21.4718	3562.5	21.4718	1050.67	21.4718	-787.5	21.4718	-2992.5	21.4718	-5200	21.4394	-7189.04
	21.485	9672	21.485	7944	21.485	5912	21.485	3330	21.485	1112	21.485	-857.5	21.485	-2960	21.485	-5370	21.4525	-7202.38
	21.4981	9752	21.4981	7748	21.4981	5908	21.4981	3300	21.4981	1112	21.4981	-885	21.4981	-3067.5	21.4981	-5125	21.4656	-7252.15
[truncated: 1,028 more rows]

## Sheet: S. Fig. 8
Supplementary Fig. 8	CoPc-O-COF
		Intensity (a.u.)
[truncated: 2,133 more rows]

## Sheet: S. Fig. 10
Supplementary Fig. 10a	CoPc-O-COF				Supplementary Fig. 10b	CoPc-S-COF
[truncated: 1,868 more rows]

[truncated: 34 more sheets: S. Fig. 12, S. Fig. 15, S. Fig. 16, S. Fig. 17, S. Fig. 18, S. Fig. 19, S. Fig. 20, S. Fig. 21, S. Fig. 22, S. Fig. 23, S. Fig. 24, S. Fig.25, S. Fig. 26, S. Fig. 27, S. Fig.28, S. Fig.29, S. Fig.30, S. Fig.31, S. Fig.32, S. Fig. 34 …]
